# Supplementary material for: Comparative genomic analysis reveals differential genomic characteristics and featured genes between rapid- and slow-growing non-tuberculous mycobacteria
Source: Front Microbiol. 2023 Sep 21;14:1243371. doi: 10.3389/fmicb.2023.1243371 (PMC10551460; doi:10.3389/fmicb.2023.1243371)
Supplement: Supplementary file 1 [file Table_1.XLSX]

## Sheet: Sheet1
TABLE S1 335 high-quality non-redundant genomic information for comparative analysis.
GenBank accession	N50	Completeness(%)	Contamination(%)	Genome size(bp)	Genne number(CDS)	GC content	Genus	Species	Growth rate	FTP
GCA_017189435.1	5377795	100	0	5377795	5414	0.640456	Mycobacteroides	Mycobacteroides abscessus	rapid	ftp://ftp.ncbi.nlm.nih.gov/genomes/all/GCA/017/189/435/GCA_017189435.1_ASM1718943v1
GCA_001606215.1	5242371	100	0.08	5242371	5266	0.641396	Mycobacteroides	Mycobacteroides abscessus	rapid	ftp://ftp.ncbi.nlm.nih.gov/genomes/all/GCA/001/606/215/GCA_001606215.1_ASM160621v1
GCA_017183915.1	5312857	100	0.44	5312857	5296	0.639369	Mycobacteroides	Mycobacteroides abscessus	rapid	ftp://ftp.ncbi.nlm.nih.gov/genomes/all/GCA/017/183/915/GCA_017183915.1_ASM1718391v1
GCA_014843195.1	5184618	99.67	0	5184618	5151	0.640636	Mycobacteroides	Mycobacteroides abscessus	rapid	ftp://ftp.ncbi.nlm.nih.gov/genomes/all/GCA/014/843/195/GCA_014843195.1_ASM1484319v1
GCA_021183885.1	7056740	99.94	0.75	7056740	6709	0.673555	Mycolicibacterium	Mycolicibacterium smegmatis	rapid	ftp://ftp.ncbi.nlm.nih.gov/genomes/all/GCA/021/183/885/GCA_021183885.1_ASM2118388v1
GCA_015700835.1	5039263	99.5	0.03	5073687	4968	0.640325	Mycobacteroides	Mycobacteroides chelonae	rapid	ftp://ftp.ncbi.nlm.nih.gov/genomes/all/GCA/015/700/835/GCA_015700835.1_ASM1570083v1
GCA_001677095.1	4891993	100	0	4891993	4776	0.642286	Mycobacteroides	Mycobacteroides abscessus	rapid	ftp://ftp.ncbi.nlm.nih.gov/genomes/all/GCA/001/677/095/GCA_001677095.1_ASM167709v1
GCA_001677135.1	5604845	99.61	2.15	5604845	5519	0.642631	Mycobacteroides	Mycobacteroides immunogenum	rapid	ftp://ftp.ncbi.nlm.nih.gov/genomes/all/GCA/001/677/135/GCA_001677135.1_ASM167713v1
GCA_001854015.1	3937271	99.5	0.03	5004135	4874	0.640745	Mycobacteroides	Mycobacteroides chelonae	rapid	ftp://ftp.ncbi.nlm.nih.gov/genomes/all/GCA/001/854/015/GCA_001854015.1_ASM185401v1
GCA_014843215.1	4891423	100	0.03	4891423	4742	0.640133	Mycobacteroides	Mycobacteroides abscessus	rapid	ftp://ftp.ncbi.nlm.nih.gov/genomes/all/GCA/014/843/215/GCA_014843215.1_ASM1484321v1
GCA_004366895.1	3159309	99.67	0.36	4998395	4844	0.642362	Mycobacteroides	Mycobacteroides franklinii	rapid	ftp://ftp.ncbi.nlm.nih.gov/genomes/all/GCA/004/366/895/GCA_004366895.1_ASM436689v1
GCA_001583415.1	5349645	100	0.15	5349645	5150	0.694396	Mycolicibacterium	Mycolicibacterium phlei	rapid	ftp://ftp.ncbi.nlm.nih.gov/genomes/all/GCA/001/583/415/GCA_001583415.1_ASM158341v1
GCA_021249325.1	6419378	98.37	1.26	6639486	7158	0.660585	Mycolicibacterium	Mycolicibacterium fortuitum	rapid	ftp://ftp.ncbi.nlm.nih.gov/genomes/all/GCA/021/249/325/GCA_021249325.1_ASM2124932v1
GCA_001021425.1	5402894	99.87	0.13	6854999	6675	0.663593	Mycolicibacterium	Mycolicibacterium senegalense	rapid	ftp://ftp.ncbi.nlm.nih.gov/genomes/all/GCA/001/021/425/GCA_001021425.1_ASM102142v1
GCA_001077745.1	136599	99.87	0.94	7098887	7023	0.664184	Mycolicibacterium	Mycolicibacterium conceptionense	rapid	ftp://ftp.ncbi.nlm.nih.gov/genomes/all/GCA/001/077/745/GCA_001077745.1_ASM107774v1
GCA_004355245.1	5030282	98.83	0.03	5030282	4893	0.639203	Mycobacteroides	Mycobacteroides chelonae	rapid	ftp://ftp.ncbi.nlm.nih.gov/genomes/all/GCA/004/355/245/GCA_004355245.1_ASM435524v1
GCA_015700725.1	5103671	99.83	0	5107309	4927	0.6401	Mycobacteroides	Mycobacteroides chelonae	rapid	ftp://ftp.ncbi.nlm.nih.gov/genomes/all/GCA/015/700/725/GCA_015700725.1_ASM1570072v1
GCA_000715335.1	833789	99.83	4.92	5424471	5181	0.638869	Mycobacteroides	Mycobacteroides abscessus	rapid	ftp://ftp.ncbi.nlm.nih.gov/genomes/all/GCA/000/715/335/GCA_000715335.1_ASM71533v1
GCA_001667225.1	188142	99.87	0	6386603	6148	0.664661	Mycolicibacterium	Mycolicibacterium conceptionense	rapid	ftp://ftp.ncbi.nlm.nih.gov/genomes/all/GCA/001/667/225/GCA_001667225.1_ASM166722v1
GCA_010731575.1	6042466	99.81	0.13	6042466	5796	0.684148	Mycolicibacterium	Mycolicibacterium monacense	rapid	ftp://ftp.ncbi.nlm.nih.gov/genomes/all/GCA/010/731/575/GCA_010731575.1_ASM1073157v1
GCA_003367335.1	5421383	99.62	1.44	5421383	5100	0.668849	Mycolicibacterium	Mycolicibacterium neoaurum	rapid	ftp://ftp.ncbi.nlm.nih.gov/genomes/all/GCA/003/367/335/GCA_003367335.1_ASM336733v1
GCA_003855255.1	6905961	99.81	1.36	6905961	6669	0.665715	Mycolicibacterium	Mycolicibacterium nivoides	rapid	ftp://ftp.ncbi.nlm.nih.gov/genomes/all/GCA/003/855/255/GCA_003855255.1_ASM385525v1
GCA_017052695.1	5702625	99.81	1.74	6868341	6540	0.665259	Mycolicibacterium	Mycolicibacterium septicum	rapid	ftp://ftp.ncbi.nlm.nih.gov/genomes/all/GCA/017/052/695/GCA_017052695.1_ASM1705269v1
GCA_001672855.1	118722	99.81	1.26	6228643	5973	0.661951	Mycolicibacterium	Mycolicibacterium fortuitum	rapid	ftp://ftp.ncbi.nlm.nih.gov/genomes/all/GCA/001/672/855/GCA_001672855.1_ASM167285v1
GCA_019456655.1	5998503	99.34	0.19	5998503	5664	0.678803	Mycolicibacterium	Mycolicibacterium diernhoferi	rapid	ftp://ftp.ncbi.nlm.nih.gov/genomes/all/GCA/019/456/655/GCA_019456655.1_ASM1945665v1
GCA_019645875.1	6086722	100	0.94	6086722	5753	0.665624	Mycolicibacterium	Mycolicibacterium senegalense	rapid	ftp://ftp.ncbi.nlm.nih.gov/genomes/all/GCA/019/645/875/GCA_019645875.1_ASM1964587v1
GCA_000723385.1	1826359	98.95	0.94	6139893	5817	0.665715	Mycolicibacterium	Mycolicibacterium farcinogenes	rapid	ftp://ftp.ncbi.nlm.nih.gov/genomes/all/GCA/000/723/385/GCA_000723385.1_PRJEB5746_assembly_1
GCA_015700775.1	2821026	99.5	0.41	4945239	4889	0.642471	Mycobacteroides	Mycobacteroides chelonae	rapid	ftp://ftp.ncbi.nlm.nih.gov/genomes/all/GCA/015/700/775/GCA_015700775.1_Myco6
GCA_016767715.1	5061177	99.5	0	5061177	4908	0.640162	Mycobacteroides	Mycobacteroides chelonae	rapid	ftp://ftp.ncbi.nlm.nih.gov/genomes/all/GCA/016/767/715/GCA_016767715.1_ASM1676771v1
GCA_004366645.1	1683500	99.17	0.18	4802997	4629	0.642199	Mycobacteroides	Mycobacteroides salmoniphilum	rapid	ftp://ftp.ncbi.nlm.nih.gov/genomes/all/GCA/004/366/645/GCA_004366645.1_ASM436664v1
GCA_010731295.1	6563937	99.81	0.5	6585921	6288	0.668315	Mycolicibacterium	Mycolicibacterium boenickei	rapid	ftp://ftp.ncbi.nlm.nih.gov/genomes/all/GCA/010/731/295/GCA_010731295.1_ASM1073129v1
GCA_004014795.1	175322	98.99	0.05	3938050	3740	0.691807	Mycolicibacterium	Mycolicibacterium brumae	rapid	ftp://ftp.ncbi.nlm.nih.gov/genomes/all/GCA/004/014/795/GCA_004014795.1_Mbrumae.v1
GCA_900453455.1	3573766	99.44	0.18	6021188	5720	0.691505	Mycolicibacterium	Mycolicibacterium chubuense	rapid	ftp://ftp.ncbi.nlm.nih.gov/genomes/all/GCA/900/453/455/GCA_900453455.1_52223_C01
GCA_001667535.1	198773	100	1.59	5223216	5003	0.677537	Mycolicibacterium	Mycolicibacterium elephantis	rapid	ftp://ftp.ncbi.nlm.nih.gov/genomes/all/GCA/001/667/535/GCA_001667535.1_ASM166753v1
GCA_000295855.1	159889	97.61	0.5	6349738	6181	0.662107	Mycolicibacterium	Mycolicibacterium fortuitum	rapid	ftp://ftp.ncbi.nlm.nih.gov/genomes/all/GCA/000/295/855/GCA_000295855.1_ASM29585v1
GCA_010727475.1	8006721	100	2.29	8006721	7738	0.669248	Mycolicibacterium	Mycolicibacterium mageritense	rapid	ftp://ftp.ncbi.nlm.nih.gov/genomes/all/GCA/010/727/475/GCA_010727475.1_ASM1072747v1
GCA_001291445.1	6101567	99.81	0.55	6210127	5993	0.672031	Mycolicibacterium	Mycolicibacterium mucogenicum	rapid	ftp://ftp.ncbi.nlm.nih.gov/genomes/all/GCA/001/291/445/GCA_001291445.1_Mycobacterium_mucogenicum
GCA_000724065.1	1367718	98.96	1.56	5536033	5274	0.666212	Mycolicibacterium	Mycolicibacterium neoaurum	rapid	ftp://ftp.ncbi.nlm.nih.gov/genomes/all/GCA/000/724/065/GCA_000724065.1_PRJEB1060_assembly_1
GCA_001499835.1	182998	100	1.15	5702270	5501	0.668333	Mycolicibacterium	Mycolicibacterium novocastrense	rapid	ftp://ftp.ncbi.nlm.nih.gov/genomes/all/GCA/001/499/835/GCA_001499835.1_ASM149983v1
GCA_001403655.1	5465827	99.86	0.5	7109837	6881	0.662322	Mycolicibacterium	Mycolicibacterium peregrinum	rapid	ftp://ftp.ncbi.nlm.nih.gov/genomes/all/GCA/001/403/655/GCA_001403655.1_Mycobacterium_peregrinum
GCA_900187065.1	4950685	99.32	0	4950685	4659	0.689769	Mycolicibacterium	Mycolicibacterium thermoresistibile	rapid	ftp://ftp.ncbi.nlm.nih.gov/genomes/all/GCA/900/187/065/GCA_900187065.1_50465_H02
GCA_008329645.1	5637923	99.89	0.19	5681602	5360	0.7045	Mycobacterium	Mycobacterium grossiae	rapid	ftp://ftp.ncbi.nlm.nih.gov/genomes/all/GCA/008/329/645/GCA_008329645.1_ASM832964v1
GCA_001942625.1	191633	99.81	0	6344489	6137	0.661905	Mycobacterium	Mycobacterium syngnathidarum	rapid	ftp://ftp.ncbi.nlm.nih.gov/genomes/all/GCA/001/942/625/GCA_001942625.1_ASM194262v1
GCA_001853845.1	4035705	99.5	0.33	4887531	4770	0.641333	Mycobacteroides	Mycobacteroides chelonae	rapid	ftp://ftp.ncbi.nlm.nih.gov/genomes/all/GCA/001/853/845/GCA_001853845.1_ASM185384v1
GCA_003390495.1	5106636	99.5	0.36	5106636	4985	0.641177	Mycobacteroides	Mycobacteroides chelonae	rapid	ftp://ftp.ncbi.nlm.nih.gov/genomes/all/GCA/003/390/495/GCA_003390495.1_ASM339049v1
GCA_002013295.1	584714	99.61	1.55	5115012	5007	0.642222	Mycobacteroides	Mycobacteroides franklinii	rapid	ftp://ftp.ncbi.nlm.nih.gov/genomes/all/GCA/002/013/295/GCA_002013295.1_ASM201329v1
GCA_004367915.1	792532	99.44	0.14	4963292	4832	0.64182	Mycobacteroides	Mycobacteroides salmoniphilum	rapid	ftp://ftp.ncbi.nlm.nih.gov/genomes/all/GCA/004/367/915/GCA_004367915.1_ASM436791v1
GCA_004924335.1	4776697	99.39	0.03	4776697	4624	0.642897	Mycobacteroides	Mycobacteroides salmoniphilum	rapid	ftp://ftp.ncbi.nlm.nih.gov/genomes/all/GCA/004/924/335/GCA_004924335.1_ASM492433v1
GCA_001853765.1	779452	99.5	0.59	4997261	4941	0.645142	Mycobacteroides	Mycobacteroides saopaulense	rapid	ftp://ftp.ncbi.nlm.nih.gov/genomes/all/GCA/001/853/765/GCA_001853765.1_ASM185376v1
GCA_001456355.1	4649175	99.5	0	4649175	4517	0.648012	Mycobacteroides	Mycobacteroides saopaulense	rapid	ftp://ftp.ncbi.nlm.nih.gov/genomes/all/GCA/001/456/355/GCA_001456355.1_ASM145635v1
GCA_010722915.1	6077648	100	1.06	7297392	7245	0.664258	Mycolicibacterium	Mycolicibacterium agri	rapid	ftp://ftp.ncbi.nlm.nih.gov/genomes/all/GCA/010/722/915/GCA_010722915.1_ASM1072291v1
GCA_010726245.1	5925482	100	0.06	5925482	5665	0.667477	Mycolicibacterium	Mycolicibacterium aichiense	rapid	ftp://ftp.ncbi.nlm.nih.gov/genomes/all/GCA/010/726/245/GCA_010726245.1_ASM1072624v1
GCA_900637195.1	6035584	100	0.05	6035584	5694	0.675378	Mycolicibacterium	Mycolicibacterium aurum	rapid	ftp://ftp.ncbi.nlm.nih.gov/genomes/all/GCA/900/637/195/GCA_900637195.1_50279_F01
GCA_016919645.1	6287627	99.87	0.05	6287627	5974	0.678775	Mycolicibacterium	Mycolicibacterium austroafricanum	rapid	ftp://ftp.ncbi.nlm.nih.gov/genomes/all/GCA/016/919/645/GCA_016919645.1_ASM1691964v1
GCA_019880505.1	6174273	100	0.05	6174273	5851	0.67901	Mycolicibacterium	Mycolicibacterium austroafricanum	rapid	ftp://ftp.ncbi.nlm.nih.gov/genomes/all/GCA/019/880/505/GCA_019880505.1_ASM1988050v1
GCA_001570445.1	157359	99.89	2.14	6734610	6737	0.675903	Mycolicibacterium	Mycolicibacterium canariasense	rapid	ftp://ftp.ncbi.nlm.nih.gov/genomes/all/GCA/001/570/445/GCA_001570445.1_ASM157044v1
GCA_010731795.1	5024249	100	0.06	5024249	4849	0.668817	Mycolicibacterium	Mycolicibacterium celeriflavum	rapid	ftp://ftp.ncbi.nlm.nih.gov/genomes/all/GCA/010/731/795/GCA_010731795.1_ASM1073179v1
GCA_010727725.1	5482061	98.97	2.37	5482061	5179	0.688768	Mycolicibacterium	Mycolicibacterium chitae	rapid	ftp://ftp.ncbi.nlm.nih.gov/genomes/all/GCA/010/727/725/GCA_010727725.1_ASM1072772v1
GCA_001044235.1	438634	100	1.12	7379520	7131	0.684266	Mycolicibacterium	Mycolicibacterium chlorophenolicum	rapid	ftp://ftp.ncbi.nlm.nih.gov/genomes/all/GCA/001/044/235/GCA_001044235.1_ASM104423v1
GCA_010729895.1	5876557	100	0.06	5876557	5499	0.674899	Mycolicibacterium	Mycolicibacterium confluentis	rapid	ftp://ftp.ncbi.nlm.nih.gov/genomes/all/GCA/010/729/895/GCA_010729895.1_ASM1072989v1
GCA_000613185.1	2465234	99.51	1.12	6462090	6281	0.682372	Mycolicibacterium	Mycolicibacterium cosmeticum	rapid	ftp://ftp.ncbi.nlm.nih.gov/genomes/all/GCA/000/613/185/GCA_000613185.1_PRJEB5748_assembly_1
GCA_010726645.1	5657388	99.81	0.38	5657388	5379	0.682896	Mycolicibacterium	Mycolicibacterium duvalii	rapid	ftp://ftp.ncbi.nlm.nih.gov/genomes/all/GCA/010/726/645/GCA_010726645.1_ASM1072664v1
GCA_010726955.1	4156821	98.64	0.36	4156821	3937	0.703734	Mycolicibacterium	Mycolicibacterium fallax	rapid	ftp://ftp.ncbi.nlm.nih.gov/genomes/all/GCA/010/726/955/GCA_010726955.1_ASM1072695v1
GCA_013138515.1	467513	99.43	0.5	6743884	6562	0.660363	Mycolicibacterium	Mycolicibacterium fortuitum	rapid	ftp://ftp.ncbi.nlm.nih.gov/genomes/all/GCA/013/138/515/GCA_013138515.1_ASM1313851v1
GCA_020227835.1	6555851	99.81	0.5	6555851	6356	0.660852	Mycolicibacterium	Mycolicibacterium fortuitum	rapid	ftp://ftp.ncbi.nlm.nih.gov/genomes/all/GCA/020/227/835/GCA_020227835.1_ASM2022783v1
GCA_900603025.1	5269097	99.77	0.15	5269097	4921	0.692979	Mycolicibacterium	Mycolicibacterium hassiacum	rapid	ftp://ftp.ncbi.nlm.nih.gov/genomes/all/GCA/900/603/025/GCA_900603025.1_MHAS
GCA_010731615.1	4577045	99.65	1.07	4577045	4256	0.68821	Mycolicibacterium	Mycolicibacterium insubricum	rapid	ftp://ftp.ncbi.nlm.nih.gov/genomes/all/GCA/010/731/615/GCA_010731615.1_ASM1073161v1
GCA_010731695.1	5579510	99.62	1.88	5579510	5331	0.689207	Mycolicibacterium	Mycolicibacterium litorale	rapid	ftp://ftp.ncbi.nlm.nih.gov/genomes/all/GCA/010/731/695/GCA_010731695.1_ASM1073169v1
GCA_015710575.2	5962395	99.87	1.13	5962395	5670	0.662938	Mycolicibacterium	Mycolicibacterium mengxianglii	rapid	ftp://ftp.ncbi.nlm.nih.gov/genomes/all/GCA/015/710/575/GCA_015710575.2_ASM1571057v2
GCA_010726085.1	6225779	100	0	6225779	6099	0.660102	Mycolicibacterium	Mycolicibacterium moriokaense	rapid	ftp://ftp.ncbi.nlm.nih.gov/genomes/all/GCA/010/726/085/GCA_010726085.1_ASM1072608v1
GCA_900417285.1	6152700	99.91	0	6175772	5785	0.68501	Mycolicibacterium	Mycolicibacterium parafortuitum	rapid	ftp://ftp.ncbi.nlm.nih.gov/genomes/all/GCA/900/417/285/GCA_900417285.1_PRJEB26917
GCA_004721035.1	324444	99.91	0.97	6479047	6188	0.664087	Mycolicibacterium	Mycolicibacterium peregrinum	rapid	ftp://ftp.ncbi.nlm.nih.gov/genomes/all/GCA/004/721/035/GCA_004721035.1_ASM472103v1
GCA_010731115.1	5853197	99.4	0.19	5853197	5622	0.670538	Mycolicibacterium	Mycolicibacterium phocaicum	rapid	ftp://ftp.ncbi.nlm.nih.gov/genomes/all/GCA/010/731/115/GCA_010731115.1_ASM1073111v1
GCA_000455325.1	4209572	98.58	0.55	6908835	6594	0.667271	Mycolicibacterium	Mycolicibacterium septicum	rapid	ftp://ftp.ncbi.nlm.nih.gov/genomes/all/GCA/000/455/325/GCA_000455325.1_Mycobacterium_septicum_DSM44393T
GCA_900236745.1	2545476	99.25	1.43	6276774	5982	0.663981	Mycolicibacterium	Mycolicibacterium setense	rapid	ftp://ftp.ncbi.nlm.nih.gov/genomes/all/GCA/900/236/745/GCA_900236745.1_PRJEB23414
GCA_900453365.1	6347082	99.18	1.18	6428810	6229	0.67844	Mycolicibacterium	Mycolicibacterium tokaiense	rapid	ftp://ftp.ncbi.nlm.nih.gov/genomes/all/GCA/900/453/365/GCA_900453365.1_52601_E01
GCA_001677215.1	5331134	100	0	5331134	5356	0.639612	Mycobacteroides	Mycobacteroides abscessus	rapid	ftp://ftp.ncbi.nlm.nih.gov/genomes/all/GCA/001/677/215/GCA_001677215.1_ASM167721v1
GCA_004367255.1	625653	99.42	0.71	5076073	4953	0.640215	Mycobacteroides	Mycobacteroides salmoniphilum	rapid	ftp://ftp.ncbi.nlm.nih.gov/genomes/all/GCA/004/367/255/GCA_004367255.1_ASM436725v1
GCA_016313185.1	6181092	99.62	0.32	6181092	5862	0.676927	Mycolicibacterium	Mycolicibacterium baixiangningiae	rapid	ftp://ftp.ncbi.nlm.nih.gov/genomes/all/GCA/016/313/185/GCA_016313185.1_ASM1631318v1
GCA_001655245.1	6235754	100	0	6235754	5873	0.685863	Mycolicibacterium	Mycolicibacterium vaccae	rapid	ftp://ftp.ncbi.nlm.nih.gov/genomes/all/GCA/001/655/245/GCA_001655245.1_ASM165524v1
GCA_003957335.1	4907428	99.53	0.33	4907428	4630	0.692448	Mycobacterium	Mycobacterium avium	slow	ftp://ftp.ncbi.nlm.nih.gov/genomes/all/GCA/003/957/335/GCA_003957335.1_ASM395733v1
GCA_000014985.1	5475491	99.65	0	5475491	5175	0.689881	Mycobacterium	Mycobacterium avium	slow	ftp://ftp.ncbi.nlm.nih.gov/genomes/all/GCA/000/014/985/GCA_000014985.1_ASM1498v1
GCA_016756215.1	5888633	99.94	0.07	5888633	5513	0.676615	Mycobacterium	Mycobacterium intracellulare	slow	ftp://ftp.ncbi.nlm.nih.gov/genomes/all/GCA/016/756/215/GCA_016756215.1_ASM1675621v1
GCA_002705785.1	6518727	99.9	0.71	6530604	5860	0.661312	Mycobacterium	Mycobacterium kansasii	slow	ftp://ftp.ncbi.nlm.nih.gov/genomes/all/GCA/002/705/785/GCA_002705785.1_ASM270578v1
GCA_009664715.1	6180270	99.94	1.19	6384143	5917	0.675009	Mycobacterium	Mycobacterium intracellulare	slow	ftp://ftp.ncbi.nlm.nih.gov/genomes/all/GCA/009/664/715/GCA_009664715.1_ASM966471v1
GCA_000018345.1	6636827	99.88	0.73	6660144	5601	0.657341	Mycobacterium	Mycobacterium marinum	slow	ftp://ftp.ncbi.nlm.nih.gov/genomes/all/GCA/000/018/345/GCA_000018345.1_ASM1834v1
GCA_003391395.1	6453310	99.88	0.23	6453310	5435	0.657179	Mycobacterium	Mycobacterium marinum	slow	ftp://ftp.ncbi.nlm.nih.gov/genomes/all/GCA/003/391/395/GCA_003391395.1_ASM339139v1
GCA_010728525.1	5973149	99.54	0.84	5973149	6025	0.65526	Mycobacterium	Mycobacterium shottsii	slow	ftp://ftp.ncbi.nlm.nih.gov/genomes/all/GCA/010/728/525/GCA_010728525.1_ASM1072852v1
GCA_016756035.1	5739349	99.94	0.04	5739349	5379	0.679754	Mycobacterium	Mycobacterium paraintracellulare	slow	ftp://ftp.ncbi.nlm.nih.gov/genomes/all/GCA/016/756/035/GCA_016756035.1_ASM1675603v1
GCA_000298095.1	5589007	99.94	0.04	5589007	5179	0.680281	Mycobacterium	Mycobacterium intracellulare	slow	ftp://ftp.ncbi.nlm.nih.gov/genomes/all/GCA/000/298/095/GCA_000298095.1_ASM29809v1
GCA_002716905.4	5100596	99.94	0.08	5291408	4848	0.690622	Mycobacterium	Mycobacterium avium	slow	ftp://ftp.ncbi.nlm.nih.gov/genomes/all/GCA/002/716/905/GCA_002716905.4_ASM271690v4
GCA_002086925.1	6251123	99.7	0.75	6527567	5967	0.659957	Mycobacterium	Mycobacterium persicum	slow	ftp://ftp.ncbi.nlm.nih.gov/genomes/all/GCA/002/086/925/GCA_002086925.1_ASM208692v1
GCA_905219475.1	6306179	99.61	0.53	6906827	6133	0.655169	Mycobacterium	Mycobacterium riyadhense	slow	ftp://ftp.ncbi.nlm.nih.gov/genomes/all/GCA/905/219/475/GCA_905219475.1_MR1023
GCA_002285715.1	5266037	99.94	0	5285642	4868	0.678368	Mycobacterium	Mycobacterium marseillense	slow	ftp://ftp.ncbi.nlm.nih.gov/genomes/all/GCA/002/285/715/GCA_002285715.1_ASM228571v1
GCA_000340435.3	4235765	99.13	1.61	4235765	4005	0.63948	Mycobacterium	Mycobacterium haemophilum	slow	ftp://ftp.ncbi.nlm.nih.gov/genomes/all/GCA/000/340/435/GCA_000340435.3_ASM34043v3
GCA_002292625.1	5706228	99.94	0.07	5765580	5332	0.678173	Mycobacterium	Mycobacterium intracellulare	slow	ftp://ftp.ncbi.nlm.nih.gov/genomes/all/GCA/002/292/625/GCA_002292625.1_ASM229262v1
GCA_016861545.1	4865109	98.18	0.34	4865109	4664	0.659041	Mycobacterium	Mycobacterium heckeshornense	slow	ftp://ftp.ncbi.nlm.nih.gov/genomes/all/GCA/016/861/545/GCA_016861545.1_ASM1686154v1
GCA_000418535.2	5521023	99.94	0.07	5662088	5250	0.679025	Mycobacterium	Mycobacterium intracellulare	slow	ftp://ftp.ncbi.nlm.nih.gov/genomes/all/GCA/000/418/535/GCA_000418535.2_ASM41853v2
GCA_014263335.1	6013531	99.61	0.67	6272472	5948	0.659875	Mycobacterium	Mycobacterium kubicae	slow	ftp://ftp.ncbi.nlm.nih.gov/genomes/all/GCA/014/263/335/GCA_014263335.1_ASM1426333v1
GCA_001667865.1	157074	99.94	0.5	5792343	5298	0.674199	Mycobacterium	Mycobacterium mantenii	slow	ftp://ftp.ncbi.nlm.nih.gov/genomes/all/GCA/001/667/865/GCA_001667865.1_ASM166786v1
GCA_009936235.1	4917655	97.93	1.29	4917655	4896	0.659122	Mycobacterium	Mycobacterium xenopi	slow	ftp://ftp.ncbi.nlm.nih.gov/genomes/all/GCA/009/936/235/GCA_009936235.1_ASM993623v1
GCA_900566065.1	72849	99.88	1.28	6344986	5630	0.658756	Mycobacterium	Mycobacterium attenuatum	slow	ftp://ftp.ncbi.nlm.nih.gov/genomes/all/GCA/900/566/065/GCA_900566065.1_LAUMK136
GCA_001953985.1	186859	99.78	0.61	5609019	5238	0.67509	Mycobacterium	Mycobacterium colombiense	slow	ftp://ftp.ncbi.nlm.nih.gov/genomes/all/GCA/001/953/985/GCA_001953985.1_ASM195398v1
GCA_001439515.1	84091	100	0.24	5355645	5253	0.669047	Mycobacterium	Mycobacterium kyorinense	slow	ftp://ftp.ncbi.nlm.nih.gov/genomes/all/GCA/001/439/515/GCA_001439515.1_ASM143951v1
GCA_019645855.1	5319859	99.94	1.15	5319859	4869	0.669863	Mycobacterium	Mycobacterium malmoense	slow	ftp://ftp.ncbi.nlm.nih.gov/genomes/all/GCA/019/645/855/GCA_019645855.1_ASM1964585v1
GCA_021183725.1	6127734	99.61	0.65	6127734	5683	0.662685	Mycobacterium	Mycobacterium ostraviense	slow	ftp://ftp.ncbi.nlm.nih.gov/genomes/all/GCA/021/183/725/GCA_021183725.1_ASM2118372v1
GCA_002102295.1	311494	99.94	2.32	5805377	5504	0.689827	Mycobacterium	Mycobacterium paraense	slow	ftp://ftp.ncbi.nlm.nih.gov/genomes/all/GCA/002/102/295/GCA_002102295.1_ASM210229v1
GCA_900566075.1	6308341	99.61	0.4	6425786	5822	0.662146	Mycobacterium	Mycobacterium pseudokansasii	slow	ftp://ftp.ncbi.nlm.nih.gov/genomes/all/GCA/900/566/075/GCA_900566075.1_MK142
GCA_002356315.1	5232660	99.17	0.88	5232660	4920	0.6726	Mycobacterium	Mycobacterium shigaense	slow	ftp://ftp.ncbi.nlm.nih.gov/genomes/all/GCA/002/356/315/GCA_002356315.1_ASM235631v1
GCA_003933725.1	61249	99.55	0.15	4465658	4243	0.68608	Mycolicibacter	Mycolicibacter terrae	slow	ftp://ftp.ncbi.nlm.nih.gov/genomes/all/GCA/003/933/725/GCA_003933725.1_ASM393372v1
GCA_001672735.1	60863	99.32	1.06	4747764	4511	0.685091	Mycolicibacter	Mycolicibacter sinensis	slow	ftp://ftp.ncbi.nlm.nih.gov/genomes/all/GCA/001/672/735/GCA_001672735.1_ASM167273v1
GCA_010727125.1	4566186	99.55	0.15	4566186	4233	0.68442	Mycolicibacter	Mycolicibacter terrae	slow	ftp://ftp.ncbi.nlm.nih.gov/genomes/all/GCA/010/727/125/GCA_010727125.1_ASM1072712v1
GCA_001673635.1	151637	99.94	0.62	5772654	5362	0.667115	Mycobacterium	Mycobacterium asiaticum	slow	ftp://ftp.ncbi.nlm.nih.gov/genomes/all/GCA/001/673/635/GCA_001673635.1_ASM167363v1
GCA_000613245.1	1878264	98.83	0.44	5938932	5600	0.663129	Mycobacterium	Mycobacterium asiaticum	slow	ftp://ftp.ncbi.nlm.nih.gov/genomes/all/GCA/000/613/245/GCA_000613245.1_PRJEB5743_assembly_1
GCA_010728725.1	5115366	100	0.61	5979623	5814	0.66488	Mycobacterium	Mycobacterium branderi	slow	ftp://ftp.ncbi.nlm.nih.gov/genomes/all/GCA/010/728/725/GCA_010728725.1_ASM1072872v1
GCA_002101595.1	162031	100	0.55	4720680	4562	0.669576	Mycobacterium	Mycobacterium celatum	slow	ftp://ftp.ncbi.nlm.nih.gov/genomes/all/GCA/002/101/595/GCA_002101595.1_ASM210159v1
GCA_002742165.1	132935	100	0.55	4773526	4621	0.669422	Mycobacterium	Mycobacterium celatum	slow	ftp://ftp.ncbi.nlm.nih.gov/genomes/all/GCA/002/742/165/GCA_002742165.1_ASM274216v1
GCA_002105755.1	5581643	98.77	0	5581643	5309	0.680889	Mycobacterium	Mycobacterium colombiense	slow	ftp://ftp.ncbi.nlm.nih.gov/genomes/all/GCA/002/105/755/GCA_002105755.1_ASM210575v1
GCA_010730195.1	6237139	99.11	0.49	6237139	5692	0.673869	Mycobacterium	Mycobacterium conspicuum	slow	ftp://ftp.ncbi.nlm.nih.gov/genomes/all/GCA/010/730/195/GCA_010730195.1_ASM1073019v1
GCA_001373515.1	3131389	99.94	0.88	6152523	5814	0.681788	Mycobacterium	Mycobacterium europaeum	slow	ftp://ftp.ncbi.nlm.nih.gov/genomes/all/GCA/001/373/515/GCA_001373515.1_PRJEB8464_assembly_1
GCA_002102185.1	284076	99.55	0.45	4731047	4534	0.660115	Mycobacterium	Mycobacterium fragae	slow	ftp://ftp.ncbi.nlm.nih.gov/genomes/all/GCA/002/102/185/GCA_002102185.1_ASM210218v1
GCA_010730745.1	5050576	99.28	0.32	5050576	4663	0.679359	Mycobacterium	Mycobacterium heidelbergense	slow	ftp://ftp.ncbi.nlm.nih.gov/genomes/all/GCA/010/730/745/GCA_010730745.1_ASM1073074v1
GCA_001722345.1	87235	99.94	1.63	6855640	6026	0.658039	Mycobacterium	Mycobacterium intermedium	slow	ftp://ftp.ncbi.nlm.nih.gov/genomes/all/GCA/001/722/345/GCA_001722345.1_ASM172234v1
GCA_002219245.1	6150513	99.94	1.32	6533653	6059	0.673982	Mycobacterium	Mycobacterium intracellulare	slow	ftp://ftp.ncbi.nlm.nih.gov/genomes/all/GCA/002/219/245/GCA_002219245.1_ASM221924v1
GCA_002287605.1	5408332	99.94	0.23	5751541	5316	0.678674	Mycobacterium	Mycobacterium intracellulare	slow	ftp://ftp.ncbi.nlm.nih.gov/genomes/all/GCA/002/287/605/GCA_002287605.1_ASM228760v1
GCA_020217725.1	103943	99.78	0.36	5795254	5395	0.67822	Mycobacterium	Mycobacterium intracellulare	slow	ftp://ftp.ncbi.nlm.nih.gov/genomes/all/GCA/020/217/725/GCA_020217725.1_ASM2021772v1
GCA_010731835.1	4155701	100	1	4155701	4061	0.693104	Mycolicibacillus	Mycolicibacillus koreensis	slow	ftp://ftp.ncbi.nlm.nih.gov/genomes/all/GCA/010/731/835/GCA_010731835.1_ASM1073183v1
GCA_010731535.1	5092988	99.67	0.59	5092988	4758	0.669483	Mycobacterium	Mycobacterium lacus	slow	ftp://ftp.ncbi.nlm.nih.gov/genomes/all/GCA/010/731/535/GCA_010731535.1_ASM1073153v1
GCA_010731775.1	6185541	99.83	1.24	6185541	5753	0.668795	Mycobacterium	Mycobacterium mantenii	slow	ftp://ftp.ncbi.nlm.nih.gov/genomes/all/GCA/010/731/775/GCA_010731775.1_ASM1073177v1
GCA_001021495.1	117537	99.94	1.16	6539988	6142	0.666129	Mycobacterium	Mycobacterium nebraskense	slow	ftp://ftp.ncbi.nlm.nih.gov/genomes/all/GCA/001/021/495/GCA_001021495.1_ASM102149v1
GCA_010731635.1	4779798	99.55	0	4779798	4570	0.657617	Mycobacterium	Mycobacterium noviomagense	slow	ftp://ftp.ncbi.nlm.nih.gov/genomes/all/GCA/010/731/635/GCA_010731635.1_ASM1073163v1
GCA_004359015.1	286333	100	1.09	6697711	6016	0.670931	Mycobacterium	Mycobacterium paragordonae	slow	ftp://ftp.ncbi.nlm.nih.gov/genomes/all/GCA/004/359/015/GCA_004359015.1_ASM435901v1
GCA_010723415.1	6719917	100	0.98	7218455	6510	0.668696	Mycobacterium	Mycobacterium paragordonae	slow	ftp://ftp.ncbi.nlm.nih.gov/genomes/all/GCA/010/723/415/GCA_010723415.1_ASM1072341v1
GCA_010731655.1	6085955	99.94	0.44	6085955	5684	0.678982	Mycobacterium	Mycobacterium paraseoulense	slow	ftp://ftp.ncbi.nlm.nih.gov/genomes/all/GCA/010/731/655/GCA_010731655.1_ASM1073165v1
GCA_010730575.1	5952912	99.61	3.51	5952912	5490	0.683921	Mycobacterium	Mycobacterium parmense	slow	ftp://ftp.ncbi.nlm.nih.gov/genomes/all/GCA/010/730/575/GCA_010730575.1_ASM1073057v1
GCA_010729105.1	6008916	100	1.81	6008916	5617	0.682755	Mycobacterium	Mycobacterium saskatchewanense	slow	ftp://ftp.ncbi.nlm.nih.gov/genomes/all/GCA/010/729/105/GCA_010729105.1_ASM1072910v1
GCA_002102355.1	125930	99.94	1.53	5562166	5233	0.670182	Mycobacterium	Mycobacterium sherrisii	slow	ftp://ftp.ncbi.nlm.nih.gov/genomes/all/GCA/002/102/355/GCA_002102355.1_ASM210235v1
GCA_900417275.1	4829736	99.55	0.39	4842631	4645	0.657576	Mycobacterium	Mycobacterium shimoidei	slow	ftp://ftp.ncbi.nlm.nih.gov/genomes/all/GCA/900/417/275/GCA_900417275.1_PRJEB26812
GCA_010730055.1	4504020	97.04	0.44	4504020	4071	0.677871	Mycobacterium	Mycobacterium shinjukuense	slow	ftp://ftp.ncbi.nlm.nih.gov/genomes/all/GCA/010/730/055/GCA_010730055.1_ASM1073005v1
GCA_010727605.1	5788994	99.61	1.78	5788994	5384	0.662219	Mycobacterium	Mycobacterium simiae	slow	ftp://ftp.ncbi.nlm.nih.gov/genomes/all/GCA/010/727/605/GCA_010727605.1_ASM1072760v1
GCA_000689255.1	5893857	99.53	0.56	6382840	5988	0.665992	Mycobacterium	Mycobacterium triplex	slow	ftp://ftp.ncbi.nlm.nih.gov/genomes/all/GCA/000/689/255/GCA_000689255.1_BN973_1
GCA_002086515.1	73139	99.55	0.61	4442590	4125	0.673818	Mycolicibacter	Mycolicibacter arupensis	slow	ftp://ftp.ncbi.nlm.nih.gov/genomes/all/GCA/002/086/515/GCA_002086515.1_ASM208651v1
GCA_010729485.1	4396654	99.55	0.61	4396654	4059	0.68509	Mycolicibacter	Mycolicibacter hiberniae	slow	ftp://ftp.ncbi.nlm.nih.gov/genomes/all/GCA/010/729/485/GCA_010729485.1_ASM1072948v1
GCA_010731755.1	4224047	99.55	1	4224047	3886	0.670972	Mycolicibacter	Mycolicibacter minnesotensis	slow	ftp://ftp.ncbi.nlm.nih.gov/genomes/all/GCA/010/731/755/GCA_010731755.1_ASM1073175v1
GCA_010723225.1	2700447	99.89	0.72	4611963	4298	0.686732	Mycolicibacter	Mycolicibacter senuensis	slow	ftp://ftp.ncbi.nlm.nih.gov/genomes/all/GCA/010/723/225/GCA_010723225.1_ASM1072322v1
GCA_000214155.1	4643668	100	0.15	4643668	4342	0.683722	Mycolicibacter	Mycolicibacter sinensis	slow	ftp://ftp.ncbi.nlm.nih.gov/genomes/all/GCA/000/214/155/GCA_000214155.1_ASM21415v1
GCA_010726505.1	4458926	100	1.06	4458926	4169	0.685795	Mycobacterium	Mycobacterium novum	slow	ftp://ftp.ncbi.nlm.nih.gov/genomes/all/GCA/010/726/505/GCA_010726505.1_ASM1072650v1
GCA_001667395.1	88940	100	0.15	4573376	4293	0.68356	Mycolicibacter	Mycolicibacter sinensis	slow	ftp://ftp.ncbi.nlm.nih.gov/genomes/all/GCA/001/667/395/GCA_001667395.1_ASM166739v1
GCA_010728155.1	4029398	98.68	0.39	4029398	3919	0.675086	Mycolicibacterium	Mycobacterium doricum	slow	ftp://ftp.ncbi.nlm.nih.gov/genomes/all/GCA/010/728/155/GCA_010728155.1_ASM1072815v1
GCA_010730355.1	6219859	99.61	1.5	6219859	5861	0.663766	Mycobacterium	Mycobacterium florentinum	slow	ftp://ftp.ncbi.nlm.nih.gov/genomes/all/GCA/010/730/355/GCA_010730355.1_ASM1073035v1
GCA_010723515.1	4721446	100	0.15	4756495	4580	0.681991	Mycolicibacter	Mycolicibacter algericus	slow	ftp://ftp.ncbi.nlm.nih.gov/genomes/all/GCA/010/723/515/GCA_010723515.1_ASM1072351v1
GCA_900176255.2	1699181	99.61	1.97	6120821	5743	0.662399	Mycobacterium	Mycobacterium ahvazicum	slow	ftp://ftp.ncbi.nlm.nih.gov/genomes/all/GCA/900/176/255/GCA_900176255.2_PRJEB20293
GCA_001672935.1	57734	99.83	0.93	5473558	5155	0.695013	Mycobacterium	Mycobacterium alsense	slow	ftp://ftp.ncbi.nlm.nih.gov/genomes/all/GCA/001/672/935/GCA_001672935.1_ASM167293v1
GCA_002086635.1	76856	99.67	0.92	5692845	5276	0.692991	Mycobacterium	Mycobacterium alsense	slow	ftp://ftp.ncbi.nlm.nih.gov/genomes/all/GCA/002/086/635/GCA_002086635.1_ASM208663v1
GCA_002086155.1	75389	99.94	1.68	6662911	5793	0.662729	Mycobacterium	Mycobacterium angelicum	slow	ftp://ftp.ncbi.nlm.nih.gov/genomes/all/GCA/002/086/155/GCA_002086155.1_ASM208615v1
GCA_002086125.1	52657	99.94	1.46	5980206	5634	0.668342	Mycobacterium	Mycobacterium arosiense	slow	ftp://ftp.ncbi.nlm.nih.gov/genomes/all/GCA/002/086/125/GCA_002086125.1_ASM208612v1
GCA_001669345.1	135932	99.94	0.49	6208484	5746	0.663464	Mycobacterium	Mycobacterium asiaticum	slow	ftp://ftp.ncbi.nlm.nih.gov/genomes/all/GCA/001/669/345/GCA_001669345.1_ASM166934v1
GCA_001672925.1	59133	99.61	0.67	6116072	5683	0.663647	Mycobacterium	Mycobacterium asiaticum	slow	ftp://ftp.ncbi.nlm.nih.gov/genomes/all/GCA/001/672/925/GCA_001672925.1_ASM167292v1
GCA_001673315.1	83190	99.53	0.21	5432256	5019	0.654828	Mycobacterium	Mycobacterium asiaticum	slow	ftp://ftp.ncbi.nlm.nih.gov/genomes/all/GCA/001/673/315/GCA_001673315.1_ASM167331v1
GCA_000696715.1	342227	99.94	0	4870506	4528	0.693957	Mycobacterium	Mycobacterium avium	slow	ftp://ftp.ncbi.nlm.nih.gov/genomes/all/GCA/000/696/715/GCA_000696715.1_Maq_reference_guided_assembly
GCA_900292015.1	5607630	99.78	0.51	5607630	4835	0.650234	Mycobacterium	Mycobacterium basiliense	slow	ftp://ftp.ncbi.nlm.nih.gov/genomes/all/GCA/900/292/015/GCA_900292015.1_MB901379
GCA_002102025.1	220473	99.67	1.5	5420516	4977	0.691784	Mycobacterium	Mycobacterium bohemicum	slow	ftp://ftp.ncbi.nlm.nih.gov/genomes/all/GCA/002/102/025/GCA_002102025.1_ASM210202v1
GCA_010723305.1	2188254	99.09	0.91	4335050	4090	0.65656	Mycobacterium	Mycobacterium botniense	slow	ftp://ftp.ncbi.nlm.nih.gov/genomes/all/GCA/010/723/305/GCA_010723305.1_ASM1072330v1
GCA_000661085.1	6042881	99.94	0.5	6044235	5612	0.67729	Mycobacterium	Mycobacterium colombiense	slow	ftp://ftp.ncbi.nlm.nih.gov/genomes/all/GCA/000/661/085/GCA_000661085.1_Myco_sp_TKK-01-0051_V1
GCA_001665835.1	130739	99.94	0.47	5547515	5155	0.672192	Mycobacterium	Mycobacterium colombiense	slow	ftp://ftp.ncbi.nlm.nih.gov/genomes/all/GCA/001/665/835/GCA_001665835.1_ASM166583v1
GCA_001667905.1	112956	99.94	0.49	5813025	5432	0.673363	Mycobacterium	Mycobacterium colombiense	slow	ftp://ftp.ncbi.nlm.nih.gov/genomes/all/GCA/001/667/905/GCA_001667905.1_ASM166790v1
GCA_001672755.1	67261	99.94	1.37	5545780	5137	0.675477	Mycobacterium	Mycobacterium colombiense	slow	ftp://ftp.ncbi.nlm.nih.gov/genomes/all/GCA/001/672/755/GCA_001672755.1_ASM167275v1
GCA_001673175.1	103088	99.61	1.36	5718497	5337	0.674247	Mycobacterium	Mycobacterium colombiense	slow	ftp://ftp.ncbi.nlm.nih.gov/genomes/all/GCA/001/673/175/GCA_001673175.1_ASM167317v1
GCA_001954075.1	101930	99.28	0.9	5561014	5202	0.675486	Mycobacterium	Mycobacterium colombiense	slow	ftp://ftp.ncbi.nlm.nih.gov/genomes/all/GCA/001/954/075/GCA_001954075.1_ASM195407v1
GCA_003284935.1	65937	98.9	0.46	5473554	5198	0.676888	Mycobacterium	Mycobacterium colombiense	slow	ftp://ftp.ncbi.nlm.nih.gov/genomes/all/GCA/003/284/935/GCA_003284935.1_ASM328493v1
GCA_010727945.1	5318517	99.55	0.77	5318517	4968	0.659777	Mycobacterium	Mycobacterium cookii	slow	ftp://ftp.ncbi.nlm.nih.gov/genomes/all/GCA/010/727/945/GCA_010727945.1_ASM1072794v1
GCA_002104675.1	114870	99.61	0.86	5225940	4674	0.655178	Mycobacterium	Mycobacterium decipiens	slow	ftp://ftp.ncbi.nlm.nih.gov/genomes/all/GCA/002/104/675/GCA_002104675.1_ASM210467v1
GCA_002102175.1	85262	99.28	0.39	5816659	5233	0.662033	Mycobacterium	Mycobacterium gastri	slow	ftp://ftp.ncbi.nlm.nih.gov/genomes/all/GCA/002/102/175/GCA_002102175.1_ASM210217v1
GCA_000526915.1	465365	99.28	0.62	4936071	5359	0.669225	Mycobacterium	Mycobacterium genavense	slow	ftp://ftp.ncbi.nlm.nih.gov/genomes/all/GCA/000/526/915/GCA_000526915.1_ASM52691v1
GCA_001417955.2	61403	100	2.34	7552315	6878	0.667991	Mycobacterium	Mycobacterium gordonae	slow	ftp://ftp.ncbi.nlm.nih.gov/genomes/all/GCA/001/417/955/GCA_001417955.2_ASM141795v2
GCA_001673255.1	69734	100	2.44	6926928	6294	0.668855	Mycobacterium	Mycobacterium gordonae	slow	ftp://ftp.ncbi.nlm.nih.gov/genomes/all/GCA/001/673/255/GCA_001673255.1_ASM167325v1
GCA_002101675.1	62676	99.94	3.08	7601632	6911	0.665891	Mycobacterium	Mycobacterium gordonae	slow	ftp://ftp.ncbi.nlm.nih.gov/genomes/all/GCA/002/101/675/GCA_002101675.1_ASM210167v1
GCA_017086405.1	7103222	99.86	1.26	7319570	6406	0.666667	Mycobacterium	Mycobacterium gordonae	slow	ftp://ftp.ncbi.nlm.nih.gov/genomes/all/GCA/017/086/405/GCA_017086405.1_ASM1708640v1
GCA_001021505.1	187081	99.55	1.06	5109749	4742	0.678649	Mycolicibacter	Mycolicibacter heraklionensis	slow	ftp://ftp.ncbi.nlm.nih.gov/genomes/all/GCA/001/021/505/GCA_001021505.1_ASM102150v1
GCA_019645815.1	5061737	99.55	1.06	5061737	4647	0.678177	Mycolicibacter	Mycolicibacter heraklionensis	slow	ftp://ftp.ncbi.nlm.nih.gov/genomes/all/GCA/019/645/815/GCA_019645815.1_ASM1964581v1
GCA_001667655.1	63981	99.9	1.03	5351573	5071	0.685991	Mycobacterium	Mycobacterium intracellulare	slow	ftp://ftp.ncbi.nlm.nih.gov/genomes/all/GCA/001/667/655/GCA_001667655.1_ASM166765v1
GCA_001667705.1	82851	99.61	0.38	5287387	5004	0.685873	Mycobacterium	Mycobacterium intracellulare	slow	ftp://ftp.ncbi.nlm.nih.gov/genomes/all/GCA/001/667/705/GCA_001667705.1_ASM166770v1
GCA_001722415.1	121479	100	0	3873226	3595	0.691066	Mycolicibacillus	Mycolicibacillus koreensis	slow	ftp://ftp.ncbi.nlm.nih.gov/genomes/all/GCA/001/722/415/GCA_001722415.1_ASM172241v1
GCA_001667525.1	250695	99.61	0.22	5618076	5212	0.659807	Mycobacterium	Mycobacterium kubicae	slow	ftp://ftp.ncbi.nlm.nih.gov/genomes/all/GCA/001/667/525/GCA_001667525.1_ASM166752v1
GCA_014263315.1	5345311	99.28	0.33	5463479	5134	0.662849	Mycobacterium	Mycobacterium kubicae	slow	ftp://ftp.ncbi.nlm.nih.gov/genomes/all/GCA/014/263/315/GCA_014263315.1_ASM1426331v1
GCA_001672775.1	56306	99.77	2.14	4830972	4546	0.660326	Mycobacterium	Mycobacterium kyorinense	slow	ftp://ftp.ncbi.nlm.nih.gov/genomes/all/GCA/001/672/775/GCA_001672775.1_ASM167277v1
GCA_001373395.1	6224367	99.53	1.42	6818507	6356	0.657516	Mycobacterium	Mycobacterium lentiflavum	slow	ftp://ftp.ncbi.nlm.nih.gov/genomes/all/GCA/001/373/395/GCA_001373395.1_PRJEB8430_assembly_1
GCA_001686735.1	52047	99.69	1.4	5596373	5276	0.691122	Mycobacterium	Mycobacterium malmoense	slow	ftp://ftp.ncbi.nlm.nih.gov/genomes/all/GCA/001/686/735/GCA_001686735.1_ASM168673v1
GCA_003431665.1	154320	99.88	0.34	6425751	5566	0.656828	Mycobacterium	Mycobacterium marinum	slow	ftp://ftp.ncbi.nlm.nih.gov/genomes/all/GCA/003/431/665/GCA_003431665.1_ASM343166v1
GCA_003112775.1	416792	99.61	1.38	5744567	5429	0.651411	Mycobacterium	Mycobacterium montefiorense	slow	ftp://ftp.ncbi.nlm.nih.gov/genomes/all/GCA/003/112/775/GCA_003112775.1_ASM311277v1
GCA_900157365.1	4451009	99.61	4.39	6248949	5827	0.658522	Mycobacterium	Mycobacterium numidiamassiliense	slow	ftp://ftp.ncbi.nlm.nih.gov/genomes/all/GCA/900/157/365/GCA_900157365.1_PRJEB19151
GCA_002101785.1	85200	99.94	3.47	6037522	5706	0.685027	Mycobacterium	Mycobacterium palustre	slow	ftp://ftp.ncbi.nlm.nih.gov/genomes/all/GCA/002/101/785/GCA_002101785.1_ASM210178v1
GCA_002101815.1	271458	99.94	0.9	5619528	5282	0.692637	Mycobacterium	Mycobacterium paraense	slow	ftp://ftp.ncbi.nlm.nih.gov/genomes/all/GCA/002/101/815/GCA_002101815.1_ASM210181v1
GCA_001907675.1	180675	99.57	1.03	6475312	6123	0.675541	Mycobacterium	Mycobacterium paraffinicum	slow	ftp://ftp.ncbi.nlm.nih.gov/genomes/all/GCA/001/907/675/GCA_001907675.1_ASM190767v1
GCA_004359025.1	350954	99.33	0.87	7049864	6325	0.668899	Mycobacterium	Mycobacterium paragordonae	slow	ftp://ftp.ncbi.nlm.nih.gov/genomes/all/GCA/004/359/025/GCA_004359025.1_ASM435902v1
GCA_009733755.1	171455	100	3.74	7136091	6379	0.668149	Mycobacterium	Mycobacterium paragordonae	slow	ftp://ftp.ncbi.nlm.nih.gov/genomes/all/GCA/009/733/755/GCA_009733755.1_ASM973375v1
GCA_000164135.1	1277640	98.06	1.12	6564171	6212	0.684464	Mycobacterium	Mycobacterium parascrofulaceum	slow	ftp://ftp.ncbi.nlm.nih.gov/genomes/all/GCA/000/164/135/GCA_000164135.1_ASM16413v1
GCA_900157375.1	6015470	99.67	0.66	6015470	5625	0.6722	Mycobacterium	Mycobacterium rhizamassiliense	slow	ftp://ftp.ncbi.nlm.nih.gov/genomes/all/GCA/900/157/375/GCA_900157375.1_PRJEB19165
GCA_001667885.1	84610	99.22	1.91	5536898	5217	0.683948	Mycobacterium	Mycobacterium scrofulaceum	slow	ftp://ftp.ncbi.nlm.nih.gov/genomes/all/GCA/001/667/885/GCA_001667885.1_ASM166788v1
GCA_002086735.1	99219	99.94	0.67	6170273	5812	0.684237	Mycobacterium	Mycobacterium scrofulaceum	slow	ftp://ftp.ncbi.nlm.nih.gov/genomes/all/GCA/002/086/735/GCA_002086735.1_ASM208673v1
GCA_010731595.1	5531300	99.94	1.11	5531300	5114	0.682903	Mycobacterium	Mycobacterium seoulense	slow	ftp://ftp.ncbi.nlm.nih.gov/genomes/all/GCA/010/731/595/GCA_010731595.1_ASM1073159v1
GCA_002093075.1	259899	99.53	2.78	6686819	6277	0.660813	Mycobacterium	Mycobacterium simiae	slow	ftp://ftp.ncbi.nlm.nih.gov/genomes/all/GCA/002/093/075/GCA_002093075.1_ASM209307v1
GCA_900232515.1	6131989	99.11	0.33	6251405	5686	0.647194	Mycobacterium	Mycobacterium simulans	slow	ftp://ftp.ncbi.nlm.nih.gov/genomes/all/GCA/900/232/515/GCA_900232515.1_PRJEB22948
GCA_900232995.1	3450000	99.53	0.39	6192024	5573	0.646603	Mycobacterium	Mycobacterium simulans	slow	ftp://ftp.ncbi.nlm.nih.gov/genomes/all/GCA/900/232/995/GCA_900232995.1_PRJEB22891
GCA_010731715.1	6210822	99.61	2.08	6210822	6107	0.659599	Mycobacterium	Mycobacterium stomatepiae	slow	ftp://ftp.ncbi.nlm.nih.gov/genomes/all/GCA/010/731/715/GCA_010731715.1_ASM1073171v1
GCA_002116635.1	95710	99.94	0.78	6672659	5855	0.658495	Mycobacterium	Mycobacterium szulgai	slow	ftp://ftp.ncbi.nlm.nih.gov/genomes/all/GCA/002/116/635/GCA_002116635.1_ASM211663v1
GCA_010723675.1	5558427	99.94	0.62	5701504	5297	0.679278	Mycobacterium	Mycobacterium timonense	slow	ftp://ftp.ncbi.nlm.nih.gov/genomes/all/GCA/010/723/675/GCA_010723675.1_ASM1072367v1
GCA_013466425.1	6266765	99.94	0.9	6266765	5642	0.653523	Mycobacterium	Mycobacterium vicinigordonae	slow	ftp://ftp.ncbi.nlm.nih.gov/genomes/all/GCA/013/466/425/GCA_013466425.1_ASM1346642v1
GCA_002102395.1	127871	100	0.15	3591083	3406	0.702843	Mycolicibacillus	Mycolicibacillus trivialis	slow	ftp://ftp.ncbi.nlm.nih.gov/genomes/all/GCA/002/102/395/GCA_002102395.1_ASM210239v1
GCA_008373105.1	50486	99.09	1.06	4414105	4095	0.673512	Mycolicibacter	Mycolicibacter arupensis	slow	ftp://ftp.ncbi.nlm.nih.gov/genomes/all/GCA/008/373/105/GCA_008373105.1_ASM837310v1
GCA_002101585.1	132590	100	0.15	4521435	4139	0.685483	Mycolicibacter	Mycolicibacter engbaekii	slow	ftp://ftp.ncbi.nlm.nih.gov/genomes/all/GCA/002/101/585/GCA_002101585.1_ASM210158v1
GCA_900078685.2	3843338	98.42	3.11	4849907	4696	0.668342	Mycolicibacter	Mycolicibacter icosiumassiliensis	slow	ftp://ftp.ncbi.nlm.nih.gov/genomes/all/GCA/900/078/685/GCA_900078685.2_PRJEB13234
GCA_001679965.1	85392	99.09	0.38	5330450	5081	0.676713	Mycolicibacter	Mycolicibacter kumamotonensis	slow	ftp://ftp.ncbi.nlm.nih.gov/genomes/all/GCA/001/679/965/GCA_001679965.1_ASM167996v1
GCA_002086285.1	110718	99.55	0.15	4815853	4547	0.681152	Mycolicibacter	Mycolicibacter kumamotonensis	slow	ftp://ftp.ncbi.nlm.nih.gov/genomes/all/GCA/002/086/285/GCA_002086285.1_ASM208628v1
GCA_002102265.1	159248	100	1.06	4812247	4606	0.67921	Mycolicibacter	Mycolicibacter longobardus	slow	ftp://ftp.ncbi.nlm.nih.gov/genomes/all/GCA/002/102/265/GCA_002102265.1_ASM210226v1
GCA_002101775.1	138127	99.55	0.15	4465329	4098	0.677676	Mycolicibacter	Mycolicibacter nonchromogenicus	slow	ftp://ftp.ncbi.nlm.nih.gov/genomes/all/GCA/002/101/775/GCA_002101775.1_ASM210177v1
GCA_001673565.1	69689	100	0.15	4695219	4399	0.683971	Mycolicibacter	Mycolicibacter sinensis	slow	ftp://ftp.ncbi.nlm.nih.gov/genomes/all/GCA/001/673/565/GCA_001673565.1_ASM167356v1
GCA_000243415.3	6945570	100	0.3	7306413	7128	0.6538	Mycolicibacterium	Mycolicibacterium tusciae	slow	ftp://ftp.ncbi.nlm.nih.gov/genomes/all/GCA/000/243/415/GCA_000243415.3_ASM24341v3
GCA_002086795.1	357339	100	0.45	6162880	6032	0.656859	Mycolicibacterium	Mycolicibacterium tusciae	slow	ftp://ftp.ncbi.nlm.nih.gov/genomes/all/GCA/002/086/795/GCA_002086795.1_ASM208679v1
GCA_002086485.1	135946	100	2.92	7927592	7611	0.664831	Mycobacterium	Mycobacterium aquaticum	rapid	ftp://ftp.ncbi.nlm.nih.gov/genomes/all/GCA/002/086/485/GCA_002086485.1_ASM208648v1
GCA_010723575.1	5817465	99.94	0.85	6912804	6116	0.657278	Mycobacterium	Mycobacterium bourgelatii	rapid	ftp://ftp.ncbi.nlm.nih.gov/genomes/all/GCA/010/723/575/GCA_010723575.1_ASM1072357v1
GCA_012223425.1	6086872	99.64	1	6713618	6531	0.670923	Mycolicibacterium	Mycolicibacterium frederiksbergense	rapid	ftp://ftp.ncbi.nlm.nih.gov/genomes/all/GCA/012/223/425/GCA_012223425.1_ASM1222342v1
GCA_006439015.1	428439	99.56	0.57	6384412	6172	0.65898	Mycolicibacterium	Mycobacterium hodleri	rapid	ftp://ftp.ncbi.nlm.nih.gov/genomes/all/GCA/006/439/015/GCA_006439015.1_ASM643901v1
GCA_006864685.1	121781	99.81	1.92	6986390	6652	0.674517	Mycolicibacterium	Mycobacterium hodleri	rapid	ftp://ftp.ncbi.nlm.nih.gov/genomes/all/GCA/006/864/685/GCA_006864685.1_ASM686468v1
GCA_019645835.1	5623714	100	0.55	5623714	5314	0.672345	Mycolicibacterium	Mycolicibacterium holsaticum	rapid	ftp://ftp.ncbi.nlm.nih.gov/genomes/all/GCA/019/645/835/GCA_019645835.1_ASM1964583v1
GCA_003254575.1	102117	100	0.56	5759757	5500	0.678629	Mycobacterium	Mycobacterium kyogaense	rapid	ftp://ftp.ncbi.nlm.nih.gov/genomes/all/GCA/003/254/575/GCA_003254575.1_ASM325457v1
GCA_001499925.1	198352	100	1.14	5130549	4996	0.669238	Mycobacterium	Mycobacterium lehmannii	rapid	ftp://ftp.ncbi.nlm.nih.gov/genomes/all/GCA/001/499/925/GCA_001499925.1_ASM149992v1
GCA_002245535.1	178807	100	0.61	5496052	5342	0.667349	Mycobacterium	Mycobacterium lehmannii	rapid	ftp://ftp.ncbi.nlm.nih.gov/genomes/all/GCA/002/245/535/GCA_002245535.1_ASM224553v1
GCA_002591975.1	116368	100	0.15	6209311	6099	0.653322	Mycobacterium	Mycobacterium neglectum	rapid	ftp://ftp.ncbi.nlm.nih.gov/genomes/all/GCA/002/591/975/GCA_002591975.1_ASM259197v1
GCA_002245615.1	200051	100	0.45	5376391	5133	0.667889	Mycobacterium	Mycobacterium neumannii	rapid	ftp://ftp.ncbi.nlm.nih.gov/genomes/all/GCA/002/245/615/GCA_002245615.1_ASM224561v1
GCA_002592005.1	61684	99.64	1.71	6230283	5874	0.694037	Mycobacterium	Mycobacterium palauense	rapid	ftp://ftp.ncbi.nlm.nih.gov/genomes/all/GCA/002/592/005/GCA_002592005.1_ASM259200v1
GCA_016219585.1	310160	100	0.18	6005103	5720	0.692476	Mycolicibacterium	Mycolicibacterium rufum	rapid	ftp://ftp.ncbi.nlm.nih.gov/genomes/all/GCA/016/219/585/GCA_016219585.1_ASM1621958v1
GCA_002356335.1	4994485	99.33	0.36	4994485	4981	0.639523	Mycobacteroides	[Mycobacterium] stephanolepidis	rapid	ftp://ftp.ncbi.nlm.nih.gov/genomes/all/GCA/002/356/335/GCA_002356335.1_ASM235633v1
GCA_001853695.1	870306	99.5	0.03	4919524	4713	0.641176	Mycobacteroides	Mycobacteroides chelonae	rapid	ftp://ftp.ncbi.nlm.nih.gov/genomes/all/GCA/001/853/695/GCA_001853695.1_ASM185369v1
GCA_001853865.1	405022	99.39	0	4938961	4828	0.642039	Mycobacteroides	Mycobacteroides chelonae	rapid	ftp://ftp.ncbi.nlm.nih.gov/genomes/all/GCA/001/853/865/GCA_001853865.1_ASM185386v1
GCA_002013305.1	273107	99.5	0.03	4989234	4936	0.63977	Mycobacteroides	Mycobacteroides chelonae	rapid	ftp://ftp.ncbi.nlm.nih.gov/genomes/all/GCA/002/013/305/GCA_002013305.1_ASM201330v1
GCA_002013595.1	165397	99.5	0.03	4996994	4896	0.641393	Mycobacteroides	Mycobacteroides chelonae	rapid	ftp://ftp.ncbi.nlm.nih.gov/genomes/all/GCA/002/013/595/GCA_002013595.1_ASM201359v1
GCA_014204435.1	416149	99.5	0.11	3952636	3974	0.642439	Mycobacteroides	Mycobacteroides chelonae	rapid	ftp://ftp.ncbi.nlm.nih.gov/genomes/all/GCA/014/204/435/GCA_014204435.1_ASM1420443v1
GCA_019061385.1	276977	99.5	0.47	5281480	5194	0.641479	Mycobacteroides	Mycobacteroides chelonae	rapid	ftp://ftp.ncbi.nlm.nih.gov/genomes/all/GCA/019/061/385/GCA_019061385.1_ASM1906138v1
GCA_001853795.1	1263333	99.67	1.19	5023635	4809	0.641668	Mycobacteroides	Mycobacteroides franklinii	rapid	ftp://ftp.ncbi.nlm.nih.gov/genomes/all/GCA/001/853/795/GCA_001853795.1_ASM185379v1
GCA_011064445.1	246300	99.67	1.16	5273423	5204	0.641504	Mycobacteroides	Mycobacteroides franklinii	rapid	ftp://ftp.ncbi.nlm.nih.gov/genomes/all/GCA/011/064/445/GCA_011064445.1_ASM1106444v1
GCA_001655155.1	369643	99.5	1.82	5272148	5119	0.643831	Mycobacteroides	Mycobacteroides immunogenum	rapid	ftp://ftp.ncbi.nlm.nih.gov/genomes/all/GCA/001/655/155/GCA_001655155.1_ASM165515v1
GCA_002013645.1	505170	99.44	0.03	4934017	4871	0.639583	Mycobacteroides	Mycobacteroides salmoniphilum	rapid	ftp://ftp.ncbi.nlm.nih.gov/genomes/all/GCA/002/013/645/GCA_002013645.1_ASM201364v1
GCA_019050325.1	338742	99.94	0.38	5490222	5190	0.673222	Mycolicibacterium	[Mycobacterium] fortunisiensis	rapid	ftp://ftp.ncbi.nlm.nih.gov/genomes/all/GCA/019/050/325/GCA_019050325.1_ASM1905032v1
GCA_010727325.1	5712683	99.94	0.93	6016846	5790	0.661128	Mycolicibacterium	Mycolicibacterium alvei	rapid	ftp://ftp.ncbi.nlm.nih.gov/genomes/all/GCA/010/727/325/GCA_010727325.1_ASM1072732v1
GCA_010731855.1	5696751	100	0	5696751	5351	0.671049	Mycolicibacterium	Mycolicibacterium anyangense	rapid	ftp://ftp.ncbi.nlm.nih.gov/genomes/all/GCA/010/731/855/GCA_010731855.1_ASM1073185v1
GCA_010731815.2	6017160	99.95	0.79	6451210	6133	0.683362	Mycolicibacterium	Mycolicibacterium arabiense	rapid	ftp://ftp.ncbi.nlm.nih.gov/genomes/all/GCA/010/731/815/GCA_010731815.2_ASM1073181v2
GCA_000559085.2	5494915	100	0.06	6297623	6118	0.664068	Mycolicibacterium	Mycolicibacterium aromaticivorans	rapid	ftp://ftp.ncbi.nlm.nih.gov/genomes/all/GCA/000/559/085/GCA_000559085.2_ASM55908v2
GCA_019856635.1	6260785	100	0.05	6260785	5978	0.679209	Mycolicibacterium	Mycolicibacterium austroafricanum	rapid	ftp://ftp.ncbi.nlm.nih.gov/genomes/all/GCA/019/856/635/GCA_019856635.1_ASM1985663v1
GCA_019856655.1	6038139	99.95	0.43	6038139	5740	0.677041	Mycolicibacterium	Mycolicibacterium austroafricanum	rapid	ftp://ftp.ncbi.nlm.nih.gov/genomes/all/GCA/019/856/655/GCA_019856655.1_ASM1985665v1
GCA_002086115.1	203576	99.76	1.01	5952041	5670	0.681038	Mycolicibacterium	Mycolicibacterium bacteremicum	rapid	ftp://ftp.ncbi.nlm.nih.gov/genomes/all/GCA/002/086/115/GCA_002086115.1_ASM208611v1
GCA_016919325.1	7107504	99.81	0.99	7107504	6836	0.66456	Mycolicibacterium	Mycolicibacterium boenickei	rapid	ftp://ftp.ncbi.nlm.nih.gov/genomes/all/GCA/016/919/325/GCA_016919325.1_ASM1691932v1
GCA_001570425.1	262033	100	2.77	7387494	7099	0.666012	Mycolicibacterium	Mycolicibacterium brisbanense	rapid	ftp://ftp.ncbi.nlm.nih.gov/genomes/all/GCA/001/570/425/GCA_001570425.1_ASM157042v1
GCA_001667065.1	89886	100	0	4927128	4696	0.669368	Mycolicibacterium	Mycolicibacterium celeriflavum	rapid	ftp://ftp.ncbi.nlm.nih.gov/genomes/all/GCA/001/667/065/GCA_001667065.1_ASM166706v1
GCA_000266905.1	5583723	99.56	0.05	6342624	5980	0.682855	Mycolicibacterium	Mycolicibacterium chubuense	rapid	ftp://ftp.ncbi.nlm.nih.gov/genomes/all/GCA/000/266/905/GCA_000266905.1_ASM26690v1
GCA_001954205.1	99866	100	0	6162534	5881	0.665869	Mycolicibacterium	Mycolicibacterium conceptionense	rapid	ftp://ftp.ncbi.nlm.nih.gov/genomes/all/GCA/001/954/205/GCA_001954205.1_ASM195420v1
GCA_002102065.1	320022	100	0	6468817	6227	0.664411	Mycolicibacterium	Mycolicibacterium conceptionense	rapid	ftp://ftp.ncbi.nlm.nih.gov/genomes/all/GCA/002/102/065/GCA_002102065.1_ASM210206v1
GCA_016197365.1	245382	96.52	1.19	5510061	5265	0.673931	Mycolicibacterium	Mycolicibacterium cosmeticum	rapid	ftp://ftp.ncbi.nlm.nih.gov/genomes/all/GCA/016/197/365/GCA_016197365.1_ASM1619736v1
GCA_004014805.1	151908	100	1.68	5469939	5255	0.676232	Mycolicibacterium	Mycolicibacterium elephantis	rapid	ftp://ftp.ncbi.nlm.nih.gov/genomes/all/GCA/004/014/805/GCA_004014805.1_ASM401480v1
GCA_019739075.1	6344228	99.69	0.38	6607534	6298	0.663708	Mycolicibacterium	Mycolicibacterium farcinogenes	rapid	ftp://ftp.ncbi.nlm.nih.gov/genomes/all/GCA/019/739/075/GCA_019739075.1_ASM1973907v1
GCA_019739095.1	6276329	99.78	0	6276329	5969	0.664009	Mycolicibacterium	Mycolicibacterium farcinogenes	rapid	ftp://ftp.ncbi.nlm.nih.gov/genomes/all/GCA/019/739/095/GCA_019739095.1_ASM1973909v1
GCA_001722335.1	243675	100	0	5973421	5779	0.684836	Mycolicibacterium	Mycolicibacterium flavescens	rapid	ftp://ftp.ncbi.nlm.nih.gov/genomes/all/GCA/001/722/335/GCA_001722335.1_ASM172233v1
GCA_011758805.1	3695880	98.63	1.38	6408998	6213	0.669751	Mycolicibacterium	Mycolicibacterium fluoranthenivorans	rapid	ftp://ftp.ncbi.nlm.nih.gov/genomes/all/GCA/011/758/805/GCA_011758805.1_ASM1175880v1
GCA_014295435.1	6837082	99.89	1.38	7117477	6815	0.669223	Mycolicibacterium	Mycolicibacterium fluoranthenivorans	rapid	ftp://ftp.ncbi.nlm.nih.gov/genomes/all/GCA/014/295/435/GCA_014295435.1_ASM1429543v1
GCA_900100615.1	416562	99.89	1.76	6572265	6321	0.670486	Mycolicibacterium	Mycolicibacterium fluoranthenivorans	rapid	ftp://ftp.ncbi.nlm.nih.gov/genomes/all/GCA/900/100/615/GCA_900100615.1_IMG-taxon_2593339259_annotated_assembly
GCA_001307545.1	6254616	99.81	0.5	6254616	5994	0.662199	Mycolicibacterium	Mycolicibacterium fortuitum	rapid	ftp://ftp.ncbi.nlm.nih.gov/genomes/all/GCA/001/307/545/GCA_001307545.1_ASM130754v1
GCA_001570465.1	219247	99.43	0.69	7101918	6934	0.660156	Mycolicibacterium	Mycolicibacterium fortuitum	rapid	ftp://ftp.ncbi.nlm.nih.gov/genomes/all/GCA/001/570/465/GCA_001570465.1_ASM157046v1
GCA_001673275.1	163512	99.81	0.57	6301194	6029	0.661959	Mycolicibacterium	Mycolicibacterium fortuitum	rapid	ftp://ftp.ncbi.nlm.nih.gov/genomes/all/GCA/001/673/275/GCA_001673275.1_ASM167327v1
GCA_001673325.1	94872	99.81	0.88	6743562	6534	0.660709	Mycolicibacterium	Mycolicibacterium fortuitum	rapid	ftp://ftp.ncbi.nlm.nih.gov/genomes/all/GCA/001/673/325/GCA_001673325.1_ASM167332v1
GCA_001954035.1	82151	99.81	0.13	6210935	6059	0.662596	Mycolicibacterium	Mycolicibacterium fortuitum	rapid	ftp://ftp.ncbi.nlm.nih.gov/genomes/all/GCA/001/954/035/GCA_001954035.1_ASM195403v1
GCA_013138425.1	358604	99.81	0.31	6425119	6172	0.661279	Mycolicibacterium	Mycolicibacterium fortuitum	rapid	ftp://ftp.ncbi.nlm.nih.gov/genomes/all/GCA/013/138/425/GCA_013138425.1_ASM1313842v1
GCA_013138535.1	675396	99.81	0.88	6559774	6332	0.661249	Mycolicibacterium	Mycolicibacterium fortuitum	rapid	ftp://ftp.ncbi.nlm.nih.gov/genomes/all/GCA/013/138/535/GCA_013138535.1_ASM1313853v1
GCA_017915355.1	220288	99.81	0.5	6298118	6050	0.662436	Mycolicibacterium	Mycolicibacterium fortuitum	rapid	ftp://ftp.ncbi.nlm.nih.gov/genomes/all/GCA/017/915/355/GCA_017915355.1_ASM1791535v1
GCA_020227715.1	6674224	99.43	0.75	6674224	6514	0.660472	Mycolicibacterium	Mycolicibacterium fortuitum	rapid	ftp://ftp.ncbi.nlm.nih.gov/genomes/all/GCA/020/227/715/GCA_020227715.1_ASM2022771v1
GCA_020275725.1	171691	99.43	0.69	6670994	6414	0.66065	Mycolicibacterium	Mycolicibacterium fortuitum	rapid	ftp://ftp.ncbi.nlm.nih.gov/genomes/all/GCA/020/275/725/GCA_020275725.1_ASM2027572v1
GCA_900453945.1	2278824	97.61	1.13	6866685	6984	0.660328	Mycolicibacterium	Mycolicibacterium fortuitum	rapid	ftp://ftp.ncbi.nlm.nih.gov/genomes/all/GCA/900/453/945/GCA_900453945.1_52601_B01
GCA_010728925.1	5964999	100	0	5964999	5905	0.656637	Mycolicibacterium	Mycolicibacterium gadium	rapid	ftp://ftp.ncbi.nlm.nih.gov/genomes/all/GCA/010/728/925/GCA_010728925.1_ASM1072892v1
GCA_000184435.1	5547747	99.81	0	5783292	5522	0.677614	Mycolicibacterium	Mycolicibacterium gilvum	rapid	ftp://ftp.ncbi.nlm.nih.gov/genomes/all/GCA/000/184/435/GCA_000184435.1_ASM18443v1
GCA_900454025.1	6148425	99.81	0.19	6432993	6115	0.676433	Mycolicibacterium	Mycolicibacterium gilvum	rapid	ftp://ftp.ncbi.nlm.nih.gov/genomes/all/GCA/900/454/025/GCA_900454025.1_49243_C02
GCA_010731895.1	6400811	100	0.81	6400811	6028	0.658237	Mycolicibacterium	Mycolicibacterium helvum	rapid	ftp://ftp.ncbi.nlm.nih.gov/genomes/all/GCA/010/731/895/GCA_010731895.1_ASM1073189v1
GCA_010723735.1	5948177	99.5	0.81	6160733	5957	0.672258	Mycolicibacterium	Mycolicibacterium hippocampi	rapid	ftp://ftp.ncbi.nlm.nih.gov/genomes/all/GCA/010/723/735/GCA_010723735.1_ASM1072373v1
GCA_013390125.1	251948	99.75	1.49	6251150	5931	0.667399	Mycolicibacterium	Mycolicibacterium hippocampi	rapid	ftp://ftp.ncbi.nlm.nih.gov/genomes/all/GCA/013/390/125/GCA_013390125.1_ASM1339012v1
GCA_000455165.1	116366	100	0.12	6137283	5896	0.661111	Mycolicibacterium	Mycolicibacterium iranicum	rapid	ftp://ftp.ncbi.nlm.nih.gov/genomes/all/GCA/000/455/165/GCA_000455165.1_Mycobacterium_iranicum_UM_TJL
GCA_001650495.1	156004	100	0.74	6484789	6172	0.661004	Mycolicibacterium	Mycolicibacterium iranicum	rapid	ftp://ftp.ncbi.nlm.nih.gov/genomes/all/GCA/001/650/495/GCA_001650495.1_ASM165049v1
GCA_002101705.1	240675	100	0.12	6335651	6088	0.660963	Mycolicibacterium	Mycolicibacterium iranicum	rapid	ftp://ftp.ncbi.nlm.nih.gov/genomes/all/GCA/002/101/705/GCA_002101705.1_ASM210170v1
GCA_014190915.1	320463	99.62	0.19	5518717	5204	0.684979	Mycolicibacterium	Mycolicibacterium iranicum	rapid	ftp://ftp.ncbi.nlm.nih.gov/genomes/all/GCA/014/190/915/GCA_014190915.1_ASM1419091v1
GCA_001050035.1	233711	100	1.36	5378970	5141	0.673232	Mycolicibacterium	Mycolicibacterium komanii	rapid	ftp://ftp.ncbi.nlm.nih.gov/genomes/all/GCA/001/050/035/GCA_001050035.1_Mycobacterium_komanii_GPK_1020
GCA_014218295.1	5634149	99.44	0.09	5634149	5401	0.688814	Mycolicibacterium	Mycolicibacterium litorale	rapid	ftp://ftp.ncbi.nlm.nih.gov/genomes/all/GCA/014/218/295/GCA_014218295.1_ASM1421829v1
GCA_000878195.1	114066	99.81	1.38	6091591	5881	0.665565	Mycolicibacterium	Mycolicibacterium llatzerense	rapid	ftp://ftp.ncbi.nlm.nih.gov/genomes/all/GCA/000/878/195/GCA_000878195.1_ASM87819v1
GCA_001865165.1	79454	99.53	1.07	6697820	6555	0.663456	Mycolicibacterium	Mycolicibacterium llatzerense	rapid	ftp://ftp.ncbi.nlm.nih.gov/genomes/all/GCA/001/865/165/GCA_001865165.1_ASM186516v1
GCA_017876775.1	4375269	99.94	0.03	6345289	6124	0.659811	Mycolicibacterium	Mycolicibacterium lutetiense	rapid	ftp://ftp.ncbi.nlm.nih.gov/genomes/all/GCA/017/876/775/GCA_017876775.1_ASM1787677v1
GCA_010729665.1	5712088	100	2.01	5940375	5615	0.691376	Mycolicibacterium	Mycolicibacterium madagascariense	rapid	ftp://ftp.ncbi.nlm.nih.gov/genomes/all/GCA/010/729/665/GCA_010729665.1_ASM1072966v1
GCA_020884715.1	129415	100	4.07	8162041	7916	0.667554	Mycolicibacterium	Mycolicibacterium mageritense	rapid	ftp://ftp.ncbi.nlm.nih.gov/genomes/all/GCA/020/884/715/GCA_020884715.1_ASM2088471v1
GCA_001050015.1	69270	99.77	1.81	5470965	5268	0.672665	Mycolicibacterium	Mycolicibacterium malmesburyense	rapid	ftp://ftp.ncbi.nlm.nih.gov/genomes/all/GCA/001/050/015/GCA_001050015.1_Mycobacterium_malmesburii_WCM_7299
GCA_003201655.1	207166	100	1.14	6421161	6514	0.651837	Mycolicibacterium	Mycolicibacterium moriokaense	rapid	ftp://ftp.ncbi.nlm.nih.gov/genomes/all/GCA/003/201/655/GCA_003201655.1_ASM320165v1
GCA_003347205.1	254710	100	1.44	7123288	6848	0.67124	Mycolicibacterium	Mycolicibacterium moriokaense	rapid	ftp://ftp.ncbi.nlm.nih.gov/genomes/all/GCA/003/347/205/GCA_003347205.1_ASM334720v1
GCA_004359045.1	239262	99.84	0.44	5494553	5279	0.673644	Mycolicibacterium	Mycolicibacterium mucogenicum	rapid	ftp://ftp.ncbi.nlm.nih.gov/genomes/all/GCA/004/359/045/GCA_004359045.1_ASM435904v1
GCA_010722995.1	6743693	99.56	1.37	6838280	6581	0.676839	Mycolicibacterium	Mycolicibacterium murale	rapid	ftp://ftp.ncbi.nlm.nih.gov/genomes/all/GCA/010/722/995/GCA_010722995.1_ASM1072299v1
GCA_018363015.1	5756799	100	2.58	5756799	5481	0.664977	Mycolicibacterium	Mycolicibacterium neoaurum	rapid	ftp://ftp.ncbi.nlm.nih.gov/genomes/all/GCA/018/363/015/GCA_018363015.1_ASM1836301v1
GCA_900101555.1	820565	100	1.29	5566563	5319	0.666097	Mycolicibacterium	Mycolicibacterium neoaurum	rapid	ftp://ftp.ncbi.nlm.nih.gov/genomes/all/GCA/900/101/555/GCA_900101555.1_IMG-taxon_2639762559_annotated_assembly
GCA_001245615.1	3252791	98.99	0.25	6287317	5997	0.668459	Mycolicibacterium	Mycolicibacterium neworleansense	rapid	ftp://ftp.ncbi.nlm.nih.gov/genomes/all/GCA/001/245/615/GCA_001245615.1_Mycobacterium_neworleansense_assembly_1
GCA_001570485.1	198770	100	0.61	6228220	6103	0.668373	Mycolicibacterium	Mycolicibacterium novocastrense	rapid	ftp://ftp.ncbi.nlm.nih.gov/genomes/all/GCA/001/570/485/GCA_001570485.1_ASM157048v1
GCA_000974925.2	55466	99.19	1.68	6381766	6195	0.676207	Mycolicibacterium	Mycolicibacterium obuense	rapid	ftp://ftp.ncbi.nlm.nih.gov/genomes/all/GCA/000/974/925/GCA_000974925.2_ASM97492v2
GCA_001044245.1	215061	99.44	0.24	5710643	5446	0.679635	Mycolicibacterium	Mycolicibacterium obuense	rapid	ftp://ftp.ncbi.nlm.nih.gov/genomes/all/GCA/001/044/245/GCA_001044245.1_ASM104424v1
GCA_004359005.1	624616	100	0.18	5599206	5352	0.679877	Mycolicibacterium	Mycolicibacterium obuense	rapid	ftp://ftp.ncbi.nlm.nih.gov/genomes/all/GCA/004/359/005/GCA_004359005.1_ASM435900v1
GCA_010725485.1	6044196	99.15	0	6044196	5701	0.683914	Mycolicibacterium	Mycolicibacterium parafortuitum	rapid	ftp://ftp.ncbi.nlm.nih.gov/genomes/all/GCA/010/725/485/GCA_010725485.1_ASM1072548v1
GCA_001665625.1	69802	99.62	1	6751207	6514	0.662848	Mycolicibacterium	Mycolicibacterium peregrinum	rapid	ftp://ftp.ncbi.nlm.nih.gov/genomes/all/GCA/001/665/625/GCA_001665625.1_ASM166562v1
GCA_001665785.1	217048	100	0.88	6795181	6486	0.663764	Mycolicibacterium	Mycolicibacterium peregrinum	rapid	ftp://ftp.ncbi.nlm.nih.gov/genomes/all/GCA/001/665/785/GCA_001665785.1_ASM166578v1
GCA_001667205.1	179214	99.62	0.88	6536987	6273	0.664094	Mycolicibacterium	Mycolicibacterium peregrinum	rapid	ftp://ftp.ncbi.nlm.nih.gov/genomes/all/GCA/001/667/205/GCA_001667205.1_ASM166720v1
GCA_020520165.1	6064759	100	0.19	6064759	5828	0.669341	Mycolicibacterium	Mycolicibacterium phocaicum	rapid	ftp://ftp.ncbi.nlm.nih.gov/genomes/all/GCA/020/520/165/GCA_020520165.1_ASM2052016v1
GCA_010728325.1	5712830	99.62	0.81	5929171	5630	0.680379	Mycolicibacterium	Mycolicibacterium poriferae	rapid	ftp://ftp.ncbi.nlm.nih.gov/genomes/all/GCA/010/728/325/GCA_010728325.1_ASM1072832v1
GCA_010729305.1	5732362	100	0.37	5732362	5493	0.687474	Mycolicibacterium	Mycolicibacterium psychrotolerans	rapid	ftp://ftp.ncbi.nlm.nih.gov/genomes/all/GCA/010/729/305/GCA_010729305.1_ASM1072930v1
GCA_010725725.1	5484749	98.64	1.14	5484749	5333	0.67517	Mycolicibacterium	Mycolicibacterium pulveris	rapid	ftp://ftp.ncbi.nlm.nih.gov/genomes/all/GCA/010/725/725/GCA_010725725.1_ASM1072572v1
GCA_000230895.3	6415739	99.09	0.38	6415739	6269	0.654905	Mycolicibacterium	Mycolicibacterium rhodesiae	rapid	ftp://ftp.ncbi.nlm.nih.gov/genomes/all/GCA/000/230/895/GCA_000230895.3_ASM23089v3
GCA_000230935.2	1911931	100	1.44	7281599	7009	0.660734	Mycolicibacterium	Mycolicibacterium rhodesiae	rapid	ftp://ftp.ncbi.nlm.nih.gov/genomes/all/GCA/000/230/935/GCA_000230935.2_ASM23093v2
GCA_002086695.1	325316	100	0.44	6009003	5756	0.665859	Mycolicibacterium	Mycolicibacterium rhodesiae	rapid	ftp://ftp.ncbi.nlm.nih.gov/genomes/all/GCA/002/086/695/GCA_002086695.1_ASM208669v1
GCA_900108565.1	5987931	100	0.98	5987931	5819	0.684246	Mycolicibacterium	Mycolicibacterium rutilum	rapid	ftp://ftp.ncbi.nlm.nih.gov/genomes/all/GCA/900/108/565/GCA_900108565.1_IMG-taxon_2636415969_annotated_assembly
GCA_010731875.1	4828255	100	1.82	4828255	4839	0.659463	Mycolicibacterium	Mycolicibacterium sarraceniae	rapid	ftp://ftp.ncbi.nlm.nih.gov/genomes/all/GCA/010/731/875/GCA_010731875.1_ASM1073187v1
GCA_010731735.1	6250641	99.75	0.41	6250641	5952	0.690889	Mycolicibacterium	Mycolicibacterium sediminis	rapid	ftp://ftp.ncbi.nlm.nih.gov/genomes/all/GCA/010/731/735/GCA_010731735.1_ASM1073173v1
GCA_016919345.1	6515693	99.81	0.88	6515693	6273	0.667998	Mycolicibacterium	Mycolicibacterium septicum	rapid	ftp://ftp.ncbi.nlm.nih.gov/genomes/all/GCA/016/919/345/GCA_016919345.1_ASM1691934v1
GCA_000805375.1	891313	99.81	0.57	6065527	5704	0.665267	Mycolicibacterium	Mycolicibacterium setense	rapid	ftp://ftp.ncbi.nlm.nih.gov/genomes/all/GCA/000/805/375/GCA_000805375.1_ASM80537v1
GCA_001665445.1	168128	99.06	1.32	6327085	6108	0.662974	Mycolicibacterium	Mycolicibacterium setense	rapid	ftp://ftp.ncbi.nlm.nih.gov/genomes/all/GCA/001/665/445/GCA_001665445.1_ASM166544v1
GCA_000331165.2	7119169	99.94	1.19	7119169	6755	0.673108	Mycolicibacterium	Mycolicibacterium smegmatis	rapid	ftp://ftp.ncbi.nlm.nih.gov/genomes/all/GCA/000/331/165/GCA_000331165.2_ASM33116v2
GCA_009764675.1	391438	99.94	0.55	6995354	6609	0.673863	Mycolicibacterium	Mycolicibacterium smegmatis	rapid	ftp://ftp.ncbi.nlm.nih.gov/genomes/all/GCA/009/764/675/GCA_009764675.1_ASM976467v1
GCA_002250655.1	167586	100	0.56	6066978	5844	0.659202	Mycolicibacterium	Mycolicibacterium sphagni	rapid	ftp://ftp.ncbi.nlm.nih.gov/genomes/all/GCA/002/250/655/GCA_002250655.1_ASM225065v1
GCA_013337765.1	522530	100	0.5	6493440	6266	0.663129	Mycolicibacterium	Mycolicibacterium sphagni	rapid	ftp://ftp.ncbi.nlm.nih.gov/genomes/all/GCA/013/337/765/GCA_013337765.1_ASM1333776v1
GCA_000015305.1	6491865	100	0.1	6491865	6162	0.677931	Mycolicibacterium	Mycolicibacterium vanbaalenii	rapid	ftp://ftp.ncbi.nlm.nih.gov/genomes/all/GCA/000/015/305/GCA_000015305.1_ASM1530v1
GCA_902705885.1	122904	99.62	3.53	6707119	6469	0.668283	Mycolicibacterium	Mycolicibacterium vanbaalenii	rapid	ftp://ftp.ncbi.nlm.nih.gov/genomes/all/GCA/902/705/885/GCA_902705885.1_Mycolicibacterium_sp._strain_BC8_1
GCA_013404075.1	127043	100	0.44	7196491	6855	0.662913	Mycolicibacterium	Mycolicibacterium vinylchloridicum	rapid	ftp://ftp.ncbi.nlm.nih.gov/genomes/all/GCA/013/404/075/GCA_013404075.1_ASM1340407v1
GCA_001545135.1	221566	99.94	1.55	7449739	7229	0.665185	Mycolicibacterium	Mycolicibacterium wolinskyi	rapid	ftp://ftp.ncbi.nlm.nih.gov/genomes/all/GCA/001/545/135/GCA_001545135.1_ASM154513v1
GCA_002101965.1	481307	99.94	1.59	7516859	7323	0.664246	Mycolicibacterium	Mycolicibacterium wolinskyi	rapid	ftp://ftp.ncbi.nlm.nih.gov/genomes/all/GCA/002/101/965/GCA_002101965.1_ASM210196v1
GCA_022370755.2	6741306	99.81	2.02	6741306	6368	0.67052	Mycolicibacterium	Mycolicibacterium goodii	rapid	ftp://ftp.ncbi.nlm.nih.gov/genomes/all/GCA/022/370/755/GCA_022370755.2_ASM2237075v2
GCA_025823105.1	556691	99.81	1.32	6963272	6664	0.667404	Mycolicibacterium	Mycolicibacterium porcinum	rapid	ftp://ftp.ncbi.nlm.nih.gov/genomes/all/GCA/025/823/105/GCA_025823105.1_ASM2582310v1
GCA_005670695.1	180243	99.62	0.75	6191633	5945	0.663547	Mycolicibacterium	Mycolicibacterium aubagnense	rapid	ftp://ftp.ncbi.nlm.nih.gov/genomes/all/GCA/005/670/695/GCA_005670695.1_ASM567069v1
GCA_022374935.2	4980142	100	1.52	4980142	4602	0.674332	Mycolicibacter	Mycolicibacter virginiensis	slow	ftp://ftp.ncbi.nlm.nih.gov/genomes/all/GCA/022/374/935/GCA_022374935.2_ASM2237493v2
