# Supplementary material for: Comparative genomic analysis reveals differential genomic characteristics and featured genes between rapid- and slow-growing non-tuberculous mycobacteria
Source: Front Microbiol. 2023 Sep 21;14:1243371. doi: 10.3389/fmicb.2023.1243371 (PMC10551460; doi:10.3389/fmicb.2023.1243371)
Supplement: Supplementary file 3 [file Table_3.XLSX]

## Sheet: RGM_associate_gene_clusters
TABLE S3 (A) RGM associated gene clusters identified by COG annotation and Scoary statistical analysis.
COG accession	Number_pos_present_in	Number_neg_present_in	Number_pos_not_present_in	Number_neg_not_present_in	Odds_ratio	Naive_p	Benjamini_H_p	Empirical_p	COG_symbol	COG_description	Gene_function	COG_class	COG_class_description	COG_class_summary
COG3842	187	11	8	129	274.125	2.62039e-68	3.38338e-66	0.028971	PotA	ABC-type Fe3+/spermidine/putrescine transport systems, ATPase component		E	Amino acid transport and metabolism	Metabolism
COG1279	179	8	16	132	184.594	1.05616e-63	1.15914e-61	0.002997	ArgO	Arginine exporter protein ArgO		E	Amino acid transport and metabolism	Metabolism
COG3195	177	9	18	131	143.13	1.28716e-60	1.28424e-58	0.011988	PucL	2-oxo-4-hydroxy-4-carboxy--5-ureidoimidazoline (OHCU) decarboxylase (uric acid degradation)		F	Nucleotide transport and metabolism	Metabolism
COG3733	175	8	20	132	144.375	3.91189e-60	3.57775e-58	0.013986	TynA	Cu2+-containing amine oxidase		Q	Secondary metabolites biosynthesis, transport and catabolism	Metabolism
COG4521	151	0	44	140	inf	1.95501e-55	1.58935e-53	0.000999001	TauA	ABC-type taurine transport system, periplasmic component		P	Inorganic ion transport and metabolism	Metabolism
COG4126	162	10	33	130	63.8182	5.38124e-48	3.19238e-46	0.000999001	Dcg1	Asp/Glu/hydantoin racemase		E	Amino acid transport and metabolism	Metabolism
COG4292	165	12	30	128	58.6667	9.6712e-48	5.30707e-46	0.040959	LtrA	Low temperature requirement protein LtrA (function unknown)		S	Function unknown	Poorly characterized
COG1953	161	10	34	130	61.5588	2.64985e-47	1.38486e-45	0.001998	FUI1	Cytosine/uracil/thiamine/allantoin permease		FH	Nucleotide transport and metabolism | Coenzyme transport and metabolism	Metabolism | Metabolism
COG2350	161	14	34	126	42.6176	3.98884e-43	1.68375e-41	0.000999001	YciI	YciI superfamily enzyme, includes 5-CHQ dehydrochlorinase, contains active-site pHis		QR	Secondary metabolites biosynthesis, transport and catabolism | General function prediction only	Metabolism | Poorly characterized
COG0518	146	6	49	134	66.5442	6.16999e-43	2.46239e-41	0.013986	GuaA1	GMP synthase, glutamine amidotransferase domain	Purine biosynthesis	F	Nucleotide transport and metabolism	Metabolism
COG1188	167	19	28	121	37.9831	2.32552e-42	8.8009e-41	0.011988	HslR	Ribosomal 50S subunit-recycling heat shock protein, contains S4 domain		J	Translation, ribosomal structure and biogenesis	Information storage and processing
COG2954	114	0	81	140	inf	3.60673e-36	1.05557e-34	0.004995	CYTH	CYTH domain, found in class IV adenylate cyclase and various triphosphatases		R	General function prediction only	Poorly characterized
COG4913	175	35	20	105	26.25	2.10194e-35	5.696e-34	0.000999001		Uncharacterized conserved protein, contains a C-terminal ATPase domain		S	Function unknown	Poorly characterized
COG4681	139	10	56	130	32.2679	9.75512e-35	2.54911e-33	0.000999001	YaeQ	Uncharacterized conserved protein YaeQ, suppresses RfaH defect		S	Function unknown	Poorly characterized
COG1139	107	0	88	140	inf	1.85859e-33	4.48307e-32	0.002997	LutB	L-lactate utilization protein LutB, contains a ferredoxin-type domain		C	Energy production and conversion	Metabolism
COG2723	106	0	89	140	inf	4.92744e-33	1.1385e-31	0.003996	BglB	Beta-glucosidase/6-phospho-beta-glucosidase/beta-galactosidase		G	Carbohydrate transport and metabolism	Metabolism
COG1135	104	0	91	140	inf	3.61474e-32	7.62919e-31	0.000999001	AbcC	ABC-type methionine transport system, ATPase component		E	Amino acid transport and metabolism	Metabolism
COG0830	189	59	6	81	43.2458	1.1459e-31	2.32894e-30	0.000999001	UreF	Urease accessory protein UreF		O	Posttranslational modification, protein turnover, chaperones	Cellular processes and signaling
COG1556	102	0	93	140	inf	2.9892e-31	5.85829e-30	0.000999001	LutC	L-lactate utilization protein LutC, contains LUD domain		C	Energy production and conversion	Metabolism
COG1742	183	51	12	89	26.6127	4.50673e-31	8.67742e-30	0.025974	YnfA	Uncharacterized inner membrane protein YnfA, drug/metabolite transporter superfamily		R	General function prediction only	Poorly characterized
COG2376	101	0	94	140	inf	9.17996e-31	1.75217e-29	0.000999001	DAK1	Dihydroxyacetone kinase	Isoprenoid biosynthesis	G	Carbohydrate transport and metabolism	Metabolism
COG0067	133	12	62	128	22.8817	3.55232e-30	6.60791e-29	0.000999001	GltB1	Glutamate synthase domain 1	Glutamine biosynthesis	E	Amino acid transport and metabolism	Metabolism
COG4576	97	0	98	140	inf	2.11586e-29	3.65693e-28	0.001998	CcmL	Carboxysome shell and ethanolamine utilization microcompartment protein CcmK/EutM		QC	Secondary metabolites biosynthesis, transport and catabolism | Energy production and conversion	Metabolism | Metabolism
COG1296	97	0	98	140	inf	2.11586e-29	3.65693e-28	0.002997	AzlC	Predicted branched-chain amino acid permease (azaleucine resistance)		E	Amino acid transport and metabolism	Metabolism
COG1687	97	0	98	140	inf	2.11586e-29	3.65693e-28	0.016983	AzlD	Branched-chain amino acid transport protein AzlD		E	Amino acid transport and metabolism	Metabolism
COG1178	117	6	78	134	33.5	3.20617e-29	5.45546e-28	0.000999001	FbpB	ABC-type Fe3+ transport system, permease component		P	Inorganic ion transport and metabolism	Metabolism
COG3542	152	25	43	115	16.2605	6.89061e-29	1.16345e-27	0.003996	CFF1	Predicted sugar epimerase, cupin superfamily		R	General function prediction only	Poorly characterized
COG1434	100	1	95	139	146.316	8.0934e-29	1.35611e-27	0.02997	ElyC	Lipid carrier protein ElyC involved in cell wall biogenesis, DUF218 family		M	Cell wall/membrane/envelope biogenesis	Cellular processes and signaling
COG0427	146	22	49	118	15.9814	3.84214e-28	6.24703e-27	0.021978	ACH1	Propionyl CoA:succinate CoA transferase		C	Energy production and conversion	Metabolism
COG1073	187	68	8	72	24.75	8.58013e-25	1.3357e-23	0.00699301	FrsA	Fermentation-respiration switch esterase FrsA, DUF1100 family		T	Signal transduction mechanisms	Cellular processes and signaling
COG4266	117	11	78	129	17.5909	2.36613e-24	3.63193e-23	0.000999001	Alc	Allantoicase		F	Nucleotide transport and metabolism	Metabolism
COG0010	156	35	39	105	12	2.728e-24	4.1583e-23	0.000999001	SpeB	Arginase/agmatinase family enzyme	Urea cycle	E	Amino acid transport and metabolism	Metabolism
COG1302	82	0	113	140	inf	6.90728e-24	1.03139e-22	0.000999001	YloU	Uncharacterized conserved protein YloU, alkaline shock protein (Asp23) family		S	Function unknown	Poorly characterized
COG3201	80	0	115	140	inf	4.44055e-23	6.49801e-22	0.003996	PnuC	Nicotinamide riboside transporter PnuC		H	Coenzyme transport and metabolism	Metabolism
COG0434	79	0	116	140	inf	5.95361e-23	8.59749e-22	0.000999001	BtpA	Membrane biogenesis protein, BtpA/SgcQ family		M	Cell wall/membrane/envelope biogenesis	Cellular processes and signaling
COG2213	79	0	116	140	inf	5.95361e-23	8.59749e-22	0.042957	MtlA	Phosphotransferase system, mannitol-specific IIBC component		G	Carbohydrate transport and metabolism	Metabolism
COG1502	176	57	19	83	13.4885	8.23442e-23	1.15862e-21	0.041958	Cls	Phosphatidylserine/phosphatidylglycerophosphate/cardiolipin synthase	Phospholipid biosynthesis	I	Lipid transport and metabolism	Metabolism
COG3227	78	0	117	140	inf	1.33951e-22	1.87276e-21	0.00599401	LasB	Zn-dependent metalloprotease (Neutral protease B)		O	Posttranslational modification, protein turnover, chaperones	Cellular processes and signaling
COG2048	76	0	119	140	inf	6.92209e-22	9.43726e-21	0.001998	HdrB	Heterodisulfide reductase, subunit B		C	Energy production and conversion	Metabolism
COG1310	175	58	20	82	12.3707	1.09784e-21	1.46937e-20	0.004995	Rri1	Proteasome lid subunit RPN8/RPN11, contains Jab1/MPN domain metalloenzyme (JAMM) motif		O	Posttranslational modification, protein turnover, chaperones	Cellular processes and signaling
COG2852	132	23	63	117	10.6584	2.81473e-21	3.6996e-20	0.016983	YcjD	Very-short-patch-repair endonuclease		L	Replication, recombination and repair	Information storage and processing
COG0580	162	46	33	94	10.0316	4.65357e-21	6.04414e-20	0.000999001	GlpF	Glycerol uptake facilitator or related aquaporin (Major Intrinsic protein Family)		G	Carbohydrate transport and metabolism	Metabolism
COG2971	71	0	124	140	inf	2.85645e-20	3.60339e-19	0.00899101	BadF	BadF-type ATPase, related to human N-acetylglucosamine kinase		G	Carbohydrate transport and metabolism	Metabolism
COG3193	100	10	95	130	13.6842	4.52502e-19	5.2832e-18	0.023976	GlcG	Heme-binding protein HbpS, GlcG/HbpS family		T	Signal transduction mechanisms	Cellular processes and signaling
COG1760	108	15	87	125	10.3448	3.19047e-18	3.64744e-17	0.000999001	SdaA	L-serine deaminase		E	Amino acid transport and metabolism	Metabolism
COG3257	65	0	130	140	inf	3.46004e-18	3.89477e-17	0.002997	AllE	Ureidoglycine aminohydrolase		F	Nucleotide transport and metabolism	Metabolism
COG3818	65	0	130	140	inf	3.46004e-18	3.89477e-17	0.00699301		Predicted N-acetyltransferase, GNAT superfamily		R	General function prediction only	Poorly characterized
COG0819	147	39	48	101	7.93109	4.53005e-18	4.99671e-17	0.017982	TenA	Aminopyrimidine aminohydrolase TenA (thiamine salvage pathway)		H	Coenzyme transport and metabolism	Metabolism
COG0572	104	15	91	125	9.52381	8.70016e-17	9.18118e-16	0.036963	Udk	Uridine kinase	Pyrimidine salvage	F	Nucleotide transport and metabolism	Metabolism
COG3958	63	1	132	139	66.3409	3.83133e-16	3.87547e-15	0.02997	TktA2	Transketolase, C-terminal subunit		G	Carbohydrate transport and metabolism	Metabolism
COG3959	63	1	132	139	66.3409	3.83133e-16	3.87547e-15	0.033966	TktA1	Transketolase, N-terminal subunit		G	Carbohydrate transport and metabolism	Metabolism
COG5588	89	10	106	130	10.9151	1.12992e-15	1.12226e-14	0.038961		Uncharacterized conserved protein, DUF1326 domain		S	Function unknown	Poorly characterized
COG0788	169	65	26	75	7.5	2.31825e-15	2.26159e-14	0.000999001	PurU	Formyltetrahydrofolate hydrolase	Purine biosynthesis	F	Nucleotide transport and metabolism	Metabolism
COG4330	54	0	141	140	inf	5.92619e-15	5.63116e-14	0.024975		Uncharacterized membrane protein, DUF1361 domain		S	Function unknown	Poorly characterized
COG3250	73	5	122	135	16.1557	6.72721e-15	6.33743e-14	0.001998	LacZ	Beta-galactosidase/beta-glucuronidase		G	Carbohydrate transport and metabolism	Metabolism
COG1069	53	0	142	140	inf	1.20573e-14	1.10736e-13	0.000999001	AraB	Ribulose kinase		G	Carbohydrate transport and metabolism	Metabolism
COG1814	195	107	0	33	inf	2.64078e-14	2.40519e-13	0.024975	Ccc1	Predicted Fe2+/Mn2+ transporter, VIT1/CCC1 family		P	Inorganic ion transport and metabolism	Metabolism
COG3012	115	26	80	114	6.30288	5.60435e-14	4.9603e-13	0.000999001	YchJ	Uncharacterized conserved protein YchJ, contains N- and C-terminal SEC-C domains		S	Function unknown	Poorly characterized
COG0230	166	65	29	75	6.60477	6.41257e-14	5.65284e-13	0.00999001	RpmH	Ribosomal protein L34	Ribosome 50S subunit	J	Translation, ribosomal structure and biogenesis	Information storage and processing
COG3496	155	56	40	84	5.8125	1.84459e-13	1.56933e-12	0.000999001		Uncharacterized conserved protein, DUF1365 family		S	Function unknown	Poorly characterized
COG4213	54	1	141	139	53.234	1.88189e-13	1.58875e-12	0.000999001	XylF	ABC-type xylose transport system, periplasmic component		G	Carbohydrate transport and metabolism	Metabolism
COG4214	54	1	141	139	53.234	1.88189e-13	1.58875e-12	0.000999001	XylH	ABC-type xylose transport system, permease component		G	Carbohydrate transport and metabolism	Metabolism
COG0402	140	45	55	95	5.37374	5.32504e-13	4.39416e-12	0.034965	SsnA	Cytosine/adenosine deaminase or related metal-dependent hydrolase	Pyrimidine salvage	FR	Nucleotide transport and metabolism | General function prediction only	Metabolism | Poorly characterized
COG2184	92	16	103	124	6.92233	1.01711e-12	8.25267e-12	0.000999001	FIDO	Fido, protein-threonine AMPylation domain		T	Signal transduction mechanisms	Cellular processes and signaling
COG4257	140	46	55	94	5.20158	1.29885e-12	1.03672e-11	0.000999001	Vgb	Streptogramin lyase		V	Defense mechanisms	Cellular processes and signaling
COG2905	46	0	149	140	inf	2.23787e-12	1.72355e-11	0.001998		Signal-transduction protein containing cAMP-binding, CBS, and nucleotidyltransferase domains		T	Signal transduction mechanisms	Cellular processes and signaling
COG0471	60	4	135	136	15.1111	4.64609e-12	3.52878e-11	0.040959	CitT	Di- and tricarboxylate antiporter		G	Carbohydrate transport and metabolism	Metabolism
COG2160	44	0	151	140	inf	4.99895e-12	3.77069e-11	0.001998	AraA	L-arabinose isomerase		G	Carbohydrate transport and metabolism	Metabolism
COG4637	190	100	5	40	15.2	4.99286e-12	3.77069e-11	0.000999001		Predicted ATPase		R	General function prediction only	Poorly characterized
COG2879	48	1	147	139	45.3878	8.72223e-12	6.44623e-11	0.000999001	YbdD	Uncharacterized short protein YbdD, DUF466 family		S	Function unknown	Poorly characterized
COG0683	195	113	0	27	inf	1.18004e-11	8.66283e-11	0.000999001	LivK	ABC-type branched-chain amino acid transport system, periplasmic component		E	Amino acid transport and metabolism	Metabolism
COG0800	47	1	148	139	44.1419	1.71223e-11	1.24038e-10	0.00899101	Eda	2-keto-3-deoxy-6-phosphogluconate aldolase	Entner-Doudoroff pathway	G	Carbohydrate transport and metabolism	Metabolism
COG2311	41	0	154	140	inf	3.98303e-11	2.82937e-10	0.004995	YeiB	Uncharacterized membrane protein YeiB		S	Function unknown	Poorly characterized
COG3428	122	38	73	102	4.48594	1.63953e-10	1.12462e-09	0.000999001	YdbT	Uncharacterized membrane protein YdbT, contains bPH2 (bacterial pleckstrin homology) domain		S	Function unknown	Poorly characterized
COG4952	39	0	156	140	inf	1.66556e-10	1.13186e-09	0.038961		L-rhamnose isomerase		M	Cell wall/membrane/envelope biogenesis	Cellular processes and signaling
COG1528	165	73	30	67	5.04795	2.02264e-10	1.36606e-09	0.00699301	FtnA	Ferritin		P	Inorganic ion transport and metabolism	Metabolism
COG4300	65	8	130	132	8.25	2.18107e-10	1.45959e-09	0.001998	CadD	Cadmium resistance protein CadD, predicted permease		P	Inorganic ion transport and metabolism	Metabolism
COG1964	85	17	110	123	5.59091	2.21507e-10	1.47783e-09	0.018981	MoaA2	C-terminal domain of the GTP 3',8'-cyclase MoaA, radical SAM superfamily (molybdenum cofactor biosynthesis)		H	Coenzyme transport and metabolism	Metabolism
COG3347	38	0	157	140	inf	3.47078e-10	2.26064e-09	0.031968	RhaD	Rhamnose utilisation protein RhaD, predicted bifunctional aldolase and dehydrogenase		G	Carbohydrate transport and metabolism	Metabolism
COG4779	37	0	158	140	inf	7.33138e-10	4.66446e-09	0.001998	FepG	ABC-type enterobactin transport system, permease component		P	Inorganic ion transport and metabolism	Metabolism
COG1124	55	5	140	135	10.6071	7.42987e-10	4.71346e-09	0.018981	DppF	ABC-type dipeptide/oligopeptide/nickel transport system, ATPase component		EP	Amino acid transport and metabolism | Inorganic ion transport and metabolism	Metabolism | Metabolism
COG3179	65	9	130	131	7.27778	8.38793e-10	5.2755e-09	0.02997	GH19	Chitinase, GH19 family		G	Carbohydrate transport and metabolism	Metabolism
COG4341	84	18	111	122	5.12913	1.16324e-09	7.23317e-09	0.024975		Predicted HD phosphohydrolase		R	General function prediction only	Poorly characterized
COG2371	36	0	159	140	inf	1.56946e-09	9.56935e-09	0.000999001	UreE	Urease accessory protein UreE		O	Posttranslational modification, protein turnover, chaperones	Cellular processes and signaling
COG1486	35	0	160	140	inf	1.59037e-09	9.6167e-09	0.004995	CelF	Alpha-galactosidase/6-phospho-beta-glucosidase, family 4 of glycosyl hydrolase		G	Carbohydrate transport and metabolism	Metabolism
COG0730	195	118	0	22	inf	1.63511e-09	9.80621e-09	0.000999001	TauE	Sulfite exporter TauE/SafE/YfcA and related permeases, UPF0721 family		P	Inorganic ion transport and metabolism	Metabolism
COG4859	34	0	161	140	inf	3.06267e-09	1.81201e-08	0.000999001		Uncharacterized protein, contains DUF2185 domain		S	Function unknown	Poorly characterized
COG0496	34	0	161	140	inf	3.06267e-09	1.81201e-08	0.004995	SurE	Broad specificity polyphosphatase and 5'/3'-nucleotidase SurE		L	Replication, recombination and repair	Information storage and processing
COG1511	164	76	31	64	4.45501	4.12107e-09	2.42514e-08	0.01998	YhgE	Uncharacterized membrane protein YhgE, phage infection protein (PIP) family		S	Function unknown	Poorly characterized
COG3655	130	48	65	92	3.83333	5.81061e-09	3.3301e-08	0.000999001	YozG	DNA-binding transcriptional regulator, XRE family		K	Transcription	Information storage and processing
COG1027	33	0	162	140	inf	5.93007e-09	3.37215e-08	0.000999001	AspA	Aspartate ammonia-lyase		E	Amino acid transport and metabolism	Metabolism
COG0794	33	0	162	140	inf	5.93007e-09	3.37215e-08	0.001998	GutQ	D-arabinose 5-phosphate isomerase GutQ		GM	Carbohydrate transport and metabolism | Cell wall/membrane/envelope biogenesis	Metabolism | Cellular processes and signaling
COG4573	33	0	162	140	inf	5.93007e-09	3.37215e-08	0.011988	GatZ	Tagatose-1,6-bisphosphate aldolase non-catalytic subunit AgaZ/GatZ		G	Carbohydrate transport and metabolism	Metabolism
COG0759	165	78	30	62	4.37179	6.97816e-09	3.9579e-08	0.000999001	YidD	Membrane-anchored protein YidD, putatitve component of membrane protein insertase Oxa1/YidC/SpoIIIJ		M	Cell wall/membrane/envelope biogenesis	Cellular processes and signaling
COG0070	50	5	145	135	9.31034	1.12731e-08	6.2644e-08	0.018981	GltB3	Glutamate synthase domain 3	Glutamine biosynthesis	E	Amino acid transport and metabolism	Metabolism
COG3254	32	0	163	140	inf	1.15632e-08	6.36122e-08	0.017982	RhaM	L-rhamnose mutarotase		M	Cell wall/membrane/envelope biogenesis	Cellular processes and signaling
COG1966	188	106	7	34	8.61456	1.21059e-08	6.62654e-08	0.000999001	CstA	Carbon starvation protein CstA (peptide/pyruvate transporter)		CE	Energy production and conversion | Amino acid transport and metabolism	Metabolism | Metabolism
COG0428	96	27	99	113	4.05836	1.39145e-08	7.59761e-08	0.000999001	ZupT	Zinc transporter ZupT		P	Inorganic ion transport and metabolism	Metabolism
COG0662	109	35	86	105	3.80233	1.69277e-08	9.19712e-08	0.000999001	ManC	Mannose-6-phosphate isomerase, cupin superfamily		G	Carbohydrate transport and metabolism	Metabolism
COG2152	67	12	128	128	5.58333	2.13696e-08	1.15533e-07	0.001998		Predicted glycosyl hydrolase, GH43/DUF377 family		G	Carbohydrate transport and metabolism	Metabolism
COG3663	176	93	19	47	4.68138	1.26514e-07	6.32481e-07	0.040959	Mug	G:T/U-mismatch repair DNA glycosylase		L	Replication, recombination and repair	Information storage and processing
COG3221	85	23	110	117	3.93083	1.33361e-07	6.62277e-07	0.034965	PhnD	ABC-type phosphate/phosphonate transport system, periplasmic component		P	Inorganic ion transport and metabolism	Metabolism
COG1215	115	42	80	98	3.35417	1.59771e-07	7.89858e-07	0.000999001	BcsA	Glycosyltransferase, catalytic subunit of cellulose synthase and poly-beta-1,6-N-acetylglucosamine synthase		N	Cell motility	Cellular processes and signaling
COG2169	103	34	92	106	3.49041	1.75161e-07	8.62059e-07	0.003996	AdaA	Methylphosphotriester-DNA--protein-cysteine methyltransferase (N-terminal fragment of Ada), contains Zn-binding and two AraC-type DNA-binding domains		L	Replication, recombination and repair	Information storage and processing
COG5516	167	85	28	55	3.85924	3.65624e-07	1.75228e-06	0.034965		Uncharacterized conserved protein containing a Zn-ribbon-like motif, possibly RNA-binding		R	General function prediction only	Poorly characterized
COG5395	26	0	169	140	inf	3.97838e-07	1.86992e-06	0.002997		Uncharacterized membrane protein		S	Function unknown	Poorly characterized
COG3673	26	0	169	140	inf	3.97838e-07	1.86992e-06	0.00599401		Uncharacterized conserved protein, PA2063/DUF2235 family		S	Function unknown	Poorly characterized
COG2372	180	100	15	40	4.8	4.71847e-07	2.20363e-06	0.003996	CopC	Copper-binding protein CopC (methionine-rich)		P	Inorganic ion transport and metabolism	Metabolism
COG5337	25	0	170	140	inf	7.44892e-07	3.40633e-06	0.001998	CotH	Spore coat protein CotH		M	Cell wall/membrane/envelope biogenesis	Cellular processes and signaling
COG1593	25	0	170	140	inf	7.44892e-07	3.40633e-06	0.016983	DctQ	TRAP-type C4-dicarboxylate transport system, large permease component		G	Carbohydrate transport and metabolism	Metabolism
COG4828	77	21	118	119	3.69774	8.88078e-07	4.03588e-06	0.003996		Uncharacterized membrane protein		S	Function unknown	Poorly characterized
COG2249	24	0	171	140	inf	1.40117e-06	6.26388e-06	0.000999001	MdaB	Putative NADPH-quinone reductase (modulator of drug activity B)		R	General function prediction only	Poorly characterized
COG1443	88	28	107	112	3.28972	1.59568e-06	7.09009e-06	0.001998	Idi	Isopentenyldiphosphate isomerase	Isoprenoid biosynthesis	I	Lipid transport and metabolism	Metabolism
COG0829	47	7	148	133	6.03378	1.60153e-06	7.10176e-06	0.036963	UreH	Urease accessory protein UreH		O	Posttranslational modification, protein turnover, chaperones	Cellular processes and signaling
COG0145	51	9	144	131	5.15509	2.27451e-06	1.00051e-05	0.040959	HyuA	N-methylhydantoinase A/oxoprolinase/acetone carboxylase, beta subunit		EQ	Amino acid transport and metabolism | Secondary metabolites biosynthesis, transport and catabolism	Metabolism | Metabolism
COG2080	150	73	45	67	3.05936	2.51611e-06	1.10237e-05	0.001998	CutS	Aldehyde, CO, or xanthine dehydrogenase, Fe-S subunit, CoxS/CutS family	Non-phosphorylated Entner-Doudoroff pathway	C	Energy production and conversion	Metabolism
COG1441	71	19	124	121	3.64643	2.91926e-06	1.26887e-05	0.046953	MenC	O-succinylbenzoate synthase	Menaquinone biosynthesis	H	Coenzyme transport and metabolism	Metabolism
COG3402	166	88	29	52	3.38245	4.4958e-06	1.92364e-05	0.000999001	YdbS	Uncharacterized membrane protein YdbS, contains bPH2 (bacterial pleckstrin homology) domain		S	Function unknown	Poorly characterized
COG3395	22	0	173	140	inf	5.05484e-06	2.15444e-05	0.00999001	OtnK	D-threonate/D-erythronate kinase OtnK and related C4-acid sugar kinases, YgbK/DUF1537 family		G	Carbohydrate transport and metabolism	Metabolism
COG1182	80	25	115	115	3.2	5.26148e-06	2.23817e-05	0.020979	AzoR	FMN-dependent NADH-azoreductase		C	Energy production and conversion	Metabolism
COG2271	136	63	59	77	2.81733	6.23004e-06	2.60972e-05	0.004995	UhpC	Sugar phosphate permease		G	Carbohydrate transport and metabolism	Metabolism
COG2244	172	95	23	45	3.54233	7.72535e-06	3.19344e-05	0.000999001	RfbX	Membrane protein involved in the export of O-antigen and teichoic acid		M	Cell wall/membrane/envelope biogenesis	Cellular processes and signaling
COG3342	52	11	143	129	4.26446	8.5525e-06	3.52871e-05	0.000999001		Uncharacterized conserved protein, Ntn-hydrolase superfamily		R	General function prediction only	Poorly characterized
COG2149	127	57	68	83	2.71956	1.29099e-05	5.21865e-05	0.000999001	YidH	Uncharacterized membrane protein YidH, DUF202 family		S	Function unknown	Poorly characterized
COG1011	187	113	8	27	5.58518	1.48566e-05	5.92912e-05	0.027972	YigB	FMN and 5-amino-6-(5-phospho-D-ribitylamino)uracil phosphatase YigB, HAD superfamily (riboflavin biosynthesis)		H	Coenzyme transport and metabolism	Metabolism
COG4276	86	30	109	110	2.89297	1.56194e-05	6.16629e-05	0.003996	SRPBCC	Ligand-binding SRPBCC domain		R	General function prediction only	Poorly characterized
COG1477	20	0	175	140	inf	1.88633e-05	7.36742e-05	0.004995	ApbE	FAD:protein FMN transferase ApbE		HO	Coenzyme transport and metabolism | Posttranslational modification, protein turnover, chaperones	Metabolism | Cellular processes and signaling
COG2855	140	68	55	72	2.69519	2.18242e-05	8.43382e-05	0.002997	YeiH	Uncharacterized membrane protein YadS, UPF0324 family		S	Function unknown	Poorly characterized
COG0457	101	40	94	100	2.68617	3.02128e-05	0.000115134	0.00799201	TPR	Tetratricopeptide (TPR) repeat		R	General function prediction only	Poorly characterized
COG5012	59	16	136	124	3.36213	3.44465e-05	0.00013104	0.036963	MtbC1	Methanogenic corrinoid protein MtbC1		C	Energy production and conversion	Metabolism
COG1042	55	14	140	126	3.53571	3.51776e-05	0.00013359	0.041958	PatZN	Acyl-CoA synthetase (NDP forming)		C	Energy production and conversion	Metabolism
COG5412	19	0	176	140	inf	3.69698e-05	0.000139911	0.000999001		Phage-related protein		X	Mobilome: prophages, transposons
COG3038	134	65	61	75	2.53468	4.8393e-05	0.0001822	0.000999001	CybB	Cytochrome b561		C	Energy production and conversion	Metabolism
COG4319	163	90	32	50	2.82986	6.2014e-05	0.000231498	0.003996	YybH	Ketosteroid isomerase homolog YybH		R	General function prediction only	Poorly characterized
COG5620	18	0	177	140	inf	7.3149e-05	0.000269852	0.00699301		Uncharacterized conserved protein, DUF1851 domain		S	Function unknown	Poorly characterized
COG0754	101	42	94	98	2.50709	8.39194e-05	0.000307005	0.000999001	Gsp	Glutathionylspermidine synthase, CHAP domain		E	Amino acid transport and metabolism	Metabolism
COG3610	16	0	179	140	inf	0.000146078	0.000517164	0.016983	YjjB	Uncharacterized membrane protein YjjB, DUF3815 family		S	Function unknown	Poorly characterized
COG2824	17	0	178	140	inf	0.000145985	0.000517164	0.030969	PhnA	Uncharacterized Zn-ribbon-containing protein		R	General function prediction only	Poorly characterized
COG0863	52	14	143	126	3.27273	0.000145701	0.000517164	0.020979	YhdJ	DNA modification methylase		L	Replication, recombination and repair	Information storage and processing
COG4717	15	0	180	140	inf	0.00026779	0.000925668	0.018981	YhaN	Uncharacterized conserved protein YhaN, contains AAA domain		S	Function unknown	Poorly characterized
COG4570	14	0	181	140	inf	0.000493722	0.0016596	0.000999001	RusA	Holliday junction resolvase RusA (prophage-encoded endonuclease)		L	Replication, recombination and repair	Information storage and processing
COG3831	14	0	181	140	inf	0.000493722	0.0016596	0.00799201	WGR	WGR domain, predicted DNA-binding domain in MolR		K	Transcription	Information storage and processing
COG1830	14	0	181	140	inf	0.000493722	0.0016596	0.014985	FbaB	Fructose-bisphosphate aldolase class Ia, DhnA family	Glycolysis	G	Carbohydrate transport and metabolism	Metabolism
COG3090	14	0	181	140	inf	0.000493722	0.0016596	0.034965	DctM	TRAP-type C4-dicarboxylate transport system, small permease component YiaM		G	Carbohydrate transport and metabolism	Metabolism
COG2968	195	132	0	8	inf	0.000825632	0.00269682	0.004995	YggE	Uncharacterized conserved protein YggE, contains kinase-interacting SIMPL domain		S	Function unknown	Poorly characterized
COG3576	186	118	9	22	3.85311	0.000883424	0.00287703	0.037962		Predicted flavin-nucleotide-binding protein, pyridoxine 5'-phosphate oxidase superfamily		R	General function prediction only	Poorly characterized
COG5343	115	57	80	83	2.0932	0.00127842	0.00409056	0.027972	RskA	Anti-sigma-K factor RskA		T	Signal transduction mechanisms	Cellular processes and signaling
COG2116	77	32	118	108	2.20233	0.00141471	0.00450042	0.000999001	FocA	Formate/nitrite transporter FocA, FNT family		P	Inorganic ion transport and metabolism	Metabolism
COG3593	51	17	144	123	2.5625	0.00154672	0.00491325	0.000999001	YbjD	Predicted ATP-dependent endonuclease of the OLD family, contains P-loop ATPase and TOPRIM domains		L	Replication, recombination and repair	Information storage and processing
COG3192	12	0	183	140	inf	0.0017158	0.00534211	0.003996	EutH	Ethanolamine transporter EutH, required for ethanolamine utilization at low pH		E	Amino acid transport and metabolism	Metabolism
COG2310	12	0	183	140	inf	0.0017158	0.00534211	0.013986	TerZ	Stress response protein SCP2		T	Signal transduction mechanisms	Cellular processes and signaling
COG3037	12	0	183	140	inf	0.0017158	0.00534211	0.01998	UlaA	Ascorbate-specific PTS system IIC component UlaA		G	Carbohydrate transport and metabolism	Metabolism
COG2851	12	0	183	140	inf	0.0017158	0.00534211	0.044955	CitM	Mg2+/citrate symporter		C	Energy production and conversion	Metabolism
COG3628	12	0	183	140	inf	0.0017158	0.00534211	0.048951		Phage baseplate assembly protein W		X	Mobilome: prophages, transposons
COG3231	124	65	71	75	2.01517	0.00250273	0.00756678	0.000999001	Aph	Aminoglycoside phosphotransferase		J	Translation, ribosomal structure and biogenesis	Information storage and processing
COG2823	11	0	184	140	inf	0.00323995	0.00963645	0.031968	OsmY	Osmotically-inducible protein OsmY, contains BON domain		M	Cell wall/membrane/envelope biogenesis	Cellular processes and signaling
COG3930	11	0	184	140	inf	0.00323995	0.00963645	0.047952		Uncharacterized conserved protein, DUF1704 domain		S	Function unknown	Poorly characterized
COG4626	67	28	128	112	2.09375	0.00462982	0.0135499	0.00799201	YmfN	Phage terminase-like protein, large subunit, contains N-terminal HTH domain		X	Mobilome: prophages, transposons
COG1797	195	134	0	6	inf	0.00499919	0.0143629	0.023976	CobB	Cobyrinic acid a,c-diamide synthase	Cobalamine/B12 biosynthesis	H	Coenzyme transport and metabolism	Metabolism
COG1526	195	134	0	6	inf	0.00499919	0.0143629	0.034965	FdhD	Formate dehydrogenase assembly factor FdhD, a sulfurtransferase		C	Energy production and conversion	Metabolism
COG4282	10	0	185	140	inf	0.00617237	0.0175323	0.022977	SMI1	Cell wall assembly regulator SMI1 (Killer toxin-resistance protein 4)		M	Cell wall/membrane/envelope biogenesis	Cellular processes and signaling
COG2876	10	0	185	140	inf	0.00617237	0.0175323	0.026973	AroGA	3-deoxy-D-arabino-heptulosonate 7-phosphate (DAHP) synthase	Aromatic amino acid biosynthesis	E	Amino acid transport and metabolism	Metabolism
COG4110	10	0	185	140	inf	0.00617237	0.0175323	0.027972	TerA	Tellurium resistance protein TerA/TerD		V	Defense mechanisms	Cellular processes and signaling
COG4635	10	0	185	140	inf	0.00617237	0.0175323	0.02997	HemG	Protoporphyrinogen IX oxidase, menaquinone-dependent (flavodoxin domain)		H	Coenzyme transport and metabolism	Metabolism
COG4797	10	0	185	140	inf	0.00617237	0.0175323	0.041958		Predicted regulatory domain of a methyltransferase		R	General function prediction only	Poorly characterized
COG2944	30	8	165	132	3	0.0080658	0.0225822	0.003996	YiaG	DNA-binding transcriptional regulator YiaG, XRE-type HTH domain		K	Transcription	Information storage and processing
COG3177	88	43	107	97	1.85525	0.00900238	0.0251083	0.000999001		Fic family protein		K	Transcription	Information storage and processing
COG4748	13	1	182	139	9.92857	0.00993398	0.0272905	0.000999001		Uncharacterized conserved protein, contains restriction enzyme R protein N terminal (HSDR_N) domain		S	Function unknown	Poorly characterized
COG1232	195	135	0	5	inf	0.0122202	0.0326717	0.015984	HemY	Protoporphyrinogen oxidase HemY/PPOX	Heme biosynthesis	H	Coenzyme transport and metabolism	Metabolism
COG0338	34	11	161	129	2.47657	0.0141905	0.037847	0.000999001	Dam	DNA-adenine methylase		L	Replication, recombination and repair	Information storage and processing

## Sheet: SGM_associate_gene_clusters
TABLE S3 (B) SGM associated gene clusters identified by COG annotation and Scoary statistical analysis.
COG accession	Number_pos_present_in	Number_neg_present_in	Number_pos_not_present_in	Number_neg_not_present_in	Odds_ratio	Naive_p	Benjamini_H_p	Empirical_p	COG_symbol	COG_description	Gene_function	COG_class	COG_class_description	COG_class_summary
COG1168	11	134	184	6	0.00267683	1.84671e-71	2.89537e-69	0.002997	MalY	Bifunctional PLP-dependent enzyme with beta-cystathionase and maltose regulon repressor activities		ER	Amino acid transport and metabolism | General function prediction only	Metabolism | Poorly characterized
COG1045	27	126	168	14	0.0178571	7.36573e-48	4.14558e-46	0.010989	CysE	Serine acetyltransferase	Cysteine biosynthesis	E	Amino acid transport and metabolism	Metabolism
COG2815	69	140	126	0	0	1.03574e-41	3.60864e-40	0.002997	PASTA	PASTA domain, binds beta-lactams		M	Cell wall/membrane/envelope biogenesis	Cellular processes and signaling
COG4101	14	96	181	44	0.0354512	8.48465e-34	2.09256e-32	0.000999001	RmlC	Uncharacterized conserved protein, RmlC-like cupin domain		R	General function prediction only	Poorly characterized
COG2919	28	108	167	32	0.0496784	3.08465e-32	6.5736e-31	0.012987	FtsB	Cell division protein FtsB		D	Cell cycle control, cell division, chromosome partitioning	Cellular processes and signaling
COG0538	15	94	180	46	0.0407801	1.28624e-31	2.56193e-30	0.003996	Icd	Isocitrate dehydrogenase	TCA cycle	C	Energy production and conversion	Metabolism
COG3848	66	126	129	14	0.0568475	1.16038e-26	1.85915e-25	0.000999001	PykA2	Phosphohistidine swiveling domain of PEP-utilizing enzymes		T	Signal transduction mechanisms	Cellular processes and signaling
COG2899	13	82	182	58	0.0505226	4.19304e-26	6.62138e-25	0.000999001	TerC2	Uncharacterized TerC-related membrane protein, DUF475 domain		P	Inorganic ion transport and metabolism	Metabolism
COG1085	67	121	128	19	0.0821927	1.59308e-22	2.21317e-21	0.000999001	GalT	Galactose-1-phosphate uridylyltransferase		G	Carbohydrate transport and metabolism	Metabolism
COG3360	11	72	184	68	0.0564614	1.93035e-22	2.66486e-21	0.000999001		Flavin-binding protein dodecin		R	General function prediction only	Poorly characterized
COG1982	115	139	80	1	0.0103417	1.26475e-21	1.6825e-20	0.014985	LdcC	Arginine/lysine/ornithine decarboxylase		E	Amino acid transport and metabolism	Metabolism
COG2046	0	47	195	93	0	7.24303e-21	9.29734e-20	0.02997	MET3	ATP sulfurylase (sulfate adenylyltransferase)	Cysteine biosynthesis	P	Inorganic ion transport and metabolism	Metabolism
COG0439	43	101	152	39	0.109237	3.91355e-20	4.88082e-19	0.000999001	AccC	Biotin carboxylase	Fatty acid biosynthesis	I	Lipid transport and metabolism	Metabolism
COG2273	42	99	153	41	0.113686	1.16585e-19	1.42169e-18	0.033966	BglS	Beta-glucanase, GH16 family		G	Carbohydrate transport and metabolism	Metabolism
COG0706	83	125	112	15	0.0889286	1.61621e-19	1.95999e-18	0.000999001	YidC	Membrane protein insertase Oxa1/YidC/SpoIIIJ		M	Cell wall/membrane/envelope biogenesis	Cellular processes and signaling
COG3485	74	120	121	20	0.101928	2.91293e-19	3.43757e-18	0.003996	PcaH	Protocatechuate 3,4-dioxygenase beta subunit		Q	Secondary metabolites biosynthesis, transport and catabolism	Metabolism
COG1514	16	68	179	72	0.0946434	2.98016e-17	3.19095e-16	0.000999001	ThpR	RNA 2',3'-cyclic phosphodiesterase (2'-5' RNA ligase)		J	Translation, ribosomal structure and biogenesis	Information storage and processing
COG1647	19	71	176	69	0.104914	6.86534e-17	7.27992e-16	0.000999001	YvaK	Esterase/lipase		Q	Secondary metabolites biosynthesis, transport and catabolism	Metabolism
COG4129	8	55	187	85	0.0661157	1.61619e-16	1.68129e-15	0.000999001	YgaE	Uncharacterized membrane protein YgaE, UPF0421/DUF939 family		S	Function unknown	Poorly characterized
COG0709	28	79	167	61	0.129463	3.32033e-16	3.38983e-15	0.000999001	SelD	Selenophosphate synthase		E	Amino acid transport and metabolism	Metabolism
COG2898	56	101	139	39	0.155567	2.79555e-15	2.71515e-14	0.000999001	MprF2	Lysylphosphatidylglycerol synthetase MprF, lysyl-tRNA-binding C-terminal domain		I	Lipid transport and metabolism	Metabolism
COG5621	10	55	185	85	0.0835381	3.5334e-15	3.38681e-14	0.003996	CrtC	Predicted lipocalin, contains AttH/CrtC domain		R	General function prediction only	Poorly characterized
COG4461	6	47	189	93	0.0628166	2.76793e-14	2.51058e-13	0.00599401	LprI	Lysozyme inhibitor LprI		V	Defense mechanisms	Cellular processes and signaling
COG0620	122	134	73	6	0.0748313	7.25566e-14	6.35894e-13	0.042957	MetE	Methionine synthase II (cobalamin-independent)	Methionine biosynthesis	E	Amino acid transport and metabolism	Metabolism
COG4166	77	112	118	28	0.163136	7.2715e-14	6.35894e-13	0.001998	OppA	ABC-type oligopeptide transport system, periplasmic component		E	Amino acid transport and metabolism	Metabolism
COG2910	81	114	114	26	0.16205	1.20711e-13	1.035e-12	0.000999001	YwnB	Putative NADH-flavin reductase		R	General function prediction only	Poorly characterized
COG3256	49	91	146	49	0.180717	2.99834e-13	2.51197e-12	0.00599401	NorB	Nitric oxide reductase large subunit		P	Inorganic ion transport and metabolism	Metabolism
COG3961	82	111	113	29	0.189588	5.09468e-12	3.82973e-11	0.000999001	PDC1	TPP-dependent 2-oxoacid decarboxylase, includes indolepyruvate decarboxylase	Pyruvate oxidation	GHR	Carbohydrate transport and metabolism | Coenzyme transport and metabolism | General function prediction only	Metabolism | Metabolism | Poorly characterized
COG0490	39	78	156	62	0.198718	1.75412e-11	1.26654e-10	0.000999001	KhtT	K+/H+ antiporter KhtSTU, c-di-AMP-binding regulatory subunit KhtT, contains RCK_C (TrkA_C) domain		PT	Inorganic ion transport and metabolism | Signal transduction mechanisms	Metabolism | Cellular processes and signaling
COG1848	59	90	136	50	0.241013	6.59631e-10	4.22125e-09	0.000999001	VapC	VapC family ribonuclease, toxin component of the VapBC toxin-antitoxin module, contains PIN domain		V	Defense mechanisms	Cellular processes and signaling
COG0286	78	103	117	37	0.239482	1.33291e-09	8.26481e-09	0.001998	HsdM	Type I restriction-modification system, DNA methylase subunit		V	Defense mechanisms	Cellular processes and signaling
COG2079	134	131	61	9	0.15092	9.99156e-09	5.56636e-08	0.000999001	PrpD	2-methylcitrate dehydratase PrpD		G	Carbohydrate transport and metabolism	Metabolism
COG1865	0	20	195	120	0	1.13256e-08	6.27768e-08	0.014985	CbiZ	Adenosylcobinamide amidohydrolase		H	Coenzyme transport and metabolism	Metabolism
COG2331	137	132	58	8	0.143156	1.15102e-08	6.34794e-08	0.00599401		Predicted nucleic acid-binding protein, contains Zn-ribbon domain		R	General function prediction only	Poorly characterized
COG5573	0	19	195	121	0	2.95775e-08	1.57963e-07	0.002997		Predicted nucleic acid-binding protein, contains PIN domain		R	General function prediction only	Poorly characterized
COG1755	142	133	53	7	0.141013	4.32945e-08	2.28441e-07	0.000999001	YpbQ	Uncharacterized conserved protein YpbQ, isoprenylcysteine carboxyl methyltransferase (ICMT) family		S	Function unknown	Poorly characterized
COG3424	142	133	53	7	0.141013	4.32945e-08	2.28441e-07	0.000999001	BH0617	Predicted naringenin-chalcone synthase		Q	Secondary metabolites biosynthesis, transport and catabolism	Metabolism
COG4118	74	96	121	44	0.280303	4.42748e-08	2.33053e-07	0.000999001	Phd	Antitoxin component of toxin-antitoxin stability system, DNA-binding transcriptional repressor		V	Defense mechanisms	Cellular processes and signaling
COG1513	165	140	30	0	0	4.51798e-08	2.35557e-07	0.003996	CynS	Cyanate lyase		P	Inorganic ion transport and metabolism	Metabolism
COG1573	165	140	30	0	0	4.51798e-08	2.35557e-07	0.021978	Udg4	Uracil-DNA glycosylase		L	Replication, recombination and repair	Information storage and processing
COG1898	165	140	30	0	0	4.51798e-08	2.35557e-07	0.044955	RfbC	dTDP-4-dehydrorhamnose 3,5-epimerase or related enzyme		M	Cell wall/membrane/envelope biogenesis	Cellular processes and signaling
COG3344	13	41	182	99	0.172474	4.64078e-08	2.41387e-07	0.000999001	YkfC	Retron-type reverse transcriptase		X	Mobilome: prophages, transposons
COG2518	0	18	195	122	0	7.6853e-08	3.8959e-07	0.002997	Pcm	Protein-L-isoaspartate O-methyltransferase		O	Posttranslational modification, protein turnover, chaperones	Cellular processes and signaling
COG4242	0	18	195	122	0	7.6853e-08	3.8959e-07	0.016983	CphB	Cyanophycinase and related exopeptidases		QR	Secondary metabolites biosynthesis, transport and catabolism | General function prediction only	Metabolism | Poorly characterized
COG3222	100	111	95	29	0.275012	1.18639e-07	5.95912e-07	0.000999001		Uncharacterized conserved protein, glycosyltransferase A (GT-A) superfamily, DUF2064 family		S	Function unknown	Poorly characterized
COG0153	111	117	84	23	0.259768	2.38194e-07	1.16186e-06	0.000999001	GalK	Galactokinase		G	Carbohydrate transport and metabolism	Metabolism
COG1941	34	61	161	79	0.273496	3.28934e-07	1.58684e-06	0.000999001	FrhG	Coenzyme F420-reducing hydrogenase, gamma subunit		C	Energy production and conversion	Metabolism
COG1651	172	140	23	0	0	2.65155e-06	1.15479e-05	0.002997	DsbG	Protein thiol-disulfide isomerase DsbC		O	Posttranslational modification, protein turnover, chaperones	Cellular processes and signaling
COG0241	40	62	155	78	0.324662	4.1683e-06	1.79753e-05	0.001998	HisB1/GmhB	Histidinol phosphatase/D-glycero-mannoheptose bisphosphatephosphatase, HAD superfamily	Histidine biosynthesis	E	Amino acid transport and metabolism	Metabolism
COG5267	18	40	177	100	0.254237	7.30784e-06	3.04378e-05	0.028971		Uncharacterized conserved protein, DUF1800 family		S	Function unknown	Poorly characterized
COG3305	114	114	81	26	0.320988	9.42232e-06	3.85139e-05	0.000999001		Uncharacterized membrane protein, DUF2068 family		S	Function unknown	Poorly characterized
COG2906	153	133	42	7	0.191729	1.49825e-05	5.95773e-05	0.00799201	Bfd	Bacterioferritin-associated ferredoxin		P	Inorganic ion transport and metabolism	Metabolism
COG1487	77	89	118	51	0.373929	1.51321e-05	6.00633e-05	0.00799201	VapC	Ribonuclease/mRNA interferase VapC, contains PIN domain		V	Defense mechanisms	Cellular processes and signaling
COG4947	0	12	195	128	0	2.1329e-05	8.27159e-05	0.00599401		Esterase/lipase superfamily enzyme		R	General function prediction only	Poorly characterized
COG4102	32	52	163	88	0.332232	2.1532e-05	8.33557e-05	0.041958		Uncharacterized conserved protein, DUF1501 family		S	Function unknown	Poorly characterized
COG4572	47	65	148	75	0.366424	2.30684e-05	8.88336e-05	0.000999001	ChaB	Cation transport regulator ChaB		P	Inorganic ion transport and metabolism	Metabolism
COG1352	58	73	137	67	0.388561	4.20537e-05	0.000158878	0.00999001	CheR	Methylase of chemotaxis methyl-accepting proteins		T	Signal transduction mechanisms	Cellular processes and signaling
COG2445	0	11	195	129	0	5.35706e-05	0.000200661	0.00599401	YutE	Uncharacterized HEPN domain protein YutE, UPF0331/DUF86 family		R	General function prediction only	Poorly characterized
COG0422	177	140	18	0	0	7.3149e-05	0.000269852	0.03996	ThiC	4-amino-2-methyl-5-hydroxymethylpyrimidine (HMP) synthase ThiC	Thiamine biosynthesis	H	Coenzyme transport and metabolism	Metabolism
COG1089	51	66	144	74	0.397096	0.000115983	0.000422195	0.00899101	Gmd	GDP-D-mannose dehydratase		M	Cell wall/membrane/envelope biogenesis	Cellular processes and signaling
COG3189	135	122	60	18	0.331967	0.000127894	0.000464013	0.021978	YeaO	Uncharacterized conserved protein YeaO, DUF488 family		S	Function unknown	Poorly characterized
COG4965	51	65	144	75	0.408654	0.000181396	0.000638083	0.000999001	TadB	Flp pilus assembly protein TadB		UW	Intracellular trafficking, secretion, and vesicular transport | Extracellular structures	Cellular processes and signaling | Cellular processes and signaling
COG3486	140	124	55	16	0.328446	0.000221141	0.00077417	0.00999001	IucD	Lysine/ornithine N-monooxygenase		Q	Secondary metabolites biosynthesis, transport and catabolism	Metabolism
COG0393	57	67	138	73	0.450032	0.000579343	0.00193555	0.003996	YbjQ	Uncharacterized pentameric protein YbjQ, UPF0145 family		S	Function unknown	Poorly characterized
COG1180	49	61	146	79	0.434651	0.000591361	0.00196971	0.000999001	PflA	Pyruvate-formate lyase-activating enzyme		O	Posttranslational modification, protein turnover, chaperones	Cellular processes and signaling
COG2340	17	31	178	109	0.33581	0.000782981	0.00257668	0.000999001	YkwD	Spore germination protein YkwD and related proteins with CAP (CSP/antigen 5/PR1) domain		DR	Cell cycle control, cell division, chromosome partitioning | General function prediction only	Cellular processes and signaling | Poorly characterized
COG3905	0	8	195	132	0	0.000825632	0.00269682	0.002997	PutA1	Predicted transcriptional regulator, contains ribbon-helix-helix (RHH_1) domain		K	Transcription	Information storage and processing
COG4374	0	8	195	132	0	0.000825632	0.00269682	0.016983		PIN domain nuclease, a component of toxin-antitoxin system (PIN domain)		V	Defense mechanisms	Cellular processes and signaling
COG4990	0	8	195	132	0	0.000825632	0.00269682	0.034965	YvpB	Predicted cysteine peptidase, C39 family		R	General function prediction only	Poorly characterized
COG3945	59	67	136	73	0.472673	0.00133564	0.00425505	0.010989		Hemerythrin domain		R	General function prediction only	Poorly characterized
COG4325	45	55	150	85	0.463636	0.00164437	0.00519336	0.000999001		Uncharacterized membrane protein		S	Function unknown	Poorly characterized
COG5470	147	125	48	15	0.3675	0.0016631	0.00524498	0.001998		Uncharacterized conserved protein, DUF1330 family		S	Function unknown	Poorly characterized
COG0314	183	140	12	0	0	0.0017158	0.00534211	0.013986	MoaE	Molybdopterin synthase catalytic subunit MoaE	Molybdopterin biosynthesis	H	Coenzyme transport and metabolism	Metabolism
COG3376	122	110	73	30	0.455791	0.00180731	0.00561111	0.000999001	HoxN	High-affinity nickel/cobalt permease		P	Inorganic ion transport and metabolism	Metabolism
COG3742	26	38	169	102	0.412955	0.00188142	0.00583293	0.013986	VapC	VapC family ribonuclease, contains PIN domain		V	Defense mechanisms	Cellular processes and signaling
COG3744	32	43	163	97	0.442859	0.00225876	0.00684805	0.000999001		PIN domain nuclease, a component of toxin-antitoxin system (PIN domain)		V	Defense mechanisms	Cellular processes and signaling
COG5473	96	92	99	48	0.505929	0.00363588	0.0107557	0.041958		Uncharacterized membrane protein		S	Function unknown	Poorly characterized
COG1926	178	138	17	2	0.151748	0.00365044	0.0107698	0.010989		Predicted phosphoribosyltransferase		R	General function prediction only	Poorly characterized
COG5485	108	99	87	41	0.514107	0.00451054	0.0132185	0.030969		Predicted ester cyclase		R	General function prediction only	Poorly characterized
COG4423	27	37	168	103	0.447394	0.00474829	0.0138149	0.016983		Uncharacterized conserved protein		S	Function unknown	Poorly characterized
COG5611	0	6	195	134	0	0.00499919	0.0143629	0.00799201		Predicted nucleic-acid-binding protein, contains PIN domain		R	General function prediction only	Poorly characterized
COG2161	49	55	146	85	0.51868	0.00827167	0.0230996	0.000999001	StbD	Antitoxin component YafN of the YafNO toxin-antitoxin module, PHD/YefM family		V	Defense mechanisms	Cellular processes and signaling
COG2442	12	21	183	119	0.371585	0.00906441	0.0252492	0.003996		Predicted antitoxin component of a toxin-antitoxin system, DUF433 family		V	Defense mechanisms	Cellular processes and signaling
COG5479	186	140	9	0	0	0.0118538	0.0321224	0.024975	Psp3	LGFP repeat-containing protein, may be involved in cell wall binding		M	Cell wall/membrane/envelope biogenesis	Cellular processes and signaling
COG5379	0	5	195	135	0	0.0122202	0.0326717	0.017982	BtaA	S-adenosylmethionine:diacylglycerol 3-amino-3-carboxypropyl transferase		I	Lipid transport and metabolism	Metabolism
COG3944	60	62	135	78	0.55914	0.0154611	0.0411859	0.000999001	YveK	Capsular polysaccharide biosynthesis protein YveK		M	Cell wall/membrane/envelope biogenesis	Cellular processes and signaling
COG1240	62	63	133	77	0.569758	0.0161827	0.0430559	0.035964	ChlD	vWFA (von Willebrand factor type A) domain of Mg and Co chelatases		H	Coenzyme transport and metabolism	Metabolism
