# Supplementary material for: Comparative genomic analysis reveals differential genomic characteristics and featured genes between rapid- and slow-growing non-tuberculous mycobacteria
Source: Front Microbiol. 2023 Sep 21;14:1243371. doi: 10.3389/fmicb.2023.1243371 (PMC10551460; doi:10.3389/fmicb.2023.1243371)
Supplement: Supplementary file 4 [file Table_4.XLSX]

## Sheet: RGM_associate_protein_domains
TABLE S4 (A) RGM associated protein domains identified by Pfam annotation and Scoary statistical analysis.
Pfam accession	Number_pos_present_in	Number_neg_present_in	Number_pos_not_present_in	Number_neg_not_present_in	Odds_ratio	Naive_p	Benjamini_H_p	Empirical_p	Domain_symbol	Domain_description	Pfam_clan	Pfam_clan_description
PF02698.20	185	9	10	131	269.278	1.66151e-68	3.37286e-66	0.048951	DUF218	DUF218 domain
PF02557.20	187	21	8	119	132.458	1.34111e-57	1.6133e-55	0.003996	VanY	D-alanyl-D-alanine carboxypeptidase	CL0170	Peptidase_MD
PF04328.16	174	15	21	125	69.0476	2.4552e-51	2.41651e-49	0.000999001	Sel_put	Selenoprotein, putative
PF19460.2	174	23	21	117	42.1491	6.53365e-44	4.08102e-42	0.028971	DUF5997	Family of unknown function (DUF5997)
PF08402.13	178	31	17	109	36.8159	1.4735e-40	7.03813e-39	0.000999001	TOBE_2	TOBE domain	CL0021	OB
PF03334.17	195	61	0	79	inf	1.96753e-38	8.4086e-37	0.042957	PhaG_MnhG_YufB	Na+/H+ antiporter subunit
PF09972.12	147	12	48	128	32.6667	5.7102e-37	2.2618e-35	0.00899101	DUF2207	Predicted membrane protein (DUF2207)
PF07152.15	142	10	53	130	34.8302	1.98705e-36	7.50458e-35	0.000999001	YaeQ	YaeQ protein	CL0236	PDDEXK
PF02589.18	108	0	87	140	inf	1.2116e-33	3.82066e-32	0.002997	LUD_dom	LUD domain	CL0246	ISOCOT_Fold
PF00232.21	106	0	89	140	inf	4.92744e-33	1.50984e-31	0.00799201	Glyco_hydro_1	Glycosyl hydrolase family 1	CL0058	Glyco_hydro_tim
PF13727.9	158	24	37	116	20.6396	8.3465e-33	2.4645e-31	0.000999001	CoA_binding_3	CoA-binding domain	CL0063	NADP_Rossmann
PF13835.9	176	42	19	98	21.614	3.16569e-31	8.428e-30	0.000999001	DUF4194	Domain of unknown function (DUF4194)
PF02733.20	101	0	94	140	inf	9.17996e-31	2.40456e-29	0.000999001	Dak1	Dak1 domain	CL0245	EDD
PF13796.9	105	1	90	139	162.167	1.00802e-30	2.60273e-29	0.000999001	Sensor	Putative sensor
PF11855.11	176	43	19	97	20.896	1.13556e-30	2.90417e-29	0.000999001	DUF3375	Protein of unknown function (DUF3375)
PF05437.15	100	0	95	140	inf	1.22417e-30	3.08224e-29	0.004995	AzlD	Branched-chain amino acid transport protein (AzlD)
PF03591.17	100	0	95	140	inf	1.22417e-30	3.08224e-29	0.004995	AzlC	AzlC protein
PF09278.14	189	61	6	79	40.7951	1.69029e-30	4.22313e-29	0.000999001	MerR-DNA-bind	MerR, DNA binding	CL0123	HTH
PF13555.9	174	42	21	98	19.3333	5.01919e-30	1.18995e-28	0.000999001	AAA_29	P-loop containing region of AAA domain	CL0023	P-loop_NTPase
PF17885.4	98	0	97	140	inf	8.04017e-30	1.87874e-28	0.001998	Smoa_sbd	Styrene monooxygenase A putative substrate binding domain
PF06172.14	155	26	40	114	16.9904	1.10902e-29	2.56351e-28	0.003996	Cupin_5	Cupin superfamily (DUF985)	CL0029	Cupin
PF00936.22	97	0	98	140	inf	2.11586e-29	4.8058e-28	0.000999001	BMC	BMC domain
PF03319.16	97	0	98	140	inf	2.11586e-29	4.8058e-28	0.000999001	EutN_CcmL	Ethanolamine utilisation protein EutN/carboxysome	CL0021	OB
PF13558.9	177	47	18	93	19.4574	8.28091e-29	1.82969e-27	0.000999001	SbcC_Walker_B	SbcC/RAD50-like, Walker B motif	CL0023	P-loop_NTPase
PF11870.11	95	0	100	140	inf	1.60651e-28	3.52563e-27	0.002997	LutB_C	Lactate utilisation protein B, C-terminal
PF19420.2	169	40	26	100	16.25	3.4013e-28	7.36495e-27	0.014985	DDAH_eukar	N,N dimethylarginine dimethylhydrolase, eukaryotic	CL0197	GME
PF12852.10	136	16	59	124	17.8644	5.34534e-28	1.14221e-26	0.025974	Cupin_6	Cupin	CL0029	Cupin
PF14337.9	120	9	75	131	23.2889	2.73806e-27	5.77482e-26	0.001998	Abi_alpha	Abortive infection alpha
PF03561.18	119	11	76	129	18.3624	3.20589e-25	6.34923e-24	0.000999001	Allantoicase	Allantoicase repeat	CL0202	GBD
PF03780.16	82	0	113	140	inf	6.90728e-24	1.28936e-22	0.000999001	Asp23	Asp23 family, cell envelope-related function
PF13687.9	94	3	101	137	42.5017	7.57821e-24	1.40652e-22	0.00699301	DUF4153	Domain of unknown function (DUF4153)
PF00491.24	156	36	39	104	11.5556	9.60635e-24	1.76279e-22	0.000999001	Arginase	Arginase family	CL0302	Arginase
PF04973.15	81	0	114	140	inf	1.72735e-23	3.11691e-22	0.00799201	NMN_transporter	Nicotinamide mononucleotide transporter
PF03437.18	79	0	116	140	inf	5.95361e-23	1.03964e-21	0.001998	BtpA	BtpA family	CL0036	TIM_barrel
PF06348.14	113	11	82	129	16.1608	6.25069e-23	1.08568e-21	0.000999001	DUF1059	Protein of unknown function (DUF1059)
PF04471.15	195	89	0	51	inf	7.53338e-23	1.29462e-21	0.002997	Mrr_cat	Restriction endonuclease	CL0236	PDDEXK
PF04087.17	147	31	48	109	10.7681	1.15719e-22	1.96782e-21	0.000999001	DUF389	Domain of unknown function (DUF389)
PF00230.23	165	46	30	94	11.2391	1.80393e-22	2.98936e-21	0.000999001	MIP	Major intrinsic protein	CL0716	Aquaporin-like
PF14464.9	178	62	17	78	13.1727	2.80458e-21	4.29682e-20	0.000999001	Prok-JAB	Prokaryotic homologs of the JAB domain	CL0366	JAB
PF07158.14	71	0	124	140	inf	2.85645e-20	4.16042e-19	0.001998	MatC_N	Dicarboxylate carrier protein MatC N-terminus	CL0182	IT
PF13336.9	155	42	40	98	9.04167	6.71284e-20	9.60498e-19	0.022977	AcetylCoA_hyd_C	Acetyl-CoA hydrolase/transferase C-terminal domain	CL0246	ISOCOT_Fold
PF05977.16	192	87	3	53	38.9885	6.86666e-20	9.73926e-19	0.003996	MFS_3	Transmembrane secretion effector	CL0015	MFS
PF09203.14	195	96	0	44	inf	2.06057e-19	2.86014e-18	0.004995	MspA	MspA	CL0636	Leukocidin
PF02293.18	68	0	127	140	inf	2.98208e-19	4.08684e-18	0.001998	AmiS_UreI	AmiS/UreI family transporter
PF03928.17	102	11	93	129	12.8622	4.23967e-19	5.71387e-18	0.018981	HbpS-like	Haem degrading protein HbpS-like	CL0161	GAF
PF17765.4	192	90	3	50	35.5556	1.83102e-18	2.41754e-17	0.028971	MLTR_LBD	MmyB-like transcription regulator ligand binding domain	CL0183	PAS_Fold
PF03313.18	108	15	87	125	10.3448	3.19047e-18	4.11217e-17	0.000999001	SDH_alpha	Serine dehydratase alpha chain
PF03315.18	108	15	87	125	10.3448	3.19047e-18	4.11217e-17	0.000999001	SDH_beta	Serine dehydratase beta chain	CL0697	SDH_beta
PF03070.19	148	40	47	100	7.87234	4.38592e-18	5.56464e-17	0.010989	TENA_THI-4	TENA/THI-4/PQQC family	CL0230	HO
PF13474.9	120	22	75	118	8.58182	9.2825e-18	1.15516e-16	0.00999001	SnoaL_3	SnoaL-like domain	CL0051	NTF2
PF06445.18	119	23	76	117	7.9651	7.49697e-17	8.82252e-16	0.027972	GyrI-like	GyrI-like small molecule binding domain	CL0319	SHS2
PF01935.20	114	20	81	120	8.44444	8.03782e-17	9.42485e-16	0.000999001	DUF87	Helicase HerA, central domain	CL0023	P-loop_NTPase
PF08213.14	107	17	88	123	8.79746	1.87229e-16	2.16413e-15	0.040959	COX24_C	Mitochondrial mRNA-processing protein COX24, C-terminal
PF13380.9	120	25	75	115	7.36	5.79372e-16	6.57972e-15	0.000999001	CoA_binding_2	CoA binding domain	CL0063	NADP_Rossmann
PF13857.9	120	25	75	115	7.36	5.79372e-16	6.57972e-15	0.000999001	Ank_5	Ankyrin repeats (many copies)	CL0465	Ank
PF18357.4	158	53	37	87	7.00969	6.28758e-16	7.1157e-15	0.000999001	DtxR	Diphteria toxin repressor SH3 domain	CL0206	TRB
PF07040.14	89	10	106	130	10.9151	1.12992e-15	1.26117e-14	0.033966	DUF1326	Protein of unknown function (DUF1326)
PF02311.22	133	34	62	106	6.68786	1.23709e-15	1.37136e-14	0.00699301	AraC_binding	AraC-like ligand binding domain	CL0029	Cupin
PF16326.8	122	27	73	113	6.99442	1.86138e-15	2.02878e-14	0.040959	ABC_tran_CTD	ABC transporter C-terminal domain
PF01081.22	60	1	135	139	61.7778	3.81344e-15	4.061e-14	0.000999001	Aldolase	KDPG and KHG aldolase	CL0036	TIM_barrel
PF14559.9	94	14	101	126	8.37624	1.96372e-14	2.00571e-13	0.042957	TPR_19	Tetratricopeptide repeat	CL0020	TPR
PF09489.13	188	92	7	48	14.0124	3.56806e-14	3.6103e-13	0.00999001	CbtB	Probable cobalt transporter subunit (CbtB)
PF14081.9	131	36	64	104	5.91319	4.93789e-14	4.91971e-13	0.030969	DUF4262	Domain of unknown function (DUF4262)
PF00468.20	166	65	29	75	6.60477	6.41257e-14	6.3307e-13	0.016983	Ribosomal_L34	Ribosomal protein L34
PF09490.13	188	93	7	47	13.573	9.24911e-14	9.02135e-13	0.004995	CbtA	Probable cobalt transporter subunit (CbtA)
PF07103.14	155	56	40	84	5.8125	1.84459e-13	1.75182e-12	0.000999001	DUF1365	Protein of unknown function (DUF1365)
PF01988.22	195	109	0	31	inf	2.06632e-13	1.92857e-12	0.025974	VIT1	VIT family
PF09383.13	49	0	146	140	inf	2.21331e-13	2.05395e-12	0.002997	NIL	NIL domain	CL0070	ACT
PF14136.9	48	0	147	140	inf	4.71314e-13	4.27605e-12	0.027972	DUF4303	Domain of unknown function (DUF4303)
PF09084.14	184	89	11	51	9.58529	6.63764e-13	5.97203e-12	0.003996	NMT1	NMT1/THI5 like	CL0177	PBP
PF17032.8	60	3	135	137	20.2963	7.02566e-13	6.30369e-12	0.004995	zinc_ribbon_15	zinc-ribbon family	CL0167	Zn_Beta_Ribbon
PF14248.9	142	47	53	93	5.30149	9.51647e-13	8.39932e-12	0.033966	DUF4345	Domain of unknown function (DUF4345)
PF14305.9	45	0	150	140	inf	2.5315e-12	2.16948e-11	0.026973	ATPgrasp_TupA	TupA-like ATPgrasp	CL0179	ATP-grasp
PF18368.4	93	17	102	123	6.59689	2.83189e-12	2.40156e-11	0.004995	Ig_GlcNase	Exo-beta-D-glucosaminidase Ig-fold domain	CL0159	E-set
PF13392.9	109	26	86	114	5.55725	2.9525e-12	2.49733e-11	0.000999001	HNH_3	HNH endonuclease	CL0263	His-Me_finger
PF02610.18	44	0	151	140	inf	4.99895e-12	4.12096e-11	0.000999001	Arabinose_Isome	L-arabinose isomerase
PF14707.9	44	0	151	140	inf	4.99895e-12	4.12096e-11	0.000999001	Sulfatase_C	C-terminal region of aryl-sulfatase	CL0088	Alk_phosphatase
PF08757.14	44	0	151	140	inf	4.99895e-12	4.12096e-11	0.000999001	CotH	CotH kinase protein	CL0016	PKinase
PF11762.11	44	0	151	140	inf	4.99895e-12	4.12096e-11	0.000999001	Arabinose_Iso_C	L-arabinose isomerase C-terminal domain	CL0393	FucI-AraA_C
PF19354.2	187	96	8	44	10.7135	7.72399e-12	6.27188e-11	0.023976	DUF5931	Family of unknown function (DUF5931)
PF16841.8	48	1	147	139	45.3878	8.72223e-12	7.01233e-11	0.01998	CBM60	Ca-dependent carbohydrate-binding module xylan-binding	CL0202	GBD
PF06545.14	43	0	152	140	inf	9.91557e-12	7.85506e-11	0.000999001	DUF1116	Protein of unknown function (DUF1116)
PF18959.3	47	1	148	139	44.1419	1.71223e-11	1.33046e-10	0.028971	DUF5701	Family of unknown function (DUF5701)
PF18855.4	51	2	144	138	24.4375	1.76052e-11	1.36472e-10	0.004995	baeRF_family11	Bacterial archaeo-eukaryotic release factor family 11	CL0267	S11_L18p
PF03160.17	41	0	154	140	inf	3.98303e-11	3.03682e-10	0.004995	Calx-beta	Calx-beta domain	CL0159	E-set
PF18741.4	150	58	45	82	4.71264	4.64089e-11	3.51366e-10	0.016983	MTES_1575	REase_MTES_1575	CL0236	PDDEXK
PF03596.16	66	8	129	132	8.44186	1.14338e-10	8.40202e-10	0.002997	Cad	Cadmium resistance transporter	CL0292	LysE
PF12974.10	99	24	96	116	4.98438	1.56712e-10	1.13616e-09	0.000999001	Phosphonate-bd	ABC transporter, phosphonate, periplasmic substrate-binding protein	CL0177	PBP
PF16499.8	39	0	156	140	inf	1.66556e-10	1.19684e-09	0.00699301	Melibiase_2	Alpha galactosidase A	CL0058	Glyco_hydro_tim
PF17801.4	39	0	156	140	inf	1.66556e-10	1.19684e-09	0.017982	Melibiase_C	Alpha galactosidase C-terminal beta sandwich domain	CL0369	GHD
PF00264.23	39	0	156	140	inf	1.66556e-10	1.19684e-09	0.041958	Tyrosinase	Common central domain of tyrosinase	CL0205	Di-copper
PF13458.9	195	116	0	24	inf	2.31162e-10	1.64292e-09	0.001998	Peripla_BP_6	Periplasmic binding protein	CL0144	Periplas_BP
PF19803.2	38	0	157	140	inf	3.47078e-10	2.40365e-09	0.003996	DUF6286	Family of unknown function (DUF6286)
PF05935.14	38	0	157	140	inf	3.47078e-10	2.40365e-09	0.011988	Arylsulfotrans	Arylsulfotransferase (ASST)	CL0186	Beta_propeller
PF13443.9	123	40	72	100	4.27083	3.99746e-10	2.7625e-09	0.000999001	HTH_26	Cro/C1-type HTH DNA-binding domain	CL0123	HTH
PF00939.22	52	4	143	136	12.3636	6.4299e-10	4.33285e-09	0.044955	Na_sulph_symp	Sodium:sulfate symporter transmembrane region	CL0182	IT
PF09951.12	37	0	158	140	inf	7.33138e-10	4.89966e-09	0.000999001	DUF2185	Protein of unknown function (DUF2185)
PF07504.16	37	0	158	140	inf	7.33138e-10	4.89966e-09	0.012987	FTP	Fungalysin/Thermolysin Propeptide Motif	CL0121	Cystatin
PF02469.25	159	70	36	70	4.41667	1.47139e-09	9.53908e-09	0.000999001	Fasciclin	Fasciclin domain
PF18911.3	36	0	159	140	inf	1.56946e-09	9.99134e-09	0.000999001	PKD_4	PKD domain	CL0159	E-set
PF17803.4	35	0	160	140	inf	1.59037e-09	9.99134e-09	0.000999001	Cadherin_4	Bacterial cadherin-like domain	CL0159	E-set
PF18934.3	36	0	159	140	inf	1.56946e-09	9.99134e-09	0.001998	DUF5682	Family of unknown function (DUF5682)
PF17482.5	35	0	160	140	inf	1.59037e-09	9.99134e-09	0.003996	Phage_sheath_1C	Phage tail sheath C-terminal domain
PF06187.14	35	0	160	140	inf	1.59037e-09	9.99134e-09	0.00599401	DUF993	Protein of unknown function (DUF993)	CL0036	TIM_barrel
PF11975.11	35	0	160	140	inf	1.59037e-09	9.99134e-09	0.010989	Glyco_hydro_4C	Family 4 glycosyl hydrolase C-terminal domain	CL0341	LDH_C
PF02056.19	35	0	160	140	inf	1.59037e-09	9.99134e-09	0.011988	Glyco_hydro_4	Family 4 glycosyl hydrolase	CL0063	NADP_Rossmann
PF12142.11	36	0	159	140	inf	1.56946e-09	9.99134e-09	0.040959	PPO1_DWL	Polyphenol oxidase middle domain
PF00930.24	39	1	156	139	34.75	2.51622e-09	1.55374e-08	0.000999001	DPPIV_N	Dipeptidyl peptidase IV (DPP IV) N-terminal region	CL0186	Beta_propeller
PF13229.9	34	0	161	140	inf	3.06267e-09	1.86984e-08	0.000999001	Beta_helix	Right handed beta helix region	CL0268	Pec_lyase-like
PF01975.20	34	0	161	140	inf	3.06267e-09	1.86984e-08	0.003996	SurE	Survival protein SurE
PF08013.14	34	0	161	140	inf	3.06267e-09	1.86984e-08	0.00899101	GatZ_KbaZ-like	D-tagatose-1,6-bisphosphate aldolase subunit GatZ/KbaZ-like	CL0036	TIM_barrel
PF11578.11	75	15	120	125	5.20833	5.82136e-09	3.48209e-08	0.026973	DUF3237	Protein of unknown function (DUF3237)	CL0650	AOC_barrel
PF01809.21	165	78	30	62	4.37179	6.97816e-09	4.12843e-08	0.000999001	YidD	Putative membrane protein insertion efficiency factor
PF02525.20	95	26	100	114	4.16538	1.11899e-08	6.56044e-08	0.020979	Flavodoxin_2	Flavodoxin-like fold	CL0042	Flavoprotein
PF04717.15	32	0	163	140	inf	1.15632e-08	6.70667e-08	0.000999001	Phage_base_V	Type VI secretion system/phage-baseplate injector OB domain	CL0021	OB
PF05336.16	32	0	163	140	inf	1.15632e-08	6.70667e-08	0.018981	rhaM	L-rhamnose mutarotase	CL0032	Dim_A_B_barrel
PF12870.10	31	0	164	140	inf	2.27426e-08	1.28243e-07	0.004995	DUF4878	Domain of unknown function (DUF4878)	CL0051	NTF2
PF13231.9	189	108	6	32	9.33333	2.33076e-08	1.31201e-07	0.032967	PMT_2	Dolichyl-phosphate-mannose-protein mannosyltransferase	CL0111	GT-C
PF19826.2	64	11	131	129	5.72935	2.57014e-08	1.4368e-07	0.000999001	DUF6307	Family of unknown function (DUF6307)
PF02554.17	188	108	7	32	7.95767	6.09729e-08	3.3284e-07	0.000999001	CstA	Carbon starvation protein CstA	CL0062	APC
PF13722.9	188	108	7	32	7.95767	6.09729e-08	3.3284e-07	0.000999001	CstA_5TM	5TM C-terminal transporter carbon starvation CstA
PF13476.9	108	36	87	104	3.58621	6.29384e-08	3.42993e-07	0.00699301	AAA_23	AAA domain	CL0023	P-loop_NTPase
PF13245.9	169	85	26	55	4.20588	6.83832e-08	3.70181e-07	0.042957	AAA_19	AAA domain	CL0023	P-loop_NTPase
PF01925.22	195	122	0	18	inf	7.6853e-08	4.15339e-07	0.024975	TauE	Sulfite exporter TauE/SafE	CL0292	LysE
PF04041.16	68	14	127	126	4.8189	8.33746e-08	4.49089e-07	0.002997	Glyco_hydro_130	beta-1,4-mannooligosaccharide phosphorylase	CL0143	B_Fructosidase
PF14078.9	29	0	166	140	inf	9.07468e-08	4.87183e-07	0.023976	DUF4259	Domain of unknown function (DUF4259)
PF05731.14	29	0	166	140	inf	9.07468e-08	4.87183e-07	0.033966	TROVE	TROVE domain
PF20240.1	131	53	64	87	3.35996	1.37338e-07	7.26503e-07	0.033966	DUF6597	Domain of unknown function (DUF6597)
PF13644.9	28	0	167	140	inf	1.8438e-07	9.6126e-07	0.000999001	DKNYY	DKNYY family
PF17042.8	28	0	167	140	inf	1.8438e-07	9.6126e-07	0.00599401	NBD_C	Nucleotide-binding C-terminal domain
PF07005.14	28	0	167	140	inf	1.8438e-07	9.6126e-07	0.00699301	SBD_N	Sugar-binding N-terminal domain
PF17937.4	28	0	167	140	inf	1.8438e-07	9.6126e-07	0.00799201	TetR_C_28	Tetracyclin repressor-like, C-terminal domain	CL0174	TetR_C
PF17786.4	28	0	167	140	inf	1.8438e-07	9.6126e-07	0.013986	Mannosidase_ig	Mannosidase Ig/CBM-like domain	CL0159	E-set
PF17074.8	28	0	167	140	inf	1.8438e-07	9.6126e-07	0.026973	Darcynin	Darcynin, domain of unknown function
PF18029.4	195	123	0	17	inf	1.98693e-07	1.02927e-06	0.00599401	Glyoxalase_6	Glyoxalase-like domain	CL0104	Glyoxalase
PF07784.14	82	22	113	118	3.8922	2.00429e-07	1.03661e-06	0.00899101	DUF1622	Protein of unknown function (DUF1622)
PF07719.20	115	43	80	97	3.24273	3.10014e-07	1.57578e-06	0.000999001	TPR_2	Tetratricopeptide repeat	CL0020	TPR
PF08461.13	27	0	168	140	inf	3.78897e-07	1.88462e-06	0.002997	HTH_12	Ribonuclease R winged-helix domain	CL0123	HTH
PF17391.5	26	0	169	140	inf	3.97838e-07	1.96379e-06	0.045954	Urocanase_N	Urocanase N-terminal domain
PF17392.5	26	0	169	140	inf	3.97838e-07	1.96379e-06	0.047952	Urocanase_C	Urocanase C-terminal domain
PF01175.21	26	0	169	140	inf	3.97838e-07	1.96379e-06	0.04995	Urocanase	Urocanase Rossmann-like domain	CL0063	NADP_Rossmann
PF05133.17	78	21	117	119	3.77778	5.22793e-07	2.54197e-06	0.011988	Phage_prot_Gp6	Phage portal protein, SPP1 Gp6-like
PF02594.19	154	74	41	66	3.35003	5.31124e-07	2.57178e-06	0.002997	DUF167	Uncharacterised ACR, YggU family COG1872
PF16316.8	25	0	170	140	inf	7.44892e-07	3.57901e-06	0.002997	DUF4956	Domain of unknown function (DUF4956)
PF09359.13	25	0	170	140	inf	7.44892e-07	3.57901e-06	0.004995	VTC	VTC domain	CL0273	CYTH
PF20013.2	64	14	131	126	4.39695	8.21427e-07	3.9293e-06	0.000999001	GAP1-N2	GTPase-associated protein 1, N-terminal domain type 2
PF20014.2	64	14	131	126	4.39695	8.21427e-07	3.9293e-06	0.001998	GAP1-M	GTPase-associated protein 1, middle domain
PF19686.2	165	85	30	55	3.55882	1.00654e-06	4.73116e-06	0.001998	DUF6188	Family of unknown function (DUF6188)
PF13482.9	195	125	0	15	inf	1.30855e-06	6.11537e-06	0.001998	RNase_H_2	RNase_H superfamily	CL0219	RNase_H
PF01794.22	24	0	171	140	inf	1.40117e-06	6.51073e-06	0.001998	Ferric_reduct	Ferric reductase like transmembrane component	CL0328	2heme_cytochrom
PF16571.8	24	0	171	140	inf	1.40117e-06	6.51073e-06	0.00699301	FBP_C	FBP C-terminal treble-clef zinc-finger
PF03450.20	150	73	45	67	3.05936	2.51611e-06	1.14619e-05	0.000999001	CO_deh_flav_C	CO dehydrogenase flavoprotein C-terminal domain	CL0233	SufE_NifU
PF04984.17	23	0	172	140	inf	2.65155e-06	1.19448e-05	0.016983	Phage_sheath_1	Phage tail sheath protein subtilisin-like domain
PF12229.11	23	0	172	140	inf	2.65155e-06	1.19448e-05	0.026973	PG_binding_4	Putative peptidoglycan binding domain
PF07553.14	31	2	164	138	13.0427	3.03162e-06	1.3563e-05	0.000999001	Lipoprotein_Ltp	Host cell surface-exposed lipoprotein
PF05368.16	136	62	59	78	2.89995	3.57686e-06	1.57848e-05	0.000999001	NmrA	NmrA-like family	CL0063	NADP_Rossmann
PF04434.20	49	9	146	131	4.88508	4.10017e-06	1.80452e-05	0.000999001	SWIM	SWIM zinc finger
PF20108.2	74	21	121	119	3.46556	4.33703e-06	1.9036e-05	0.000999001	DUF6498	Family of unknown function (DUF6498)
PF02211.18	148	72	47	68	2.974	4.66164e-06	2.04332e-05	0.000999001	NHase_beta	Nitrile hydratase beta subunit	CL0610	ETAP
PF00060.29	22	0	173	140	inf	5.05484e-06	2.19787e-05	0.004995	Lig_chan	Ligand-gated ion channel	CL0030	Ion_channel
PF09234.13	22	0	173	140	inf	5.05484e-06	2.19787e-05	0.00799201	DUF1963	Domain of unknown function (DUF1963)
PF06267.15	53	11	142	129	4.37708	5.10649e-06	2.21736e-05	0.000999001	DUF1028	Family of unknown function (DUF1028)
PF13115.9	26	1	169	139	21.3846	6.49902e-06	2.77748e-05	0.001998	YtkA	YtkA-like	CL0488	FixH-like
PF02656.18	128	57	67	83	2.78188	7.68378e-06	3.27519e-05	0.000999001	DUF202	Domain of unknown function (DUF202)
PF12679.10	33	3	162	137	9.30247	7.87443e-06	3.34766e-05	0.003996	ABC2_membrane_2	ABC-2 family transporter protein	CL0181	ABC-2
PF02979.19	148	73	47	67	2.89012	8.0009e-06	3.39698e-05	0.000999001	NHase_alpha	Nitrile hydratase, alpha chain
PF14099.9	21	0	174	140	inf	9.71904e-06	4.05751e-05	0.000999001	Polysacc_lyase	Polysaccharide lyase	CL0004	Concanavalin
PF05194.15	21	0	174	140	inf	9.71904e-06	4.05751e-05	0.027972	UreE_C	UreE urease accessory protein, C-terminal domain
PF03243.18	75	23	120	117	3.17935	1.04479e-05	4.34502e-05	0.000999001	MerB	Alkylmercury lyase
PF08818.14	117	50	78	90	2.7	1.44346e-05	5.8825e-05	0.004995	DUF1801	Domain of unknown function (DU1801)	CL0631	YgaC_TfoX-N
PF03601.17	143	70	52	70	2.75	1.83077e-05	7.41441e-05	0.002997	Cons_hypoth698	Conserved hypothetical protein 698	CL0064	CPA_AT
PF07940.16	20	0	175	140	inf	1.88633e-05	7.60148e-05	0.000999001	Hepar_II_III	Heparinase II/III-like protein	CL0103	Gal_mutarotase
PF02424.18	20	0	175	140	inf	1.88633e-05	7.60148e-05	0.00599401	ApbE	ApbE family
PF08378.14	70	21	125	119	3.17333	2.0004e-05	8.05117e-05	0.00599401	NERD	Nuclease-related domain	CL0236	PDDEXK
PF00710.23	195	128	0	12	inf	2.1329e-05	8.48979e-05	0.01998	Asparaginase	Asparaginase, N-terminal
PF13549.9	56	14	139	126	3.6259	2.18348e-05	8.66988e-05	0.034965	ATP-grasp_5	ATP-grasp domain	CL0179	ATP-grasp
PF13607.9	56	14	139	126	3.6259	2.18348e-05	8.66988e-05	0.043956	Succ_CoA_lig	Succinyl-CoA ligase like flavodoxin domain	CL0506	Succ_CoA_synth
PF13492.9	109	45	86	95	2.67571	2.20997e-05	8.76433e-05	0.011988	GAF_3	GAF domain	CL0161	GAF
PF10862.11	95	37	100	103	2.64459	4.22166e-05	0.000162464	0.00699301	FcoT	FcoT-like thioesterase domain	CL0050	HotDog
PF13385.9	29	3	166	137	7.97791	4.44844e-05	0.000170988	0.023976	Laminin_G_3	Concanavalin A-like lectin/glucanases superfamily	CL0004	Concanavalin
PF04865.17	23	1	172	139	18.5872	4.47175e-05	0.000171276	0.011988	Baseplate_J	Baseplate J-like protein
PF00092.31	126	59	69	81	2.507	5.75985e-05	0.000218807	0.000999001	VWA	von Willebrand factor type A domain	CL0128	vWA-like
PF03738.17	103	43	92	97	2.52553	5.81406e-05	0.000220608	0.01998	GSP_synth	Glutathionylspermidine synthase preATP-grasp	CL0179	ATP-grasp
PF08887.14	18	0	177	140	inf	7.3149e-05	0.000274351	0.00799201	GAD-like	GAD-like domain	CL0250	GAD
PF05552.15	18	0	177	140	inf	7.3149e-05	0.000274351	0.00999001	TM_helix	Conserved TM helix
PF07460.14	28	3	167	137	7.65669	7.90146e-05	0.000294649	0.000999001	NUMOD3	NUMOD3 motif
PF20062.2	22	1	173	139	17.6763	8.59961e-05	0.000318489	0.011988	DUF6461	Family of unknown function (DUF6461)
PF00246.27	21	1	174	139	16.7759	8.6387e-05	0.000319573	0.001998	Peptidase_M14	Zinc carboxypeptidase	CL0035	Peptidase_MH
PF03745.17	116	53	79	87	2.41032	0.000104875	0.000385333	0.000999001	DUF309	Domain of unknown function (DUF309)
PF15535.9	16	0	179	140	inf	0.000146078	0.000526012	0.017982	Ntox37	Bacterial toxin 37
PF10119.12	17	0	178	140	inf	0.000145985	0.000526012	0.022977	MethyTransf_Reg	Predicted methyltransferase regulatory domain
PF06841.15	17	0	178	140	inf	0.000145985	0.000526012	0.023976	Phage_T4_gp19	T4-like virus tail tube protein gp19	CL0569	Phage_TTPs
PF20218.1	16	0	179	140	inf	0.000146078	0.000526012	0.023976	DUF6578	Family of unknown function (DUF6578)
PF08274.15	17	0	178	140	inf	0.000145985	0.000526012	0.024975	YjdM_Zn_Ribbon	PhnA Zinc-Ribbon	CL0167	Zn_Beta_Ribbon
PF13453.9	69	24	126	116	2.64683	0.00020884	0.000741325	0.000999001	zf-TFIIB	Transcription factor zinc-finger	CL0167	Zn_Beta_Ribbon
PF18625.4	125	61	70	79	2.31265	0.000230315	0.000814883	0.000999001	EspB_PE	ESX-1 secreted protein B PE domain	CL0352	EsxAB
PF08906.14	15	0	180	140	inf	0.00026779	0.000940305	0.012987	DUF1851	Domain of unknown function (DUF1851)
PF12431.11	15	0	180	140	inf	0.00026779	0.000940305	0.022977	CitT	Transcriptional regulator
PF12900.10	195	131	0	9	inf	0.000333283	0.00115282	0.00899101	Pyridox_ox_2	Pyridoxamine 5'-phosphate oxidase	CL0336	FMN-binding
PF12844.10	138	72	57	68	2.28655	0.000376745	0.00129901	0.000999001	HTH_19	Helix-turn-helix domain	CL0123	HTH
PF04230.16	51	15	144	125	2.95139	0.000452243	0.0015462	0.018981	PS_pyruv_trans	Polysaccharide pyruvyl transferase	CL0113	GT-B
PF05257.19	98	43	97	97	2.27907	0.000483749	0.0016487	0.000999001	CHAP	CHAP domain	CL0125	Peptidase_CA
PF16889.8	14	0	181	140	inf	0.000493722	0.00167217	0.003996	Hepar_II_III_N	Heparinase II/III N-terminus	CL0372	Hy-ly_N
PF02743.21	14	0	181	140	inf	0.000493722	0.00167217	0.04995	dCache_1	Cache domain	CL0165	Cache
PF19656.2	46	13	149	127	3.016	0.00073618	0.00245494	0.002997	DUF6159	Family of unknown function (DUF6159)
PF07849.14	55	18	140	122	2.6627	0.000764963	0.0025457	0.037962	DUF1641	Protein of unknown function (DUF1641)
PF06666.14	23	3	172	137	6.10659	0.000772633	0.00256596	0.04995	DUF1173	Protein of unknown function (DUF1173)
PF04760.18	195	132	0	8	inf	0.000825632	0.00272803	0.001998	IF2_N	Translation initiation factor IF-2, N-terminal region	CL0123	HTH
PF11611.11	112	54	83	86	2.14904	0.000864008	0.00284326	0.000999001	DUF4352	Domain of unknown function (DUF4352)	CL0524	MPT63-MPB63
PF05866.14	17	1	178	139	13.2753	0.000903871	0.00295647	0.000999001	RusA	Endodeoxyribonuclease RusA
PF03831.17	17	1	178	139	13.2753	0.000903871	0.00295647	0.020979	YjdM	PhnA domain	CL0010	SH3
PF04346.15	13	0	182	140	inf	0.000916673	0.00298032	0.001998	EutH	Ethanolamine utilisation protein, EutH	CL0182	IT
PF04965.17	13	0	182	140	inf	0.000916673	0.00298032	0.02997	GPW_gp25	Baseplate wedge protein gp25
PF18105.4	13	0	182	140	inf	0.000916673	0.00298032	0.038961	PGM1_C	PGM1 C-terminal domain	CL0105	Hybrid
PF05621.14	70	27	125	113	2.3437	0.00096612	0.00312857	0.000999001	TniB	Bacterial TniB protein	CL0023	P-loop_NTPase
PF00690.29	131	69	64	71	2.1062	0.00108575	0.00349853	0.016983	Cation_ATPase_N	Cation transporter/ATPase, N-terminus
PF00176.26	116	58	79	82	2.07595	0.00129742	0.00413138	0.000999001	SNF2-rel_dom	SNF2-related domain	CL0023	P-loop_NTPase
PF14216.9	34	8	161	132	3.48447	0.00132024	0.00419995	0.040959	DUF4326	Domain of unknown function (DUF4326)
PF18862.4	38	10	157	130	3.1465	0.00143318	0.00454142	0.000999001	ApeA_NTD1	ApeA N-terminal domain 1
PF02342.21	12	0	183	140	inf	0.0017158	0.00532276	0.011988	TerD	TerD domain
PF03611.17	12	0	183	140	inf	0.0017158	0.00532276	0.024975	EIIC-GAT	PTS system sugar-specific permease component
PF14025.9	12	0	183	140	inf	0.0017158	0.00532276	0.031968	DUF4241	Protein of unknown function (DUF4241)
PF14026.9	108	53	87	87	2.03774	0.00188244	0.00583411	0.000999001	DUF4242	Protein of unknown function (DUF4242)	CL0032	Dim_A_B_barrel
PF08354.13	195	133	0	7	inf	0.00203614	0.00620394	0.004995	DUF1729	Domain of unknown function (DUF1729)
PF18094.4	195	133	0	7	inf	0.00203614	0.00620394	0.00599401	DNA_pol_B_N	DNA polymerase beta N-terminal domain	CL0198	HHH
PF07836.14	195	133	0	7	inf	0.00203614	0.00620394	0.00699301	DmpG_comm	DmpG-like communication domain	CL0597	Post-HMGL
PF00893.22	195	133	0	7	inf	0.00203614	0.00620394	0.00799201	Multi_Drug_Res	Small Multidrug Resistance protein	CL0184	DMT
PF00805.25	156	91	39	49	2.15385	0.0025065	0.00754505	0.000999001	Pentapeptide	Pentapeptide repeats (8 copies)	CL0505	Pentapeptide
PF13546.9	38	11	157	129	2.83845	0.00283031	0.00848049	0.004995	DDE_5	DDE superfamily endonuclease	CL0219	RNase_H
PF02368.21	15	1	180	139	11.5833	0.00299098	0.00891256	0.000999001	Big_2	Bacterial Ig-like domain (group 2)	CL0159	E-set
PF06240.16	132	72	63	68	1.97884	0.0031516	0.00936541	0.000999001	COXG	Carbon monoxide dehydrogenase subunit G (CoxG)	CL0209	Bet_v_1_like
PF03170.16	11	0	184	140	inf	0.00323995	0.00952341	0.00799201	BcsB	Bacterial cellulose synthase subunit	CL0202	GBD
PF15609.9	11	0	184	140	inf	0.00323995	0.00952341	0.012987	PRTase_2	Phosphoribosyl transferase	CL0533	PRTase-like
PF19691.2	11	0	184	140	inf	0.00323995	0.00952341	0.013986	DUF6192	Family of unknown function (DUF6192)
PF12500.11	11	0	184	140	inf	0.00323995	0.00952341	0.016983	TRSP	TRSP domain C terminus to PRTase_2
PF06525.14	11	0	184	140	inf	0.00323995	0.00952341	0.018981	SoxE	Sulfocyanin (SoxE) domain	CL0026	CU_oxidase
PF15608.9	11	0	184	140	inf	0.00323995	0.00952341	0.020979	PELOTA_1	PELOTA RNA binding domain	CL0101	PELOTA
PF11202.11	11	0	184	140	inf	0.00323995	0.00952341	0.021978	PRTase_1	Phosphoribosyl transferase (PRTase)	CL0533	PRTase-like
PF00644.23	11	0	184	140	inf	0.00323995	0.00952341	0.028971	PARP	Poly(ADP-ribose) polymerase catalytic domain	CL0084	ADP-ribosyl
PF14065.9	11	0	184	140	inf	0.00323995	0.00952341	0.047952	Pvc16_N	Pvc16 N-terminal domain
PF13234.9	56	21	139	119	2.28297	0.00366387	0.0106729	0.000999001	rRNA_proc-arch	rRNA-processing arch domain
PF02810.18	106	53	89	87	1.95506	0.00385665	0.0112043	0.002997	SEC-C	SEC-C motif
PF16916.8	104	52	91	88	1.93407	0.00389315	0.0113002	0.000999001	ZT_dimer	Dimerisation domain of Zinc Transporter
PF01844.26	195	134	0	6	inf	0.00499919	0.0142184	0.00699301	HNH	HNH endonuclease	CL0263	His-Me_finger
PF04402.17	195	134	0	6	inf	0.00499919	0.0142184	0.00999001	SIMPL	Protein of unknown function (DUF541)
PF02634.18	195	134	0	6	inf	0.00499919	0.0142184	0.024975	FdhD-NarQ	FdhD/NarQ family	CL0109	CDA
PF20242.1	31	8	164	132	3.1189	0.00517757	0.0146871	0.00899101	Emfourin	Emfourin
PF10056.12	31	8	164	132	3.1189	0.00517757	0.0146871	0.026973	DUF2293	Uncharacterized conserved protein (DUF2293)
PF00413.27	10	0	185	140	inf	0.00617237	0.0171548	0.00599401	Peptidase_M10	Matrixin	CL0126	Peptidase_MA
PF15607.9	10	0	185	140	inf	0.00617237	0.0171548	0.00799201	Ntox44	Bacterial toxin 44
PF18928.3	10	0	185	140	inf	0.00617237	0.0171548	0.00899101	DUF5677	Family of unknown function (DUF5677)
PF07221.14	10	0	185	140	inf	0.00617237	0.0171548	0.011988	GlcNAc_2-epim	N-acylglucosamine 2-epimerase (GlcNAc 2-epimerase)	CL0059	6_Hairpin
PF01674.21	10	0	185	140	inf	0.00617237	0.0171548	0.015984	Lipase_2	Lipase (class 2)	CL0028	AB_hydrolase
PF13514.9	36	11	159	129	2.65523	0.00641516	0.0178089	0.034965	AAA_27	AAA domain	CL0023	P-loop_NTPase
PF18144.4	42	14	153	126	2.47059	0.00713041	0.0197271	0.000999001	SMODS	Second Messenger Oligonucleotide or Dinucleotide Synthetase domain	CL0260	NTP_transf
PF20088.2	109	57	86	83	1.84557	0.00776444	0.0214264	0.000999001	DUF6480	Family of unknown function (DUF6480)
PF10145.12	43	15	152	125	2.35746	0.00810118	0.0222611	0.034965	PhageMin_Tail	Phage-related minor tail protein
PF04443.15	35	11	160	129	2.56534	0.00957527	0.0262451	0.010989	LuxE	Acyl-protein synthetase, LuxE	CL0378	ANL
PF14243.9	12	1	183	139	9.11475	0.00979489	0.0266847	0.013986	R2K_3	ATP-grasp domain, R2K clade family 3	CL0179	ATP-grasp
PF11964.11	158	96	37	44	1.95721	0.00980138	0.0266847	0.045954	SpoIIAA-like	SpoIIAA-like	CL0502	STAS
PF05175.17	194	133	1	7	10.2105	0.0105097	0.0283048	0.00999001	MTS	Methyltransferase small domain	CL0063	NADP_Rossmann
PF07505.14	53	21	142	119	2.11502	0.0108589	0.0291967	0.000999001	DUF5131	Protein of unknown function (DUF5131)
PF19800.2	9	0	186	140	inf	0.0118538	0.0313273	0.00999001	DUF6283	Family of unknown function (DUF6283)
PF18050.4	9	0	186	140	inf	0.0118538	0.0313273	0.01998	Cyclophil_like2	Cyclophilin-like family	CL0475	Cyclophil-like
PF11390.11	9	0	186	140	inf	0.0118538	0.0313273	0.042957	FdsD	NADH-dependant formate dehydrogenase delta subunit FdsD
PF12840.10	195	135	0	5	inf	0.0122202	0.0316983	0.042957	HTH_20	Helix-turn-helix domain	CL0123	HTH
PF02570.18	195	135	0	5	inf	0.0122202	0.0316983	0.043956	CbiC	Precorrin-8X methylmutase
PF00403.29	195	135	0	5	inf	0.0122202	0.0316983	0.044955	HMA	Heavy-metal-associated domain	CL0704	HMA
PF02514.19	195	135	0	5	inf	0.0122202	0.0316983	0.046953	CobN-Mg_chel	CobN/Magnesium Chelatase
PF19776.2	85	42	110	98	1.80303	0.0122284	0.0316983	0.00699301	DUF6262	Family of unknown function (DUF6262)	CL0123	HTH
PF18073.4	127	72	68	68	1.76389	0.01323	0.0341311	0.000999001	Rubredoxin_2	Rubredoxin metal binding domain	CL0167	Zn_Beta_Ribbon
PF18127.4	34	11	161	129	2.47657	0.0141905	0.0365509	0.001998	NAMPT_N	Nicotinamide phosphoribosyltransferase, N-terminal domain
PF02661.21	149	89	46	51	1.85613	0.0143599	0.036958	0.020979	Fic	Fic/DOC family
PF13188.10	105	56	90	84	1.75	0.0147074	0.0377471	0.000999001	PAS_8	PAS domain	CL0183	PAS_Fold
PF02086.18	42	16	153	124	2.12745	0.0188366	0.0476119	0.000999001	MethyltransfD12	D12 class N6 adenine-specific DNA methyltransferase	CL0063	NADP_Rossmann

## Sheet: SGM_associate_protein_domains
TABLE S4 (B) SGM associated protein domains identified by Pfam annotation and Scoary statistical analysis.
Pfam accession	Number_pos_present_in	Number_neg_present_in	Number_pos_not_present_in	Number_neg_not_present_in	Odds_ratio	Naive_p	Benjamini_H_p	Empirical_p	Domain_symbol	Domain_description	Pfam_clan	Pfam_clan_description
PF10921.11	19	130	176	10	0.0083042	1.57286e-58	1.96487e-56	0.002997	DUF2710	Protein of unknown function (DUF2710)	CL0717	YbaB
PF10904.11	37	134	158	6	0.0104855	3.92206e-50	3.44293e-48	0.037962	DUF2694	Protein of unknown function (DUF2694)
PF09957.12	21	115	174	25	0.0262369	3.02079e-42	1.60844e-40	0.014985	VapB_antitoxin	Bacterial antitoxin of type II TA system, VapB	CL0057	Met_repress
PF10817.11	37	125	158	15	0.0281013	2.31925e-40	1.09173e-38	0.000999001	DUF2563	Protein of unknown function (DUF2563)	CL0352	EsxAB
PF12051.11	21	111	174	29	0.0315315	4.72281e-39	2.10133e-37	0.003996	DUF3533	Protein of unknown function (DUF3533)	CL0181	ABC-2
PF07098.14	14	103	181	37	0.0277852	1.35111e-38	5.85121e-37	0.000999001	DUF1360	Protein of unknown function (DUF1360)
PF04185.17	44	124	151	16	0.0375988	2.12284e-35	7.49454e-34	0.000999001	Phosphoesterase	Phosphoesterase family	CL0088	Alk_phosphatase
PF01436.24	59	130	136	10	0.033371	1.91754e-33	5.98861e-32	0.000999001	NHL	NHL repeat	CL0186	Beta_propeller
PF14114.9	27	101	168	39	0.062058	4.58755e-28	9.86778e-27	0.014985	DUF4286	Domain of unknown function (DUF4286)	CL0032	Dim_A_B_barrel
PF04332.18	12	83	183	57	0.0450326	1.52762e-27	3.24295e-26	0.001998	DUF475	Protein of unknown function (DUF475)	CL0292	LysE
PF13618.9	25	93	170	47	0.0743201	1.05722e-24	2.03187e-23	0.000999001	Gluconate_2-dh3	Gluconate 2-dehydrogenase subunit 3
PF14362.9	39	103	156	37	0.0898058	3.40896e-23	5.98503e-22	0.000999001	DUF4407	Domain of unknown function (DUF4407)
PF01087.25	67	121	128	19	0.0821927	1.59308e-22	2.65349e-21	0.000999001	GalP_UDP_transf	Galactose-1-phosphate uridyl transferase, N-terminal domain	CL0265	HIT
PF02744.20	67	121	128	19	0.0821927	1.59308e-22	2.65349e-21	0.000999001	GalP_UDP_tr_C	Galactose-1-phosphate uridyl transferase, C-terminal domain	CL0265	HIT
PF07311.15	11	72	184	68	0.0564614	1.93035e-22	3.18263e-21	0.003996	Dodecin	Dodecin	CL0319	SHS2
PF13529.9	25	87	170	53	0.0895876	1.85845e-21	2.91606e-20	0.000999001	Peptidase_C39_2	Peptidase_C39 like family	CL0125	Peptidase_CA
PF19812.2	10	68	185	72	0.0572337	3.63594e-21	5.51847e-20	0.010989	DUF6295	Family of unknown function (DUF6295)
PF12391.11	53	110	142	30	0.101793	4.13269e-21	6.21435e-20	0.010989	PCDO_beta_N	Protocatechuate 3,4-dioxygenase beta subunit N terminal
PF01747.20	0	47	195	93	0	7.24303e-21	1.07422e-19	0.025974	ATP-sulfurylase	ATP-sulfurylase	CL0039	HUP
PF14306.9	0	47	195	93	0	7.24303e-21	1.07422e-19	0.033966	PUA_2	PUA-like domain	CL0178	PUA
PF00775.24	74	120	121	20	0.101928	2.91293e-19	4.00899e-18	0.00699301	Dioxygenase_C	Dioxygenase	CL0287	Transthyretin
PF02136.23	94	129	101	11	0.0793614	9.61131e-19	1.27941e-17	0.000999001	NTF2	Nuclear transport factor 2 (NTF2) domain	CL0051	NTF2
PF01276.23	135	140	60	0	0	9.71588e-17	1.13515e-15	0.000999001	OKR_DC_1	Orn/Lys/Arg decarboxylase, major domain	CL0061	PLP_aminotran
PF14907.9	13	63	182	77	0.0873016	1.42636e-16	1.6605e-15	0.000999001	NTP_transf_5	Uncharacterised nucleotidyltransferase	CL0260	NTP_transf
PF17929.4	99	127	96	13	0.105561	1.09549e-15	1.22919e-14	0.038961	TetR_C_34	Tetracyclin repressor-like, C-terminal domain	CL0174	TetR_C
PF20514.1	0	36	195	104	0	1.15323e-15	1.28277e-14	0.048951	ROXA-like_wH	ROXA-like winged helix	CL0123	HTH
PF17124.8	10	56	185	84	0.0810811	1.32762e-15	1.45679e-14	0.000999001	ThiJ_like	ThiJ/PfpI family-like	CL0014	Glutaminase_I
PF13827.9	60	104	135	36	0.153846	2.9479e-15	3.17045e-14	0.020979	DUF4189	Domain of unknown function (DUF4189)
PF08267.15	115	133	80	7	0.0756579	3.28726e-15	3.51218e-14	0.02997	Meth_synt_1	Cobalamin-independent synthase, N-terminal domain	CL0160	Methionine_synt
PF17048.8	5	46	190	94	0.0537757	7.58559e-15	7.89679e-14	0.024975	Ceramidse_alk_C	Neutral/alkaline non-lysosomal ceramidase, C-terminal	CL0159	E-set
PF06426.17	0	33	195	107	0	2.64078e-14	2.68039e-13	0.003996	SATase_N	Serine acetyltransferase, N-terminal
PF13924.9	29	74	166	66	0.155812	1.48712e-13	1.42482e-12	0.000999001	Lipocalin_5	Lipocalin-like domain	CL0116	Calycin
PF13426.10	96	122	99	18	0.14307	1.89383e-13	1.79334e-12	0.040959	PAS_9	PAS domain	CL0183	PAS_Fold
PF13230.9	104	126	91	14	0.126984	2.01752e-13	1.8994e-12	0.000999001	GATase_4	Glutamine amidotransferases class-II	CL0052	NTN
PF19779.2	0	31	195	109	0	2.06632e-13	1.92857e-12	0.021978	DUF6264	Family of unknown function (DUF6264)
PF14016.9	43	86	152	54	0.177632	3.11664e-13	2.8758e-12	0.001998	DUF4232	Protein of unknown function (DUF4232)
PF19053.3	106	126	89	14	0.132335	4.6622e-13	4.2536e-12	0.000999001	EccD	EccD-like transmembrane domain
PF16884.8	138	137	57	3	0.0530158	3.58278e-12	3.02256e-11	0.011988	ADH_N_2	N-terminal domain of oxidoreductase	CL0296	GroES
PF00553.22	102	119	93	21	0.193548	1.83252e-10	1.31391e-09	0.000999001	CBM_2	Cellulose binding domain	CL0203	CBD
PF19305.2	135	134	60	6	0.100746	2.09652e-10	1.49989e-09	0.000999001	MmgE_PrpD_C	MmgE/PrpD C-terminal domain	CL0697	SDH_beta
PF00866.21	98	117	97	23	0.198608	2.42609e-10	1.72051e-09	0.000999001	Ring_hydroxyl_B	Ring hydroxylating beta subunit	CL0051	NTF2
PF06969.19	16	51	179	89	0.155986	2.75312e-10	1.94818e-09	0.00899101	HemN_C	HemN C-terminal domain	CL0123	HTH
PF03972.17	134	133	61	7	0.115617	4.65571e-10	3.20376e-09	0.000999001	MmgE_PrpD	MmgE/PrpD N-terminal domain
PF05991.14	117	126	78	14	0.166667	5.21279e-10	3.56445e-09	0.000999001	NYN_YacP	YacP-like NYN domain	CL0280	PIN
PF06897.15	10	42	185	98	0.126126	9.79229e-10	6.48302e-09	0.001998	DUF1269	Protein of unknown function (DUF1269)	CL0500	Glycine-zipper
PF01041.20	39	72	156	68	0.236111	2.47715e-09	1.53546e-08	0.001998	DegT_DnrJ_EryC1	DegT/DnrJ/EryC1/StrS aminotransferase family	CL0061	PLP_aminotran
PF14021.9	45	77	150	63	0.245455	2.92713e-09	1.80063e-08	0.000999001	TNT	Tuberculosis necrotizing toxin	CL0084	ADP-ribosyl
PF11042.11	0	21	195	119	0	4.3145e-09	2.61446e-08	0.033966	DUF2750	Protein of unknown function (DUF2750)
PF01955.21	0	20	195	120	0	1.13256e-08	6.61608e-08	0.013986	CbiZ	Adenosylcobinamide amidohydrolase
PF09976.12	27	58	168	82	0.227217	1.37984e-08	7.91824e-08	0.000999001	TPR_21	Tetratricopeptide repeat-like domain	CL0020	TPR
PF10509.12	110	119	85	21	0.228374	1.58202e-08	9.04647e-08	0.000999001	GalKase_gal_bdg	Galactokinase galactose-binding signature	CL0329	S5
PF17874.4	48	77	147	63	0.267161	1.66465e-08	9.50226e-08	0.043956	TPR_MalT	MalT-like TPR region	CL0020	TPR
PF01339.20	62	88	133	52	0.275461	2.03824e-08	1.15738e-07	0.00799201	CheB_methylest	CheB methylesterase
PF09837.12	100	111	95	29	0.275012	1.18639e-07	6.34828e-07	0.000999001	DUF2064	Uncharacterized protein conserved in bacteria (DUF2064)	CL0110	GT-A
PF02797.18	144	133	51	7	0.148607	1.4248e-07	7.52481e-07	0.000999001	Chal_sti_synt_C	Chalcone and stilbene synthases, C-terminal domain	CL0046	Thiolase
PF08388.14	14	41	181	99	0.186767	1.50628e-07	7.9422e-07	0.000999001	GIIM	Group II intron, maturase-specific domain	CL0359	Intron-mat_II
PF17179.7	35	62	160	78	0.275202	2.21015e-07	1.13765e-06	0.000999001	Fer4_22	4Fe-4S dicluster domain	CL0344	4Fe-4S
PF17198.7	121	122	74	18	0.241249	2.58033e-07	1.32191e-06	0.040959	AveC_like	Spirocyclase AveC-like
PF00034.24	145	133	50	7	0.152632	2.598e-07	1.32887e-06	0.040959	Cytochrom_C	Cytochrome c	CL0318	Cytochrome-c
PF03705.18	49	74	146	66	0.299334	3.3773e-07	1.71398e-06	0.015984	CheR_N	CheR methyltransferase, all-alpha domain
PF02560.17	168	140	27	0	0	3.78897e-07	1.88462e-06	0.00899101	Cyanate_lyase	Cyanate lyase C-terminal domain
PF17820.4	168	140	27	0	0	3.78897e-07	1.88462e-06	0.043956	PDZ_6	PDZ domain	CL0466	PDZ-like
PF01814.26	165	139	30	1	0.0395683	5.41354e-07	2.61654e-06	0.00599401	Hemerythrin	Hemerythrin HHE cation binding domain
PF18480.4	0	15	195	125	0	1.30855e-06	6.11537e-06	0.00899101	DUF5615	Domain of unknown function (DUF5615)	CL0280	PIN
PF09851.12	158	136	37	4	0.125596	2.79617e-06	1.25615e-05	0.016983	SHOCT	Short C-terminal domain	CL0660	SHOCT
PF10418.12	33	56	162	84	0.305556	3.05816e-06	1.36629e-05	0.000999001	DHODB_Fe-S_bind	Iron-sulfur cluster binding domain of dihydroorotate dehydrogenase B	CL0486	Fer2
PF02697.17	0	14	195	126	0	3.3337e-06	1.48124e-05	0.003996	VAPB_antitox	Putative antitoxin	CL0057	Met_repress
PF10648.12	0	14	195	126	0	3.3337e-06	1.48124e-05	0.045954	Gmad2	Immunoglobulin-like domain of bacterial spore germination	CL0159	E-set
PF06234.15	7	26	188	114	0.163257	8.26214e-06	3.50332e-05	0.000999001	TmoB	Toluene-4-monooxygenase system protein B (TmoB)	CL0072	Ubiquitin
PF09900.12	114	114	81	26	0.320988	9.42232e-06	3.96935e-05	0.001998	DUF2127	Predicted membrane protein (DUF2127)
PF11575.11	139	127	56	13	0.254078	9.49413e-06	3.98926e-05	0.000999001	FhuF_C	FhuF 2Fe-2S C-terminal domain
PF13655.9	1	15	194	125	0.0429553	1.32696e-05	5.45564e-05	0.031968	RVT_N	N-terminal domain of reverse transcriptase
PF14333.9	71	85	124	55	0.370493	1.37984e-05	5.65872e-05	0.000999001	DUF4389	Domain of unknown function (DUF4389)
PF04014.21	11	30	184	110	0.219203	1.7198e-05	6.97366e-05	0.00599401	MazE_antitoxin	Antidote-toxin recognition MazE, bacterial antitoxin	CL0132	AbrB
PF00195.22	143	128	52	12	0.257812	2.07677e-05	8.33788e-05	0.000999001	Chal_sti_synt_N	Chalcone and stilbene synthases, N-terminal domain	CL0046	Thiolase
PF09723.13	160	135	35	5	0.169312	3.04182e-05	0.000118891	0.012987	Zn-ribbon_8	Zinc ribbon domain	CL0167	Zn_Beta_Ribbon
PF02746.19	112	111	83	29	0.352545	3.53282e-05	0.000137585	0.003996	MR_MLE_N	Mandelate racemase / muconate lactonizing enzyme, N-terminal domain	CL0227	Enolase_N
PF11856.11	10	28	185	112	0.216216	3.56429e-05	0.000138644	0.020979	DUF3376	Protein of unknown function (DUF3376)
PF03860.19	6	23	189	117	0.161491	3.81818e-05	0.000147111	0.00599401	DUF326	Domain of Unknown Function (DUF326)
PF04140.17	156	133	39	7	0.210526	4.76269e-05	0.000182205	0.000999001	ICMT	Isoprenylcysteine carboxyl methyltransferase (ICMT) family	CL0115	Steroid_dh
PF10011.12	45	62	150	78	0.377419	5.07838e-05	0.000193826	0.000999001	DUF2254	Predicted membrane protein (DUF2254)	CL0105	Hybrid
PF01739.21	65	78	130	62	0.397436	5.3505e-05	0.000203972	0.012987	CheR	CheR methyltransferase, SAM binding domain	CL0063	NADP_Rossmann
PF14697.9	0	11	195	129	0	5.35706e-05	0.000203983	0.001998	Fer4_21	4Fe-4S dicluster domain	CL0344	4Fe-4S
PF01292.23	141	126	54	14	0.290123	5.65983e-05	0.000215259	0.000999001	Ni_hydr_CYTB	Prokaryotic cytochrome b561	CL0328	2heme_cytochrom
PF02040.18	154	132	41	8	0.227642	6.72512e-05	0.000254286	0.040959	ArsB	Arsenical pump membrane protein	CL0182	IT
PF03982.16	25	43	170	97	0.331737	9.57501e-05	0.000352603	0.000999001	DAGAT	Diacylglycerol acyltransferase	CL0228	Acyltransferase
PF01420.22	68	79	127	61	0.413436	9.57306e-05	0.000352603	0.000999001	Methylase_S	Type I restriction modification DNA specificity domain	CL0477	TRD
PF13468.9	11	28	184	112	0.23913	9.6048e-05	0.0003533	0.001998	Glyoxalase_3	Glyoxalase-like domain	CL0104	Glyoxalase
PF02604.22	106	105	89	35	0.397004	0.000143146	0.000521232	0.000999001	PhdYeFM_antitox	Antitoxin Phd_YefM, type II toxin-antitoxin system	CL0136	Plasmid-antitox
PF01850.24	115	110	80	30	0.392045	0.000158941	0.000568548	0.035964	PIN	PIN domain	CL0280	PIN
PF16925.8	121	114	74	26	0.372926	0.000159611	0.000570315	0.014985	TetR_C_13	Tetracyclin repressor-like, C-terminal domain	CL0174	TetR_C
PF17197.7	79	86	116	54	0.427626	0.000169087	0.000602847	0.000999001	DUF5134	Domain of unknown function (DUF5134)
PF17939.4	112	108	83	32	0.399822	0.00018403	0.000654686	0.038961	TetR_C_30	Tetracyclin repressor-like, C-terminal domain	CL0174	TetR_C
PF00078.30	29	45	166	95	0.368809	0.000275215	0.000965334	0.000999001	RVT_1	Reverse transcriptase (RNA-dependent DNA polymerase)	CL0027	RdRP
PF13635.9	9	24	186	116	0.233871	0.000281614	0.000982473	0.035964	DUF4143	Domain of unknown function (DUF4143)	CL0236	PDDEXK
PF00391.26	157	132	38	8	0.250399	0.000314456	0.00109353	0.000999001	PEP-utilizers	PEP-utilising enzyme, mobile domain	CL0364	Leu-IlvD
PF01906.20	57	68	138	72	0.43734	0.000376745	0.00129901	0.00999001	YbjQ_1	Putative heavy-metal-binding	CL0522	YbjQ-like
PF05534.15	61	71	134	69	0.442401	0.000427363	0.00147042	0.000999001	HicB	HicB family	CL0057	Met_repress
PF05050.15	102	100	93	40	0.43871	0.000447671	0.00153379	0.044955	Methyltransf_21	Methyltransferase FkbM domain	CL0063	NADP_Rossmann
PF13173.9	8	21	187	119	0.242424	0.000638142	0.0021412	0.035964	AAA_14	AAA domain	CL0023	P-loop_NTPase
PF01609.24	51	62	144	78	0.445565	0.000665873	0.00222735	0.000999001	DDE_Tnp_1	Transposase DDE domain	CL0219	RNase_H
PF13400.9	113	106	82	34	0.442016	0.000748532	0.00249357	0.00599401	Tad	Putative Flp pilus-assembly TadE/G-like	CL0496	Tad-like
PF13518.9	34	47	161	93	0.417867	0.000775678	0.00257344	0.000999001	HTH_28	Helix-turn-helix domain	CL0123	HTH
PF14249.9	27	41	168	99	0.388066	0.000858078	0.00282823	0.000999001	Tocopherol_cycl	Tocopherol cyclase
PF13683.9	142	123	53	17	0.370302	0.00098605	0.00318676	0.022977	rve_3	Integrase core domain	CL0219	RNase_H
PF13565.9	65	72	130	68	0.472222	0.00107589	0.00347365	0.000999001	HTH_32	Homeodomain-like domain	CL0123	HTH
PF03824.19	122	111	73	29	0.436628	0.00112862	0.00362946	0.000999001	NicO	High-affinity nickel-transport protein	CL0292	LysE
PF03161.16	18	31	177	109	0.357572	0.00151839	0.00479273	0.000999001	LAGLIDADG_2	LAGLIDADG DNA endonuclease family	CL0324	Homing_endonuc
PF07977.16	18	31	177	109	0.357572	0.00151839	0.00479273	0.001998	FabA	FabA-like domain	CL0050	HotDog
PF02655.17	9	21	186	119	0.274194	0.00154934	0.00488096	0.000999001	ATP-grasp_3	ATP-grasp domain	CL0179	ATP-grasp
PF04343.16	147	125	48	15	0.3675	0.0016631	0.005204	0.000999001	DUF488	Protein of unknown function, DUF488
PF08940.14	49	58	146	82	0.474492	0.00198024	0.00613138	0.018981	DUF1918	Domain of unknown function (DUF1918)	CL0624	CcdB_PemK
PF20223.1	0	7	195	133	0	0.00203614	0.00620394	0.00699301	DUF6582	Family of unknown function (DUF6582)
PF02680.17	0	7	195	133	0	0.00203614	0.00620394	0.048951	DUF211	Uncharacterized ArCR, COG1888
PF15599.9	1	9	194	131	0.0750286	0.00212749	0.00645199	0.004995	Imm63	Immunity protein 63
PF05016.18	40	50	155	90	0.464516	0.00261988	0.00787175	0.000999001	ParE_toxin	ParE toxin of type II toxin-antitoxin system, parDE	CL0136	Plasmid-antitox
PF13589.9	90	88	105	52	0.506494	0.00276228	0.00829194	0.003996	HATPase_c_3	Histidine kinase-, DNA gyrase B-, and HSP90-like ATPase	CL0025	His_Kinase_A
PF07704.14	27	38	168	102	0.431391	0.00313715	0.00933955	0.016983	PSK_trans_fac	Rv0623-like transcription factor	CL0057	Met_repress
PF07732.18	163	132	32	8	0.308712	0.00330049	0.00968383	0.016983	Cu-oxidase_3	Multicopper oxidase	CL0026	CU_oxidase
PF03404.19	16	27	179	113	0.374095	0.0044242	0.0128187	0.000999001	Mo-co_dimer	Mo-co oxidoreductase dimerisation domain	CL0159	E-set
PF16864.8	136	117	59	23	0.453136	0.00444503	0.0128676	0.017982	Dimerisation2	Dimerisation domain	CL0123	HTH
PF18276.4	0	6	195	134	0	0.00499919	0.0142184	0.015984	TcA_TcB_BD	Tc toxin complex TcA C-terminal TcB-binding domain	CL0202	GBD
PF00432.24	0	6	195	134	0	0.00499919	0.0142184	0.027972	Prenyltrans	Prenyltransferase and squalene oxidase repeat	CL0059	6_Hairpin
PF05443.14	0	6	195	134	0	0.00499919	0.0142184	0.044955	ROS_MUCR	ROS/MUCR transcriptional regulator protein	CL0361	C2H2-zf
PF09827.12	0	6	195	134	0	0.00499919	0.0142184	0.047952	CRISPR_Cas2	CRISPR associated protein Cas2
PF07110.14	146	122	49	18	0.439612	0.00566618	0.0159064	0.010989	EthD	EthD domain	CL0032	Dim_A_B_barrel
PF07224.14	35	44	160	96	0.477273	0.00592906	0.01663	0.015984	Chlorophyllase	Chlorophyllase	CL0028	AB_hydrolase
PF09956.12	18	28	177	112	0.40678	0.00600535	0.0168295	0.000999001	DUF2190	Uncharacterized conserved protein (DUF2190)
PF14246.9	104	96	91	44	0.52381	0.00662047	0.0183632	0.002997	TetR_C_7	AefR-like transcriptional repressor, C-terminal domain	CL0174	TetR_C
PF02371.19	125	109	70	31	0.507864	0.00785628	0.0216452	0.010989	Transposase_20	Transposase IS116/IS110/IS902 family	CL0198	HHH
PF07045.14	155	126	40	14	0.430556	0.0104133	0.0282324	0.00899101	DUF1330	Domain of unknown function (DUF1330)	CL0032	Dim_A_B_barrel
PF05594.17	0	5	195	135	0	0.0122202	0.0316983	0.00999001	Fil_haemagg	Haemagglutinin repeat	CL0268	Pec_lyase-like
PF11899.11	0	5	195	135	0	0.0122202	0.0316983	0.01998	DUF3419	Protein of unknown function (DUF3419)
PF12256.11	0	5	195	135	0	0.0122202	0.0316983	0.036963	TcdB_toxin_midN	Insecticide toxin TcdB middle/N-terminal region	CL0186	Beta_propeller
PF20220.1	0	5	195	135	0	0.0122202	0.0316983	0.038961	ABC_toxin_N	ABC toxin N-terminal region
PF03534.16	0	5	195	135	0	0.0122202	0.0316983	0.042957	SpvB	Salmonella virulence plasmid 65kDa B protein
PF18413.4	0	5	195	135	0	0.0122202	0.0316983	0.045954	Neuraminidase	Neuraminidase-like domain	CL0434	Sialidase
PF13243.9	0	5	195	135	0	0.0122202	0.0316983	0.046953	SQHop_cyclase_C	Squalene-hopene cyclase C-terminal domain	CL0059	6_Hairpin
PF12255.11	0	5	195	135	0	0.0122202	0.0316983	0.048951	TcdB_toxin_midC	Insecticide toxin TcdB middle/C-terminal region
PF20199.1	64	65	131	75	0.563711	0.0125431	0.0324362	0.000999001	RepSA	Replication initiator protein, pSAM2
PF03496.17	21	29	174	111	0.46195	0.0131945	0.0340666	0.04995	ADPrib_exo_Tox	ADP-ribosyltransferase exoenzyme	CL0084	ADP-ribosyl
PF01610.20	54	57	141	83	0.557671	0.013724	0.0353774	0.044955	DDE_Tnp_ISL3	Transposase	CL0219	RNase_H
PF14667.9	92	85	103	55	0.577955	0.0150406	0.0384964	0.000999001	Polysacc_synt_C	Polysaccharide biosynthesis C-terminal domain	CL0222	MviN_MATE
PF01938.23	146	120	49	20	0.496599	0.0195119	0.0491657	0.00799201	TRAM	TRAM domain	CL0021	OB
