# Supplementary material for: Comparative genomic analysis reveals differential genomic characteristics and featured genes between rapid- and slow-growing non-tuberculous mycobacteria
Source: Front Microbiol. 2023 Sep 21;14:1243371. doi: 10.3389/fmicb.2023.1243371 (PMC10551460; doi:10.3389/fmicb.2023.1243371)
Supplement: Supplementary file 5 [file Table_5.XLSX]

## Sheet: RGM
TABLE S5 (A) RGM associated protein domains and corresponding COG gene clusters.
Pfam accession	COG accession	COG_class	COG_class_description	COG_class_summary	Gene_description	Gene_symbol	Gene_function
PF02698.20	COG1434	M	Cell wall/membrane/envelope biogenesis	Cellular processes and signaling	Lipid carrier protein ElyC involved in cell wall biogenesis, DUF218 family	ElyC
PF02698.20	COG2949	M	Cell wall/membrane/envelope biogenesis	Cellular processes and signaling	Uncharacterized periplasmic protein SanA, affects membrane permeability for vancomycin	SanA
PF02557.20	NA
PF04328.16	COG2879	S	Function unknown	Poorly characterized	Uncharacterized short protein YbdD, DUF466 family	YbdD
PF19460.2	NA
PF08402.13	COG3842	E	Amino acid transport and metabolism	Metabolism	ABC-type Fe3+/spermidine/putrescine transport systems, ATPase component	PotA
PF08402.13	COG3839	G	Carbohydrate transport and metabolism	Metabolism	ABC-type sugar transport system, ATPase component MalK	MalK
PF03334.17	COG1320	P	Inorganic ion transport and metabolism	Metabolism	Multisubunit Na+/H+ antiporter, MnhG subunit	MnhG
PF03334.17	COG3315	Q	Secondary metabolites biosynthesis, transport and catabolism	Metabolism	O-Methyltransferase involved in polyketide biosynthesis	YktD
PF09972.12	NA
PF07152.15	COG4681	S	Function unknown	Poorly characterized	Uncharacterized conserved protein YaeQ, suppresses RfaH defect	YaeQ
PF02589.18	COG1556	C	Energy production and conversion	Metabolism	L-lactate utilization protein LutC, contains LUD domain	LutC
PF02589.18	COG1139	C	Energy production and conversion	Metabolism	L-lactate utilization protein LutB, contains a ferredoxin-type domain	LutB
PF00232.21	COG2723	G	Carbohydrate transport and metabolism	Metabolism	Beta-glucosidase/6-phospho-beta-glucosidase/beta-galactosidase	BglB
PF13727.9	COG2148	M	Cell wall/membrane/envelope biogenesis	Cellular processes and signaling	Sugar transferase involved in LPS biosynthesis (colanic, teichoic acid)	WcaJ
PF13727.9	COG1086	M	Cell wall/membrane/envelope biogenesis	Cellular processes and signaling	NDP-sugar epimerase, includes UDP-GlcNAc-inverting 4,6-dehydratase FlaA1 and capsular polysaccharide biosynthesis protein EpsC	FlaA1
PF13835.9	NA
PF02733.20	COG2376	G	Carbohydrate transport and metabolism	Metabolism	Dihydroxyacetone kinase	DAK1
PF13796.9	COG0642	T	Signal transduction mechanisms	Cellular processes and signaling	Signal transduction histidine kinase	BaeS
PF13796.9	COG4585	T	Signal transduction mechanisms	Cellular processes and signaling	Signal transduction histidine kinase ComP	ComP
PF13796.9	COG3920	T	Signal transduction mechanisms	Cellular processes and signaling	Two-component sensor histidine kinase, HisKA and HATPase domains
PF11855.11	NA
PF05437.15	COG1687	E	Amino acid transport and metabolism	Metabolism	Branched-chain amino acid transport protein AzlD	AzlD
PF03591.17	COG4392	E	Amino acid transport and metabolism	Metabolism	Branched-chain amino acid transport protein	AzlD2	Isoprenoid biosynthesis
PF03591.17	COG1296	E	Amino acid transport and metabolism	Metabolism	Predicted branched-chain amino acid permease (azaleucine resistance)	AzlC	Isoprenoid biosynthesis
PF09278.14	COG0789	K	Transcription	Information storage and processing	DNA-binding transcriptional regulator, MerR family	SoxR	Isoprenoid biosynthesis
PF09278.14	COG3145	L	Replication, recombination and repair	Information storage and processing	Alkylated DNA repair dioxygenase AlkB	AlkB
PF13555.9	COG4913	S	Function unknown	Poorly characterized	Uncharacterized conserved protein, contains a C-terminal ATPase domain
PF17885.4	COG0654	C	Energy production and conversion	Metabolism	2-polyprenyl-6-methoxyphenol hydroxylase and related FAD-dependent oxidoreductases	UbiH
PF17885.4	COG0654	H	Coenzyme transport and metabolism	Metabolism	2-polyprenyl-6-methoxyphenol hydroxylase and related FAD-dependent oxidoreductases	UbiH
PF17885.4	COG1853	C	Energy production and conversion	Metabolism	FMN reductase RutF, DIM6/NTAB family	RutF
PF17885.4	COG0644	C	Energy production and conversion	Metabolism	Dehydrogenase (flavoprotein)	FixC
PF06172.14	COG3542	R	General function prediction only	Poorly characterized	Predicted sugar epimerase, cupin superfamily	CFF1
PF00936.22	COG4576	C	Energy production and conversion	Metabolism	Carboxysome shell and ethanolamine utilization microcompartment protein CcmK/EutM	CcmL
PF03319.16	COG4576	Q	Secondary metabolites biosynthesis, transport and catabolism	Metabolism	Carboxysome shell and ethanolamine utilization microcompartment protein CcmK/EutM	CcmL
PF03319.16	COG4913	S	Function unknown	Poorly characterized	Uncharacterized conserved protein, contains a C-terminal ATPase domain
PF13558.9	COG0419	L	Replication, recombination and repair	Information storage and processing	DNA repair exonuclease SbcCD ATPase subunit	SbcC
PF13558.9	COG0711	C	Energy production and conversion	Metabolism	FoF1-type ATP synthase, membrane subunit b or b'	AtpF	Ubiquinone biosynthesis
PF11870.11	COG1139	C	Energy production and conversion	Metabolism	L-lactate utilization protein LutB, contains a ferredoxin-type domain	LutB
PF19420.2	COG1834	E	Amino acid transport and metabolism	Metabolism	N-Dimethylarginine dimethylaminohydrolase	DdaH	Ubiquinone biosynthesis
PF12852.10	COG2207	K	Transcription	Information storage and processing	AraC-type DNA-binding domain and AraC-containing proteins	AraC	Pyrimidine degradation
PF14337.9	NA
PF03561.18	COG4266	F	Nucleotide transport and metabolism	Metabolism	Allantoicase	Alc
PF03780.16	COG1302	S	Function unknown	Poorly characterized	Uncharacterized conserved protein YloU, alkaline shock protein (Asp23) family	YloU
PF13687.9	NA
PF00491.24	COG0010	E	Amino acid transport and metabolism	Metabolism	Arginase/agmatinase family enzyme	SpeB
PF04973.15	COG3201	H	Coenzyme transport and metabolism	Metabolism	Nicotinamide riboside transporter PnuC	PnuC
PF03437.18	COG0434	M	Cell wall/membrane/envelope biogenesis	Cellular processes and signaling	Membrane biogenesis protein, BtpA/SgcQ family	BtpA
PF06348.14	COG5466	S	Function unknown	Poorly characterized	Predicted small metal-binding protein		FoF1-type ATP synthase
PF04471.15	COG1061	K	Transcription	Information storage and processing	Superfamily II DNA or RNA helicase	SSL2
PF04471.15	COG1061	L	Replication, recombination and repair	Information storage and processing	Superfamily II DNA or RNA helicase	SSL2
PF04471.15	COG0863	L	Replication, recombination and repair	Information storage and processing	DNA modification methylase	YhdJ
PF04471.15	COG1715	V	Defense mechanisms	Cellular processes and signaling	Restriction endonuclease Mrr	Mrr
PF04471.15	COG4127	R	General function prediction only	Poorly characterized	Predicted restriction endonuclease, Mrr-cat superfamily
PF04471.15	COG1787	V	Defense mechanisms	Cellular processes and signaling	Endonuclease, HJR/Mrr/RecB family		Urea cycle
PF04087.17	NA
PF00230.23	COG0580	G	Carbohydrate transport and metabolism	Metabolism	Glycerol uptake facilitator or related aquaporin (Major Intrinsic protein Family)	GlpF	Urea cycle
PF00230.23	COG0554	C	Energy production and conversion	Metabolism	Glycerol kinase	GlpK
PF14464.9	COG1310	O	Posttranslational modification, protein turnover, chaperones	Cellular processes and signaling	Proteasome lid subunit RPN8/RPN11, contains Jab1/MPN domain metalloenzyme (JAMM) motif	Rri1
PF07158.14	COG0471	G	Carbohydrate transport and metabolism	Metabolism	Di- and tricarboxylate antiporter	CitT
PF07158.14	COG1055	P	Inorganic ion transport and metabolism	Metabolism	Na+/H+ antiporter NhaD or related arsenite permease	ArsB
PF13336.9	COG0427	C	Energy production and conversion	Metabolism	Propionyl CoA:succinate CoA transferase	ACH1
PF05977.16	COG2814	G	Carbohydrate transport and metabolism	Metabolism	Predicted arabinose efflux permease AraJ, MFS family	AraJ
PF05977.16	COG2270	R	General function prediction only	Poorly characterized	MFS-type transporter involved in bile tolerance, Atg22 family	BtlA
PF05977.16	COG0477	G	Carbohydrate transport and metabolism	Metabolism	MFS family permease, includes anhydromuropeptide permease AmpG	ProP
PF05977.16	COG0477	E	Amino acid transport and metabolism	Metabolism	MFS family permease, includes anhydromuropeptide permease AmpG	ProP
PF05977.16	COG0477	P	Inorganic ion transport and metabolism	Metabolism	MFS family permease, includes anhydromuropeptide permease AmpG	ProP
PF05977.16	COG0477	R	General function prediction only	Poorly characterized	MFS family permease, includes anhydromuropeptide permease AmpG	ProP
PF09203.14	NA
PF02293.18	NA
PF03928.17	COG3193	T	Signal transduction mechanisms	Cellular processes and signaling	Heme-binding protein HbpS, GlcG/HbpS family	GlcG
PF03928.17	COG4702	S	Function unknown	Poorly characterized	Uncharacterized conserved protein, UPF0303 family
PF17765.4	COG1476	K	Transcription	Information storage and processing	DNA-binding transcriptional regulator, XRE-family HTH domain	XRE
PF17765.4	COG1396	K	Transcription	Information storage and processing	Transcriptional regulator, contains XRE-family HTH domain	HipB
PF03315.18	COG1760	E	Amino acid transport and metabolism	Metabolism	L-serine deaminase	SdaA
PF03313.18	COG1760	E	Amino acid transport and metabolism	Metabolism	L-serine deaminase	SdaA
PF03070.19	COG0819	H	Coenzyme transport and metabolism	Metabolism	Aminopyrimidine aminohydrolase TenA (thiamine salvage pathway)	TenA
PF03070.19	COG5424	H	Coenzyme transport and metabolism	Metabolism	Pyrroloquinoline quinone (PQQ) biosynthesis protein C	PqqC
PF13474.9	COG4319	R	General function prediction only	Poorly characterized	Ketosteroid isomerase homolog YybH	YybH
PF13474.9	COG4875	O	Posttranslational modification, protein turnover, chaperones	Cellular processes and signaling	Protein kinase association domain CaMKII_AD, NTF2-like superfamily	CaMKIID
PF13474.9	COG2072	P	Inorganic ion transport and metabolism	Metabolism	Predicted flavoprotein CzcO associated with the cation diffusion facilitator CzcD	CzcO
PF13474.9	COG3631	R	General function prediction only	Poorly characterized	Ketosteroid isomerase-related protein	YesE
PF06445.18	COG0789	K	Transcription	Information storage and processing	DNA-binding transcriptional regulator, MerR family	SoxR
PF06445.18	COG3708	K	Transcription	Information storage and processing	Predicted transcriptional regulator YdeE, contains AraC-type DNA-binding domain	YdeE
PF06445.18	COG4978	T	Signal transduction mechanisms	Cellular processes and signaling	GyrI-like small molecule binding domain	BltR2
PF01935.20	COG0561	H	Coenzyme transport and metabolism	Metabolism	Hydroxymethylpyrimidine pyrophosphatase and other HAD family phosphatases	Cof
PF01935.20	COG0561	R	General function prediction only	Poorly characterized	Hydroxymethylpyrimidine pyrophosphatase and other HAD family phosphatases	Cof
PF01935.20	COG0433	L	Replication, recombination and repair	Information storage and processing	Archaeal DNA helicase HerA or a related bacterial ATPase, contains HAS-barrel and ATPase domains	HerA
PF01935.20	COG4555	C	Energy production and conversion	Metabolism	ABC-type Na+ transport system, ATPase component NatA	NatA
PF01935.20	COG4555	P	Inorganic ion transport and metabolism	Metabolism	ABC-type Na+ transport system, ATPase component NatA	NatA
PF08213.14	NA
PF13380.9	COG1832	R	General function prediction only	Poorly characterized	Predicted CoA-binding protein	YccU
PF13380.9	COG1042	C	Energy production and conversion	Metabolism	Acyl-CoA synthetase (NDP forming)	PatZN
PF13380.9	COG1832	R	General function prediction only	Poorly characterized	Predicted CoA-binding protein	YccU
PF13857.9
PF18357.4	COG1321	K	Transcription	Information storage and processing	Mn-dependent transcriptional regulator MntR, DtxR family	MntR
PF07040.14	COG5588	S	Function unknown	Poorly characterized	Uncharacterized conserved protein, DUF1326 domain
PF02311.22	COG2207	K	Transcription	Information storage and processing	AraC-type DNA-binding domain and AraC-containing proteins	AraC
PF02311.22	COG1917	R	General function prediction only	Poorly characterized	Cupin domain protein related to quercetin dioxygenase	QdoI
PF02311.22	COG3435	Q	Secondary metabolites biosynthesis, transport and catabolism	Metabolism	Gentisate 1,2-dioxygenase
PF16326.8	COG0488	R	General function prediction only	Poorly characterized	ATPase components of ABC transporters with duplicated ATPase domains	Uup
PF01081.22	COG0800	G	Carbohydrate transport and metabolism	Metabolism	2-keto-3-deoxy-6-phosphogluconate aldolase	Eda
PF14559.9	COG2771	K	Transcription	Information storage and processing	DNA-binding transcriptional regulator, CsgD family	CsgD
PF14559.9	COG0714	R	General function prediction only	Poorly characterized	MoxR-like ATPase	MoxR
PF14559.9	COG3088	O	Posttranslational modification, protein turnover, chaperones	Cellular processes and signaling	Cytochrome c-type biogenesis protein CcmH/NrfF	NrfF
PF14559.9	COG3088	C	Energy production and conversion	Metabolism	Cytochrome c-type biogenesis protein CcmH/NrfF	NrfF
PF14559.9	COG3118	O	Posttranslational modification, protein turnover, chaperones	Cellular processes and signaling	Chaperedoxin CnoX, contains thioredoxin-like and TPR-like domains, YbbN/TrxSC family	CnoX
PF14559.9	COG1223	R	General function prediction only	Poorly characterized	Predicted ATPase, AAA+ superfamily
PF14559.9	COG2909	K	Transcription	Information storage and processing	ATP-, maltotriose- and DNA-dependent transcriptional regulator MalT	MalT
PF14559.9	COG0457	R	General function prediction only	Poorly characterized	Tetratricopeptide (TPR) repeat	TPR
PF09489.13
PF14081.9
PF00468.20	COG0230	J	Translation, ribosomal structure and biogenesis	Information storage and processing	Ribosomal protein L34	RpmH
PF09490.13	COG5446	P	Inorganic ion transport and metabolism	Metabolism	Putative cobalt transporter membrane subunit CbtA	CbtA
PF07103.14	COG3496	S	Function unknown	Poorly characterized	Uncharacterized conserved protein, DUF1365 family
PF01988.22	COG1814	P	Inorganic ion transport and metabolism	Metabolism	Predicted Fe2+/Mn2+ transporter, VIT1/CCC1 family	Ccc1	Cobalamine/B12 biosynthesis
PF09383.13	COG1135	E	Amino acid transport and metabolism	Metabolism	ABC-type methionine transport system, ATPase component	AbcC
PF14136.9
PF09084.14	COG4521	P	Inorganic ion transport and metabolism	Metabolism	ABC-type taurine transport system, periplasmic component	TauA
PF09084.14	COG2188	K	Transcription	Information storage and processing	DNA-binding transcriptional regulator, GntR family	MngR
PF09084.14	COG0715	P	Inorganic ion transport and metabolism	Metabolism	ABC-type nitrate/sulfonate/bicarbonate transport system, periplasmic component	TauA
PF09084.14	COG3221	P	Inorganic ion transport and metabolism	Metabolism	ABC-type phosphate/phosphonate transport system, periplasmic component	PhnD
PF09084.14	COG0834	T	Signal transduction mechanisms	Cellular processes and signaling	ABC-type amino acid transport/signal transduction system, periplasmic component/domain	HisJ
PF09084.14	COG0834	E	Amino acid transport and metabolism	Metabolism	ABC-type amino acid transport/signal transduction system, periplasmic component/domain	HisJ	Ribosome 50S subunit
PF17032.8
PF14248.9
PF14305.9
PF18368.4	COG3250	G	Carbohydrate transport and metabolism	Metabolism	Beta-galactosidase/beta-glucuronidase	LacZ
PF13392.9
PF02610.18	COG2160	G	Carbohydrate transport and metabolism	Metabolism	L-arabinose isomerase	AraA
PF14707.9	COG3119	P	Inorganic ion transport and metabolism	Metabolism	Arylsulfatase A or related enzyme, AlkP superfamily	AslA
PF08757.14	COG5337	M	Cell wall/membrane/envelope biogenesis	Cellular processes and signaling	Spore coat protein CotH	CotH
PF11762.11	COG2160	G	Carbohydrate transport and metabolism	Metabolism	L-arabinose isomerase	AraA
PF19354.2	COG4585	T	Signal transduction mechanisms	Cellular processes and signaling	Signal transduction histidine kinase ComP	ComP
PF19354.2	COG0642	T	Signal transduction mechanisms	Cellular processes and signaling	Signal transduction histidine kinase	BaeS
PF19354.2	COG3920	T	Signal transduction mechanisms	Cellular processes and signaling	Two-component sensor histidine kinase, HisKA and HATPase domains
PF19354.2	COG2172	T	Signal transduction mechanisms	Cellular processes and signaling	Anti-sigma regulatory factor (Ser/Thr protein kinase)	RsbW
PF16841.8
PF06545.14
PF18959.3
PF18855.4
PF03160.17	COG2133	G	Carbohydrate transport and metabolism	Metabolism	Glucose/arabinose dehydrogenase, beta-propeller fold	YliI
PF03160.17	COG2730	G	Carbohydrate transport and metabolism	Metabolism	Aryl-phospho-beta-D-glucosidase BglC, GH1 family	BglC
PF03160.17	COG3827	D	Cell cycle control, cell division, chromosome partitioning	Cellular processes and signaling	Cell pole-organizing protein PopZ	PopZ
PF18741.4	COG2852	L	Replication, recombination and repair	Information storage and processing	Very-short-patch-repair endonuclease	YcjD
PF18741.4	COG4942	D	Cell cycle control, cell division, chromosome partitioning	Cellular processes and signaling	Septal ring factor EnvC, activator of murein hydrolases AmiA and AmiB	EnvC
PF18741.4	COG0467	T	Signal transduction mechanisms	Cellular processes and signaling	RecA-superfamily ATPase, KaiC/GvpD/RAD55 family	RAD55
PF18741.4	COG4080	J	Translation, ribosomal structure and biogenesis	Information storage and processing	SpoU rRNA methylase family enzyme
PF18741.4	COG5340	V	Defense mechanisms	Cellular processes and signaling	Abortive phage infection protein AbiEi, antitoxin conponent of an AbiEi-AbiEii TA system	AbiEi
PF18741.4	COG2412	S	Function unknown	Poorly characterized	Uncharacterized conserved protein, DUF424 domain
PF03596.16	COG4300	P	Inorganic ion transport and metabolism	Metabolism	Cadmium resistance protein CadD, predicted permease	CadD
PF12974.10	COG0715	P	Inorganic ion transport and metabolism	Metabolism	ABC-type nitrate/sulfonate/bicarbonate transport system, periplasmic component	TauA
PF12974.10	COG3221	P	Inorganic ion transport and metabolism	Metabolism	ABC-type phosphate/phosphonate transport system, periplasmic component	PhnD
PF16499.8
PF17801.4
PF00264.23	COG1388	M	Cell wall/membrane/envelope biogenesis	Cellular processes and signaling	LysM repeat	LysM
PF13458.9	COG0683	E	Amino acid transport and metabolism	Metabolism	ABC-type branched-chain amino acid transport system, periplasmic component	LivK
PF19803.2
PF05935.14
PF13443.9	COG1476	K	Transcription	Information storage and processing	DNA-binding transcriptional regulator, XRE-family HTH domain	XRE
PF13443.9	COG3655	K	Transcription	Information storage and processing	DNA-binding transcriptional regulator, XRE family	YozG
PF13443.9	COG0662	G	Carbohydrate transport and metabolism	Metabolism	Mannose-6-phosphate isomerase, cupin superfamily	ManC
PF00939.22	COG0471	G	Carbohydrate transport and metabolism	Metabolism	Di- and tricarboxylate antiporter	CitT
PF09951.12	COG4859	S	Function unknown	Poorly characterized	Uncharacterized protein, contains DUF2185 domain
PF07504.16	COG3227	O	Posttranslational modification, protein turnover, chaperones	Cellular processes and signaling	Zn-dependent metalloprotease (Neutral protease B)	LasB
PF07504.16	COG3391	R	General function prediction only	Poorly characterized	DNA-binding beta-propeller fold protein YncE	YncE
PF02469.25	COG2335	R	General function prediction only	Poorly characterized	Uncaracterized surface protein containing fasciclin (FAS1) repeats	FAS1
PF18911.3	COG2133	G	Carbohydrate transport and metabolism	Metabolism	Glucose/arabinose dehydrogenase, beta-propeller fold	YliI
PF18911.3	COG3291	S	Function unknown	Poorly characterized	Uncharacterized conserved protein, PKD repeat domain
PF17803.4	COG2706	G	Carbohydrate transport and metabolism	Metabolism	6-phosphogluconolactonase, cycloisomerase 2 family	Pgl
PF17803.4	COG3391	R	General function prediction only	Poorly characterized	DNA-binding beta-propeller fold protein YncE	YncE
PF18934.3
PF17482.5	COG3497	X	Mobilome: prophages, transposons		Phage tail sheath protein FI
PF06187.14
PF11975.11	COG1486	G	Carbohydrate transport and metabolism	Metabolism	Alpha-galactosidase/6-phospho-beta-glucosidase, family 4 of glycosyl hydrolase	CelF
PF02056.19	COG1486	G	Carbohydrate transport and metabolism	Metabolism	Alpha-galactosidase/6-phospho-beta-glucosidase, family 4 of glycosyl hydrolase	CelF
PF12142.11	COG1388	M	Cell wall/membrane/envelope biogenesis	Cellular processes and signaling	LysM repeat	LysM
PF00930.24	COG1506	E	Amino acid transport and metabolism	Metabolism	Dipeptidyl aminopeptidase/acylaminoacyl peptidase	DAP2
PF00930.24	COG2945	R	General function prediction only	Poorly characterized	Alpha/beta superfamily hydrolase
PF13229.9	COG3391	R	General function prediction only	Poorly characterized	DNA-binding beta-propeller fold protein YncE	YncE
PF01975.20	COG0496	L	Replication, recombination and repair	Information storage and processing	Broad specificity polyphosphatase and 5'/3'-nucleotidase SurE	SurE
PF08013.14	COG4573	G	Carbohydrate transport and metabolism	Metabolism	Tagatose-1,6-bisphosphate aldolase non-catalytic subunit AgaZ/GatZ	GatZ
PF11578.11
PF01809.21	COG0759	M	Cell wall/membrane/envelope biogenesis	Cellular processes and signaling	Membrane-anchored protein YidD, putatitve component of membrane protein insertase Oxa1/YidC/SpoIIIJ	YidD
PF02525.20	COG1182	C	Energy production and conversion	Metabolism	FMN-dependent NADH-azoreductase	AzoR
PF02525.20	COG2249	R	General function prediction only	Poorly characterized	Putative NADPH-quinone reductase (modulator of drug activity B)	MdaB
PF02525.20	COG0431	C	Energy production and conversion	Metabolism	NAD(P)H-dependent FMN reductase	SsuE
PF02525.20	COG0655	C	Energy production and conversion	Metabolism	Multimeric flavodoxin WrbA, includes NAD(P)H:quinone oxidoreductase	WrbA
PF04717.15	COG3500	X	Mobilome: prophages, transposons		Phage protein D	gpD
PF04717.15	COG3501	U	Intracellular trafficking, secretion, and vesicular transport	Cellular processes and signaling	Uncharacterized conserved protein VgrG, implicated in type VI secretion and phage assembly	VgrG
PF04717.15	COG3501	X	Mobilome: prophages, transposons		Uncharacterized conserved protein VgrG, implicated in type VI secretion and phage assembly	VgrG
PF04717.15	COG3501	R	General function prediction only	Poorly characterized	Uncharacterized conserved protein VgrG, implicated in type VI secretion and phage assembly	VgrG
PF05336.16	COG3254	M	Cell wall/membrane/envelope biogenesis	Cellular processes and signaling	L-rhamnose mutarotase	RhaM
PF12870.10
PF13231.9	COG1807	M	Cell wall/membrane/envelope biogenesis	Cellular processes and signaling	PMT family glycosyltransferase ArnT/Agl22, involved in glycosylation of proteins and lipid IVA	ArnT
PF13231.9	COG5305	R	General function prediction only	Poorly characterized	Uncharacterized membrane protein PF0508, contains N-terminal glycosyltransferase domain of PMT family
PF19826.2
PF02554.17	COG1966	C	Energy production and conversion	Metabolism	Carbon starvation protein CstA (peptide/pyruvate transporter)	CstA
PF02554.17	COG1966	E	Amino acid transport and metabolism	Metabolism	Carbon starvation protein CstA (peptide/pyruvate transporter)	CstA
PF13722.9	COG1966	C	Energy production and conversion	Metabolism	Carbon starvation protein CstA (peptide/pyruvate transporter)	CstA
PF13722.9	COG1966	E	Amino acid transport and metabolism	Metabolism	Carbon starvation protein CstA (peptide/pyruvate transporter)	CstA
PF13476.9	COG0419	L	Replication, recombination and repair	Information storage and processing	DNA repair exonuclease SbcCD ATPase subunit	SbcC
PF13476.9	COG1106	R	General function prediction only	Poorly characterized	ATPase/GTPase, AAA15 family
PF13476.9	COG1340	S	Function unknown	Poorly characterized	Uncharacterized coiled-coil protein, contains DUF342 domain
PF13476.9	COG1387	E	Amino acid transport and metabolism	Metabolism	Histidinol phosphatase or related hydrolase of the PHP family	HIS2
PF13476.9	COG1387	R	General function prediction only	Poorly characterized	Histidinol phosphatase or related hydrolase of the PHP family	HIS2
PF13476.9	COG1579	R	General function prediction only	Poorly characterized	Predicted nucleic acid-binding protein DR0291, contains C4-type Zn-ribbon domain	DR0291
PF13476.9	COG3593	L	Replication, recombination and repair	Information storage and processing	Predicted ATP-dependent endonuclease of the OLD family, contains P-loop ATPase and TOPRIM domains	YbjD
PF13476.9	COG3910	R	General function prediction only	Poorly characterized	Predicted ATPase
PF13476.9	COG3950	R	General function prediction only	Poorly characterized	Predicted ATP-binding protein involved in virulence
PF13476.9	COG4637	R	General function prediction only	Poorly characterized	Predicted ATPase
PF13476.9	COG4717	S	Function unknown	Poorly characterized	Uncharacterized conserved protein YhaN, contains AAA domain	YhaN
PF13476.9	COG4942	D	Cell cycle control, cell division, chromosome partitioning	Cellular processes and signaling	Septal ring factor EnvC, activator of murein hydrolases AmiA and AmiB	EnvC
PF13245.9	COG0210	L	Replication, recombination and repair	Information storage and processing	Superfamily I DNA or RNA helicase	UvrD
PF13245.9	COG3973	L	Replication, recombination and repair	Information storage and processing	DNA helicase IV	HelD	Histidine biosynthesis
PF13245.9	COG2026	V	Defense mechanisms	Cellular processes and signaling	mRNA-degrading endonuclease RelE, toxin component of the RelBE toxin-antitoxin system	RelE
PF01925.22	COG0730	P	Inorganic ion transport and metabolism	Metabolism	Sulfite exporter TauE/SafE/YfcA and related permeases, UPF0721 family	TauE
PF04041.16	COG2152	G	Carbohydrate transport and metabolism	Metabolism	Predicted glycosyl hydrolase, GH43/DUF377 family
PF14078.9
PF05731.14
PF20240.1	COG2207	K	Transcription	Information storage and processing	AraC-type DNA-binding domain and AraC-containing proteins	AraC
PF20240.1	COG2169	L	Replication, recombination and repair	Information storage and processing	Methylphosphotriester-DNA--protein-cysteine methyltransferase (N-terminal fragment of Ada), contains Zn-binding and two AraC-type DNA-binding domains	AdaA
PF13644.9
PF17042.8	COG3395	G	Carbohydrate transport and metabolism	Metabolism	D-threonate/D-erythronate kinase OtnK and related C4-acid sugar kinases, YgbK/DUF1537 family	OtnK
PF17042.8	COG1995	H	Coenzyme transport and metabolism	Metabolism	4-hydroxy-L-threonine phosphate dehydrogenase PdxA	PdxA
PF07005.14	COG3395	G	Carbohydrate transport and metabolism	Metabolism	D-threonate/D-erythronate kinase OtnK and related C4-acid sugar kinases, YgbK/DUF1537 family	OtnK
PF07005.14	COG1995	H	Coenzyme transport and metabolism	Metabolism	4-hydroxy-L-threonine phosphate dehydrogenase PdxA	PdxA
PF17937.4	COG1309	K	Transcription	Information storage and processing	DNA-binding protein, AcrR family, includes nucleoid occlusion protein SlmA	AcrR
PF17937.4	COG3226	K	Transcription	Information storage and processing	DNA-binding transcriptional regulator YbjK	YbjK
PF17786.4	COG3250	G	Carbohydrate transport and metabolism	Metabolism	Beta-galactosidase/beta-glucuronidase	LacZ
PF17074.8
PF18029.4	COG0346	Q	Secondary metabolites biosynthesis, transport and catabolism	Metabolism	Catechol 2,3-dioxygenase or related enzyme, vicinal oxygen chelate (VOC) family	GloA
PF18029.4	COG3324	R	General function prediction only	Poorly characterized	Lactoylglutathione lyase-related enzyme, vicinal oxygen chelate (VOC) family	VOC
PF18029.4	COG2764	C	Energy production and conversion	Metabolism	Zn-dependent glyoxalase, PhnB family	PhnB
PF18029.4	COG3607	R	General function prediction only	Poorly characterized	Lactoylglutathione lyase-related enzyme, vicinal oxygen chelate (VOC) family
PF18029.4	COG0807	H	Coenzyme transport and metabolism	Metabolism	GTP cyclohydrolase II	RibA
PF07784.14	COG4828	S	Function unknown	Poorly characterized	Uncharacterized membrane protein
PF07719.20	COG4941	K	Transcription	Information storage and processing	Predicted RNA polymerase sigma factor, contains C-terminal TPR domain
PF07719.20	COG0457	R	General function prediction only	Poorly characterized	Tetratricopeptide (TPR) repeat	TPR
PF07719.20	COG5010	W	Extracellular structures	Cellular processes and signaling	Flp pilus assembly protein TadD, contains TPR repeats	TadD
PF07719.20	COG5010	U	Intracellular trafficking, secretion, and vesicular transport	Cellular processes and signaling	Flp pilus assembly protein TadD, contains TPR repeats	TadD
PF07719.20	COG4941	K	Transcription	Information storage and processing	Predicted RNA polymerase sigma factor, contains C-terminal TPR domain
PF08461.13	COG2345	K	Transcription	Information storage and processing	Predicted transcriptional regulator, ArsR family
PF17391.5	COG2987	E	Amino acid transport and metabolism	Metabolism	Urocanate hydratase	HutU
PF17392.5	COG2987	E	Amino acid transport and metabolism	Metabolism	Urocanate hydratase	HutU
PF01175.21	COG2987	E	Amino acid transport and metabolism	Metabolism	Urocanate hydratase	HutU
PF05133.17
PF02594.19	COG1872	S	Function unknown	Poorly characterized	Uncharacterized conserved protein YggU, UPF0235/DUF167 family	YggU
PF02594.19	COG0654	C	Energy production and conversion	Metabolism	2-polyprenyl-6-methoxyphenol hydroxylase and related FAD-dependent oxidoreductases	UbiH	Riboflavin/FAD biosynthesis
PF02594.19	COG0654	H	Coenzyme transport and metabolism	Metabolism	2-polyprenyl-6-methoxyphenol hydroxylase and related FAD-dependent oxidoreductases	UbiH
PF16316.8
PF09359.13
PF20013.2
PF20014.2
PF19686.2
PF13482.9	COG2251	R	General function prediction only	Poorly characterized	Predicted nuclease, RecB family
PF13482.9	COG1112	L	Replication, recombination and repair	Information storage and processing	Superfamily I DNA and/or RNA helicase	DNA2
PF01794.22	COG4097	P	Inorganic ion transport and metabolism	Metabolism	Predicted ferric reductase
PF01794.22	COG1018	C	Energy production and conversion	Metabolism	Flavodoxin/ferredoxin--NADP reductase	Fpr
PF16571.8
PF03450.20	COG1319	C	Energy production and conversion	Metabolism	Aldehyde, CO, or xanthine dehydrogenase, FAD-binding subunit	CutB
PF03450.20	COG4630	F	Nucleotide transport and metabolism	Metabolism	Xanthine dehydrogenase, Fe-S cluster and FAD-binding subunit XdhA	XdhA
PF04984.17	COG3497	X	Mobilome: prophages, transposons		Phage tail sheath protein FI
PF12229.11	COG2720	V	Defense mechanisms	Cellular processes and signaling	Vancomycin resistance protein YoaR (function unknown), contains peptidoglycan-binding and VanW domains	YoaR	Ubiquinone biosynthesis
PF07553.14
PF05368.16	COG0451	M	Cell wall/membrane/envelope biogenesis	Cellular processes and signaling	Nucleoside-diphosphate-sugar epimerase	WcaG
PF05368.16	COG2910	R	General function prediction only	Poorly characterized	Putative NADH-flavin reductase	YwnB
PF05368.16	COG0702	R	General function prediction only	Poorly characterized	Uncharacterized conserved protein YbjT, contains NAD(P)-binding and DUF2867 domains	YbjT
PF04434.20	COG1061	K	Transcription	Information storage and processing	Superfamily II DNA or RNA helicase	SSL2
PF04434.20	COG1061	L	Replication, recombination and repair	Information storage and processing	Superfamily II DNA or RNA helicase	SSL2
PF04434.20	COG4279	S	Function unknown	Poorly characterized	Uncharacterized protein, contains SWIM-type Zn finger domain		Non-phosphorylated Entner-Doudoroff pathway
PF04434.20	COG4715	S	Function unknown	Poorly characterized	Uncharacterized protein, contains SWIM-type Zn finger domain	SWIM
PF04434.20	COG0553	K	Transcription	Information storage and processing	Superfamily II DNA or RNA helicase, SNF2 family	HepA
PF04434.20	COG0553	L	Replication, recombination and repair	Information storage and processing	Superfamily II DNA or RNA helicase, SNF2 family	HepA
PF20108.2
PF02211.18
PF00060.29	COG0834	T	Signal transduction mechanisms	Cellular processes and signaling	ABC-type amino acid transport/signal transduction system, periplasmic component/domain	HisJ
PF00060.29	COG0834	E	Amino acid transport and metabolism	Metabolism	ABC-type amino acid transport/signal transduction system, periplasmic component/domain	HisJ
PF09234.13	COG3878	S	Function unknown	Poorly characterized	Uncharacterized conserved protein YwqG, DUF1963 family	YwqG
PF06267.15	COG3342	R	General function prediction only	Poorly characterized	Uncharacterized conserved protein, Ntn-hydrolase superfamily
PF13115.9
PF02656.18	COG2149	S	Function unknown	Poorly characterized	Uncharacterized membrane protein YidH, DUF202 family	YidH
PF12679.10	COG1277	O	Posttranslational modification, protein turnover, chaperones	Cellular processes and signaling	ABC-type transport system involved in multi-copper enzyme maturation, permease component	NosY
PF12679.10	COG3559	U	Intracellular trafficking, secretion, and vesicular transport	Cellular processes and signaling	Putative exporter of oligosaccharides and polyketide antibiotics DrrB/NodJ, ABC-2 family	NodJ
PF02979.19
PF14099.9
PF05194.15	COG2371	O	Posttranslational modification, protein turnover, chaperones	Cellular processes and signaling	Urease accessory protein UreE	UreE
PF03243.18
PF08818.14	COG5649	S	Function unknown	Poorly characterized	Uncharacterized conserved protein, DUF1801 domain
PF08818.14	COG5646	O	Posttranslational modification, protein turnover, chaperones	Cellular processes and signaling	Iron-binding protein Fra/YdhG, frataxin family (Fe-S cluster biosynthesis)	Fra
PF08818.14	COG5646	P	Inorganic ion transport and metabolism	Metabolism	Iron-binding protein Fra/YdhG, frataxin family (Fe-S cluster biosynthesis)	Fra
PF03601.17	COG2855	S	Function unknown	Poorly characterized	Uncharacterized membrane protein YadS, UPF0324 family	YeiH
PF07940.16	COG0438	M	Cell wall/membrane/envelope biogenesis	Cellular processes and signaling	Glycosyltransferase involved in cell wall bisynthesis	RfaB
PF02424.18	COG1477	O	Posttranslational modification, protein turnover, chaperones	Cellular processes and signaling	FAD:protein FMN transferase ApbE	ApbE
PF02424.18	COG1477	H	Coenzyme transport and metabolism	Metabolism	FAD:protein FMN transferase ApbE	ApbE
PF08378.14	COG0515	T	Signal transduction mechanisms	Cellular processes and signaling	Serine/threonine protein kinase	SPS1
PF00710.23	COG0252	J	Translation, ribosomal structure and biogenesis	Information storage and processing	L-asparaginase/archaeal Glu-tRNAGln amidotransferase subunit D	AnsA
PF00710.23	COG0252	E	Amino acid transport and metabolism	Metabolism	L-asparaginase/archaeal Glu-tRNAGln amidotransferase subunit D	AnsA
PF13549.9	COG1042	C	Energy production and conversion	Metabolism	Acyl-CoA synthetase (NDP forming)	PatZN
PF13607.9	COG0074	C	Energy production and conversion	Metabolism	Succinyl-CoA synthetase, alpha subunit	SucD
PF13492.9	COG0642	T	Signal transduction mechanisms	Cellular processes and signaling	Signal transduction histidine kinase	BaeS
PF13492.9	COG2203	T	Signal transduction mechanisms	Cellular processes and signaling	GAF domain	GAF
PF13492.9	COG2208	K	Transcription	Information storage and processing	Phosphoserine phosphatase RsbU, regulator of sigma subunit	RsbU
PF13492.9	COG2208	T	Signal transduction mechanisms	Cellular processes and signaling	Phosphoserine phosphatase RsbU, regulator of sigma subunit	RsbU
PF13492.9	COG2508	K	Transcription	Information storage and processing	DNA-binding transcriptional regulator, PucR/PutR family	PucR
PF13492.9	COG2771	K	Transcription	Information storage and processing	DNA-binding transcriptional regulator, CsgD family	CsgD
PF13492.9	COG3899	R	General function prediction only	Poorly characterized	Predicted ATPase
PF13492.9	COG4585	T	Signal transduction mechanisms	Cellular processes and signaling	Signal transduction histidine kinase ComP	ComP
PF10862.11
PF13385.9	COG3119	P	Inorganic ion transport and metabolism	Metabolism	Arylsulfatase A or related enzyme, AlkP superfamily	AslA
PF04865.17	COG3299	X	Mobilome: prophages, transposons		Uncharacterized phage protein gp47/JayE	JayE
PF00092.31	COG4548	P	Inorganic ion transport and metabolism	Metabolism	Nitric oxide reductase activation protein	NorD
PF00092.31	COG1240	H	Coenzyme transport and metabolism	Metabolism	vWFA (von Willebrand factor type A) domain of Mg and Co chelatases	ChlD
PF00092.31	COG1840	P	Inorganic ion transport and metabolism	Metabolism	ABC-type Fe3+ transport system, periplasmic component	AfuA
PF00092.31	COG4245	S	Function unknown	Poorly characterized	Uncharacterized conserved protein YegL, contains vWA domain of TerY type	TerY
PF03738.17	COG0754	E	Amino acid transport and metabolism	Metabolism	Glutathionylspermidine synthase, CHAP domain	Gsp
PF08887.14	COG5620	S	Function unknown	Poorly characterized	Uncharacterized conserved protein, DUF1851 domain
PF05552.15
PF07460.14
PF20062.2
PF00246.27
PF03745.17	COG0494	V	Defense mechanisms	Cellular processes and signaling	8-oxo-dGTP pyrophosphatase MutT and related house-cleaning NTP pyrophosphohydrolases, NUDIX family	MutT
PF03745.17	COG1547	S	Function unknown	Poorly characterized	Predicted metal-dependent hydrolase	YpuF
PF03745.17	COG1051	F	Nucleotide transport and metabolism	Metabolism	ADP-ribose pyrophosphatase YjhB, NUDIX family	YjhB
PF15535.9
PF10119.12	COG4797	R	General function prediction only	Poorly characterized	Predicted regulatory domain of a methyltransferase
PF10119.12	COG0500	Q	Secondary metabolites biosynthesis, transport and catabolism	Metabolism	SAM-dependent methyltransferase	SmtA
PF10119.12	COG0500	R	General function prediction only	Poorly characterized	SAM-dependent methyltransferase	SmtA
PF10119.12	COG4123	J	Translation, ribosomal structure and biogenesis	Information storage and processing	tRNA1(Val) A37 N6-methylase TrmN6	TrmN6
PF06841.15
PF20218.1
PF08274.15	COG2824	R	General function prediction only	Poorly characterized	Uncharacterized Zn-ribbon-containing protein	PhnA
PF13453.9	COG3809	R	General function prediction only	Poorly characterized	Predicted nucleic acid-binding protein, contains Zn-finger domain
PF18625.4
PF08906.14	COG5620	S	Function unknown	Poorly characterized	Uncharacterized conserved protein, DUF1851 domain
PF12431.11	COG4565	K	Transcription	Information storage and processing	DNA-binding response regulator DpiB of citrate/malate metabolism	CitB
PF12431.11	COG4565	T	Signal transduction mechanisms	Cellular processes and signaling	DNA-binding response regulator DpiB of citrate/malate metabolism	CitB
PF12900.10	COG3467	V	Defense mechanisms	Cellular processes and signaling	Nitroimidazole reductase NimA or a related FMN-containing flavoprotein, pyridoxamine 5'-phosphate oxidase superfamily	NimA
PF12900.10	COG3871	S	Function unknown	Poorly characterized	General stress protein 26 (function unknown)	YzzA
PF12900.10	COG4339	R	General function prediction only	Poorly characterized	Predicted metal-dependent phosphohydrolase, HD superfamily
PF12844.10	COG1396	K	Transcription	Information storage and processing	Transcriptional regulator, contains XRE-family HTH domain	HipB
PF12844.10	COG1476	K	Transcription	Information storage and processing	DNA-binding transcriptional regulator, XRE-family HTH domain	XRE
PF12844.10	COG1917	R	General function prediction only	Poorly characterized	Cupin domain protein related to quercetin dioxygenase	QdoI
PF12844.10	COG3655	K	Transcription	Information storage and processing	DNA-binding transcriptional regulator, XRE family	YozG	tRNA modification
PF12844.10	COG3800	R	General function prediction only	Poorly characterized	Predicted transcriptional regulator
PF12844.10	COG3806	T	Signal transduction mechanisms	Cellular processes and signaling	Anti-sigma factor ChrR, cupin superfamily	ChrR
PF04230.16	COG5039	M	Cell wall/membrane/envelope biogenesis	Cellular processes and signaling	Exopolysaccharide biosynthesis protein EpsI, predicted pyruvyl transferase	EpsI
PF04230.16	COG5039	G	Carbohydrate transport and metabolism	Metabolism	Exopolysaccharide biosynthesis protein EpsI, predicted pyruvyl transferase	EpsI
PF04230.16	COG2327	M	Cell wall/membrane/envelope biogenesis	Cellular processes and signaling	Polysaccharide pyruvyl transferase family protein WcaK (colanic acid biosynthesis)	WcaK
PF05257.19	COG4842	V	Defense mechanisms	Cellular processes and signaling	Secreted virulence factor YukE/EsxA, WXG100 family	EsxA
PF05257.19	COG3942	M	Cell wall/membrane/envelope biogenesis	Cellular processes and signaling	Surface antigen
PF16889.8	COG0438	M	Cell wall/membrane/envelope biogenesis	Cellular processes and signaling	Glycosyltransferase involved in cell wall bisynthesis	RfaB
PF02743.21	COG2114	T	Signal transduction mechanisms	Cellular processes and signaling	Adenylate cyclase, class 3	AcyC
PF19656.2
PF07849.14	COG2427	S	Function unknown	Poorly characterized	Uncharacterized conserved protein YjgD, DUF1641 family	YjgD
PF06666.14
PF04760.18	COG0532	J	Translation, ribosomal structure and biogenesis	Information storage and processing	Translation initiation factor IF-2, a GTPase	InfB
PF04760.18	COG1530	J	Translation, ribosomal structure and biogenesis	Information storage and processing	Ribonuclease G or E	CafA
PF04760.18	COG1100	R	General function prediction only	Poorly characterized	GTPase SAR1 family domain	Gem1
PF11611.11
PF05866.14	COG4570	L	Replication, recombination and repair	Information storage and processing	Holliday junction resolvase RusA (prophage-encoded endonuclease)	RusA
PF03831.17	COG2824	R	General function prediction only	Poorly characterized	Uncharacterized Zn-ribbon-containing protein	PhnA
PF04346.15	COG3192	E	Amino acid transport and metabolism	Metabolism	Ethanolamine transporter EutH, required for ethanolamine utilization at low pH	EutH
PF04965.17	COG3628	X	Mobilome: prophages, transposons		Phage baseplate assembly protein W
PF18105.4
PF05621.14
PF00690.29	COG0474	P	Inorganic ion transport and metabolism	Metabolism	Magnesium-transporting ATPase (P-type)	MgtA
PF00176.26	COG0553	K	Transcription	Information storage and processing	Superfamily II DNA or RNA helicase, SNF2 family	HepA
PF00176.26	COG0553	L	Replication, recombination and repair	Information storage and processing	Superfamily II DNA or RNA helicase, SNF2 family	HepA
PF00176.26	COG1061	K	Transcription	Information storage and processing	Superfamily II DNA or RNA helicase	SSL2
PF00176.26	COG1061	L	Replication, recombination and repair	Information storage and processing	Superfamily II DNA or RNA helicase	SSL2
PF00176.26	COG1111	L	Replication, recombination and repair	Information storage and processing	ERCC4-related helicase	MPH1
PF14216.9
PF18862.4
PF02342.21	COG2310	T	Signal transduction mechanisms	Cellular processes and signaling	Stress response protein SCP2	TerZ
PF03611.17	COG3037	G	Carbohydrate transport and metabolism	Metabolism	Ascorbate-specific PTS system IIC component UlaA	UlaA
PF14025.9
PF14026.9
PF08354.13	COG4982	I	Lipid transport and metabolism	Metabolism	3-oxoacyl-ACP reductase domain of yeast-type fatty acid synthase FAS1	FabG2
PF08354.13	COG4981	I	Lipid transport and metabolism	Metabolism	Enoyl reductase domain of yeast-type fatty acid synthase
PF18094.4	COG4982	I	Lipid transport and metabolism	Metabolism	3-oxoacyl-ACP reductase domain of yeast-type fatty acid synthase FAS1	FabG2
PF18094.4	COG4981	I	Lipid transport and metabolism	Metabolism	Enoyl reductase domain of yeast-type fatty acid synthase
PF07836.14	COG0119	E	Amino acid transport and metabolism	Metabolism	Isopropylmalate/homocitrate/citramalate synthases	LeuA
PF00893.22	COG2076	V	Defense mechanisms	Cellular processes and signaling	Multidrug transporter EmrE and related cation transporters	EmrE
PF00805.25	COG1357	S	Function unknown	Poorly characterized	Uncharacterized conserved protein YjbI, contains pentapeptide repeats	YjbI
PF13546.9	COG5659	X	Mobilome: prophages, transposons		SRSO17 transposase	Srso17	Isoleucine, leucine, valine biosynthesis
PF02368.21
PF06240.16	COG3427	C	Energy production and conversion	Metabolism	Carbon monoxide dehydrogenase subunit CoxG	CoxG
PF03170.16
PF15609.9	COG0856	F	Nucleotide transport and metabolism	Metabolism	Orotate phosphoribosyltransferase homolog	PyrE2
PF19691.2
PF12500.11	COG0856	F	Nucleotide transport and metabolism	Metabolism	Orotate phosphoribosyltransferase homolog	PyrE2
PF06525.14	COG4454	R	General function prediction only	Poorly characterized	Uncharacterized copper-binding protein, cupredoxin-like subfamily
PF15608.9
PF11202.11
PF00644.23	COG3831	K	Transcription	Information storage and processing	WGR domain, predicted DNA-binding domain in MolR	WGR
PF14065.9
PF13234.9	COG4581	L	Replication, recombination and repair	Information storage and processing	Superfamily II RNA helicase	Dob10
PF02810.18	COG3012	S	Function unknown	Poorly characterized	Uncharacterized conserved protein YchJ, contains N- and C-terminal SEC-C domains	YchJ
PF16916.8	COG0053	P	Inorganic ion transport and metabolism	Metabolism	Divalent metal cation (Fe/Co/Zn/Cd) efflux pump	FieF
PF01844.26	COG1773	P	Inorganic ion transport and metabolism	Metabolism	Flavorubredoxin	NorV
PF01844.26	COG3183	V	Defense mechanisms	Cellular processes and signaling	Predicted restriction endonuclease, HNH family
PF01844.26	COG1403	V	Defense mechanisms	Cellular processes and signaling	5-methylcytosine-specific restriction endonuclease McrA	McrA
PF04402.17	COG2968	S	Function unknown	Poorly characterized	Uncharacterized conserved protein YggE, contains kinase-interacting SIMPL domain	YggE
PF04402.17	COG3471	S	Function unknown	Poorly characterized	Predicted secreted (periplasmic) protein
PF02634.18	COG1526	C	Energy production and conversion	Metabolism	Formate dehydrogenase assembly factor FdhD, a sulfurtransferase	FdhD
PF20242.1
PF10056.12	COG5586	S	Function unknown	Poorly characterized	Uncharacterized protein, contains DUF2293 domain
PF00413.27
PF15607.9	COG1276	P	Inorganic ion transport and metabolism	Metabolism	Putative copper export protein	PcoD
PF15607.9	COG4842	V	Defense mechanisms	Cellular processes and signaling	Secreted virulence factor YukE/EsxA, WXG100 family	EsxA
PF18928.3
PF07221.14	COG2942	G	Carbohydrate transport and metabolism	Metabolism	Mannose or cellobiose epimerase, N-acyl-D-glucosamine 2-epimerase family	YihS
PF01674.21	COG1075	I	Lipid transport and metabolism	Metabolism	Triacylglycerol esterase/lipase EstA, alpha/beta hydrolase fold	EstA
PF13514.9	COG0419	L	Replication, recombination and repair	Information storage and processing	DNA repair exonuclease SbcCD ATPase subunit	SbcC
PF18144.4
PF20088.2
PF10145.12	COG5412	X	Mobilome: prophages, transposons		Phage-related protein
PF10145.12	COG5280	X	Mobilome: prophages, transposons		Phage-related minor tail protein	YqbO
PF10145.12	COG5283	X	Mobilome: prophages, transposons		Phage-related tail protein
PF04443.15	COG1541	H	Coenzyme transport and metabolism	Metabolism	Phenylacetate-coenzyme A ligase PaaK, adenylate-forming domain family	PaaK
PF14243.9
PF11964.11
PF05175.17	COG2890	J	Translation, ribosomal structure and biogenesis	Information storage and processing	Methylase of polypeptide chain release factors	HemK
PF05175.17	COG0500	Q	Secondary metabolites biosynthesis, transport and catabolism	Metabolism	SAM-dependent methyltransferase	SmtA
PF05175.17	COG0500	R	General function prediction only	Poorly characterized	SAM-dependent methyltransferase	SmtA
PF07505.14	COG4422	X	Mobilome: prophages, transposons		Bacteriophage protein gp37
PF19800.2
PF18050.4	COG4925	S	Function unknown	Poorly characterized	Uncharacterized conserved protein
PF11390.11
PF12840.10	COG0394	T	Signal transduction mechanisms	Cellular processes and signaling	Protein-tyrosine-phosphatase	Wzb
PF12840.10	COG0607	P	Inorganic ion transport and metabolism	Metabolism	Rhodanese-related sulfurtransferase	PspE
PF12840.10	COG0640	K	Transcription	Information storage and processing	DNA-binding transcriptional regulator, ArsR family	ArsR
PF12840.10	COG1654	K	Transcription	Information storage and processing	Biotin operon repressor	BirA
PF12840.10	COG1733	K	Transcription	Information storage and processing	DNA-binding transcriptional regulator, HxlR family	HxlR
PF12840.10	COG1777	K	Transcription	Information storage and processing	Predicted transcriptional regulator, ArsR family
PF12840.10	COG2345	K	Transcription	Information storage and processing	Predicted transcriptional regulator, ArsR family
PF12840.10	COG3832	I	Lipid transport and metabolism	Metabolism	Chalcone/flavanone-binding protein YndB, AHSA1/START/SRPBCC domain	YndB
PF02570.18	COG2082	H	Coenzyme transport and metabolism	Metabolism	Precorrin-8X methylmutase CbiC/CobH	CobH
PF00403.29	COG2217	P	Inorganic ion transport and metabolism	Metabolism	Cation-transporting P-type ATPase	ZntA
PF00403.29	COG2608	P	Inorganic ion transport and metabolism	Metabolism	Copper chaperone CopZ	CopZ
PF02514.19	COG1429	H	Coenzyme transport and metabolism	Metabolism	Cobalamin biosynthesis protein CobN, Mg-chelatase	CobN
PF19776.2
PF18073.4	COG1066	L	Replication, recombination and repair	Information storage and processing	DNA repair protein RadA/Sms, contains AAA+ ATPase domain	Sms
PF18127.4	COG1488	H	Coenzyme transport and metabolism	Metabolism	Nicotinic acid phosphoribosyltransferase	PncB
PF02661.21	COG3654	X	Mobilome: prophages, transposons		Prophage maintenance system killer protein	Doc
PF02661.21	COG3177	K	Transcription	Information storage and processing	Fic family protein
PF02661.21	COG2184	T	Signal transduction mechanisms	Cellular processes and signaling	Fido, protein-threonine AMPylation domain	FIDO
PF02661.21	COG3177	K	Transcription	Information storage and processing	Fic family protein
PF13188.10	COG0642	T	Signal transduction mechanisms	Cellular processes and signaling	Signal transduction histidine kinase	BaeS
PF13188.10	COG1352	T	Signal transduction mechanisms	Cellular processes and signaling	Methylase of chemotaxis methyl-accepting proteins	CheR	NAD biosynthesis
PF13188.10	COG2199	T	Signal transduction mechanisms	Cellular processes and signaling	GGDEF domain, diguanylate cyclase (c-di-GMP synthetase) or its enzymatically inactive variants	GGDEF
PF13188.10	COG2200	T	Signal transduction mechanisms	Cellular processes and signaling	EAL domain, c-di-GMP-specific phosphodiesterase class I (or its enzymatically inactive variant)	EAL	Cobalamine/B12 biosynthesis
PF13188.10	COG2207	K	Transcription	Information storage and processing	AraC-type DNA-binding domain and AraC-containing proteins	AraC	Cobalamine/B12 biosynthesis
PF13188.10	COG2771	K	Transcription	Information storage and processing	DNA-binding transcriptional regulator, CsgD family	CsgD
PF13188.10	COG3290	T	Signal transduction mechanisms	Cellular processes and signaling	Sensor histidine kinase DipB regulating citrate/malate metabolism	CitA
PF02086.18	COG3392	L	Replication, recombination and repair	Information storage and processing	Adenine-specific DNA methylase
PF02086.18	COG0338	L	Replication, recombination and repair	Information storage and processing	DNA-adenine methylase	Dam

## Sheet: SGM
TABLE S5 (B) SGM associated protein domains and corresponding COG gene clusters.
Pfam accession	COG accession	COG_class	COG_class_description	COG_class_summary	Gene_description	Gene_symbol	Gene_function
PF10921.11	NA
PF10904.11	NA
PF09957.12	COG5450	K	Transcription	Information storage and processing	Transcription regulator of the Arc/MetJ class	VapB6
PF10817.11	NA
PF12051.11	COG1682	G	Carbohydrate transport and metabolism	Metabolism	ABC-type polysaccharide/teichoic acid/polyol phosphate export permease	TagG
PF12051.11	COG1511	S	Function unknown	Poorly characterized	Uncharacterized membrane protein YhgE, phage infection protein (PIP) family	YhgE
PF12051.11	COG0842	V	Defense mechanisms	Cellular processes and signaling	ABC-type multidrug transport system, permease component	YadH
PF12051.11	COG1668	C	Energy production and conversion	Metabolism	ABC-type Na+ efflux pump, permease component NatB	NatB
PF12051.11	COG1668	P	Inorganic ion transport and metabolism	Metabolism	ABC-type Na+ efflux pump, permease component NatB	NatB
PF07098.14	NA
PF04185.17	COG3511	M	Cell wall/membrane/envelope biogenesis	Cellular processes and signaling	Phospholipase C	PlcC
PF01436.24	COG0515	T	Signal transduction mechanisms	Cellular processes and signaling	Serine/threonine protein kinase	SPS1
PF01436.24	COG3204	R	General function prediction only	Poorly characterized	Uncharacterized Ca-binding beta-propeller protein YjiK	YjiK
PF01436.24	COG3386	G	Carbohydrate transport and metabolism	Metabolism	Sugar lactone lactonase YvrE	YvrE	Non-phosphorylated Entner-Doudoroff pathway
PF01436.24	COG3391	R	General function prediction only	Poorly characterized	DNA-binding beta-propeller fold protein YncE	YncE
PF01436.24	COG4257	V	Defense mechanisms	Cellular processes and signaling	Streptogramin lyase	Vgb
PF14114.9	NA
PF04332.18	COG2899	P	Inorganic ion transport and metabolism	Metabolism	Uncharacterized TerC-related membrane protein, DUF475 domain	TerC2
PF13618.9	COG2303	I	Lipid transport and metabolism	Metabolism	Choline dehydrogenase or related flavoprotein	BetA	Non-phosphorylated Entner-Doudoroff pathway
PF13618.9	COG2303	R	General function prediction only	Poorly characterized	Choline dehydrogenase or related flavoprotein	BetA	Non-phosphorylated Entner-Doudoroff pathway
PF13618.9	COG5270	J	Translation, ribosomal structure and biogenesis	Information storage and processing	PUA domain (predicted RNA-binding domain)	PUA
PF14362.9	NA
PF01087.25	COG1085	G	Carbohydrate transport and metabolism	Metabolism	Galactose-1-phosphate uridylyltransferase	GalT
PF02744.20	COG1085	G	Carbohydrate transport and metabolism	Metabolism	Galactose-1-phosphate uridylyltransferase	GalT
PF07311.15	COG3360	R	General function prediction only	Poorly characterized	Flavin-binding protein dodecin
PF13529.9	COG4990	R	General function prediction only	Poorly characterized	Predicted cysteine peptidase, C39 family	YvpB
PF13529.9	COG3179	G	Carbohydrate transport and metabolism	Metabolism	Chitinase, GH19 family	GH19
PF19812.2	NA
PF12391.11	COG3485	Q	Secondary metabolites biosynthesis, transport and catabolism	Metabolism	Protocatechuate 3,4-dioxygenase beta subunit	PcaH
PF01747.20	COG2046	P	Inorganic ion transport and metabolism	Metabolism	ATP sulfurylase (sulfate adenylyltransferase)	MET3	Cysteine biosynthesis
PF14306.9	COG2046	P	Inorganic ion transport and metabolism	Metabolism	ATP sulfurylase (sulfate adenylyltransferase)	MET3	Cysteine biosynthesis
PF00775.24	COG3485	Q	Secondary metabolites biosynthesis, transport and catabolism	Metabolism	Protocatechuate 3,4-dioxygenase beta subunit	PcaH
PF02136.23	COG4319	R	General function prediction only	Poorly characterized	Ketosteroid isomerase homolog YybH	YybH
PF02136.23	COG3631	R	General function prediction only	Poorly characterized	Ketosteroid isomerase-related protein	YesE
PF02136.23	COG1335	H	Coenzyme transport and metabolism	Metabolism	Nicotinamidase-related amidase	PncA	Pyrimidine degradation
PF02136.23	COG1335	R	General function prediction only	Poorly characterized	Nicotinamidase-related amidase	PncA	Pyrimidine degradation
PF01276.23	COG1982	E	Amino acid transport and metabolism	Metabolism	Arginine/lysine/ornithine decarboxylase	LdcC
PF14907.9	NA
PF17929.4	COG1309	K	Transcription	Information storage and processing	DNA-binding protein, AcrR family, includes nucleoid occlusion protein SlmA	AcrR
PF20514.1	COG2850	J	Translation, ribosomal structure and biogenesis	Information storage and processing	Ribosomal protein L16 Arg81 hydroxylase, contains JmjC domain	RoxA
PF17124.8	COG0693	V	Defense mechanisms	Cellular processes and signaling	Protein/nucleotide deglycase, PfpI/YajL/DJ-1 family (repair of methylglyoxal-glycated proteins and nucleic acids)	YajL
PF13827.9	NA
PF08267.15	COG0620	E	Amino acid transport and metabolism	Metabolism	Methionine synthase II (cobalamin-independent)	MetE	Methionine biosynthesis
PF17048.8	NA
PF06426.17	COG1045	E	Amino acid transport and metabolism	Metabolism	Serine acetyltransferase	CysE	Cysteine biosynthesis
PF13924.9	NA
PF13426.10	COG0642	T	Signal transduction mechanisms	Cellular processes and signaling	Signal transduction histidine kinase	BaeS
PF13426.10	COG1172	G	Carbohydrate transport and metabolism	Metabolism	Ribose/xylose/arabinose/galactoside ABC-type transport system, permease component	AraH
PF13426.10	COG1352	T	Signal transduction mechanisms	Cellular processes and signaling	Methylase of chemotaxis methyl-accepting proteins	CheR
PF13426.10	COG2172	T	Signal transduction mechanisms	Cellular processes and signaling	Anti-sigma regulatory factor (Ser/Thr protein kinase)	RsbW
PF13426.10	COG2199	T	Signal transduction mechanisms	Cellular processes and signaling	GGDEF domain, diguanylate cyclase (c-di-GMP synthetase) or its enzymatically inactive variants	GGDEF
PF13426.10	COG2200	T	Signal transduction mechanisms	Cellular processes and signaling	EAL domain, c-di-GMP-specific phosphodiesterase class I (or its enzymatically inactive variant)	EAL
PF13426.10	COG2202	T	Signal transduction mechanisms	Cellular processes and signaling	PAS domain	PAS
PF13426.10	COG2208	T	Signal transduction mechanisms	Cellular processes and signaling	Phosphoserine phosphatase RsbU, regulator of sigma subunit	RsbU
PF13230.9	COG0121	R	General function prediction only	Poorly characterized	Predicted glutamine amidotransferase YafJ	YafJ
PF19779.2	NA
PF14016.9	NA
PF19053.3	NA
PF16884.8	COG2130	Q	Secondary metabolites biosynthesis, transport and catabolism	Metabolism	NADPH-dependent curcumin reductase CurA	CurA
PF16884.8	COG2130	R	General function prediction only	Poorly characterized	NADPH-dependent curcumin reductase CurA	CurA
PF00553.22	COG3321	Q	Secondary metabolites biosynthesis, transport and catabolism	Metabolism	Acyl transferase domain in polyketide synthase (PKS) enzymes	PksD
PF19305.2	COG2079	G	Carbohydrate transport and metabolism	Metabolism	2-methylcitrate dehydratase PrpD	PrpD
PF00866.21	COG5517	Q	Secondary metabolites biosynthesis, transport and catabolism	Metabolism	3-phenylpropionate/cinnamic acid dioxygenase, small subunit	HcaF
PF06969.19	COG0635	H	Coenzyme transport and metabolism	Metabolism	Coproporphyrinogen-III oxidase HemN (oxygen-independent) or related Fe-S oxidoreductase	HemN	Heme biosynthesis
PF03972.17	COG2079	G	Carbohydrate transport and metabolism	Metabolism	2-methylcitrate dehydratase PrpD	PrpD
PF05991.14	COG3688	J	Translation, ribosomal structure and biogenesis	Information storage and processing	EndoRNase involved in mRNA decay, NYN (Nedd4-BP1/Rae1/YacP nuclease) family, contains PIN domain	Rae1
PF06897.15	COG3119	P	Inorganic ion transport and metabolism	Metabolism	Arylsulfatase A or related enzyme, AlkP superfamily	AslA
PF01041.20	COG0399	M	Cell wall/membrane/envelope biogenesis	Cellular processes and signaling	dTDP-4-amino-4,6-dideoxygalactose transaminase	WecE
PF14021.9	NA
PF11042.11	NA
PF01955.21	COG1865	H	Coenzyme transport and metabolism	Metabolism	Adenosylcobinamide amidohydrolase	CbiZ
PF09976.12	COG0457	R	General function prediction only	Poorly characterized	Tetratricopeptide (TPR) repeat	TPR
PF09976.12	COG5010	W	Extracellular structures	Cellular processes and signaling	Flp pilus assembly protein TadD, contains TPR repeats	TadD
PF09976.12	COG5010	U	Intracellular trafficking, secretion, and vesicular transport	Cellular processes and signaling	Flp pilus assembly protein TadD, contains TPR repeats	TadD
PF10509.12	COG0153	G	Carbohydrate transport and metabolism	Metabolism	Galactokinase	GalK
PF17874.4	COG0457	R	General function prediction only	Poorly characterized	Tetratricopeptide (TPR) repeat	TPR
PF17874.4	COG2771	K	Transcription	Information storage and processing	DNA-binding transcriptional regulator, CsgD family	CsgD
PF17874.4	COG2909	K	Transcription	Information storage and processing	ATP-, maltotriose- and DNA-dependent transcriptional regulator MalT	MalT
PF17874.4	COG3903	R	General function prediction only	Poorly characterized	Predicted ATPase
PF01339.20	COG0784	T	Signal transduction mechanisms	Cellular processes and signaling	CheY-like REC (receiver) domain, includes chemotaxis protein CheY and sporulation regulator Spo0F	CheY
PF09837.12	COG3222	S	Function unknown	Poorly characterized	Uncharacterized conserved protein, glycosyltransferase A (GT-A) superfamily, DUF2064 family
PF02797.18	COG3424	Q	Secondary metabolites biosynthesis, transport and catabolism	Metabolism	Predicted naringenin-chalcone synthase	BH0617
PF08388.14	COG3344	X	Mobilome: prophages, transposons		Retron-type reverse transcriptase	YkfC
PF17179.7	NA
PF17198.7	NA
PF00034.24	COG2010	C	Energy production and conversion	Metabolism	Cytochrome c, mono- and diheme variants	CccA
PF00034.24	COG2857	C	Energy production and conversion	Metabolism	Cytochrome c1	CYT1
PF00034.24	COG2863	C	Energy production and conversion	Metabolism	Cytochrome c553	CytC553
PF00034.24	COG3258	P	Inorganic ion transport and metabolism	Metabolism	Thiosulfate dehydrogenase TsdA, contains C-terminal cytochrome c domain	TsdA
PF03705.18	COG1352	T	Signal transduction mechanisms	Cellular processes and signaling	Methylase of chemotaxis methyl-accepting proteins	CheR
PF02560.17	COG1513	P	Inorganic ion transport and metabolism	Metabolism	Cyanate lyase	CynS
PF17820.4	COG0750	K	Transcription	Information storage and processing	Membrane-associated protease RseP, regulator of RpoE activity	RseP
PF17820.4	COG0750	O	Posttranslational modification, protein turnover, chaperones	Cellular processes and signaling	Membrane-associated protease RseP, regulator of RpoE activity	RseP
PF17820.4	COG0265	O	Posttranslational modification, protein turnover, chaperones	Cellular processes and signaling	Periplasmic serine protease, S1-C subfamily, contain C-terminal PDZ domain	DegQ
PF01814.26	COG2217	P	Inorganic ion transport and metabolism	Metabolism	Cation-transporting P-type ATPase	ZntA
PF01814.26	COG2814	G	Carbohydrate transport and metabolism	Metabolism	Predicted arabinose efflux permease AraJ, MFS family	AraJ
PF01814.26	COG2846	O	Posttranslational modification, protein turnover, chaperones	Cellular processes and signaling	Iron-sulfur cluster repair protein YtfE, RIC family, contains ScdAN and hemerythrin domains	RIC
PF01814.26	COG3576	R	General function prediction only	Poorly characterized	Predicted flavin-nucleotide-binding protein, pyridoxine 5'-phosphate oxidase superfamily
PF01814.26	COG3945	R	General function prediction only	Poorly characterized	Hemerythrin domain
PF01814.26	COG4309	R	General function prediction only	Poorly characterized	SirA-like two-layered alpha/beta sandwich domain, DUF2249 family
PF01814.26	COG5592	R	General function prediction only	Poorly characterized	Hemerythrin domain-containing protein
PF18480.4	COG4634	R	General function prediction only	Poorly characterized	Predicted nuclease, contains PIN domain, potential toxin-antitoxin system component
PF09851.12	COG5651	S	Function unknown	Poorly characterized	PPE-repeat protein	PPE
PF09851.12	COG3462	S	Function unknown	Poorly characterized	Uncharacterized protein, contains short C-terminal (SHOCT) domain	TM0315
PF10418.12	COG0543	C	Energy production and conversion	Metabolism	NAD(P)H-flavin reductase	Mcr1
PF10418.12	COG0543	H	Coenzyme transport and metabolism	Metabolism	NAD(P)H-flavin reductase	Mcr1
PF02697.17	COG1753	V	Defense mechanisms	Cellular processes and signaling	Predicted antitoxin, CopG family	VapB3
PF10648.12	NA
PF06234.15	NA
PF09900.12	COG3305	S	Function unknown	Poorly characterized	Uncharacterized membrane protein, DUF2068 family
PF11575.11	COG1120	H	Coenzyme transport and metabolism	Metabolism	ABC-type cobalamin/Fe3+-siderophores transport system, ATPase component	FepC
PF11575.11	COG1120	P	Inorganic ion transport and metabolism	Metabolism	ABC-type cobalamin/Fe3+-siderophores transport system, ATPase component	FepC
PF13655.9	COG3344	X	Mobilome: prophages, transposons		Retron-type reverse transcriptase	YkfC
PF14333.9	NA
PF04014.21	COG2002	K	Transcription	Information storage and processing	Bifunctional DNA-binding transcriptional regulator of stationary/sporulation/toxin gene expression and antitoxin component of the YhaV-PrlF toxin-antitoxin module	AbrB
PF04014.21	COG2002	V	Defense mechanisms	Cellular processes and signaling	Bifunctional DNA-binding transcriptional regulator of stationary/sporulation/toxin gene expression and antitoxin component of the YhaV-PrlF toxin-antitoxin module	AbrB
PF00195.22	COG3424	Q	Secondary metabolites biosynthesis, transport and catabolism	Metabolism	Predicted naringenin-chalcone synthase	BH0617
PF09723.13	COG2331	R	General function prediction only	Poorly characterized	Predicted nucleic acid-binding protein, contains Zn-ribbon domain
PF02746.19	COG4948	M	Cell wall/membrane/envelope biogenesis	Cellular processes and signaling	L-alanine-DL-glutamate epimerase or related enzyme of enolase superfamily	RspA	Non-phosphorylated Entner-Doudoroff pathway
PF02746.19	COG4948	R	General function prediction only	Poorly characterized	L-alanine-DL-glutamate epimerase or related enzyme of enolase superfamily	RspA	Non-phosphorylated Entner-Doudoroff pathway
PF11856.11	COG1752	R	General function prediction only	Poorly characterized	Predicted acylesterase/phospholipase RssA, containd patatin domain	RssA
PF03860.19	NA
PF04140.17	COG1755	S	Function unknown	Poorly characterized	Uncharacterized conserved protein YpbQ, isoprenylcysteine carboxyl methyltransferase (ICMT) family	YpbQ
PF04140.17	COG2020	O	Posttranslational modification, protein turnover, chaperones	Cellular processes and signaling	Protein-S-isoprenylcysteine O-methyltransferase Ste14	STE14
PF10011.12	COG4325	S	Function unknown	Poorly characterized	Uncharacterized membrane protein
PF01739.21	COG1352	T	Signal transduction mechanisms	Cellular processes and signaling	Methylase of chemotaxis methyl-accepting proteins	CheR
PF01739.21	COG2202	T	Signal transduction mechanisms	Cellular processes and signaling	PAS domain	PAS
PF14697.9	COG1146	F	Nucleotide transport and metabolism	Metabolism	NAD-dependent dihydropyrimidine dehydrogenase, PreA subunit	PreA
PF01292.23	COG3038	C	Energy production and conversion	Metabolism	Cytochrome b561	CybB
PF01292.23	COG2041	C	Energy production and conversion	Metabolism	Molybdopterin-dependent catalytic subunit of periplasmic DMSO/TMAO and protein-methionine-sulfoxide reductases	MsrP
PF01292.23	COG4117	P	Inorganic ion transport and metabolism	Metabolism	Thiosulfate reductase cytochrome b subunit	YdhU
PF02040.18	COG1055	P	Inorganic ion transport and metabolism	Metabolism	Na+/H+ antiporter NhaD or related arsenite permease	ArsB
PF03982.16	COG0204	I	Lipid transport and metabolism	Metabolism	1-acyl-sn-glycerol-3-phosphate acyltransferase	PlsC	Phospholipid biosynthesis
PF01420.22	COG0732	V	Defense mechanisms	Cellular processes and signaling	Restriction endonuclease S subunit	HsdS
PF01420.22	COG0286	V	Defense mechanisms	Cellular processes and signaling	Type I restriction-modification system, DNA methylase subunit	HsdM
PF13468.9	COG0346	Q	Secondary metabolites biosynthesis, transport and catabolism	Metabolism	Catechol 2,3-dioxygenase or related enzyme, vicinal oxygen chelate (VOC) family	GloA
PF02604.22	COG4118	V	Defense mechanisms	Cellular processes and signaling	Antitoxin component of toxin-antitoxin stability system, DNA-binding transcriptional repressor	Phd
PF02604.22	COG2161	V	Defense mechanisms	Cellular processes and signaling	Antitoxin component YafN of the YafNO toxin-antitoxin module, PHD/YefM family	StbD
PF01850.24	COG1487	V	Defense mechanisms	Cellular processes and signaling	Ribonuclease/mRNA interferase VapC, contains PIN domain	VapC
PF01850.24	COG1848	V	Defense mechanisms	Cellular processes and signaling	VapC family ribonuclease, toxin component of the VapBC toxin-antitoxin module, contains PIN domain	VapC
PF01850.24	COG4113	V	Defense mechanisms	Cellular processes and signaling	RNA interferase (RNase) VapC, contains PIN domain	VapC
PF01850.24	COG3742	V	Defense mechanisms	Cellular processes and signaling	VapC family ribonuclease, contains PIN domain	VapC
PF01850.24	COG3744	V	Defense mechanisms	Cellular processes and signaling	PIN domain nuclease, a component of toxin-antitoxin system (PIN domain)
PF01850.24	COG5573	R	General function prediction only	Poorly characterized	Predicted nucleic acid-binding protein, contains PIN domain
PF01850.24	COG2402	R	General function prediction only	Poorly characterized	Predicted nucleic acid-binding protein, contains PIN domain
PF01850.24	COG5611	R	General function prediction only	Poorly characterized	Predicted nucleic-acid-binding protein, contains PIN domain
PF01850.24	COG4374	V	Defense mechanisms	Cellular processes and signaling	PIN domain nuclease, a component of toxin-antitoxin system (PIN domain)
PF16925.8	COG1309	K	Transcription	Information storage and processing	DNA-binding protein, AcrR family, includes nucleoid occlusion protein SlmA	AcrR
PF17197.7	NA
PF17939.4	COG1309	K	Transcription	Information storage and processing	DNA-binding protein, AcrR family, includes nucleoid occlusion protein SlmA	AcrR
PF00078.30	COG3344	X	Mobilome: prophages, transposons		Retron-type reverse transcriptase	YkfC
PF13635.9	COG1373	R	General function prediction only	Poorly characterized	Predicted ATPase, AAA+ superfamily
PF00391.26	COG0451	M	Cell wall/membrane/envelope biogenesis	Cellular processes and signaling	Nucleoside-diphosphate-sugar epimerase	WcaG
PF00391.26	COG0574	G	Carbohydrate transport and metabolism	Metabolism	Phosphoenolpyruvate synthase/pyruvate phosphate dikinase	PpsA	Gluconeogenesis
PF00391.26	COG3848	T	Signal transduction mechanisms	Cellular processes and signaling	Phosphohistidine swiveling domain of PEP-utilizing enzymes	PykA2
PF01906.20	COG0393	S	Function unknown	Poorly characterized	Uncharacterized pentameric protein YbjQ, UPF0145 family	YbjQ
PF05534.15	COG4226	R	General function prediction only	Poorly characterized	Predicted nuclease of the RNAse H fold, HicB family	HicB
PF05534.15	COG1598	V	Defense mechanisms	Cellular processes and signaling	Antitoxin component HicB of the HicAB toxin-antitoxin system	HicB
PF05050.15	COG0438	M	Cell wall/membrane/envelope biogenesis	Cellular processes and signaling	Glycosyltransferase involved in cell wall bisynthesis	RfaB
PF13173.9	COG1373	R	General function prediction only	Poorly characterized	Predicted ATPase, AAA+ superfamily
PF01609.24	COG3039	X	Mobilome: prophages, transposons		Transposase and inactivated derivatives, IS5 family	IS5
PF01609.24	COG3293	X	Mobilome: prophages, transposons		Transposase
PF01609.24	COG3666	X	Mobilome: prophages, transposons		Transposase, IS1182 family
PF01609.24	COG5421	X	Mobilome: prophages, transposons		Transposase
PF01609.24	COG5433	X	Mobilome: prophages, transposons		Predicted transposase YbfD/YdcC associated with H repeats	YhhI
PF01609.24	COG5659	X	Mobilome: prophages, transposons		SRSO17 transposase	Srso17
PF13400.9	NA
PF13518.9	COG2801	X	Mobilome: prophages, transposons		Transposase InsO and inactivated derivatives	Tra5
PF13518.9	COG2963	X	Mobilome: prophages, transposons		Transposase InsE and inactivated derivatives	InsE
PF13518.9	COG3415	V	Defense mechanisms	Cellular processes and signaling	CRISPR-associated protein Csa3, CARF domain	Csa3	CRISPR-Cas system
PF14249.9	NA
PF13683.9	COG2801	X	Mobilome: prophages, transposons		Transposase InsO and inactivated derivatives	Tra5
PF13683.9	COG3415	V	Defense mechanisms	Cellular processes and signaling	CRISPR-associated protein Csa3, CARF domain	Csa3	CRISPR-Cas system
PF13683.9	COG4584	X	Mobilome: prophages, transposons		Transposase
PF13565.9	COG2801	X	Mobilome: prophages, transposons		Transposase InsO and inactivated derivatives	Tra5
PF13565.9	COG3335	X	Mobilome: prophages, transposons		Transposase
PF13565.9	COG3415	V	Defense mechanisms	Cellular processes and signaling	CRISPR-associated protein Csa3, CARF domain	Csa3	CRISPR-Cas system
PF03824.19	COG3376	P	Inorganic ion transport and metabolism	Metabolism	High-affinity nickel/cobalt permease	HoxN
PF03161.16	COG0468	L	Replication, recombination and repair	Information storage and processing	RecA/RadA recombinase	RecA
PF07977.16	COG0304	I	Lipid transport and metabolism	Metabolism	3-oxoacyl-(acyl-carrier-protein) synthase	FabB	Fatty acid biosynthesis
PF07977.16	COG0304	Q	Secondary metabolites biosynthesis, transport and catabolism	Metabolism	3-oxoacyl-(acyl-carrier-protein) synthase	FabB	Fatty acid biosynthesis
PF07977.16	COG0764	I	Lipid transport and metabolism	Metabolism	3-hydroxymyristoyl/3-hydroxydecanoyl-(acyl carrier protein) dehydratase	FabA	Fatty acid biosynthesis
PF07977.16	COG3321	Q	Secondary metabolites biosynthesis, transport and catabolism	Metabolism	Acyl transferase domain in polyketide synthase (PKS) enzymes	PksD
PF02655.17	COG1181	M	Cell wall/membrane/envelope biogenesis	Cellular processes and signaling	D-alanine-D-alanine ligase or related ATP-grasp enzyme	DdlA	Mureine biosynthesis
PF02655.17	COG1181	R	General function prediction only	Poorly characterized	D-alanine-D-alanine ligase or related ATP-grasp enzyme	DdlA	Mureine biosynthesis
PF02655.17	COG0458	E	Amino acid transport and metabolism	Metabolism	Carbamoylphosphate synthase large subunit	CarB	Arginine biosynthesis
PF02655.17	COG0458	F	Nucleotide transport and metabolism	Metabolism	Carbamoylphosphate synthase large subunit	CarB	Arginine biosynthesis
PF04343.16	COG3189	S	Function unknown	Poorly characterized	Uncharacterized conserved protein YeaO, DUF488 family	YeaO
PF08940.14	NA
PF20223.1	NA
PF02680.17	COG1888	S	Function unknown	Poorly characterized	Uncharacterized conserved protein, DUF211 domain
PF15599.9	NA
PF05016.18	COG2026	V	Defense mechanisms	Cellular processes and signaling	mRNA-degrading endonuclease RelE, toxin component of the RelBE toxin-antitoxin system	RelE
PF05016.18	COG3668	X	Mobilome: prophages, transposons		Plasmid stabilization system protein ParE	ParE
PF13589.9	COG0326	O	Posttranslational modification, protein turnover, chaperones	Cellular processes and signaling	Molecular chaperone, HSP90 family	HtpG
PF07704.14	COG4423	S	Function unknown	Poorly characterized	Uncharacterized conserved protein
PF07732.18	COG2132	D	Cell cycle control, cell division, chromosome partitioning	Cellular processes and signaling	Multicopper oxidase with three cupredoxin domains (includes cell division protein FtsP and spore coat protein CotA)	SufI
PF07732.18	COG2132	M	Cell wall/membrane/envelope biogenesis	Cellular processes and signaling	Multicopper oxidase with three cupredoxin domains (includes cell division protein FtsP and spore coat protein CotA)	SufI
PF07732.18	COG2132	P	Inorganic ion transport and metabolism	Metabolism	Multicopper oxidase with three cupredoxin domains (includes cell division protein FtsP and spore coat protein CotA)	SufI
PF07732.18	COG3794	C	Energy production and conversion	Metabolism	Plastocyanin	PetE
PF03404.19	COG3915	S	Function unknown	Poorly characterized	Uncharacterized conserved protein
PF03404.19	COG2041	C	Energy production and conversion	Metabolism	Molybdopterin-dependent catalytic subunit of periplasmic DMSO/TMAO and protein-methionine-sulfoxide reductases	MsrP
PF03404.19	COG0491	R	General function prediction only	Poorly characterized	Glyoxylase or a related metal-dependent hydrolase, beta-lactamase superfamily II	GloB
PF16864.8	COG0500	Q	Secondary metabolites biosynthesis, transport and catabolism	Metabolism	SAM-dependent methyltransferase	SmtA
PF16864.8	COG0500	R	General function prediction only	Poorly characterized	SAM-dependent methyltransferase	SmtA
PF16864.8	COG0640	K	Transcription	Information storage and processing	DNA-binding transcriptional regulator, ArsR family	ArsR
PF16864.8	COG1654	K	Transcription	Information storage and processing	Biotin operon repressor	BirA
PF16864.8	COG2242	H	Coenzyme transport and metabolism	Metabolism	Precorrin-6B methylase 2	CobL	Cobalamine/B12 biosynthesis
PF16864.8	COG3409	M	Cell wall/membrane/envelope biogenesis	Cellular processes and signaling	Peptidoglycan-binding (PGRP) domain of peptidoglycan hydrolases	PGRP
PF16864.8	COG4106	C	Energy production and conversion	Metabolism	Trans-aconitate methyltransferase	Tam
PF18276.4	COG3409	M	Cell wall/membrane/envelope biogenesis	Cellular processes and signaling	Peptidoglycan-binding (PGRP) domain of peptidoglycan hydrolases	PGRP
PF00432.24	NA
PF05443.14	NA
PF09827.12	COG1343	V	Defense mechanisms	Cellular processes and signaling	CRISPR/Cas system-associated endoribonuclease Cas2	Cas2	CRISPR-Cas system
PF07110.14	NA
PF07224.14	COG0412	Q	Secondary metabolites biosynthesis, transport and catabolism	Metabolism	Dienelactone hydrolase	DLH
PF09956.12	NA
PF14246.9	COG1309	K	Transcription	Information storage and processing	DNA-binding protein, AcrR family, includes nucleoid occlusion protein SlmA	AcrR
PF02371.19	COG3547	X	Mobilome: prophages, transposons		Transposase
PF07045.14	COG5470	S	Function unknown	Poorly characterized	Uncharacterized conserved protein, DUF1330 family
PF05594.17	COG3210	U	Intracellular trafficking, secretion, and vesicular transport	Cellular processes and signaling	Large exoprotein involved in heme utilization or adhesion	FhaB
PF05594.17	COG5651	S	Function unknown	Poorly characterized	PPE-repeat protein	PPE
PF11899.11	COG5379	I	Lipid transport and metabolism	Metabolism	S-adenosylmethionine:diacylglycerol 3-amino-3-carboxypropyl transferase	BtaA
PF12256.11	COG3209	R	General function prediction only	Poorly characterized	Uncharacterized conserved protein RhaS, contains 28 RHS repeats	RhsA
PF20220.1	COG3409	M	Cell wall/membrane/envelope biogenesis	Cellular processes and signaling	Peptidoglycan-binding (PGRP) domain of peptidoglycan hydrolases	PGRP
PF03534.16	COG3209	R	General function prediction only	Poorly characterized	Uncharacterized conserved protein RhaS, contains 28 RHS repeats	RhsA
PF18413.4	COG3409	M	Cell wall/membrane/envelope biogenesis	Cellular processes and signaling	Peptidoglycan-binding (PGRP) domain of peptidoglycan hydrolases	PGRP
PF13243.9	COG1657	I	Lipid transport and metabolism	Metabolism	Terpene cyclase SqhC	SqhC
PF12255.11	COG3209	R	General function prediction only	Poorly characterized	Uncharacterized conserved protein RhaS, contains 28 RHS repeats	RhsA
PF20199.1	NA
PF03496.17	NA
PF01610.20	COG3464	X	Mobilome: prophages, transposons		Transposase
PF14667.9	COG2244	M	Cell wall/membrane/envelope biogenesis	Cellular processes and signaling	Membrane protein involved in the export of O-antigen and teichoic acid	RfbX
PF01938.23	COG2265	J	Translation, ribosomal structure and biogenesis	Information storage and processing	tRNA/tmRNA/rRNA uracil-C5-methylase, TrmA/RlmC/RlmD family	TrmA	tRNA modification
