# Supplementary material for: Comparative genomic analysis reveals differential genomic characteristics and featured genes between rapid- and slow-growing non-tuberculous mycobacteria
Source: Front Microbiol. 2023 Sep 21;14:1243371. doi: 10.3389/fmicb.2023.1243371 (PMC10551460; doi:10.3389/fmicb.2023.1243371)
Supplement: Supplementary file 6 [file Table_6.XLSX]

## Sheet: RGM_associate_orthogroups
TABLE S6 RGM associated orthogroups identified by OrthoFinder and Scoary statistical analysis.
Genes	Number_pos_present_in	Number_neg_present_in	Number_pos_not_present_in	Number_neg_not_present_in	Odds_ratio	Naive_p	Benjamini_H_p	Empirical_p	COG accession	COG_gene_symbol	COG_gene_description	COG_class_description	COG_class_summary	Pfam accession	Pfam_domain_symbol	Pfam_domain_description	Pfam_clan	Pfam_clan_description
OG0003501	184	7	11	133	317.818	4.65877e-70	2.40509e-67	0.001998	COG0477 | COG2270 | COG2814	ProP | BtlA | AraJ	MFS family permease, includes anhydromuropeptide permease AmpG | MFS-type transporter involved in bile tolerance, Atg22 family | Predicted arabinose efflux permease AraJ, MFS family	Carbohydrate transport and metabolism; Amino acid transport and metabolism; Inorganic ion transport and metabolism; General function prediction only | General function prediction only | Carbohydrate transport and metabolism	Metabolism; Metabolism; Metabolism; Poorly characterized | Poorly characterized | Metabolism	PF05977 | PF07690	MFS_3 | MFS_1	Transmembrane secretion effector | Major Facilitator Superfamily	CL0015 | CL0015	MFS | MFS
OG0002771	188	11	7	129	314.961	1.61892e-69	7.99432e-67	0.000999001	COG0730	TauE	Sulfite exporter TauE/SafE/YfcA and related permeases, UPF0721 family	Inorganic ion transport and metabolism	Metabolism	PF01925	TauE	Sulfite exporter TauE/SafE	CL0292	LysE
OG0003689	180	7	15	133	228	5.64121e-66	2.13567e-63	0.00999001	COG1279	ArgO	Arginine exporter protein ArgO	Amino acid transport and metabolism	Metabolism	PF01810	LysE	LysE type translocator	CL0292	LysE
OG0003854	164	0	31	140	inf	3.39433e-64	1.15078e-61	0.000999001	COG1959	IscR	DNA-binding transcriptional regulator, IscR family	Transcription	Information storage and processing	PF02082	Rrf2	Iron-dependent Transcriptional regulator	CL0123	HTH
OG0003867	163	0	32	140	inf	1.9014e-63	6.25947e-61	0.000999001	COG1476 | COG3655	XRE | YozG	DNA-binding transcriptional regulator, XRE-family HTH domain | DNA-binding transcriptional regulator, XRE family	Transcription | Transcription	Information storage and processing | Information storage and processing	PF01381 | PF13560	HTH_3 | HTH_31	Helix-turn-helix | Helix-turn-helix domain	CL0123 | CL0123	HTH | HTH
OG0000872	163	0	32	140	inf	1.9014e-63	6.25947e-61	0.002997	COG2508 | COG3835	PucR | CdaR	DNA-binding transcriptional regulator, PucR/PutR family | Sugar diacid utilization regulator CdaR	Transcription | Transcription; Signal transduction mechanisms	Information storage and processing | Information storage and processing; Cellular processes and signaling	PF07905 | PF13556 | PF17853	PucR | HTH_30 | GGDEF_2	Purine catabolism regulatory protein-like family | PucR C-terminal helix-turn-helix domain | GGDEF-like domain	| CL0123 | CL0276	| HTH | Nucleot_cyclase
OG0003031	195	30	0	110	inf	5.5274e-61	1.56944e-58	0.000999001	COG0515 | COG1024	SPS1 | CaiD	Serine/threonine protein kinase | Enoyl-CoA hydratase/carnithine racemase	Signal transduction mechanisms | Lipid transport and metabolism	Cellular processes and signaling | Metabolism	PF00069 | PF00378 | PF12680	Pkinase | ECH_1 | SnoaL_2	Protein kinase domain | Enoyl-CoA hydratase/isomerase | SnoaL-like domain	CL0016 | CL0127 | CL0051	PKinase | ClpP_crotonase | NTF2
OG0003463	187	21	8	119	132.458	1.34111e-57	3.0771e-55	0.004995						PF02557	VanY	D-alanyl-D-alanine carboxypeptidase	CL0170	Peptidase_MD
OG0003363	184	21	11	119	94.7879	2.11588e-54	3.9075e-52	0.001998	COG0590 | COG2131	TadA | ComEB	tRNA(Arg) A34 adenosine deaminase TadA | Deoxycytidylate deaminase	Translation, ribosomal structure and biogenesis | Nucleotide transport and metabolism	Information storage and processing | Metabolism	PF00383 | PF14437 | PF20401	dCMP_cyt_deam_1 | MafB19-deam | Rhomboid_2	Cytidine and deoxycytidylate deaminase zinc-binding region | MafB19-like deaminase | Rhomboid-like protein	CL0109 | CL0109 | CL0207	CDA | CDA | Rhomboid-like
OG0003669	171	10	24	130	92.625	3.14955e-54	5.72336e-52	0.022977	COG1171	IlvA	Threonine deaminase	Amino acid transport and metabolism	Metabolism	PF00291 | PF01842	PALP | ACT	Pyridoxal-phosphate dependent enzyme | ACT domain	CL0063 | CL0070	NADP_Rossmann | ACT
OG0003431	188	26	7	114	117.758	3.81331e-54	6.87456e-52	0.002997	COG0488 | COG1136	Uup | LolD	ATPase components of ABC transporters with duplicated ATPase domains | ABC-type lipoprotein export system, ATPase component	General function prediction only | Cell wall/membrane/envelope biogenesis	Poorly characterized | Cellular processes and signaling	PF00005	ABC_tran	ABC transporter	CL0023	P-loop_NTPase
OG0003972	149	0	46	140	inf	4.59329e-54	8.08811e-52	0.001998	COG0668	MscS	Small-conductance mechanosensitive channel	Cell wall/membrane/envelope biogenesis	Cellular processes and signaling	PF00924	MS_channel	Mechanosensitive ion channel
OG0003774	151	1	44	139	477.023	2.61993e-53	4.44117e-51	0.047952
OG0003699	158	4	37	136	145.189	6.39056e-53	1.02227e-50	0.000999001
OG0003372	160	5	35	135	123.429	7.92124e-53	1.25826e-50	0.001998	COG3021 | COG3568	YafD | ElsH	Uncharacterized conserved protein YafD, endonuclease/exonuclease/phosphatase (EEP) superfamily | Metal-dependent hydrolase, endonuclease/exonuclease/phosphatase family	General function prediction only | General function prediction only	Poorly characterized | Poorly characterized	PF03372	Exo_endo_phos	Endonuclease/Exonuclease/phosphatase family	CL0530	DNase_I-like
OG0003998	150	1	45	139	463.333	1.46084e-52	2.27281e-50	0.00799201	COG2259	DoxX	Uncharacterized membrane protein YphA, DoxX/SURF4 family	Function unknown	Poorly characterized	PF07681	DoxX	DoxX	CL0131	DoxD-like
OG0003656	174	15	21	125	69.0476	2.4552e-51	3.5952e-49	0.000999001	COG2879	YbdD	Uncharacterized short protein YbdD, DUF466 family	Function unknown	Poorly characterized	PF04328	Sel_put	Selenoprotein, putative
OG0004100	144	1	51	139	392.471	3.07766e-49	3.92748e-47	0.00899101	COG3595	YvlB	Uncharacterized conserved protein YvlB, contains DUF4097 and DUF4098 domains	Function unknown	Poorly characterized	PF13349	DUF4097	Putative adhesin	CL0268	Pec_lyase-like
OG0003406	185	28	10	112	74	3.38109e-49	4.26675e-47	0.001998	COG0412	DLH	Dienelactone hydrolase	Secondary metabolites biosynthesis, transport and catabolism	Metabolism	PF01738	DLH	Dienelactone hydrolase family	CL0028	AB_hydrolase
OG0003747	156	6	39	134	89.3333	6.50303e-49	8.16112e-47	0.024975	COG0365	Acs	Acyl-coenzyme A synthetase/AMP-(fatty) acid ligase	Lipid transport and metabolism	Metabolism	PF00501 | PF13193 | PF16177	AMP-binding | AMP-binding_C | ACAS_N	AMP-binding enzyme | AMP-binding enzyme C-terminal domain | Acetyl-coenzyme A synthetase N-terminus	CL0378 | CL0531 | CL0378	ANL | AMP-binding_C | ANL
OG0003509	173	17	22	123	56.8957	1.61873e-48	1.95582e-46	0.003996	COG0318	MenE/FadK	O-succinylbenzoic acid-CoA ligase MenE or related acyl-CoA synthetase (AMP-forming)	Lipid transport and metabolism	Metabolism	PF00501 | PF13193	AMP-binding | AMP-binding_C	AMP-binding enzyme | AMP-binding enzyme C-terminal domain	CL0378 | CL0531	ANL | AMP-binding_C
OG0003324	163	10	32	130	66.2188	1.7574e-48	2.11213e-46	0.000999001	COG4126	Dcg1	Asp/Glu/hydantoin racemase	Amino acid transport and metabolism	Metabolism	PF01177	Asp_Glu_race	Asp/Glu/Hydantoin racemase	CL0399	Asp-glut_race
OG0003866	155	8	40	132	63.9375	1.0396e-45	1.04953e-43	0.041958	COG0596 | COG1073 | COG2267	MenH | FrsA | PldB	2-succinyl-6-hydroxy-2,4-cyclohexadiene-1-carboxylate synthase MenH and related esterases, alpha/beta hydrolase fold | Fermentation-respiration switch esterase FrsA, DUF1100 family | Lysophospholipase, alpha-beta hydrolase superfamily	Coenzyme transport and metabolism; General function prediction only | Signal transduction mechanisms | Lipid transport and metabolism	Metabolism; Poorly characterized | Cellular processes and signaling | Metabolism	PF12146 | PF12697	Hydrolase_4 | Abhydrolase_6	Serine aminopeptidase, S33 | Alpha/beta hydrolase family	CL0028 | CL0028	AB_hydrolase | AB_hydrolase
OG0003079	160	11	35	129	53.6104	1.47816e-45	1.47265e-43	0.000999001	COG1953	FUI1	Cytosine/uracil/thiamine/allantoin permease	Nucleotide transport and metabolism; Coenzyme transport and metabolism	Metabolism; Metabolism	PF02133	Transp_cyt_pur	Permease for cytosine/purines, uracil, thiamine, allantoin	CL0062	APC
OG0004140	132	0	63	140	inf	9.57435e-45	9.13788e-43	0.000999001	COG1289	YccC	Uncharacterized membrane protein YccC	Function unknown	Poorly characterized	PF13515	FUSC_2	Fusaric acid resistance protein-like	CL0307	FUSC
OG0003500	179	27	16	113	46.8218	1.51343e-44	1.41471e-42	0.04995	COG0765	HisM	ABC-type amino acid transport system, permease component	Amino acid transport and metabolism	Metabolism	PF00528	BPD_transp_1	Binding-protein-dependent transport system inner membrane component	CL0404	BPD_transp_1
OG0003668	170	19	25	121	43.3053	1.86234e-44	1.73373e-42	0.022977	COG1188	HslR	Ribosomal 50S subunit-recycling heat shock protein, contains S4 domain	Translation, ribosomal structure and biogenesis	Information storage and processing	PF01479	S4	S4 domain	CL0492	S4
OG0003582	174	23	21	117	42.1491	6.53365e-44	5.86608e-42	0.033966						PF19460	DUF5997	Family of unknown function (DUF5997)
OG0004057	130	0	65	140	inf	7.61394e-44	6.80909e-42	0.017982	COG3191	DmpA	L-aminopeptidase/D-esterase	Amino acid transport and metabolism	Metabolism	PF03576	Peptidase_S58	Peptidase family S58	CL0635	DmpA_ArgJ
OG0003118	195	54	0	86	inf	6.52167e-43	5.52761e-41	0.015984	COG2141	SsuD	Flavin-dependent oxidoreductase, luciferase family (includes alkanesulfonate monooxygenase SsuD and methylene tetrahydromethanopterin reductase)	Coenzyme transport and metabolism; General function prediction only	Metabolism; Poorly characterized	PF00296	Bac_luciferase	Luciferase-like monooxygenase
OG0003294	181	32	14	108	43.6339	2.78185e-42	2.24874e-40	0.000999001	COG2807	CynX	Cyanate permease	Inorganic ion transport and metabolism	Metabolism	PF07690	MFS_1	Major Facilitator Superfamily	CL0015	MFS
OG0000938	164	17	31	123	38.277	5.1252e-42	4.11374e-40	0.003996	COG1728 | COG4842	YaaR | EsxA	Uncharacterized conserved protein YaaR, TM1646/DUF327 family | Secreted virulence factor YukE/EsxA, WXG100 family	Function unknown | Defense mechanisms	Poorly characterized | Cellular processes and signaling	PF06259 | PF10774 | PF10824 | PF18879	Abhydrolase_8 | DUF4226 | T7SS_ESX_EspC | EspA_EspE	Alpha/beta hydrolase | Domain of unknown function (DUF4226) | Excreted virulence factor EspC, type VII ESX diderm | EspA/EspE family	CL0028 | CL0352 | CL0352 | CL0352	AB_hydrolase | EsxAB | EsxAB | EsxAB
OG0004387	124	0	71	140	inf	6.21804e-41	4.66148e-39	0.001998	COG0666	ANKYR	Ankyrin repeat	Signal transduction mechanisms	Cellular processes and signaling	PF00023 | PF12796 | PF13857	Ank | Ank_2 | Ank_5	Ankyrin repeat | Ankyrin repeats (3 copies) | Ankyrin repeats (many copies)	CL0465 | CL0465 | CL0465	Ank | Ank | Ank
OG0003192	185	39	10	101	47.9103	1.05686e-40	7.81972e-39	0.000999001	COG1309	AcrR	DNA-binding protein, AcrR family, includes nucleoid occlusion protein SlmA	Transcription	Information storage and processing	PF00440 | PF11740	TetR_N | KfrA_N	Bacterial regulatory proteins, tetR family | Plasmid replication region DNA-binding N-term	CL0123 |	HTH |
OG0003360	153	12	42	128	38.8571	2.44618e-40	1.77524e-38	0.000999001	COG0640	ArsR	DNA-binding transcriptional regulator, ArsR family	Transcription	Information storage and processing	PF01022 | PF12840	HTH_5 | HTH_20	Bacterial regulatory protein, arsR family | Helix-turn-helix domain	CL0123 | CL0123	HTH | HTH
OG0003002	127	1	68	139	259.603	3.35223e-40	2.41733e-38	0.000999001	COG0412 | COG0596 | COG1073 | COG2267	DLH | MenH | FrsA | PldB	Dienelactone hydrolase | 2-succinyl-6-hydroxy-2,4-cyclohexadiene-1-carboxylate synthase MenH and related esterases, alpha/beta hydrolase fold | Fermentation-respiration switch esterase FrsA, DUF1100 family | Lysophospholipase, alpha-beta hydrolase superfamily	Secondary metabolites biosynthesis, transport and catabolism | Coenzyme transport and metabolism; General function prediction only | Signal transduction mechanisms | Lipid transport and metabolism	Metabolism | Metabolism; Poorly characterized | Cellular processes and signaling | Metabolism	PF03583	LIP	Secretory lipase	CL0028	AB_hydrolase
OG0003280	122	0	73	140	inf	6.15758e-40	4.37092e-38	0.000999001	COG0531	PotE	Serine transporter YbeC, amino acid:H+ symporter family	Amino acid transport and metabolism	Metabolism	PF00324 | PF13520	AA_permease | AA_permease_2	Amino acid permease | Amino acid permease	CL0062 | CL0062	APC | APC
OG0004005	139	6	56	134	55.4345	2.60678e-39	1.77817e-37	0.018981	COG0518	GuaA1	GMP synthase, glutamine amidotransferase domain	Nucleotide transport and metabolism	Metabolism	PF00117	GATase	Glutamine amidotransferase class-I	CL0014	Glutaminase_I
OG0003884	141	7	54	133	49.6111	3.93863e-39	2.63135e-37	0.034965
OG0004434	120	0	75	140	inf	7.47085e-39	4.962e-37	0.000999001	COG0572 | COG0645	Udk |	Uridine kinase | Predicted kinase, contains AAA domain	Nucleotide transport and metabolism | General function prediction only	Metabolism | Poorly characterized	PF13238 | PF13671	AAA_18 | AAA_33	AAA domain | AAA domain	CL0023 | CL0023	P-loop_NTPase | P-loop_NTPase
OG0003033	177	33	18	107	31.8838	3.08704e-38	1.98085e-36	0.000999001	COG0492	TrxB	Thioredoxin reductase	Posttranslational modification, protein turnover, chaperones	Cellular processes and signaling	PF00890 | PF07992 | PF08241 | PF13489 | PF13649	FAD_binding_2 | Pyr_redox_2 | Methyltransf_11 | Methyltransf_23 | Methyltransf_25	FAD binding domain | Pyridine nucleotide-disulphide oxidoreductase | Methyltransferase domain | Methyltransferase domain | Methyltransferase domain	CL0063 | CL0063 | CL0063 | CL0063 | CL0063	NADP_Rossmann | NADP_Rossmann | NADP_Rossmann | NADP_Rossmann | NADP_Rossmann
OG0003453	171	28	24	112	28.5	1.19955e-37	7.46514e-36	0.000999001	COG0365	Acs	Acyl-coenzyme A synthetase/AMP-(fatty) acid ligase	Lipid transport and metabolism	Metabolism	PF00501 | PF13193 | PF16177	AMP-binding | AMP-binding_C | ACAS_N	AMP-binding enzyme | AMP-binding enzyme C-terminal domain | Acetyl-coenzyme A synthetase N-terminus	CL0378 | CL0531 | CL0378	ANL | AMP-binding_C | ANL
OG0004102	136	6	59	134	51.4802	1.24256e-37	7.69064e-36	0.001998	COG0187	GyrB	DNA gyrase/topoisomerase IV, subunit B	Replication, recombination and repair	Information storage and processing	PF00204 | PF00986 | PF01751 | PF02518	DNA_gyraseB | DNA_gyraseB_C | Toprim | HATPase_c	DNA gyrase B | DNA gyrase B subunit, carboxyl terminus | Toprim domain | Histidine kinase-, DNA gyrase B-, and HSP90-like ATPase	CL0329 | | CL0413 | CL0025	S5 | | Toprim-like | His_Kinase_A
OG0004058	135	6	60	134	50.25	2.51789e-37	1.54578e-35	0.003996	COG0188	GyrA	DNA gyrase/topoisomerase IV, subunit A	Replication, recombination and repair	Information storage and processing	PF00521 | PF03989	DNA_topoisoIV | DNA_gyraseA_C	DNA gyrase/topoisomerase IV, subunit A | DNA gyrase C-terminal domain, beta-propeller
OG0000539	154	16	41	124	29.1098	6.36082e-37	3.80226e-35	0.000999001	COG1802 | COG2186	GntR | FadR	DNA-binding transcriptional regulator, GntR family | DNA-binding transcriptional regulator, FadR family	Transcription | Transcription	Information storage and processing | Information storage and processing	PF00392 | PF07729	GntR | FCD	Bacterial regulatory proteins, gntR family | FCD domain	CL0123 | CL0388	HTH | FadR-C
OG0004536	115	0	80	140	inf	1.05602e-36	6.19831e-35	0.000999001	COG0477 | COG2223 | COG2807 | COG2814	ProP | NarK | CynX | AraJ	MFS family permease, includes anhydromuropeptide permease AmpG | Nitrate/nitrite transporter NarK | Cyanate permease | Predicted arabinose efflux permease AraJ, MFS family	Carbohydrate transport and metabolism; Amino acid transport and metabolism; Inorganic ion transport and metabolism; General function prediction only | Inorganic ion transport and metabolism | Inorganic ion transport and metabolism | Carbohydrate transport and metabolism	Metabolism; Metabolism; Metabolism; Poorly characterized | Metabolism | Metabolism | Metabolism	PF07690	MFS_1	Major Facilitator Superfamily	CL0015	MFS
OG0004551	115	0	80	140	inf	1.05602e-36	6.19831e-35	0.00799201	COG2954	CYTH	CYTH domain, found in class IV adenylate cyclase and various triphosphatases	General function prediction only	Poorly characterized
OG0003526	162	22	33	118	26.3306	1.23978e-36	7.23948e-35	0.013986	COG1654 | COG2378	BirA | YobV	Biotin operon repressor | Predicted DNA-binding transcriptional regulator YobV, contains HTH and WYL domains	Transcription | Transcription	Information storage and processing | Information storage and processing	PF08279 | PF13280	HTH_11 | WYL	HTH domain | WYL domain	CL0123 | CL0654	HTH | WYL
OG0003990	142	10	53	130	34.8302	1.98705e-36	1.15733e-34	0.000999001	COG4681	YaeQ	Uncharacterized conserved protein YaeQ, suppresses RfaH defect	Function unknown	Poorly characterized	PF07152	YaeQ	YaeQ protein	CL0236	PDDEXK
OG0003836	113	0	82	140	inf	5.53091e-36	3.12524e-34	0.000999001	COG0412 | COG0596 | COG1506 | COG2267 | COG2936	DLH | MenH | DAP2 | PldB |	Dienelactone hydrolase | 2-succinyl-6-hydroxy-2,4-cyclohexadiene-1-carboxylate synthase MenH and related esterases, alpha/beta hydrolase fold | Dipeptidyl aminopeptidase/acylaminoacyl peptidase | Lysophospholipase, alpha-beta hydrolase superfamily | Predicted acyl esterase	Secondary metabolites biosynthesis, transport and catabolism | Coenzyme transport and metabolism; General function prediction only | Amino acid transport and metabolism | Lipid transport and metabolism | General function prediction only	Metabolism | Metabolism; Poorly characterized | Metabolism | Metabolism | Poorly characterized	PF00326 | PF02129	Peptidase_S9 | Peptidase_S15	Prolyl oligopeptidase family | X-Pro dipeptidyl-peptidase (S15 family)	CL0028 | CL0028	AB_hydrolase | AB_hydrolase
OG0003174	162	23	33	117	24.9723	7.29259e-36	4.10028e-34	0.000999001	COG0154	GatA	Asp-tRNAAsn/Glu-tRNAGln amidotransferase A subunit or related amidase	Translation, ribosomal structure and biogenesis	Information storage and processing	PF01425	Amidase	Amidase
OG0002524	159	21	36	119	25.0278	1.14292e-35	6.31667e-34	0.000999001
OG0003981	140	10	55	130	33.0909	2.50123e-35	1.36576e-33	0.016983	COG1289 | COG4129	YccC | YgaE	Uncharacterized membrane protein YccC | Uncharacterized membrane protein YgaE, UPF0421/DUF939 family	Function unknown | Function unknown	Poorly characterized | Poorly characterized	PF04632 | PF12805 | PF13515	FUSC | FUSC-like | FUSC_2	Fusaric acid resistance protein family | FUSC-like inner membrane protein yccS | Fusaric acid resistance protein-like	CL0307 | CL0307 | CL0307	FUSC | FUSC | FUSC
OG0003693	116	1	79	139	204.101	3.26391e-35	1.76945e-33	0.002997
OG0004149	111	0	84	140	inf	4.3479e-35	2.35149e-33	0.000999001						PF08841 | PF18427	DDR | DDR_swiveling	Diol dehydratase reactivase ATPase-like domain | DD-reactivating factor swiveling domain	CL0108 |	Actin_ATPase |
OG0004388	122	3	73	137	76.3196	6.62998e-35	3.47806e-33	0.003996	COG1846	MarR	DNA-binding transcriptional regulator, MarR family	Transcription	Information storage and processing	PF01047 | PF12802	MarR | MarR_2	MarR family | MarR family	CL0123 | CL0123	HTH | HTH
OG0004639	109	0	86	140	inf	3.8126e-34	1.90756e-32	0.000999001
OG0004631	109	0	86	140	inf	3.8126e-34	1.90756e-32	0.000999001	COG3147	DedD	Cell division protein DedD (periplasmic protein involved in septation)	Cell cycle control, cell division, chromosome partitioning	Cellular processes and signaling
OG0003195	146	15	49	125	24.8299	9.10657e-34	4.47739e-32	0.000999001	COG0745 | COG0784	OmpR | CheY	DNA-binding response regulator, OmpR family, contains REC and winged-helix (wHTH) domain | CheY-like REC (receiver) domain, includes chemotaxis protein CheY and sporulation regulator Spo0F	Signal transduction mechanisms; Transcription | Signal transduction mechanisms	Cellular processes and signaling; Information storage and processing | Cellular processes and signaling	PF00072 | PF00486	Response_reg | Trans_reg_C	Response regulator receiver domain | Transcriptional regulatory protein, C terminal	CL0304 | CL0123	CheY | HTH
OG0004616	108	0	87	140	inf	1.2116e-33	5.91861e-32	0.000999001	COG0247 | COG2048	GlpC | HdrB	Fe-S cluster-containing oxidoreductase, includes glycolate oxidase subunit GlcF | Heterodisulfide reductase, subunit B	Energy production and conversion | Energy production and conversion	Metabolism | Metabolism	PF02754 | PF13183	CCG | Fer4_8	Cysteine-rich domain | 4Fe-4S dicluster domain	| CL0344	| 4Fe-4S
OG0004617	108	0	87	140	inf	1.2116e-33	5.91861e-32	0.001998	COG1139	LutB	L-lactate utilization protein LutB, contains a ferredoxin-type domain	Energy production and conversion	Metabolism	PF02589 | PF11870 | PF13183	LUD_dom | LutB_C | Fer4_8	LUD domain | Lactate utilisation protein B, C-terminal | 4Fe-4S dicluster domain	CL0246 | | CL0344	ISOCOT_Fold | | 4Fe-4S
OG0004637	107	0	88	140	inf	1.85859e-33	9.02089e-32	0.001998	COG1556	LutC	L-lactate utilization protein LutC, contains LUD domain	Energy production and conversion	Metabolism	PF02589	LUD_dom	LUD domain	CL0246	ISOCOT_Fold
OG0003155	191	60	4	80	63.6667	3.11875e-33	1.5009e-31	0.041958
OG0004588	111	1	84	139	183.679	3.67583e-33	1.75782e-31	0.000999001
OG0004601	106	0	89	140	inf	4.92744e-33	2.3514e-31	0.002997	COG2723	BglB	Beta-glucosidase/6-phospho-beta-glucosidase/beta-galactosidase	Carbohydrate transport and metabolism	Metabolism	PF00232 | PF17963	Glyco_hydro_1 | Big_9	Glycosyl hydrolase family 1 | Bacterial Ig domain	CL0058 | CL0159	Glyco_hydro_tim | E-set
OG0003627	149	18	46	122	21.9541	1.18268e-32	5.53909e-31	0.000999001	COG1062 | COG1063	FrmA | Tdh	Zn-dependent alcohol/formaldehyde dehydrogenase | Threonine dehydrogenase or related Zn-dependent dehydrogenase	Energy production and conversion | Amino acid transport and metabolism; General function prediction only	Metabolism | Metabolism; Poorly characterized	PF00107 | PF08240 | PF14231 | PF14232	ADH_zinc_N | ADH_N | GXWXG | DUF4334	Zinc-binding dehydrogenase | Alcohol dehydrogenase GroES-like domain | GXWXG protein | Domain of unknown function (DUF4334)	CL0063 | CL0296 | |	NADP_Rossmann | GroES | |
OG0003396	168	32	27	108	21	1.32476e-32	6.16639e-31	0.022977						PF13828 | PF13845	DUF4190 | Septum_form	Domain of unknown function (DUF4190) | Septum formation
OG0004692	104	0	91	140	inf	3.61474e-32	1.6389e-30	0.000999001	COG4992	ArgD	Acetylornithine/succinyldiaminopimelate/putrescine aminotransferase	Amino acid transport and metabolism	Metabolism	PF00202	Aminotran_3	Aminotransferase class-III	CL0061	PLP_aminotran
OG0004702	104	0	91	140	inf	3.61474e-32	1.6389e-30	0.002997
OG0003128	177	43	18	97	22.1822	1.75698e-31	7.68976e-30	0.000999001	COG4913		Uncharacterized conserved protein, contains a C-terminal ATPase domain	Function unknown	Poorly characterized	PF13555 | PF13558	AAA_29 | SbcC_Walker_B	P-loop containing region of AAA domain | SbcC/RAD50-like, Walker B motif	CL0023 | CL0023	P-loop_NTPase | P-loop_NTPase
OG0003911	102	0	93	140	inf	2.9892e-31	1.29827e-29	0.000999001	COG2376	DAK1	Dihydroxyacetone kinase	Carbohydrate transport and metabolism	Metabolism	PF02733 | PF02734	Dak1 | Dak2	Dak1 domain | DAK2 domain	CL0245 |	EDD |
OG0004691	102	0	93	140	inf	2.9892e-31	1.29827e-29	0.000999001	COG0554	GlpK	Glycerol kinase	Energy production and conversion	Metabolism	PF00370 | PF02782	FGGY_N | FGGY_C	FGGY family of carbohydrate kinases, N-terminal domain | FGGY family of carbohydrate kinases, C-terminal domain	CL0108 | CL0108	Actin_ATPase | Actin_ATPase
OG0004118	127	8	68	132	30.8162	3.34449e-31	1.44981e-29	0.000999001	COG2072	CzcO	Predicted flavoprotein CzcO associated with the cation diffusion facilitator CzcD	Inorganic ion transport and metabolism	Metabolism	PF00743 | PF12680 | PF13450 | PF13474 | PF13738	FMO-like | SnoaL_2 | NAD_binding_8 | SnoaL_3 | Pyr_redox_3	Flavin-binding monooxygenase-like | SnoaL-like domain | NAD(P)-binding Rossmann-like domain | SnoaL-like domain | Pyridine nucleotide-disulphide oxidoreductase	CL0063 | CL0051 | CL0063 | CL0051 | CL0063	NADP_Rossmann | NTF2 | NADP_Rossmann | NTF2 | NADP_Rossmann
OG0002905	192	66	3	74	71.7576	6.58665e-31	2.81233e-29	0.036963	COG2822	EfeO	Iron uptake system EfeUOB, periplasmic (or lipoprotein) component EfeO/EfeM	Inorganic ion transport and metabolism	Metabolism	PF09375 | PF13473	Peptidase_M75 | Cupredoxin_1	Imelysin | Cupredoxin-like domain	| CL0026	| CU_oxidase
OG0004723	101	0	94	140	inf	9.17996e-31	3.87589e-29	0.000999001	COG0446 | COG0492 | COG1249	FadH2 | TrxB | Lpd	NADPH-dependent 2,4-dienoyl-CoA reductase, sulfur reductase, or a related oxidoreductase | Thioredoxin reductase | Dihydrolipoamide dehydrogenase (E3) component of pyruvate/2-oxoglutarate dehydrogenase complex or glutathione oxidoreductase	Lipid transport and metabolism | Posttranslational modification, protein turnover, chaperones | Energy production and conversion	Metabolism | Cellular processes and signaling | Metabolism	PF07992	Pyr_redox_2	Pyridine nucleotide-disulphide oxidoreductase	CL0063	NADP_Rossmann
OG0004751	101	0	94	140	inf	9.17996e-31	3.87589e-29	0.021978
OG0004720	101	0	94	140	inf	9.17996e-31	3.87589e-29	0.030969	COG0433	HerA	Archaeal DNA helicase HerA or a related bacterial ATPase, contains HAS-barrel and ATPase domains	Replication, recombination and repair	Information storage and processing	PF01935 | PF05707 | PF13191	DUF87 | Zot | AAA_16	Helicase HerA, central domain | Zonular occludens toxin (Zot) | AAA ATPase domain	CL0023 | CL0023 | CL0023	P-loop_NTPase | P-loop_NTPase | P-loop_NTPase
OG0004685	100	0	95	140	inf	1.22417e-30	5.09285e-29	0.002997	COG0644 | COG0654 | COG1853	FixC | UbiH | RutF	Dehydrogenase (flavoprotein) | 2-polyprenyl-6-methoxyphenol hydroxylase and related FAD-dependent oxidoreductases | FMN reductase RutF, DIM6/NTAB family	Energy production and conversion | Coenzyme transport and metabolism; Energy production and conversion | Energy production and conversion	Metabolism | Metabolism; Metabolism | Metabolism	PF01613 | PF17885	Flavin_Reduct | Smoa_sbd	Flavin reductase like domain | Styrene monooxygenase A putative substrate binding domain	CL0336 |	FMN-binding |
OG0004705	100	0	95	140	inf	1.22417e-30	5.09285e-29	0.00699301	COG1296	AzlC	Predicted branched-chain amino acid permease (azaleucine resistance)	Amino acid transport and metabolism	Metabolism	PF03591	AzlC	AzlC protein
OG0004332	111	3	84	137	60.3452	2.92734e-30	1.19594e-28	0.046953	COG2966 | COG3610	YjjP | YjjB	Uncharacterized membrane protein YjjP, DUF1212 family | Uncharacterized membrane protein YjjB, DUF3815 family	Function unknown | Function unknown	Poorly characterized | Poorly characterized	PF06738 | PF12821	ThrE | ThrE_2	Putative threonine/serine exporter | Threonine/Serine exporter, ThrE	CL0470 | CL0470	ThrE | ThrE
OG0004809	98	0	97	140	inf	8.04017e-30	3.21536e-28	0.027972	COG1687	AzlD	Branched-chain amino acid transport protein AzlD	Amino acid transport and metabolism	Metabolism	PF05437	AzlD	Branched-chain amino acid transport protein (AzlD)
OG0003927	136	14	59	126	20.7458	8.32187e-30	3.32217e-28	0.000999001	COG0662 | COG1396 | COG1476	ManC | HipB | XRE	Mannose-6-phosphate isomerase, cupin superfamily | Transcriptional regulator, contains XRE-family HTH domain | DNA-binding transcriptional regulator, XRE-family HTH domain	Carbohydrate transport and metabolism | Transcription | Transcription	Metabolism | Information storage and processing | Information storage and processing	PF01381 | PF02311 | PF07883 | PF13560	HTH_3 | AraC_binding | Cupin_2 | HTH_31	Helix-turn-helix | AraC-like ligand binding domain | Cupin domain | Helix-turn-helix domain	CL0123 | CL0029 | CL0029 | CL0123	HTH | Cupin | Cupin | HTH
OG0003672	155	26	40	114	16.9904	1.10902e-29	4.38873e-28	0.001998	COG3542	CFF1	Predicted sugar epimerase, cupin superfamily	General function prediction only	Poorly characterized	PF06172	Cupin_5	Cupin superfamily (DUF985)	CL0029	Cupin
OG0000479	188	61	7	79	34.7822	1.57662e-29	6.19602e-28	0.017982	COG1902	FadH	2,4-dienoyl-CoA reductase or related NADH-dependent reductase, Old Yellow Enzyme (OYE) family	Energy production and conversion	Metabolism	PF00724	Oxidored_FMN	NADH:flavin oxidoreductase / NADH oxidase family	CL0036	TIM_barrel
OG0003816	149	22	46	118	17.3735	1.72156e-29	6.75391e-28	0.003996
OG0004825	97	0	98	140	inf	2.11586e-29	8.22974e-28	0.000999001
OG0004826	97	0	98	140	inf	2.11586e-29	8.22974e-28	0.000999001	COG4576	CcmL	Carboxysome shell and ethanolamine utilization microcompartment protein CcmK/EutM	Secondary metabolites biosynthesis, transport and catabolism; Energy production and conversion	Metabolism; Metabolism	PF03319	EutN_CcmL	Ethanolamine utilisation protein EutN/carboxysome	CL0021	OB
OG0004827	97	0	98	140	inf	2.11586e-29	8.22974e-28	0.000999001						PF00936	BMC	BMC domain
OG0004824	97	0	98	140	inf	2.11586e-29	8.22974e-28	0.000999001						PF00936	BMC	BMC domain
OG0004828	97	0	98	140	inf	2.11586e-29	8.22974e-28	0.000999001
OG0004726	101	1	94	139	149.351	3.14812e-29	1.2203e-27	0.00599401
OG0004204	117	6	78	134	33.5	3.20617e-29	1.23647e-27	0.000999001	COG3842	PotA	ABC-type Fe3+/spermidine/putrescine transport systems, ATPase component	Amino acid transport and metabolism	Metabolism	PF00005 | PF08402	ABC_tran | TOBE_2	ABC transporter | TOBE domain	CL0023 | CL0021	P-loop_NTPase | OB
OG0004194	117	6	78	134	33.5	3.20617e-29	1.23647e-27	0.000999001	COG1840	AfuA	ABC-type Fe3+ transport system, periplasmic component	Inorganic ion transport and metabolism	Metabolism	PF13343 | PF13416	SBP_bac_6 | SBP_bac_8	Bacterial extracellular solute-binding protein | Bacterial extracellular solute-binding protein	CL0177 | CL0177	PBP | PBP
OG0004177	117	6	78	134	33.5	3.20617e-29	1.23647e-27	0.002997	COG0555 | COG1178	CysU | FbpB	ABC-type sulfate transport system, permease component | ABC-type Fe3+ transport system, permease component	Inorganic ion transport and metabolism | Inorganic ion transport and metabolism	Metabolism | Metabolism	PF00528	BPD_transp_1	Binding-protein-dependent transport system inner membrane component	CL0404	BPD_transp_1
OG0004542	111	4	84	136	44.9286	4.35e-29	1.66347e-27	0.048951
OG0004123	126	10	69	130	23.7391	5.7156e-29	2.1747e-27	0.044955						PF13392	HNH_3	HNH endonuclease	CL0263	His-Me_finger
OG0004516	100	1	95	139	146.316	8.0934e-29	3.05385e-27	0.010989	COG1819	YjiC	UDP:flavonoid glycosyltransferase YjiC, YdhE family	Carbohydrate transport and metabolism	Metabolism	PF00201 | PF04101	UDPGT | Glyco_tran_28_C	UDP-glucoronosyl and UDP-glucosyl transferase | Glycosyltransferase family 28 C-terminal domain	CL0113 | CL0113	GT-B | GT-B
OG0004034	95	0	100	140	inf	1.60651e-28	5.95299e-27	0.000999001	COG2706 | COG3391	Pgl | YncE	6-phosphogluconolactonase, cycloisomerase 2 family | DNA-binding beta-propeller fold protein YncE	Carbohydrate transport and metabolism | General function prediction only	Metabolism | Poorly characterized	PF02239 | PF07676 | PF10282 | PF17803 | PF17892 | PF17963	Cytochrom_D1 | PD40 | Lactonase | Cadherin_4 | Cadherin_5 | Big_9	Cytochrome D1 heme domain | WD40-like Beta Propeller Repeat | Lactonase, 7-bladed beta-propeller | Bacterial cadherin-like domain | Cadherin-like domain | Bacterial Ig domain	CL0186 | CL0186 | CL0186 | CL0159 | CL0159 | CL0159	Beta_propeller | Beta_propeller | Beta_propeller | E-set | E-set | E-set
OG0000285	165	36	30	104	15.8889	1.98606e-28	7.33549e-27	0.000999001	COG1960	CaiA	Acyl-CoA dehydrogenase related to the alkylation response protein AidB	Lipid transport and metabolism	Metabolism	PF02770 | PF02771 | PF08028	Acyl-CoA_dh_M | Acyl-CoA_dh_N | Acyl-CoA_dh_2	Acyl-CoA dehydrogenase, middle domain | Acyl-CoA dehydrogenase, N-terminal domain | Acyl-CoA dehydrogenase, C-terminal domain	| CL0544 | CL0087	| AcylCoA_ox_dh_N | Acyl-CoA_dh
OG0003127	136	16	59	124	17.8644	5.34534e-28	1.92729e-26	0.021978	COG2207	AraC	AraC-type DNA-binding domain and AraC-containing proteins	Transcription	Information storage and processing	PF00165 | PF12833 | PF12852	HTH_AraC | HTH_18 | Cupin_6	Bacterial regulatory helix-turn-helix proteins, AraC family | Helix-turn-helix domain | Cupin	CL0123 | CL0123 | CL0029	HTH | HTH | Cupin
OG0004106	130	13	65	127	19.5385	6.94048e-28	2.49451e-26	0.000999001
OG0003275	147	23	48	117	15.5788	1.09201e-27	3.90015e-26	0.043956	COG0111	SerA	Phosphoglycerate dehydrogenase or related dehydrogenase	Coenzyme transport and metabolism	Metabolism	PF00389 | PF02826	2-Hacid_dh | 2-Hacid_dh_C	D-isomer specific 2-hydroxyacid dehydrogenase, catalytic domain | D-isomer specific 2-hydroxyacid dehydrogenase, NAD binding domain	CL0325 | CL0063	Form_Glyc_dh | NADP_Rossmann
OG0003336	175	47	20	93	17.3138	1.22828e-27	4.37996e-26	0.001998	COG3386 | COG4257	YvrE | Vgb	Sugar lactone lactonase YvrE | Streptogramin lyase	Carbohydrate transport and metabolism | Defense mechanisms	Metabolism | Cellular processes and signaling	PF03088 | PF08450 | PF20067	Str_synth | SGL | SSL_N	Strictosidine synthase | SMP-30/Gluconolactonase/LRE-like region | Strictosidine synthase-like, N-terminal	CL0186 | CL0186 | CL0186	Beta_propeller | Beta_propeller | Beta_propeller
OG0004933	92	0	103	140	inf	1.4394e-27	5.12474e-26	0.002997	COG1457	CodB	Purine-cytosine permease or related protein	Nucleotide transport and metabolism	Metabolism	PF02133	Transp_cyt_pur	Permease for cytosine/purines, uracil, thiamine, allantoin	CL0062	APC
OG0003330	177	50	18	90	17.7	3.24181e-27	1.14522e-25	0.047952
OG0004185	95	1	100	139	132.05	5.89963e-27	2.05537e-25	0.000999001	COG3450		Predicted enzyme of the cupin superfamily	General function prediction only	Poorly characterized	PF05899	Cupin_3	EutQ-like cupin domain	CL0029	Cupin
OG0004655	94	1	101	139	129.366	1.43933e-26	4.95371e-25	0.004995
OG0005008	89	0	106	140	inf	2.30597e-26	7.88856e-25	0.027972						PF01329 | PF18029	Pterin_4a | Glyoxalase_6	Pterin 4 alpha carbinolamine dehydratase | Glyoxalase-like domain	| CL0104	| Glyoxalase
OG0003393	170	44	25	96	14.8364	2.39625e-26	8.18507e-25	0.000999001	COG0783	Dps	DNA-binding ferritin-like protein (oxidative damage protectant)	Inorganic ion transport and metabolism; Defense mechanisms	Metabolism; Cellular processes and signaling	PF00210 | PF10101	Ferritin | DUF2339	Ferritin-like domain | Predicted membrane protein (DUF2339)	CL0044 |	Ferritin |
OG0003810	122	11	73	129	19.599	2.86117e-26	9.72928e-25	0.003996						PF14337	Abi_alpha	Abortive infection alpha
OG0004408	114	8	81	132	23.2222	5.20826e-26	1.75528e-24	0.000999001						PF02069	Metallothio_Pro	Prokaryotic metallothionein	CL0461	Metallothionein
OG0003783	123	12	72	128	18.2222	5.88154e-26	1.97632e-24	0.002997	COG4399	YheB	Uncharacterized membrane protein YheB, UPF0754 family	Function unknown	Poorly characterized	PF04286	DUF445	Protein of unknown function (DUF445)
OG0004134	123	12	72	128	18.2222	5.88154e-26	1.97632e-24	0.00599401						PF09972	DUF2207	Predicted membrane protein (DUF2207)
OG0004205	109	6	86	134	28.3062	5.89198e-26	1.9769e-24	0.032967	COG0457 | COG2197 | COG2771	TPR | CitB | CsgD	Tetratricopeptide (TPR) repeat | DNA-binding response regulator, NarL/FixJ family, contains REC and HTH domains | DNA-binding transcriptional regulator, CsgD family	General function prediction only | Signal transduction mechanisms; Transcription | Transcription	Poorly characterized | Cellular processes and signaling; Information storage and processing | Information storage and processing	PF00196 | PF17874	GerE | TPR_MalT	Bacterial regulatory proteins, luxR family | MalT-like TPR region	CL0123 | CL0020	HTH | TPR
OG0004974	88	0	107	140	inf	6.12173e-26	2.04493e-24	0.00999001	COG3204 | COG3391 | COG4222	YjiK | YncE |	Uncharacterized Ca-binding beta-propeller protein YjiK | DNA-binding beta-propeller fold protein YncE | Uncharacterized conserved protein, contains a phytase-like domain	General function prediction only | General function prediction only | Function unknown	Poorly characterized | Poorly characterized | Poorly characterized	PF00271 | PF13449	Helicase_C | Phytase-like	Helicase conserved C-terminal domain | Esterase-like activity of phytase	CL0023 | CL0186	P-loop_NTPase | Beta_propeller
OG0004922	88	0	107	140	inf	6.12173e-26	2.04493e-24	0.002997	COG1309	AcrR	DNA-binding protein, AcrR family, includes nucleoid occlusion protein SlmA	Transcription	Information storage and processing	PF00440 | PF17937	TetR_N | TetR_C_28	Bacterial regulatory proteins, tetR family | Tetracyclin repressor-like, C-terminal domain	CL0123 | CL0174	HTH | TetR_C
OG0005039	88	0	107	140	inf	6.12173e-26	2.04493e-24	0.004995
OG0003907	120	11	75	129	18.7636	1.21678e-25	4.0115e-24	0.000999001	COG4266	Alc	Allantoicase	Nucleotide transport and metabolism	Metabolism	PF03561	Allantoicase	Allantoicase repeat	CL0202	GBD
OG0004760	95	2	100	138	65.55	1.99494e-25	6.55791e-24	0.00599401
OG0004081	91	1	104	139	121.625	2.28708e-25	7.44285e-24	0.000999001	COG1175	UgpA	ABC-type sugar transport system, permease component	Carbohydrate transport and metabolism	Metabolism	PF00528	BPD_transp_1	Binding-protein-dependent transport system inner membrane component	CL0404	BPD_transp_1
OG0004340	117	10	78	130	19.5	2.35157e-25	7.64177e-24	0.000999001						PF02720	DUF222	Domain of unknown function (DUF222)
OG0005130	83	0	112	140	inf	2.82861e-24	8.83794e-23	0.004995
OG0003767	144	26	51	114	12.3801	2.85627e-24	8.91212e-23	0.043956	COG0439 | COG1984 | COG2049 | COG4770	AccC | PxpC | PxpB | PccA	Biotin carboxylase | 5-oxoprolinase subunit C/Allophanate hydrolase subunit 2 | 5-oxoprolinase subunit B/Allophanate hydrolase subunit 1 | Acetyl/propionyl-CoA carboxylase, alpha subunit	Lipid transport and metabolism | Amino acid transport and metabolism | Amino acid transport and metabolism | Lipid transport and metabolism	Metabolism | Metabolism | Metabolism | Metabolism	PF00289 | PF00364 | PF02626 | PF02682 | PF02785 | PF02786	Biotin_carb_N | Biotin_lipoyl | CT_A_B | CT_C_D | Biotin_carb_C | CPSase_L_D2	Biotin carboxylase, N-terminal domain | Biotin-requiring enzyme | Carboxyltransferase domain, subdomain A and B | Carboxyltransferase domain, subdomain C and D | Biotin carboxylase C-terminal domain | Carbamoyl-phosphate synthase L chain, ATP binding domain	CL0483 | CL0105 | CL0475 | CL0475 | CL0105 | CL0179	PreATP-grasp | Hybrid | Cyclophil-like | Cyclophil-like | Hybrid | ATP-grasp
OG0002525	142	25	53	115	12.3245	3.26203e-24	1.01225e-22	0.000999001	COG0665	DadA	Glycine/D-amino acid oxidase (deaminating)	Amino acid transport and metabolism	Metabolism	PF01266 | PF08402	DAO | TOBE_2	FAD dependent oxidoreductase | TOBE domain	CL0063 | CL0021	NADP_Rossmann | OB
OG0004931	91	2	104	138	60.375	4.72514e-24	1.45633e-22	0.010989	COG0745	OmpR	DNA-binding response regulator, OmpR family, contains REC and winged-helix (wHTH) domain	Signal transduction mechanisms; Transcription	Cellular processes and signaling; Information storage and processing	PF00072 | PF00486	Response_reg | Trans_reg_C	Response regulator receiver domain | Transcriptional regulatory protein, C terminal	CL0304 | CL0123	CheY | HTH
OG0004924	87	1	108	139	111.972	4.88461e-24	1.49938e-22	0.00599401						PF13827	DUF4189	Domain of unknown function (DUF4189)
OG0003567	159	38	36	102	11.8553	4.97176e-24	1.52407e-22	0.000999001	COG3402	YdbS	Uncharacterized membrane protein YdbS, contains bPH2 (bacterial pleckstrin homology) domain	Function unknown	Poorly characterized	PF03703	bPH_2	Bacterial PH domain	CL0266	PH
OG0004778	82	0	113	140	inf	6.90728e-24	2.09198e-22	0.000999001	COG1302	YloU	Uncharacterized conserved protein YloU, alkaline shock protein (Asp23) family	Function unknown	Poorly characterized	PF03780	Asp23	Asp23 family, cell envelope-related function
OG0005077	82	0	113	140	inf	6.90728e-24	2.09198e-22	0.000999001
OG0004955	82	0	113	140	inf	6.90728e-24	2.09198e-22	0.000999001	COG1302	YloU	Uncharacterized conserved protein YloU, alkaline shock protein (Asp23) family	Function unknown	Poorly characterized	PF01883 | PF03780	FeS_assembly_P | Asp23	Iron-sulfur cluster assembly protein | Asp23 family, cell envelope-related function	CL0232 |	NifU |
OG0004956	82	0	113	140	inf	6.90728e-24	2.09198e-22	0.000999001						PF10031	DUF2273	Small integral membrane protein (DUF2273)
OG0004970	82	0	113	140	inf	6.90728e-24	2.09198e-22	0.001998						PF19803	DUF6286	Family of unknown function (DUF6286)
OG0004839	94	3	101	137	42.5017	7.57821e-24	2.28908e-22	0.001998						PF13687	DUF4153	Domain of unknown function (DUF4153)
OG0004911	90	2	105	138	59.1429	1.11193e-23	3.31028e-22	0.045954						PF05257	CHAP	CHAP domain	CL0125	Peptidase_CA
OG0005156	81	0	114	140	inf	1.72735e-23	5.08248e-22	0.011988	COG0589	UspA	Nucleotide-binding universal stress protein, UspA family	Signal transduction mechanisms	Cellular processes and signaling	PF00582 | PF07690	Usp | MFS_1	Universal stress protein family | Major Facilitator Superfamily	CL0039 | CL0015	HUP | MFS
OG0004991	81	0	114	140	inf	1.72735e-23	5.08248e-22	0.000999001
OG0005105	81	0	114	140	inf	1.72735e-23	5.08248e-22	0.000999001	COG1028	FabG	NAD(P)-dependent dehydrogenase, short-chain alcohol dehydrogenase family	Lipid transport and metabolism	Metabolism	PF00106 | PF13561	adh_short | adh_short_C2	short chain dehydrogenase | Enoyl-(Acyl carrier protein) reductase	CL0063 | CL0063	NADP_Rossmann | NADP_Rossmann
OG0005079	81	0	114	140	inf	1.72735e-23	5.08248e-22	0.00999001	COG3201	PnuC	Nicotinamide riboside transporter PnuC	Coenzyme transport and metabolism	Metabolism	PF04973	NMN_transporter	Nicotinamide mononucleotide transporter
OG0000702	99	5	96	135	27.8438	2.62589e-23	7.68649e-22	0.000999001	COG0444 | COG1124 | COG4608	DppD | DppF | AppF	ABC-type dipeptide/oligopeptide/nickel transport system, ATPase component | ABC-type dipeptide/oligopeptide/nickel transport system, ATPase component | ABC-type oligopeptide transport system, ATPase component	Amino acid transport and metabolism; Inorganic ion transport and metabolism | Amino acid transport and metabolism; Inorganic ion transport and metabolism | Amino acid transport and metabolism	Metabolism; Metabolism | Metabolism; Metabolism | Metabolism	PF00005 | PF00528 | PF08352 | PF12911	ABC_tran | BPD_transp_1 | oligo_HPY | OppC_N	ABC transporter | Binding-protein-dependent transport system inner membrane component | Oligopeptide/dipeptide transporter, C-terminal region | N-terminal TM domain of oligopeptide transport permease C	CL0023 | CL0404 | |	P-loop_NTPase | BPD_transp_1 | |
OG0000627	155	36	40	104	11.1944	3.30062e-23	9.56296e-22	0.000999001	COG0010	SpeB	Arginase/agmatinase family enzyme	Amino acid transport and metabolism	Metabolism	PF00491	Arginase	Arginase family	CL0302	Arginase
OG0005131	80	0	115	140	inf	4.44055e-23	1.27519e-21	0.000999001	COG4257	Vgb	Streptogramin lyase	Defense mechanisms	Cellular processes and signaling
OG0005186	80	0	115	140	inf	4.44055e-23	1.27519e-21	0.000999001	COG0395 | COG4149	UgpE | ModB	ABC-type glycerol-3-phosphate transport system, permease component | ABC-type molybdate transport system, permease component ModB	Carbohydrate transport and metabolism | Inorganic ion transport and metabolism	Metabolism | Metabolism	PF00528	BPD_transp_1	Binding-protein-dependent transport system inner membrane component	CL0404	BPD_transp_1
OG0005153	80	0	115	140	inf	4.44055e-23	1.27519e-21	0.003996						PF11716	MDMPI_N	Mycothiol maleylpyruvate isomerase N-terminal domain	CL0310	DinB
OG0004912	79	0	116	140	inf	5.95361e-23	1.69895e-21	0.000999001	COG0044	AllB	Dihydroorotase or related cyclic amidohydrolase	Nucleotide transport and metabolism	Metabolism	PF01979	Amidohydro_1	Amidohydrolase family	CL0034	Amidohydrolase
OG0005207	79	0	116	140	inf	5.95361e-23	1.69895e-21	0.000999001	COG0434	BtpA	Membrane biogenesis protein, BtpA/SgcQ family	Cell wall/membrane/envelope biogenesis	Cellular processes and signaling	PF03437	BtpA	BtpA family	CL0036	TIM_barrel
OG0004020	131	20	64	120	12.2812	6.20665e-23	1.76672e-21	0.001998
OG0001290	172	52	23	88	12.6555	6.89522e-23	1.94565e-21	0.024975	COG0778	NfnB	Nitroreductase	Energy production and conversion	Metabolism	PF00881	Nitroreductase	Nitroreductase family	CL0529	FMN-dep-NRtase
OG0003604	150	33	45	107	10.8081	8.67864e-23	2.44282e-21	0.040959	COG0604 | COG1064	Qor | AdhP	NADPH:quinone reductase or related Zn-dependent oxidoreductase | D-arabinose 1-dehydrogenase, Zn-dependent alcohol dehydrogenase family	Energy production and conversion; General function prediction only | Carbohydrate transport and metabolism	Metabolism; Poorly characterized | Metabolism	PF00107	ADH_zinc_N	Zinc-binding dehydrogenase	CL0063	NADP_Rossmann
OG0000790	181	63	14	77	15.8016	8.93258e-23	2.50498e-21	0.000999001	COG0640	ArsR	DNA-binding transcriptional regulator, ArsR family	Transcription	Information storage and processing	PF01022 | PF12840	HTH_5 | HTH_20	Bacterial regulatory protein, arsR family | Helix-turn-helix domain	CL0123 | CL0123	HTH | HTH
OG0005038	78	0	117	140	inf	1.33951e-22	3.73797e-21	0.048951	COG1064	AdhP	D-arabinose 1-dehydrogenase, Zn-dependent alcohol dehydrogenase family	Carbohydrate transport and metabolism	Metabolism	PF00107 | PF08240	ADH_zinc_N | ADH_N	Zinc-binding dehydrogenase | Alcohol dehydrogenase GroES-like domain	CL0063 | CL0296	NADP_Rossmann | GroES
OG0002804	195	90	0	50	inf	2.38557e-22	6.59224e-21	0.011988	COG0534	NorM	Na+-driven multidrug efflux pump, DinF/NorM/MATE family	Defense mechanisms	Cellular processes and signaling	PF01368 | PF01554 | PF02272	DHH | MatE | DHHA1	DHH family | MatE | DHHA1 domain	CL0137 | CL0222 |	HAD | MviN_MATE |
OG0003732	148	32	47	108	10.6277	2.67489e-22	7.33819e-21	0.000999001	COG1808	AF0785	Uncharacterized membrane protein AF0785, contains DUF389 domain	Function unknown	Poorly characterized	PF04087	DUF389	Domain of unknown function (DUF389)
OG0003361	161	43	34	97	10.6819	3.14907e-22	8.60785e-21	0.000999001	COG2141	SsuD	Flavin-dependent oxidoreductase, luciferase family (includes alkanesulfonate monooxygenase SsuD and methylene tetrahydromethanopterin reductase)	Coenzyme transport and metabolism; General function prediction only	Metabolism; Poorly characterized	PF00296	Bac_luciferase	Luciferase-like monooxygenase
OG0004418	111	11	84	129	15.4968	4.14426e-22	1.12469e-20	0.004995	COG1585	YbbJ	Membrane protein implicated in regulation of membrane protease activity	Posttranslational modification, protein turnover, chaperones	Cellular processes and signaling	PF01957	NfeD	NfeD-like C-terminal, partner-binding	CL0021	OB
OG0005144	82	1	113	139	100.867	4.31744e-22	1.16474e-20	0.034965
OG0005215	76	0	119	140	inf	6.92209e-22	1.84983e-20	0.000999001	COG1053	SdhA	Succinate dehydrogenase/fumarate reductase, flavoprotein subunit	Energy production and conversion	Metabolism	PF00890 | PF02910	FAD_binding_2 | Succ_DH_flav_C	FAD binding domain | Fumarate reductase flavoprotein C-term	CL0063 |	NADP_Rossmann |
OG0005236	76	0	119	140	inf	6.92209e-22	1.84983e-20	0.000999001	COG1141 | COG1146	Fer | PreA	Ferredoxin | NAD-dependent dihydropyrimidine dehydrogenase, PreA subunit	Energy production and conversion | Nucleotide transport and metabolism	Metabolism | Metabolism	PF00037 | PF13187 | PF13237	Fer4 | Fer4_9 | Fer4_10	4Fe-4S binding domain | 4Fe-4S dicluster domain | 4Fe-4S dicluster domain	CL0344 | CL0344 | CL0344	4Fe-4S | 4Fe-4S | 4Fe-4S
OG0003756	126	19	69	121	11.6293	7.07334e-22	1.88581e-20	0.000999001
OG0003291	175	58	20	82	12.3707	1.09784e-21	2.90647e-20	0.003996	COG1977	MoaD	Molybdopterin synthase sulfur carrier subunit MoaD	Coenzyme transport and metabolism	Metabolism	PF02597	ThiS	ThiS family	CL0072	Ubiquitin
OG0003126	184	69	11	71	17.2121	1.1362e-21	3.00102e-20	0.001998	COG1012	AdhE	Acyl-CoA reductase or other NAD-dependent aldehyde dehydrogenase	Lipid transport and metabolism	Metabolism	PF00171	Aldedh	Aldehyde dehydrogenase family	CL0099	ALDH-like
OG0003535	80	1	115	139	96.6957	1.26475e-21	3.32895e-20	0.001998						PF01391	Collagen	Collagen triple helix repeat (20 copies)
OG0005216	75	0	120	140	inf	1.60208e-21	4.19253e-20	0.00799201
OG0002815	165	48	30	92	10.5417	1.76688e-21	4.61084e-20	0.000999001	COG0580	GlpF	Glycerol uptake facilitator or related aquaporin (Major Intrinsic protein Family)	Carbohydrate transport and metabolism	Metabolism	PF00230	MIP	Major intrinsic protein	CL0716	Aquaporin-like
OG0003278	175	59	20	81	12.0127	3.41489e-21	8.755e-20	0.004995	COG1310	Rri1	Proteasome lid subunit RPN8/RPN11, contains Jab1/MPN domain metalloenzyme (JAMM) motif	Posttranslational modification, protein turnover, chaperones	Cellular processes and signaling	PF14464	Prok-JAB	Prokaryotic homologs of the JAB domain	CL0366	JAB
OG0005311	74	0	121	140	inf	3.77377e-21	9.63159e-20	0.012987	COG0477 | COG2814	ProP | AraJ	MFS family permease, includes anhydromuropeptide permease AmpG | Predicted arabinose efflux permease AraJ, MFS family	Carbohydrate transport and metabolism; Amino acid transport and metabolism; Inorganic ion transport and metabolism; General function prediction only | Carbohydrate transport and metabolism	Metabolism; Metabolism; Metabolism; Poorly characterized | Metabolism	PF00083 | PF07690	Sugar_tr | MFS_1	Sugar (and other) transporter | Major Facilitator Superfamily	CL0015 | CL0015	MFS | MFS
OG0003982	131	23	64	117	10.4124	3.92354e-21	9.99139e-20	0.000999001	COG1028	FabG	NAD(P)-dependent dehydrogenase, short-chain alcohol dehydrogenase family	Lipid transport and metabolism	Metabolism	PF00106 | PF13561	adh_short | adh_short_C2	short chain dehydrogenase | Enoyl-(Acyl carrier protein) reductase	CL0063 | CL0063	NADP_Rossmann | NADP_Rossmann
OG0003376	131	23	64	117	10.4124	3.92354e-21	9.99139e-20	0.000999001	COG0627 | COG3023 | COG3179 | COG3547	FrmB | AmpD | GH19 |	S-formylglutathione hydrolase FrmB | N-acetyl-anhydromuramyl-L-alanine amidase AmpD | Chitinase, GH19 family | Transposase	Defense mechanisms | Cell wall/membrane/envelope biogenesis | Carbohydrate transport and metabolism | Mobilome: prophages, transposons	Cellular processes and signaling | Cellular processes and signaling | Metabolism |	PF00756 | PF01471 | PF01510 | PF01548 | PF01551 | PF02371	Esterase | PG_binding_1 | Amidase_2 | DEDD_Tnp_IS110 | Peptidase_M23 | Transposase_20	Putative esterase | Putative peptidoglycan binding domain | N-acetylmuramoyl-L-alanine amidase | Transposase | Peptidase family M23 | Transposase IS116/IS110/IS902 family	CL0028 | CL0244 | | | CL0105 | CL0198	AB_hydrolase | PGBD | | | Hybrid | HHH
OG0004039	103	9	92	131	16.2959	5.79008e-21	1.46461e-19	0.000999001
OG0003778	129	22	66	118	10.4835	7.2404e-21	1.82335e-19	0.000999001	COG1028	FabG	NAD(P)-dependent dehydrogenase, short-chain alcohol dehydrogenase family	Lipid transport and metabolism	Metabolism	PF00106 | PF13561	adh_short | adh_short_C2	short chain dehydrogenase | Enoyl-(Acyl carrier protein) reductase	CL0063 | CL0063	NADP_Rossmann | NADP_Rossmann
OG0004292	92	5	103	135	24.1165	7.58275e-21	1.90323e-19	0.000999001						PF03793	PASTA	PASTA domain
OG0001105	173	57	22	83	11.4506	8.09348e-21	2.02694e-19	0.000999001	COG0069 | COG2146	GltB2 | NirD	Glutamate synthase domain 2 | Ferredoxin subunit of nitrite reductase or a ring-hydroxylating dioxygenase	Amino acid transport and metabolism | Inorganic ion transport and metabolism; Secondary metabolites biosynthesis, transport and catabolism	Metabolism | Metabolism; Metabolism	PF00355 | PF01645	Rieske | Glu_synthase	Rieske [2Fe-2S] domain | Conserved region in glutamate synthase	CL0516 | CL0036	ISP-domain | TIM_barrel
OG0004464	107	11	88	129	14.2593	8.93572e-21	2.23295e-19	0.001998						PF14145	YrhK	YrhK-like protein
OG0003120	156	42	39	98	9.33333	2.11503e-20	5.20508e-19	0.024975	COG0427 | COG2057	ACH1 | AtoA	Propionyl CoA:succinate CoA transferase | Acyl-CoA:acetate/3-ketoacid CoA transferase, beta subunit	Energy production and conversion | Lipid transport and metabolism	Metabolism | Metabolism	PF02550 | PF13336	AcetylCoA_hydro | AcetylCoA_hyd_C	Acetyl-CoA hydrolase/transferase N-terminal domain | Acetyl-CoA hydrolase/transferase C-terminal domain	CL0246 | CL0246	ISOCOT_Fold | ISOCOT_Fold
OG0005383	72	0	123	140	inf	2.23918e-20	5.46914e-19	0.00699301						PF13396	PLDc_N	Phospholipase_D-nuclease N-terminal
OG0005407	71	0	124	140	inf	2.85645e-20	6.92467e-19	0.000999001	COG3153	yhbS	Predicted N-acetyltransferase YhbS	General function prediction only	Poorly characterized	PF00583 | PF13527	Acetyltransf_1 | Acetyltransf_9	Acetyltransferase (GNAT) family | Acetyltransferase (GNAT) domain	CL0257 | CL0257	Acetyltrans | Acetyltrans
OG0004775	71	0	124	140	inf	2.85645e-20	6.92467e-19	0.000999001	COG0471 | COG1055	CitT | ArsB	Di- and tricarboxylate antiporter | Na+/H+ antiporter NhaD or related arsenite permease	Carbohydrate transport and metabolism | Inorganic ion transport and metabolism	Metabolism | Metabolism	PF02515 | PF03600 | PF07158	CoA_transf_3 | CitMHS | MatC_N	CoA-transferase family III | Citrate transporter | Dicarboxylate carrier protein MatC N-terminus	| CL0182 | CL0182	| IT | IT
OG0005318	71	0	124	140	inf	2.85645e-20	6.92467e-19	0.00899101	COG2971	BadF	BadF-type ATPase, related to human N-acetylglucosamine kinase	Carbohydrate transport and metabolism	Metabolism	PF01869	BcrAD_BadFG	BadF/BadG/BcrA/BcrD ATPase family	CL0108	Actin_ATPase
OG0004892	71	0	124	140	inf	2.85645e-20	6.92467e-19	0.028971
OG0005095	80	2	115	138	48	3.56723e-20	8.57456e-19	0.000999001	COG2124	CypX	Cytochrome P450	Secondary metabolites biosynthesis, transport and catabolism; Defense mechanisms	Metabolism; Cellular processes and signaling	PF00067	p450	Cytochrome P450
OG0002603	139	30	56	110	9.10119	5.27508e-20	1.26263e-18	0.021978	COG1309	AcrR	DNA-binding protein, AcrR family, includes nucleoid occlusion protein SlmA	Transcription	Information storage and processing	PF00440 | PF13977 | PF16925	TetR_N | TetR_C_6 | TetR_C_13	Bacterial regulatory proteins, tetR family | BetI-type transcriptional repressor, C-terminal | Tetracyclin repressor-like, C-terminal domain	CL0123 | CL0174 | CL0174	HTH | TetR_C | TetR_C
OG0005441	70	0	125	140	inf	6.20363e-20	1.47865e-18	0.002997
OG0005451	70	0	125	140	inf	6.20363e-20	1.47865e-18	0.013986	COG0119	LeuA	Isopropylmalate/homocitrate/citramalate synthases	Amino acid transport and metabolism	Metabolism	PF00682 | PF08502	HMGL-like | LeuA_dimer	HMGL-like | LeuA allosteric (dimerisation) domain	CL0036 |	TIM_barrel |
OG0005010	83	3	112	137	33.8423	6.26775e-20	1.48925e-18	0.000999001
OG0003156	151	39	44	101	8.88753	6.69393e-20	1.58359e-18	0.00799201	COG0662 | COG0702 | COG1917 | COG3450	ManC | YbjT | QdoI |	Mannose-6-phosphate isomerase, cupin superfamily | Uncharacterized conserved protein YbjT, contains NAD(P)-binding and DUF2867 domains | Cupin domain protein related to quercetin dioxygenase | Predicted enzyme of the cupin superfamily	Carbohydrate transport and metabolism | General function prediction only | General function prediction only | General function prediction only	Metabolism | Poorly characterized | Poorly characterized | Poorly characterized	PF07883 | PF13460	Cupin_2 | NAD_binding_10	Cupin domain | NAD(P)H-binding	CL0029 | CL0063	Cupin | NADP_Rossmann
OG0002565	191	85	4	55	30.8971	7.58909e-20	1.78269e-18	0.048951	COG0346 | COG3607	GloA |	Catechol 2,3-dioxygenase or related enzyme, vicinal oxygen chelate (VOC) family | Lactoylglutathione lyase-related enzyme, vicinal oxygen chelate (VOC) family	Secondary metabolites biosynthesis, transport and catabolism | General function prediction only	Metabolism | Poorly characterized	PF00903 | PF13669 | PF18029	Glyoxalase | Glyoxalase_4 | Glyoxalase_6	Glyoxalase/Bleomycin resistance protein/Dioxygenase superfamily | Glyoxalase/Bleomycin resistance protein/Dioxygenase superfamily | Glyoxalase-like domain	CL0104 | CL0104 | CL0104	Glyoxalase | Glyoxalase | Glyoxalase
OG0005295	75	1	120	139	86.875	8.61761e-20	2.01388e-18	0.042957	COG1917	QdoI	Cupin domain protein related to quercetin dioxygenase	General function prediction only	Poorly characterized
OG0004893	69	0	126	140	inf	1.3545e-19	3.12995e-18	0.004995
OG0003840	101	10	94	130	13.9681	1.86619e-19	4.29489e-18	0.01998	COG3193	GlcG	Heme-binding protein HbpS, GlcG/HbpS family	Signal transduction mechanisms	Cellular processes and signaling	PF03928	HbpS-like	Haem degrading protein HbpS-like	CL0161	GAF
OG0004031	127	23	68	117	9.50064	1.9205e-19	4.41539e-18	0.00599401
OG0000691	195	96	0	44	inf	2.06057e-19	4.72785e-18	0.000999001	COG2259	DoxX	Uncharacterized membrane protein YphA, DoxX/SURF4 family	Function unknown	Poorly characterized	PF07681	DoxX	DoxX	CL0131	DoxD-like
OG0003568	154	42	41	98	8.76423	2.20915e-19	5.05346e-18	0.012987	COG1120 | COG1121 | COG1124 | COG1132 | COG4619	FepC | ZnuC | DppF | MdlB | FetA	ABC-type cobalamin/Fe3+-siderophores transport system, ATPase component | ABC-type Mn2+/Zn2+ transport system, ATPase component | ABC-type dipeptide/oligopeptide/nickel transport system, ATPase component | ABC-type multidrug transport system, ATPase and permease component | ABC-type iron transporter FetAB, ATPase component	Inorganic ion transport and metabolism; Coenzyme transport and metabolism | Inorganic ion transport and metabolism | Amino acid transport and metabolism; Inorganic ion transport and metabolism | Defense mechanisms | Inorganic ion transport and metabolism	Metabolism; Metabolism | Metabolism | Metabolism; Metabolism | Cellular processes and signaling | Metabolism	PF00005 | PF00664	ABC_tran | ABC_membrane	ABC transporter | ABC transporter transmembrane region	CL0023 | CL0241	P-loop_NTPase | ABC_membrane
OG0004417	105	12	90	128	12.4444	2.60608e-19	5.91971e-18	0.000999001	COG0726	CDA1	Peptidoglycan/xylan/chitin deacetylase, PgdA/NodB/CDA1 family	Carbohydrate transport and metabolism; Cell wall/membrane/envelope biogenesis	Metabolism; Cellular processes and signaling	PF01522	Polysacc_deac_1	Polysaccharide deacetylase	CL0158	GH_CE
OG0005511	68	0	127	140	inf	2.98208e-19	6.72672e-18	0.000999001	COG0456	RimI	Ribosomal protein S18 acetylase RimI and related acetyltransferases	Translation, ribosomal structure and biogenesis	Information storage and processing	PF00583	Acetyltransf_1	Acetyltransferase (GNAT) family	CL0257	Acetyltrans
OG0004840	68	0	127	140	inf	2.98208e-19	6.72672e-18	0.000999001						PF02293	AmiS_UreI	AmiS/UreI family transporter
OG0000227	195	97	0	43	inf	6.20294e-19	1.37732e-17	0.000999001	COG1141 | COG3315	Fer | YktD	Ferredoxin | O-Methyltransferase involved in polyketide biosynthesis	Energy production and conversion | Secondary metabolites biosynthesis, transport and catabolism	Metabolism | Metabolism	PF04072	LCM	Leucine carboxyl methyltransferase	CL0063	NADP_Rossmann
OG0005512	67	0	128	140	inf	6.64256e-19	1.47349e-17	0.035964	COG0726	CDA1	Peptidoglycan/xylan/chitin deacetylase, PgdA/NodB/CDA1 family	Carbohydrate transport and metabolism; Cell wall/membrane/envelope biogenesis	Metabolism; Cellular processes and signaling	PF01522	Polysacc_deac_1	Polysaccharide deacetylase	CL0158	GH_CE
OG0004891	71	1	124	139	79.5887	1.21467e-18	2.67616e-17	0.000999001	COG0698	RpiB	Ribose 5-phosphate isomerase RpiB	Carbohydrate transport and metabolism	Metabolism	PF02502	LacAB_rpiB	Ribose/Galactose Isomerase
OG0005274	75	2	120	138	43.125	1.27654e-18	2.80703e-17	0.02997	COG0477 | COG2814	ProP | AraJ	MFS family permease, includes anhydromuropeptide permease AmpG | Predicted arabinose efflux permease AraJ, MFS family	Carbohydrate transport and metabolism; Amino acid transport and metabolism; Inorganic ion transport and metabolism; General function prediction only | Carbohydrate transport and metabolism	Metabolism; Metabolism; Metabolism; Poorly characterized | Metabolism	PF07690	MFS_1	Major Facilitator Superfamily	CL0015	MFS
OG0003133	182	73	13	67	12.8493	1.28405e-18	2.82082e-17	0.000999001	COG0160	ArgD	Acetylornithine aminotransferase/4-aminobutyrate aminotransferase	Amino acid transport and metabolism	Metabolism	PF00202	Aminotran_3	Aminotransferase class-III	CL0061	PLP_aminotran
OG0000498	185	77	10	63	15.1364	1.37658e-18	3.01825e-17	0.001998	COG0477 | COG2814	ProP | AraJ	MFS family permease, includes anhydromuropeptide permease AmpG | Predicted arabinose efflux permease AraJ, MFS family	Carbohydrate transport and metabolism; Amino acid transport and metabolism; Inorganic ion transport and metabolism; General function prediction only | Carbohydrate transport and metabolism	Metabolism; Metabolism; Metabolism; Poorly characterized | Metabolism	PF07690	MFS_1	Major Facilitator Superfamily	CL0015	MFS
OG0004969	66	0	129	140	inf	1.50222e-18	3.28738e-17	0.000999001	COG0388	Nit2	Omega-amidase YafV/Nit2, hydrolyzes alpha-ketoglutaramate	Energy production and conversion	Metabolism	PF00795	CN_hydrolase	Carbon-nitrogen hydrolase
OG0005542	66	0	129	140	inf	1.50222e-18	3.28738e-17	0.002997						PF01814	Hemerythrin	Hemerythrin HHE cation binding domain
OG0004513	90	7	105	133	16.2857	2.10528e-18	4.55443e-17	0.00799201	COG2159 | COG3618	LigW |	5-carboxyvanillate decarboxylase LigW (lignin degradation), amidohydro domain | Predicted metal-dependent hydrolase, TIM-barrel fold	Carbohydrate transport and metabolism | General function prediction only	Metabolism | Poorly characterized	PF04909	Amidohydro_2	Amidohydrolase	CL0034	Amidohydrolase
OG0004137	108	15	87	125	10.3448	3.19047e-18	6.84987e-17	0.000999001	COG1760	SdaA	L-serine deaminase	Amino acid transport and metabolism	Metabolism	PF03313 | PF03315	SDH_alpha | SDH_beta	Serine dehydratase alpha chain | Serine dehydratase beta chain	| CL0697	| SDH_beta
OG0005519	65	0	130	140	inf	3.46004e-18	7.39369e-17	0.001998
OG0005577	65	0	130	140	inf	3.46004e-18	7.39369e-17	0.002997	COG3257	AllE	Ureidoglycine aminohydrolase	Nucleotide transport and metabolism	Metabolism	PF05899 | PF07883	Cupin_3 | Cupin_2	EutQ-like cupin domain | Cupin domain	CL0029 | CL0029	Cupin | Cupin
OG0005473	65	0	130	140	inf	3.46004e-18	7.39369e-17	0.037962	COG0237 | COG0703 | COG1936	CoaE | AroK | Fap7	Dephospho-CoA kinase | Shikimate kinase | Broad-specificity NMP kinase	Coenzyme transport and metabolism | Amino acid transport and metabolism | Nucleotide transport and metabolism	Metabolism | Metabolism | Metabolism	PF01202 | PF13238	SKI | AAA_18	Shikimate kinase | AAA domain	CL0023 | CL0023	P-loop_NTPase | P-loop_NTPase
OG0003657	148	40	47	100	7.87234	4.38592e-18	9.31958e-17	0.012987	COG0819	TenA	Aminopyrimidine aminohydrolase TenA (thiamine salvage pathway)	Coenzyme transport and metabolism	Metabolism	PF03070	TENA_THI-4	TENA/THI-4/PQQC family	CL0230	HO
OG0005431	69	1	126	139	76.119	5.98778e-18	1.26054e-16	0.000999001	COG3470	Tpd	Uncharacterized conserved protein probably involved in high-affinity Fe2+ transport	Cell wall/membrane/envelope biogenesis; Lipid transport and metabolism	Cellular processes and signaling; Metabolism
OG0005482	64	0	131	140	inf	8.13528e-18	1.70316e-16	0.002997	COG2141	SsuD	Flavin-dependent oxidoreductase, luciferase family (includes alkanesulfonate monooxygenase SsuD and methylene tetrahydromethanopterin reductase)	Coenzyme transport and metabolism; General function prediction only	Metabolism; Poorly characterized	PF00296	Bac_luciferase	Luciferase-like monooxygenase
OG0003090	174	65	21	75	9.56044	1.22133e-17	2.5382e-16	0.000999001	COG0299 | COG0788	PurN | PurU	Folate-dependent phosphoribosylglycinamide formyltransferase PurN | Formyltetrahydrofolate hydrolase	Nucleotide transport and metabolism | Nucleotide transport and metabolism	Metabolism | Metabolism	PF00551 | PF01842 | PF13740	Formyl_trans_N | ACT | ACT_6	Formyl transferase | ACT domain | ACT domain	| CL0070 | CL0070	| ACT | ACT
OG0005056	72	2	123	138	40.3902	1.41292e-17	2.92298e-16	0.00899101
OG0005375	63	0	132	140	inf	1.95444e-17	4.02129e-16	0.000999001	COG0021 | COG3959	TktA | TktA1	Transketolase | Transketolase, N-terminal subunit	Carbohydrate transport and metabolism | Carbohydrate transport and metabolism	Metabolism | Metabolism	PF00456 | PF02779 | PF02780	Transketolase_N | Transket_pyr | Transketolase_C	Transketolase, thiamine diphosphate binding domain | Transketolase, pyrimidine binding domain | Transketolase, C-terminal domain	CL0254 | CL0254 | CL0591	THDP-binding | THDP-binding | TKC_like
OG0005609	63	0	132	140	inf	1.95444e-17	4.02129e-16	0.00699301	COG0715	TauA	ABC-type nitrate/sulfonate/bicarbonate transport system, periplasmic component	Inorganic ion transport and metabolism	Metabolism	PF09084	NMT1	NMT1/THI5 like	CL0177	PBP
OG0003857	129	28	66	112	7.81818	2.11853e-17	4.35497e-16	0.048951	COG0739	NlpD	Murein DD-endopeptidase MepM and murein hydrolase activator NlpD, contains LysM domain	Cell wall/membrane/envelope biogenesis	Cellular processes and signaling	PF01551	Peptidase_M23	Peptidase family M23	CL0105	Hybrid
OG0005540	62	0	133	140	inf	2.17491e-17	4.44672e-16	0.000999001	COG0834	HisJ	ABC-type amino acid transport/signal transduction system, periplasmic component/domain	Amino acid transport and metabolism; Signal transduction mechanisms	Metabolism; Cellular processes and signaling	PF00497	SBP_bac_3	Bacterial extracellular solute-binding proteins, family 3	CL0177	PBP
OG0005671	62	0	133	140	inf	2.17491e-17	4.44672e-16	0.000999001	COG3842	PotA	ABC-type Fe3+/spermidine/putrescine transport systems, ATPase component	Amino acid transport and metabolism	Metabolism	PF00005 | PF08402	ABC_tran | TOBE_2	ABC transporter | TOBE domain	CL0023 | CL0021	P-loop_NTPase | OB
OG0005676	62	0	133	140	inf	2.17491e-17	4.44672e-16	0.000999001	COG1873	YlmC	Sporulation protein YlmC, YlmC/YmxH family, contains PRC-barrel domain	General function prediction only	Poorly characterized	PF05239	PRC	PRC-barrel domain	CL0350	PRC-barrel
OG0005539	62	0	133	140	inf	2.17491e-17	4.44672e-16	0.000999001	COG0174	GlnA	Glutamine synthetase	Amino acid transport and metabolism	Metabolism	PF00120	Gln-synt_C	Glutamine synthetase, catalytic domain	CL0286	GCS
OG0003775	132	30	63	110	7.68254	2.35778e-17	4.81194e-16	0.015984	COG3467 | COG3576 | COG3871	NimA | | YzzA	Nitroimidazole reductase NimA or a related FMN-containing flavoprotein, pyridoxamine 5'-phosphate oxidase superfamily | Predicted flavin-nucleotide-binding protein, pyridoxine 5'-phosphate oxidase superfamily | General stress protein 26 (function unknown)	Defense mechanisms | General function prediction only | Function unknown	Cellular processes and signaling | Poorly characterized | Poorly characterized	PF01243	Putative_PNPOx	Pyridoxamine 5'-phosphate oxidase	CL0336	FMN-binding
OG0002718	185	80	10	60	13.875	2.55399e-17	5.19373e-16	0.000999001	COG0031	CysK	Cysteine synthase	Amino acid transport and metabolism	Metabolism	PF00291 | PF14464	PALP | Prok-JAB	Pyridoxal-phosphate dependent enzyme | Prokaryotic homologs of the JAB domain	CL0063 | CL0366	NADP_Rossmann | JAB
OG0005645	61	0	134	140	inf	4.58168e-17	9.16941e-16	0.002997	COG0001	HemL	Glutamate-1-semialdehyde aminotransferase	Coenzyme transport and metabolism	Metabolism	PF00202 | PF08421 | PF08484	Aminotran_3 | Methyltransf_13 | Methyltransf_14	Aminotransferase class-III | Putative zinc binding domain | C-methyltransferase C-terminal domain	CL0061 | CL0045 | CL0063	PLP_aminotran | Rubredoxin | NADP_Rossmann
OG0005450	61	0	134	140	inf	4.58168e-17	9.16941e-16	0.002997	COG2771 | COG2909	CsgD | MalT	DNA-binding transcriptional regulator, CsgD family | ATP-, maltotriose- and DNA-dependent transcriptional regulator MalT	Transcription | Transcription	Information storage and processing | Information storage and processing	PF00196 | PF13191	GerE | AAA_16	Bacterial regulatory proteins, luxR family | AAA ATPase domain	CL0123 | CL0023	HTH | P-loop_NTPase
OG0005178	61	0	134	140	inf	4.58168e-17	9.16941e-16	0.028971
OG0004925	86	7	109	133	14.9908	5.44436e-17	1.08291e-15	0.000999001	COG0785	CcdA	Cytochrome c biogenesis protein CcdA	Energy production and conversion; Posttranslational modification, protein turnover, chaperones	Metabolism; Cellular processes and signaling	PF02683	DsbD	Cytochrome C biogenesis protein transmembrane region	CL0292	LysE
OG0004178	86	7	109	133	14.9908	5.44436e-17	1.08291e-15	0.000999001
OG0004471	66	1	129	139	71.1163	7.40735e-17	1.46184e-15	0.00899101						PF13338	AbiEi_4	Transcriptional regulator, AbiEi antitoxin	CL0123	HTH
OG0005559	65	1	130	139	69.5	8.68014e-17	1.70414e-15	0.022977	COG3629	DnrI	DNA-binding transcriptional regulator DnrI/AfsR/EmbR, SARP family, contains BTAD domain	Transcription	Information storage and processing	PF03704	BTAD	Bacterial transcriptional activator domain	CL0020	TPR
OG0005731	60	0	135	140	inf	9.71588e-17	1.88793e-15	0.000999001
OG0005670	60	0	135	140	inf	9.71588e-17	1.88793e-15	0.002997	COG1176 | COG1177	PotB | PotC	ABC-type spermidine/putrescine transport system, permease component I | ABC-type spermidine/putrescine transport system, permease component II	Amino acid transport and metabolism | Amino acid transport and metabolism	Metabolism | Metabolism	PF00528	BPD_transp_1	Binding-protein-dependent transport system inner membrane component	CL0404	BPD_transp_1
OG0005718	60	0	135	140	inf	9.71588e-17	1.88793e-15	0.00699301						PF17963	Big_9	Bacterial Ig domain	CL0159	E-set
OG0005728	60	0	135	140	inf	9.71588e-17	1.88793e-15	0.011988	COG2606	EbsC	Cys-tRNA(Pro) deacylase, prolyl-tRNA editing enzyme YbaK/EbsC	Translation, ribosomal structure and biogenesis	Information storage and processing	PF04073	tRNA_edit	Aminoacyl-tRNA editing domain
OG0004856	87	8	108	132	13.2917	1.32611e-16	2.56145e-15	0.00599401	COG1651 | COG2761	DsbG | FrnE	Protein thiol-disulfide isomerase DsbC | Predicted dithiol-disulfide isomerase, DsbA/YjbH family (virulence, stress resistance)	Posttranslational modification, protein turnover, chaperones | Posttranslational modification, protein turnover, chaperones	Cellular processes and signaling | Cellular processes and signaling	PF01323 | PF13462	DSBA | Thioredoxin_4	DSBA-like thioredoxin domain | Thioredoxin	CL0172 | CL0172	Thioredoxin | Thioredoxin
OG0004552	101	14	94	126	9.67021	1.41804e-16	2.73437e-15	0.000999001	COG0500 | COG2226	SmtA | UbiE	SAM-dependent methyltransferase | Ubiquinone/menaquinone biosynthesis C-methylase UbiE/MenG	Secondary metabolites biosynthesis, transport and catabolism; General function prediction only | Coenzyme transport and metabolism	Metabolism; Poorly characterized | Metabolism	PF08241	Methyltransf_11	Methyltransferase domain	CL0063	NADP_Rossmann
OG0005272	72	3	123	137	26.7317	1.51601e-16	2.91585e-15	0.000999001	COG2968 | COG3471	YggE |	Uncharacterized conserved protein YggE, contains kinase-interacting SIMPL domain | Predicted secreted (periplasmic) protein	Function unknown | Function unknown	Poorly characterized | Poorly characterized	PF04402	SIMPL	Protein of unknown function (DUF541)
OG0004940	84	7	111	133	14.3784	1.57927e-16	3.02982e-15	0.000999001
OG0005330	64	1	131	139	67.9084	1.81804e-16	3.47616e-15	0.001998
OG0004393	107	17	88	123	8.79746	1.87229e-16	3.57387e-15	0.034965						PF08213	COX24_C	Mitochondrial mRNA-processing protein COX24, C-terminal
OG0005757	59	0	136	140	inf	2.07966e-16	3.9498e-15	0.000999001	COG1840	AfuA	ABC-type Fe3+ transport system, periplasmic component	Inorganic ion transport and metabolism	Metabolism	PF13343 | PF13531	SBP_bac_6 | SBP_bac_11	Bacterial extracellular solute-binding protein | Bacterial extracellular solute-binding protein	CL0177 | CL0177	PBP | PBP
OG0005756	59	0	136	140	inf	2.07966e-16	3.9498e-15	0.002997	COG0555	CysU	ABC-type sulfate transport system, permease component	Inorganic ion transport and metabolism	Metabolism	PF00528	BPD_transp_1	Binding-protein-dependent transport system inner membrane component	CL0404	BPD_transp_1
OG0004686	91	10	104	130	11.375	2.48486e-16	4.70756e-15	0.023976	COG5588		Uncharacterized conserved protein, DUF1326 domain	Function unknown	Poorly characterized	PF07040	DUF1326	Protein of unknown function (DUF1326)
OG0004977	83	7	112	133	14.0804	3.33238e-16	6.28695e-15	0.000999001
OG0004903	58	0	137	140	inf	4.50605e-16	8.36233e-15	0.000999001	COG3391	YncE	DNA-binding beta-propeller fold protein YncE	General function prediction only	Poorly characterized	PF07691 | PF10282 | PF16841 | PF17963	PA14 | Lactonase | CBM60 | Big_9	PA14 domain | Lactonase, 7-bladed beta-propeller | Ca-dependent carbohydrate-binding module xylan-binding | Bacterial Ig domain	CL0301 | CL0186 | CL0202 | CL0159	PA14 | Beta_propeller | GBD | E-set
OG0005696	58	0	137	140	inf	4.50605e-16	8.36233e-15	0.00799201	COG0659	SUL1	Sulfate permease or related transporter, MFS superfamily	Inorganic ion transport and metabolism	Metabolism	PF00916 | PF01740	Sulfate_transp | STAS	Sulfate permease family | STAS domain	CL0062 | CL0502	APC | STAS
OG0005461	58	0	137	140	inf	4.50605e-16	8.36233e-15	0.000999001	COG0803	ZnuA	ABC-type Zn uptake system ZnuABC, Zn-binding component ZnuA	Inorganic ion transport and metabolism	Metabolism	PF01297	ZnuA	Zinc-uptake complex component A periplasmic	CL0043	Chelatase
OG0005798	58	0	137	140	inf	4.50605e-16	8.36233e-15	0.000999001	COG1873	YlmC	Sporulation protein YlmC, YlmC/YmxH family, contains PRC-barrel domain	General function prediction only	Poorly characterized
OG0003141	148	44	47	96	6.87041	4.90141e-16	9.07379e-15	0.000999001	COG2050 | COG5496	PaaI |	Acyl-CoA thioesterase PaaI, contains HGG motif | Predicted thioesterase	Secondary metabolites biosynthesis, transport and catabolism | General function prediction only	Metabolism | Poorly characterized	PF03061 | PF13622	4HBT | 4HBT_3	Thioesterase superfamily | Thioesterase-like superfamily	CL0050 | CL0050	HotDog | HotDog
OG0004664	85	8	110	132	12.75	6.3106e-16	1.16446e-14	0.000999001	COG0784	CheY	CheY-like REC (receiver) domain, includes chemotaxis protein CheY and sporulation regulator Spo0F	Signal transduction mechanisms	Cellular processes and signaling	PF00072	Response_reg	Response regulator receiver domain	CL0304	CheY
OG0004240	95	12	100	128	10.1333	6.38189e-16	1.17666e-14	0.024975	COG2272	PnbA	Carboxylesterase type B	Lipid transport and metabolism	Metabolism	PF00135	COesterase	Carboxylesterase family	CL0028	AB_hydrolase
OG0005597	62	1	133	139	64.797	8.144e-16	1.48946e-14	0.000999001	COG0328	RnhA	Ribonuclease HI	Replication, recombination and repair	Information storage and processing	PF00075 | PF05305	RNase_H | DUF732	RNase H | Protein of unknown function (DUF732)	CL0219 |	RNase_H |
OG0005403	62	1	133	139	64.797	8.144e-16	1.48946e-14	0.000999001	COG2244	RfbX	Membrane protein involved in the export of O-antigen and teichoic acid	Cell wall/membrane/envelope biogenesis	Cellular processes and signaling	PF13440 | PF14667	Polysacc_synt_3 | Polysacc_synt_C	Polysaccharide biosynthesis protein | Polysaccharide biosynthesis C-terminal domain	CL0222 | CL0222	MviN_MATE | MviN_MATE
OG0004398	92	11	103	129	10.4748	8.45515e-16	1.54512e-14	0.004995	COG2184	FIDO	Fido, protein-threonine AMPylation domain	Signal transduction mechanisms	Cellular processes and signaling	PF02661 | PF18495	Fic | VbhA	Fic/DOC family | Antitoxin VbhA	| CL0660	| SHOCT
OG0005458	57	0	138	140	inf	9.90976e-16	1.79649e-14	0.000999001	COG4113	VapC	RNA interferase (RNase) VapC, contains PIN domain	Defense mechanisms	Cellular processes and signaling	PF08922	DUF1905	Domain of unknown function (DUF1905)
OG0005664	57	0	138	140	inf	9.90976e-16	1.79649e-14	0.001998
OG0005878	56	0	139	140	inf	2.21685e-15	3.94329e-14	0.016983	COG0488	Uup	ATPase components of ABC transporters with duplicated ATPase domains	General function prediction only	Poorly characterized	PF00005	ABC_tran	ABC transporter	CL0023	P-loop_NTPase
OG0005850	56	0	139	140	inf	2.21685e-15	3.94329e-14	0.021978
OG0005294	56	0	139	140	inf	2.21685e-15	3.94329e-14	0.025974	COG2321	YpfJ	Predicted metalloprotease	General function prediction only	Poorly characterized	PF04228	Zn_peptidase	Putative neutral zinc metallopeptidase	CL0126	Peptidase_MA
OG0005761	56	0	139	140	inf	2.21685e-15	3.94329e-14	0.031968	COG0473	LeuB	Isocitrate/isopropylmalate dehydrogenase	Energy production and conversion; Amino acid transport and metabolism	Metabolism; Metabolism	PF00180	Iso_dh	Isocitrate/isopropylmalate dehydrogenase	CL0270	Iso_DH
OG0000030	194	102	1	38	72.2745	3.59773e-15	6.30088e-14	0.028971	COG2811 | COG3767 | COG5651	NtpH | | PPE	Archaeal/vacuolar-type H+-ATPase subunit H | Uncharacterized low-complexity protein | PPE-repeat protein	Energy production and conversion | Function unknown | Function unknown	Metabolism | Poorly characterized | Poorly characterized	PF00823 | PF00934 | PF01469 | PF08237 | PF12484	PPE | PE | Pentapeptide_2 | PE-PPE | PPE-SVP	PPE family | PE family | Pentapeptide repeats (8 copies) | PE-PPE domain | PPE-SVP subfamily C-terminal region	CL0352 | CL0352 | | CL0028 |	EsxAB | EsxAB | | AB_hydrolase |
OG0005000	60	1	135	139	61.7778	3.81344e-15	6.64282e-14	0.000999001	COG0800	Eda	2-keto-3-deoxy-6-phosphogluconate aldolase	Carbohydrate transport and metabolism	Metabolism	PF01081	Aldolase	KDPG and KHG aldolase	CL0036	TIM_barrel
OG0004157	82	8	113	132	11.9735	3.95777e-15	6.88894e-14	0.045954	COG2197 | COG2771	CitB | CsgD	DNA-binding response regulator, NarL/FixJ family, contains REC and HTH domains | DNA-binding transcriptional regulator, CsgD family	Signal transduction mechanisms; Transcription | Transcription	Cellular processes and signaling; Information storage and processing | Information storage and processing	PF00072 | PF00196	Response_reg | GerE	Response regulator receiver domain | Bacterial regulatory proteins, luxR family	CL0304 | CL0123	CheY | HTH
OG0005835	55	0	140	140	inf	5.05091e-15	8.6852e-14	0.001998	COG0715	TauA	ABC-type nitrate/sulfonate/bicarbonate transport system, periplasmic component	Inorganic ion transport and metabolism	Metabolism	PF09084	NMT1	NMT1/THI5 like	CL0177	PBP
OG0005813	55	0	140	140	inf	5.05091e-15	8.6852e-14	0.001998	COG0642 | COG2203 | COG3920 | COG4585	BaeS | GAF | | ComP	Signal transduction histidine kinase | GAF domain | Two-component sensor histidine kinase, HisKA and HATPase domains | Signal transduction histidine kinase ComP	Signal transduction mechanisms | Signal transduction mechanisms | Signal transduction mechanisms | Signal transduction mechanisms	Cellular processes and signaling | Cellular processes and signaling | Cellular processes and signaling | Cellular processes and signaling	PF07730 | PF13185	HisKA_3 | GAF_2	Histidine kinase | GAF domain	CL0025 | CL0161	His_Kinase_A | GAF
OG0005833	55	0	140	140	inf	5.05091e-15	8.6852e-14	0.00899101	COG0596	MenH	2-succinyl-6-hydroxy-2,4-cyclohexadiene-1-carboxylate synthase MenH and related esterases, alpha/beta hydrolase fold	Coenzyme transport and metabolism; General function prediction only	Metabolism; Poorly characterized	PF00561 | PF12697	Abhydrolase_1 | Abhydrolase_6	alpha/beta hydrolase fold | Alpha/beta hydrolase family	CL0028 | CL0028	AB_hydrolase | AB_hydrolase
OG0005725	55	0	140	140	inf	5.05091e-15	8.6852e-14	0.01998	COG1177	PotC	ABC-type spermidine/putrescine transport system, permease component II	Amino acid transport and metabolism	Metabolism	PF00528	BPD_transp_1	Binding-protein-dependent transport system inner membrane component	CL0404	BPD_transp_1
OG0000553	182	81	13	59	10.1975	5.32854e-15	9.15565e-14	0.000999001	COG0394	Wzb	Protein-tyrosine-phosphatase	Signal transduction mechanisms	Cellular processes and signaling	PF01451	LMWPc	Low molecular weight phosphotyrosine protein phosphatase	CL0031	Phosphatase
OG0005323	70	4	125	136	19.04	5.89312e-15	1.00876e-13	0.022977	COG1028	FabG	NAD(P)-dependent dehydrogenase, short-chain alcohol dehydrogenase family	Lipid transport and metabolism	Metabolism	PF13561	adh_short_C2	Enoyl-(Acyl carrier protein) reductase	CL0063	NADP_Rossmann
OG0005674	54	0	141	140	inf	5.92619e-15	1.01137e-13	0.001998
OG0005405	54	0	141	140	inf	5.92619e-15	1.01137e-13	0.002997	COG0596 | COG1075	MenH | EstA	2-succinyl-6-hydroxy-2,4-cyclohexadiene-1-carboxylate synthase MenH and related esterases, alpha/beta hydrolase fold | Triacylglycerol esterase/lipase EstA, alpha/beta hydrolase fold	Coenzyme transport and metabolism; General function prediction only | Lipid transport and metabolism	Metabolism; Poorly characterized | Metabolism	PF00561 | PF01674 | PF02089 | PF05057 | PF12697	Abhydrolase_1 | Lipase_2 | Palm_thioest | DUF676 | Abhydrolase_6	alpha/beta hydrolase fold | Lipase (class 2) | Palmitoyl protein thioesterase | Putative serine esterase (DUF676) | Alpha/beta hydrolase family	CL0028 | CL0028 | CL0028 | CL0028 | CL0028	AB_hydrolase | AB_hydrolase | AB_hydrolase | AB_hydrolase | AB_hydrolase
OG0005788	54	0	141	140	inf	5.92619e-15	1.01137e-13	0.00699301						PF03793	PASTA	PASTA domain
OG0005947	54	0	141	140	inf	5.92619e-15	1.01137e-13	0.00699301						PF05935 | PF14269	Arylsulfotrans | Arylsulfotran_2	Arylsulfotransferase (ASST) | Arylsulfotransferase (ASST)	CL0186 | CL0186	Beta_propeller | Beta_propeller
OG0005417	67	3	128	137	23.9036	7.2428e-15	1.2296e-13	0.000999001	COG1611	PpnN	Nucleotide monophosphate nucleosidase PpnN/YdgH, Lonely Guy (LOG) family	Nucleotide transport and metabolism	Metabolism	PF03641	Lysine_decarbox	Possible lysine decarboxylase	CL0349	SLOG
OG0004731	91	12	104	128	9.33333	7.56446e-15	1.28325e-13	0.002997	COG1832	YccU	Predicted CoA-binding protein	General function prediction only	Poorly characterized	PF13380	CoA_binding_2	CoA binding domain	CL0063	NADP_Rossmann
OG0003374	132	35	63	105	6.28571	8.05488e-15	1.36339e-13	0.015984	COG0659	SUL1	Sulfate permease or related transporter, MFS superfamily	Inorganic ion transport and metabolism	Metabolism	PF00916 | PF01740	Sulfate_transp | STAS	Sulfate permease family | STAS domain	CL0062 | CL0502	APC | STAS
OG0005697	59	1	136	139	60.3015	8.43493e-15	1.42242e-13	0.002997
OG0003646	145	45	50	95	6.12222	1.17798e-14	1.96603e-13	0.000999001	COG3832	YndB	Chalcone/flavanone-binding protein YndB, AHSA1/START/SRPBCC domain	Lipid transport and metabolism	Metabolism	PF08327	AHSA1	Activator of Hsp90 ATPase homolog 1-like protein	CL0209	Bet_v_1_like
OG0005989	53	0	142	140	inf	1.20573e-14	2.005e-13	0.000999001	COG3281	Ble	Predicted trehalose synthase	Carbohydrate transport and metabolism	Metabolism	PF01636	APH	Phosphotransferase enzyme family	CL0016	PKinase
OG0005988	53	0	142	140	inf	1.20573e-14	2.005e-13	0.002997	COG0794 | COG2222	GutQ | AgaS	D-arabinose 5-phosphate isomerase GutQ | Fructoselysine-6-P-deglycase FrlB or related protein, duplicated sugar isomerase (SIS) domain	Carbohydrate transport and metabolism; Cell wall/membrane/envelope biogenesis | Cell wall/membrane/envelope biogenesis	Metabolism; Cellular processes and signaling | Cellular processes and signaling	PF01380	SIS	SIS domain	CL0067	SIS
OG0005831	53	0	142	140	inf	1.20573e-14	2.005e-13	0.00699301	COG0697	RhaT	Permease of the drug/metabolite transporter (DMT) superfamily	Carbohydrate transport and metabolism; Amino acid transport and metabolism; General function prediction only	Metabolism; Metabolism; Poorly characterized	PF00892	EamA	EamA-like transporter family	CL0184	DMT
OG0002641	165	63	30	77	6.72222	1.85601e-14	3.06613e-13	0.000999001
OG0005475	65	3	130	137	22.8333	1.86355e-14	3.06743e-13	0.003996						PF09723	Zn-ribbon_8	Zinc ribbon domain	CL0167	Zn_Beta_Ribbon
OG0006004	52	0	143	140	inf	2.46467e-14	3.99322e-13	0.000999001
OG0005949	52	0	143	140	inf	2.46467e-14	3.99322e-13	0.002997	COG4567		DNA-binding response regulator, ActR/RegA family, consists of REC and Fis-type HTH domains	Signal transduction mechanisms; Transcription	Cellular processes and signaling; Information storage and processing	PF07905 | PF13556 | PF17853	PucR | HTH_30 | GGDEF_2	Purine catabolism regulatory protein-like family | PucR C-terminal helix-turn-helix domain | GGDEF-like domain	| CL0123 | CL0276	| HTH | Nucleot_cyclase
OG0005181	52	0	143	140	inf	2.46467e-14	3.99322e-13	0.010989
OG0004844	52	0	143	140	inf	2.46467e-14	3.99322e-13	0.012987						PF09203	MspA	MspA	CL0636	Leukocidin
OG0006033	52	0	143	140	inf	2.46467e-14	3.99322e-13	0.013986	COG1609	PurR	DNA-binding transcriptional regulator, LacI/PurR family	Transcription	Information storage and processing	PF00356 | PF13377	LacI | Peripla_BP_3	Bacterial regulatory proteins, lacI family | Periplasmic binding protein-like domain	CL0123 | CL0144	HTH | Periplas_BP
OG0005870	52	0	143	140	inf	2.46467e-14	3.99322e-13	0.041958	COG0687	PotD	Spermidine/putrescine-binding periplasmic protein	Amino acid transport and metabolism	Metabolism	PF13416	SBP_bac_8	Bacterial extracellular solute-binding protein	CL0177	PBP
OG0002639	195	107	0	33	inf	2.64078e-14	4.26335e-13	0.043956	COG0456	RimI	Ribosomal protein S18 acetylase RimI and related acetyltransferases	Translation, ribosomal structure and biogenesis	Information storage and processing	PF00583	Acetyltransf_1	Acetyltransferase (GNAT) family	CL0257	Acetyltrans
OG0001108	188	92	7	48	14.0124	3.56806e-14	5.70764e-13	0.00599401						PF09489	CbtB	Probable cobalt transporter subunit (CbtB)
OG0005218	64	3	131	137	22.3104	3.7903e-14	6.02496e-13	0.000999001
OG0003302	124	31	71	109	6.14085	3.89136e-14	6.18128e-13	0.013986						PF12085	DUF3562	Protein of unknown function (DUF3562)
OG0006067	51	0	144	140	inf	5.07251e-14	7.97937e-13	0.000999001	COG1335	PncA	Nicotinamidase-related amidase	Coenzyme transport and metabolism; General function prediction only	Metabolism; Poorly characterized	PF00857	Isochorismatase	Isochorismatase family
OG0006007	51	0	144	140	inf	5.07251e-14	7.97937e-13	0.001998	COG3552	CoxE	Uncharacterized protein CoxE, contains von Willebrand factor type A (vWA) domain	Function unknown	Poorly characterized	PF05762	VWA_CoxE	VWA domain containing CoxE-like protein	CL0128	vWA-like
OG0005990	51	0	144	140	inf	5.07251e-14	7.97937e-13	0.00899101	COG3307	RfaL	O-antigen ligase	Cell wall/membrane/envelope biogenesis	Cellular processes and signaling	PF04932	Wzy_C	O-Antigen ligase	CL0499	O-anti_assembly
OG0006072	51	0	144	140	inf	5.07251e-14	7.97937e-13	0.014985						PF14078 | PF14081	DUF4259 | DUF4262	Domain of unknown function (DUF4259) | Domain of unknown function (DUF4262)
OG0003287	166	65	29	75	6.60477	6.41257e-14	1.0018e-12	0.011988	COG0230	RpmH	Ribosomal protein L34	Translation, ribosomal structure and biogenesis	Information storage and processing	PF00468	Ribosomal_L34	Ribosomal protein L34
OG0000784	195	108	0	32	inf	7.40886e-14	1.15348e-12	0.000999001	COG2070	YrpB	NAD(P)H-dependent flavin oxidoreductase YrpB, nitropropane dioxygenase family	General function prediction only	Poorly characterized	PF00378 | PF03060	ECH_1 | NMO	Enoyl-CoA hydratase/isomerase | Nitronate monooxygenase	CL0127 | CL0036	ClpP_crotonase | TIM_barrel
OG0001215	188	93	7	47	13.573	9.24911e-14	1.41955e-12	0.00899101	COG5446	CbtA	Putative cobalt transporter membrane subunit CbtA	Inorganic ion transport and metabolism	Metabolism	PF09490	CbtA	Probable cobalt transporter subunit (CbtA)
OG0006053	50	0	145	140	inf	1.05353e-13	1.61151e-12	0.000999001						PF08241	Methyltransf_11	Methyltransferase domain	CL0063	NADP_Rossmann
OG0003034	152	53	43	87	5.80254	1.31483e-13	2.00177e-12	0.014985	COG0546 | COG0637 | COG1011 | COG2771	Gph | YcjU | YigB | CsgD	Phosphoglycolate phosphatase, HAD superfamily | Beta-phosphoglucomutase, HAD superfamily | FMN and 5-amino-6-(5-phospho-D-ribitylamino)uracil phosphatase YigB, HAD superfamily (riboflavin biosynthesis) | DNA-binding transcriptional regulator, CsgD family	Energy production and conversion | Carbohydrate transport and metabolism | Coenzyme transport and metabolism | Transcription	Metabolism | Metabolism | Metabolism | Information storage and processing	PF00196 | PF13419	GerE | HAD_2	Bacterial regulatory proteins, luxR family | Haloacid dehalogenase-like hydrolase	CL0123 | CL0137	HTH | HAD
OG0000524	171	71	24	69	6.9243	1.36269e-13	2.06909e-12	0.041958	COG0642 | COG2172 | COG2203 | COG3850 | COG3920 | COG4585	BaeS | RsbW | GAF | NarQ | | ComP	Signal transduction histidine kinase | Anti-sigma regulatory factor (Ser/Thr protein kinase) | GAF domain | Signal transduction histidine kinase NarQ, nitrate/nitrite-specific | Two-component sensor histidine kinase, HisKA and HATPase domains | Signal transduction histidine kinase ComP	Signal transduction mechanisms | Signal transduction mechanisms | Signal transduction mechanisms | Signal transduction mechanisms | Signal transduction mechanisms | Signal transduction mechanisms	Cellular processes and signaling | Cellular processes and signaling | Cellular processes and signaling | Cellular processes and signaling | Cellular processes and signaling | Cellular processes and signaling	PF00069 | PF00672 | PF00989 | PF01590 | PF02518 | PF05227 | PF07730 | PF08447 | PF08448 | PF13185 | PF13191 | PF13493 | PF13556 | PF13581	Pkinase | HAMP | PAS | GAF | HATPase_c | CHASE3 | HisKA_3 | PAS_3 | PAS_4 | GAF_2 | AAA_16 | DUF4118 | HTH_30 | HATPase_c_2	Protein kinase domain | HAMP domain | PAS fold | GAF domain | Histidine kinase-, DNA gyrase B-, and HSP90-like ATPase | CHASE3 domain | Histidine kinase | PAS fold | PAS fold | GAF domain | AAA ATPase domain | Domain of unknown function (DUF4118) | PucR C-terminal helix-turn-helix domain | Histidine kinase-like ATPase domain	CL0016 | CL0681 | CL0183 | CL0161 | CL0025 | CL0457 | CL0025 | CL0183 | CL0183 | CL0161 | CL0023 | | CL0123 | CL0025	PKinase | HAMP | PAS_Fold | GAF | His_Kinase_A | 4HB_MCP | His_Kinase_A | PAS_Fold | PAS_Fold | GAF | P-loop_NTPase | | HTH | His_Kinase_A
OG0003476	155	56	40	84	5.8125	1.84459e-13	2.77666e-12	0.000999001	COG3496		Uncharacterized conserved protein, DUF1365 family	Function unknown	Poorly characterized	PF07103	DUF1365	Protein of unknown function (DUF1365)
OG0005868	54	1	141	139	53.234	1.88189e-13	2.82532e-12	0.000999001						PF02805	Ada_Zn_binding	Metal binding domain of Ada
OG0005887	54	1	141	139	53.234	1.88189e-13	2.82532e-12	0.037962
OG0002719	195	109	0	31	inf	2.06632e-13	3.08387e-12	0.004995	COG2030	MaoC	Acyl-CoA dehydratase PaaZ	Lipid transport and metabolism	Metabolism	PF01575 | PF13452	MaoC_dehydratas | MaoC_dehydrat_N	MaoC like domain | N-terminal half of MaoC dehydratase	CL0050 | CL0050	HotDog | HotDog
OG0004242	49	0	146	140	inf	2.21331e-13	3.27526e-12	0.003996	COG0600	TauC	ABC-type nitrate/sulfonate/bicarbonate transport system, permease component	Inorganic ion transport and metabolism	Metabolism	PF00528	BPD_transp_1	Binding-protein-dependent transport system inner membrane component	CL0404	BPD_transp_1
OG0006090	49	0	146	140	inf	2.21331e-13	3.27526e-12	0.000999001	COG1028	FabG	NAD(P)-dependent dehydrogenase, short-chain alcohol dehydrogenase family	Lipid transport and metabolism	Metabolism	PF13561	adh_short_C2	Enoyl-(Acyl carrier protein) reductase	CL0063	NADP_Rossmann
OG0006154	49	0	146	140	inf	2.21331e-13	3.27526e-12	0.010989						PF14032	PknH_C	PknH-like extracellular domain	CL0619	Mog1p_PsbP
OG0002911	152	54	43	86	5.62963	3.11664e-13	4.58513e-12	0.027972	COG3576		Predicted flavin-nucleotide-binding protein, pyridoxine 5'-phosphate oxidase superfamily	General function prediction only	Poorly characterized	PF01243	Putative_PNPOx	Pyridoxamine 5'-phosphate oxidase	CL0336	FMN-binding
OG0005343	67	5	128	135	14.1328	3.40975e-13	5.00016e-12	0.042957	COG1225 | COG2203	Bcp | GAF	Peroxiredoxin | GAF domain	Posttranslational modification, protein turnover, chaperones | Signal transduction mechanisms	Cellular processes and signaling | Cellular processes and signaling	PF00578 | PF01590 | PF08534 | PF13185	AhpC-TSA | GAF | Redoxin | GAF_2	AhpC/TSA family | GAF domain | Redoxin | GAF domain	CL0172 | CL0161 | CL0172 | CL0161	Thioredoxin | GAF | Thioredoxin | GAF
OG0005643	53	1	142	139	51.8803	3.88798e-13	5.66488e-12	0.00699301	COG2271	UhpC	Sugar phosphate permease	Carbohydrate transport and metabolism	Metabolism	PF07690	MFS_1	Major Facilitator Superfamily	CL0015	MFS
OG0004007	120	31	75	109	5.62581	5.11816e-13	7.39091e-12	0.000999001
OG0005188	66	5	129	135	13.814	6.7708e-13	9.7341e-12	0.015984	COG0346 | COG3324	GloA | VOC	Catechol 2,3-dioxygenase or related enzyme, vicinal oxygen chelate (VOC) family | Lactoylglutathione lyase-related enzyme, vicinal oxygen chelate (VOC) family	Secondary metabolites biosynthesis, transport and catabolism | General function prediction only	Metabolism | Poorly characterized	PF00903	Glyoxalase	Glyoxalase/Bleomycin resistance protein/Dioxygenase superfamily	CL0104	Glyoxalase
OG0005640	60	3	135	137	20.2963	7.02566e-13	1.00877e-11	0.00799201						PF17032	zinc_ribbon_15	zinc-ribbon family	CL0167	Zn_Beta_Ribbon
OG0000982	193	105	2	35	32.1667	9.53709e-13	1.35397e-11	0.035964	COG2513	PrpB	2-Methylisocitrate lyase and related enzymes, PEP mutase family	Carbohydrate transport and metabolism	Metabolism	PF13714	PEP_mutase	Phosphoenolpyruvate phosphomutase	CL0151	PK_TIM
OG0006173	47	0	148	140	inf	1.01889e-12	1.4313e-11	0.00699301	COG0644 | COG0654	FixC | UbiH	Dehydrogenase (flavoprotein) | 2-polyprenyl-6-methoxyphenol hydroxylase and related FAD-dependent oxidoreductases	Energy production and conversion | Coenzyme transport and metabolism; Energy production and conversion	Metabolism | Metabolism; Metabolism	PF05834	Lycopene_cycl	Lycopene cyclase protein	CL0063	NADP_Rossmann
OG0006103	47	0	148	140	inf	1.01889e-12	1.4313e-11	0.000999001
OG0006241	47	0	148	140	inf	1.01889e-12	1.4313e-11	0.000999001	COG1082	YcjR	Sugar phosphate isomerase/epimerase	Carbohydrate transport and metabolism	Metabolism	PF01261	AP_endonuc_2	Xylose isomerase-like TIM barrel	CL0036	TIM_barrel
OG0005677	47	0	148	140	inf	1.01889e-12	1.4313e-11	0.00599401	COG0715 | COG0834	TauA | HisJ	ABC-type nitrate/sulfonate/bicarbonate transport system, periplasmic component | ABC-type amino acid transport/signal transduction system, periplasmic component/domain	Inorganic ion transport and metabolism | Amino acid transport and metabolism; Signal transduction mechanisms	Metabolism | Metabolism; Cellular processes and signaling	PF09084	NMT1	NMT1/THI5 like	CL0177	PBP
OG0006247	47	0	148	140	inf	1.01889e-12	1.4313e-11	0.011988
OG0006105	47	0	148	140	inf	1.01889e-12	1.4313e-11	0.011988						PF01464 | PF10824	SLT | T7SS_ESX_EspC	Transglycosylase SLT domain | Excreted virulence factor EspC, type VII ESX diderm	CL0037 | CL0352	Lysozyme | EsxAB
OG0006146	47	0	148	140	inf	1.01889e-12	1.4313e-11	0.002997						PF07724 | PF10431	AAA_2 | ClpB_D2-small	AAA domain (Cdc48 subfamily) | C-terminal, D2-small domain, of ClpB protein	CL0023 | CL0671	P-loop_NTPase | AAA_lid
OG0000803	148	52	47	88	5.32897	1.16816e-12	1.6319e-11	0.000999001	COG3682	CopY	Transcriptional regulator, CopY/TcrY family	Transcription	Information storage and processing	PF03965 | PF08241	Penicillinase_R | Methyltransf_11	Penicillinase repressor | Methyltransferase domain	CL0123 | CL0063	HTH | NADP_Rossmann
OG0004180	112	27	83	113	5.64748	1.4974e-12	2.081e-11	0.00699301
OG0002611	195	111	0	29	inf	1.57944e-12	2.1823e-11	0.001998
OG0000730	195	111	0	29	inf	1.57944e-12	2.1823e-11	0.010989	COG1814	Ccc1	Predicted Fe2+/Mn2+ transporter, VIT1/CCC1 family	Inorganic ion transport and metabolism	Metabolism	PF01988	VIT1	VIT family
OG0005889	51	1	144	139	49.2292	1.71746e-12	2.36867e-11	0.000999001	COG1940	NagC	Sugar kinase of the NBD/HSP70 family, may contain an N-terminal HTH domain	Carbohydrate transport and metabolism; Transcription	Metabolism; Information storage and processing	PF00480 | PF12802	ROK | MarR_2	ROK family | MarR family	CL0108 | CL0123	Actin_ATPase | HTH
OG0003870	99	20	96	120	6.1875	1.73886e-12	2.39674e-11	0.026973	COG0412 | COG0596 | COG1073 | COG1647 | COG2267 | COG3458 | COG4757	DLH | MenH | FrsA | YvaK | PldB | Axe1 |	Dienelactone hydrolase | 2-succinyl-6-hydroxy-2,4-cyclohexadiene-1-carboxylate synthase MenH and related esterases, alpha/beta hydrolase fold | Fermentation-respiration switch esterase FrsA, DUF1100 family | Esterase/lipase | Lysophospholipase, alpha-beta hydrolase superfamily | Cephalosporin-C deacetylase or related acetyl esterase | Predicted alpha/beta hydrolase	Secondary metabolites biosynthesis, transport and catabolism | Coenzyme transport and metabolism; General function prediction only | Signal transduction mechanisms | Secondary metabolites biosynthesis, transport and catabolism | Lipid transport and metabolism | Secondary metabolites biosynthesis, transport and catabolism | General function prediction only	Metabolism | Metabolism; Poorly characterized | Cellular processes and signaling | Metabolism | Metabolism | Metabolism | Poorly characterized	PF00326 | PF00561 | PF02129 | PF06500 | PF12146 | PF12697	Peptidase_S9 | Abhydrolase_1 | Peptidase_S15 | FrsA-like | Hydrolase_4 | Abhydrolase_6	Prolyl oligopeptidase family | alpha/beta hydrolase fold | X-Pro dipeptidyl-peptidase (S15 family) | Esterase FrsA-like | Serine aminopeptidase, S33 | Alpha/beta hydrolase family	CL0028 | CL0028 | CL0028 | CL0028 | CL0028 | CL0028	AB_hydrolase | AB_hydrolase | AB_hydrolase | AB_hydrolase | AB_hydrolase | AB_hydrolase
OG0003138	151	55	44	85	5.30372	1.76927e-12	2.4357e-11	0.000999001	COG1804	CaiB	Crotonobetainyl-CoA:carnitine CoA-transferase CaiB and related acyl-CoA transferases	Lipid transport and metabolism	Metabolism	PF02515	CoA_transf_3	CoA-transferase family III
OG0006280	46	0	149	140	inf	2.23787e-12	3.05121e-11	0.013986	COG1653	UgpB	ABC-type glycerol-3-phosphate transport system, periplasmic component	Carbohydrate transport and metabolism	Metabolism	PF01547	SBP_bac_1	Bacterial extracellular solute-binding protein	CL0177	PBP
OG0006290	46	0	149	140	inf	2.23787e-12	3.05121e-11	0.000999001						PF10706	Aminoglyc_resit	Aminoglycoside-2''-adenylyltransferase	CL0260	NTP_transf
OG0006297	46	0	149	140	inf	2.23787e-12	3.05121e-11	0.010989	COG0438	RfaB	Glycosyltransferase involved in cell wall bisynthesis	Cell wall/membrane/envelope biogenesis	Cellular processes and signaling	PF00534 | PF13439 | PF13579 | PF13692	Glycos_transf_1 | Glyco_transf_4 | Glyco_trans_4_4 | Glyco_trans_1_4	Glycosyl transferases group 1 | Glycosyltransferase Family 4 | Glycosyl transferase 4-like domain | Glycosyl transferases group 1	CL0113 | CL0113 | CL0113 | CL0113	GT-B | GT-B | GT-B | GT-B
OG0005744	46	0	149	140	inf	2.23787e-12	3.05121e-11	0.021978
OG0006269	46	0	149	140	inf	2.23787e-12	3.05121e-11	0.046953
OG0006028	46	0	149	140	inf	2.23787e-12	3.05121e-11	0.00699301
OG0005411	61	4	134	136	15.4776	2.34368e-12	3.18783e-11	0.000999001	COG0708 | COG3568	XthA | ElsH	Exonuclease III | Metal-dependent hydrolase, endonuclease/exonuclease/phosphatase family	Replication, recombination and repair | General function prediction only	Information storage and processing | Poorly characterized	PF03372 | PF13560	Exo_endo_phos | HTH_31	Endonuclease/Exonuclease/phosphatase family | Helix-turn-helix domain	CL0530 | CL0123	DNase_I-like | HTH
OG0006170	45	0	150	140	inf	2.5315e-12	3.41264e-11	0.000999001	COG0438	RfaB	Glycosyltransferase involved in cell wall bisynthesis	Cell wall/membrane/envelope biogenesis	Cellular processes and signaling	PF13439 | PF13579 | PF13692	Glyco_transf_4 | Glyco_trans_4_4 | Glyco_trans_1_4	Glycosyltransferase Family 4 | Glycosyl transferase 4-like domain | Glycosyl transferases group 1	CL0113 | CL0113 | CL0113	GT-B | GT-B | GT-B
OG0006329	45	0	150	140	inf	2.5315e-12	3.41264e-11	0.01998	COG0395	UgpE	ABC-type glycerol-3-phosphate transport system, permease component	Carbohydrate transport and metabolism	Metabolism	PF00528	BPD_transp_1	Binding-protein-dependent transport system inner membrane component	CL0404	BPD_transp_1
OG0006328	45	0	150	140	inf	2.5315e-12	3.41264e-11	0.020979	COG3839	MalK	ABC-type sugar transport system, ATPase component MalK	Carbohydrate transport and metabolism	Metabolism	PF00005 | PF03459 | PF08402 | PF17850	ABC_tran | TOBE | TOBE_2 | CysA_C_terminal	ABC transporter | TOBE domain | TOBE domain | CysA C-terminal regulatory domain	CL0023 | CL0021 | CL0021 | CL0021	P-loop_NTPase | OB | OB | OB
OG0006281	45	0	150	140	inf	2.5315e-12	3.41264e-11	0.024975	COG2390	DeoR	DNA-binding transcriptional regulator LsrR, DeoR family	Transcription	Information storage and processing	PF04198 | PF04545 | PF12802 | PF13545	Sugar-bind | Sigma70_r4 | MarR_2 | HTH_Crp_2	Putative sugar-binding domain | Sigma-70, region 4 | MarR family | Crp-like helix-turn-helix domain	CL0246 | CL0123 | CL0123 | CL0123	ISOCOT_Fold | HTH | HTH | HTH
OG0006327	45	0	150	140	inf	2.5315e-12	3.41264e-11	0.033966	COG3839	MalK	ABC-type sugar transport system, ATPase component MalK	Carbohydrate transport and metabolism	Metabolism	PF00005 | PF08402	ABC_tran | TOBE_2	ABC transporter | TOBE domain	CL0023 | CL0021	P-loop_NTPase | OB
OG0006305	45	0	150	140	inf	2.5315e-12	3.41264e-11	0.018981	COG3631 | COG4922	YesE |	Ketosteroid isomerase-related protein | Predicted SnoaL-like aldol condensation-catalyzing enzyme	General function prediction only | General function prediction only	Poorly characterized | Poorly characterized	PF12680	SnoaL_2	SnoaL-like domain	CL0051	NTF2
OG0006283	45	0	150	140	inf	2.5315e-12	3.41264e-11	0.036963
OG0006341	45	0	150	140	inf	2.5315e-12	3.41264e-11	0.040959
OG0004540	75	9	120	131	9.09722	2.78062e-12	3.73518e-11	0.000999001						PF02211	NHase_beta	Nitrile hydratase beta subunit	CL0610	ETAP
OG0001477	147	52	48	88	5.18269	2.81365e-12	3.77731e-11	0.020979	COG0477 | COG2814	ProP | AraJ	MFS family permease, includes anhydromuropeptide permease AmpG | Predicted arabinose efflux permease AraJ, MFS family	Carbohydrate transport and metabolism; Amino acid transport and metabolism; Inorganic ion transport and metabolism; General function prediction only | Carbohydrate transport and metabolism	Metabolism; Metabolism; Metabolism; Poorly characterized | Metabolism	PF00291 | PF07690	PALP | MFS_1	Pyridoxal-phosphate dependent enzyme | Major Facilitator Superfamily	CL0063 | CL0015	NADP_Rossmann | MFS
OG0004608	93	17	102	123	6.59689	2.83189e-12	3.7973e-11	0.004995	COG3250	LacZ	Beta-galactosidase/beta-glucuronidase	Carbohydrate transport and metabolism	Metabolism	PF00703 | PF02837 | PF13364 | PF17786 | PF18368	Glyco_hydro_2 | Glyco_hydro_2_N | BetaGal_dom4_5 | Mannosidase_ig | Ig_GlcNase	Glycosyl hydrolases family 2 | Glycosyl hydrolases family 2, sugar binding domain | Beta-galactosidase jelly roll domain | Mannosidase Ig/CBM-like domain | Exo-beta-D-glucosaminidase Ig-fold domain	CL0159 | CL0202 | CL0202 | CL0159 | CL0159	E-set | GBD | GBD | E-set | E-set
OG0005942	50	1	145	139	47.931	3.68122e-12	4.88714e-11	0.002997	COG2811	NtpH	Archaeal/vacuolar-type H+-ATPase subunit H	Energy production and conversion	Metabolism
OG0005872	54	2	141	138	26.4255	3.89956e-12	5.15891e-11	0.000999001
OG0003032	90	16	105	124	6.64286	4.17639e-12	5.5059e-11	0.000999001	COG0673	MviM	Predicted dehydrogenase	General function prediction only	Poorly characterized	PF00107 | PF01370 | PF01408 | PF02894	ADH_zinc_N | Epimerase | GFO_IDH_MocA | GFO_IDH_MocA_C	Zinc-binding dehydrogenase | NAD dependent epimerase/dehydratase family | Oxidoreductase family, NAD-binding Rossmann fold | Oxidoreductase family, C-terminal alpha/beta domain	CL0063 | CL0063 | CL0063 | CL0139	NADP_Rossmann | NADP_Rossmann | NADP_Rossmann | GADPH_aa-bio_dh
OG0000445	186	94	9	46	10.1135	4.41926e-12	5.78913e-11	0.021978	COG1403	McrA	5-methylcytosine-specific restriction endonuclease McrA	Defense mechanisms	Cellular processes and signaling	PF01844 | PF02720	HNH | DUF222	HNH endonuclease | Domain of unknown function (DUF222)	CL0263 |	His-Me_finger |
OG0000221	181	87	14	53	7.87603	4.57724e-12	5.98917e-11	0.011988	COG2207 | COG4977	AraC | GlxA	AraC-type DNA-binding domain and AraC-containing proteins | Transcriptional regulator GlxA, contains an amidase domain and an AraC-type DNA-binding HTH domain	Transcription | Transcription	Information storage and processing | Information storage and processing	PF00165 | PF01037 | PF02311 | PF06719 | PF08237 | PF12833	HTH_AraC | AsnC_trans_reg | AraC_binding | AraC_N | PE-PPE | HTH_18	Bacterial regulatory helix-turn-helix proteins, AraC family | Lrp/AsnC ligand binding domain | AraC-like ligand binding domain | AraC-type transcriptional regulator N-terminus | PE-PPE domain | Helix-turn-helix domain	CL0123 | CL0032 | CL0029 | CL0029 | CL0028 | CL0123	HTH | Dim_A_B_barrel | Cupin | Cupin | AB_hydrolase | HTH
OG0006391	44	0	151	140	inf	4.99895e-12	6.5035e-11	0.000999001	COG2160	AraA	L-arabinose isomerase	Carbohydrate transport and metabolism	Metabolism	PF02610 | PF11762	Arabinose_Isome | Arabinose_Iso_C	L-arabinose isomerase | L-arabinose isomerase C-terminal domain	| CL0393	| FucI-AraA_C
OG0006400	44	0	151	140	inf	4.99895e-12	6.5035e-11	0.00899101
OG0006211	44	0	151	140	inf	4.99895e-12	6.5035e-11	0.014985	COG0531	PotE	Serine transporter YbeC, amino acid:H+ symporter family	Amino acid transport and metabolism	Metabolism	PF00324 | PF13520	AA_permease | AA_permease_2	Amino acid permease | Amino acid permease	CL0062 | CL0062	APC | APC
OG0006404	44	0	151	140	inf	4.99895e-12	6.5035e-11	0.028971	COG3944	YveK	Capsular polysaccharide biosynthesis protein YveK	Cell wall/membrane/envelope biogenesis	Cellular processes and signaling
OG0006339	44	0	151	140	inf	4.99895e-12	6.5035e-11	0.037962	COG3327	PaaX	DNA-binding transcriptional regulator PaaX (phenylacetic acid degradation)	Transcription	Information storage and processing	PF08223	PaaX_C	PaaX-like protein C-terminal domain
OG0006378	44	0	151	140	inf	4.99895e-12	6.5035e-11	0.017982
OG0002810	190	100	5	40	15.2	4.99286e-12	6.5035e-11	0.001998	COG4637		Predicted ATPase	General function prediction only	Poorly characterized	PF11398 | PF13175 | PF13304 | PF13476	DUF2813 | AAA_15 | AAA_21 | AAA_23	Protein of unknown function (DUF2813) | AAA ATPase domain | AAA domain, putative AbiEii toxin, Type IV TA system | AAA domain	CL0023 | CL0023 | CL0023 | CL0023	P-loop_NTPase | P-loop_NTPase | P-loop_NTPase | P-loop_NTPase
OG0006081	49	1	146	139	46.6507	7.99818e-12	1.02934e-10	0.001998	COG1082 | COG2115 | COG4952	YcjR | XylA |	Sugar phosphate isomerase/epimerase | Xylose isomerase | L-rhamnose isomerase	Carbohydrate transport and metabolism | Carbohydrate transport and metabolism | Cell wall/membrane/envelope biogenesis	Metabolism | Metabolism | Cellular processes and signaling	PF01261	AP_endonuc_2	Xylose isomerase-like TIM barrel	CL0036	TIM_barrel
OG0006060	49	1	146	139	46.6507	7.99818e-12	1.02934e-10	0.01998	COG3786		L,D-peptidoglycan transpeptidase YkuD, ErfK/YbiS/YcfS/YnhG family	Cell wall/membrane/envelope biogenesis	Cellular processes and signaling	PF03734	YkuD	L,D-transpeptidase catalytic domain	CL0508	YkuD
OG0006098	49	1	146	139	46.6507	7.99818e-12	1.02934e-10	0.031968
OG0006099	49	1	146	139	46.6507	7.99818e-12	1.02934e-10	0.034965
OG0006080	48	1	147	139	45.3878	8.72223e-12	1.1162e-10	0.000999001	COG4213	XylF	ABC-type xylose transport system, periplasmic component	Carbohydrate transport and metabolism	Metabolism	PF13407	Peripla_BP_4	Periplasmic binding protein domain	CL0144	Periplas_BP
OG0006118	48	1	147	139	45.3878	8.72223e-12	1.1162e-10	0.002997	COG4214	XylH	ABC-type xylose transport system, permease component	Carbohydrate transport and metabolism	Metabolism	PF02653	BPD_transp_2	Branched-chain amino acid transport system / permease component	CL0142	Membrane_trans
OG0005946	52	2	143	138	25.0909	8.97032e-12	1.1473e-10	0.00999001						PF18851 | PF18855	baeRF_family8 | baeRF_family11	Bacterial archaeo-eukaryotic release factor family 8 | Bacterial archaeo-eukaryotic release factor family 11	CL0267 | CL0267	S11_L18p | S11_L18p
OG0006390	43	0	152	140	inf	9.91557e-12	1.25969e-10	0.000999001	COG1069	AraB	Ribulose kinase	Carbohydrate transport and metabolism	Metabolism	PF00356 | PF00370 | PF02782 | PF13377	LacI | FGGY_N | FGGY_C | Peripla_BP_3	Bacterial regulatory proteins, lacI family | FGGY family of carbohydrate kinases, N-terminal domain | FGGY family of carbohydrate kinases, C-terminal domain | Periplasmic binding protein-like domain	CL0123 | CL0108 | CL0108 | CL0144	HTH | Actin_ATPase | Actin_ATPase | Periplas_BP
OG0006450	43	0	152	140	inf	9.91557e-12	1.25969e-10	0.000999001	COG4213	XylF	ABC-type xylose transport system, periplasmic component	Carbohydrate transport and metabolism	Metabolism	PF13407	Peripla_BP_4	Periplasmic binding protein domain	CL0144	Periplas_BP
OG0006389	43	0	152	140	inf	9.91557e-12	1.25969e-10	0.001998	COG4214	XylH	ABC-type xylose transport system, permease component	Carbohydrate transport and metabolism	Metabolism	PF02653	BPD_transp_2	Branched-chain amino acid transport system / permease component	CL0142	Membrane_trans
OG0005937	43	0	152	140	inf	9.91557e-12	1.25969e-10	0.000999001	COG0642 | COG4585	BaeS | ComP	Signal transduction histidine kinase | Signal transduction histidine kinase ComP	Signal transduction mechanisms | Signal transduction mechanisms	Cellular processes and signaling | Cellular processes and signaling	PF02518	HATPase_c	Histidine kinase-, DNA gyrase B-, and HSP90-like ATPase	CL0025	His_Kinase_A
OG0005950	43	0	152	140	inf	9.91557e-12	1.25969e-10	0.001998	COG0191	Fba	Fructose/tagatose bisphosphate aldolase	Carbohydrate transport and metabolism	Metabolism	PF01116	F_bP_aldolase	Fructose-bisphosphate aldolase class-II	CL0036	TIM_barrel
OG0005767	43	0	152	140	inf	9.91557e-12	1.25969e-10	0.001998						PF06545	DUF1116	Protein of unknown function (DUF1116)
OG0006381	43	0	152	140	inf	9.91557e-12	1.25969e-10	0.003996
OG0006416	43	0	152	140	inf	9.91557e-12	1.25969e-10	0.004995	COG1253	TlyC	Hemolysin-related protein, contains CBS domains, UPF0053 family	General function prediction only	Poorly characterized	PF00571 | PF01595	CBS | CNNM	CBS domain | Cyclin M transmembrane N-terminal domain
OG0005254	67	7	128	133	9.94531	1.37268e-11	1.72649e-10	0.000999001	COG2116	FocA	Formate/nitrite transporter FocA, FNT family	Inorganic ion transport and metabolism	Metabolism	PF01226	Form_Nir_trans	Formate/nitrite transporter	CL0716	Aquaporin-like
OG0003243	133	43	62	97	4.83908	1.57734e-11	1.9708e-10	0.032967	COG0300 | COG1028 | COG4221	YqjQ | FabG | YdfG	Short-chain dehydrogenase | NAD(P)-dependent dehydrogenase, short-chain alcohol dehydrogenase family | NADP-dependent 3-hydroxy acid dehydrogenase YdfG	General function prediction only | Lipid transport and metabolism | Energy production and conversion	Poorly characterized | Metabolism | Metabolism	PF00106	adh_short	short chain dehydrogenase	CL0063	NADP_Rossmann
OG0006191	47	1	148	139	44.1419	1.71223e-11	2.13231e-10	0.004995
OG0006202	47	1	148	139	44.1419	1.71223e-11	2.13231e-10	0.02997						PF18959	DUF5701	Family of unknown function (DUF5701)
OG0002880	187	97	8	43	10.3621	1.85618e-11	2.29522e-10	0.024975	COG0642 | COG2172 | COG3920 | COG4585	BaeS | RsbW | | ComP	Signal transduction histidine kinase | Anti-sigma regulatory factor (Ser/Thr protein kinase) | Two-component sensor histidine kinase, HisKA and HATPase domains | Signal transduction histidine kinase ComP	Signal transduction mechanisms | Signal transduction mechanisms | Signal transduction mechanisms | Signal transduction mechanisms	Cellular processes and signaling | Cellular processes and signaling | Cellular processes and signaling | Cellular processes and signaling	PF02518 | PF19354	HATPase_c | DUF5931	Histidine kinase-, DNA gyrase B-, and HSP90-like ATPase | Family of unknown function (DUF5931)	CL0025 |	His_Kinase_A |
OG0005642	58	4	137	136	14.3942	1.86578e-11	2.30583e-10	0.004995						PF12680	SnoaL_2	SnoaL-like domain	CL0051	NTF2
OG0003868	125	38	70	102	4.79323	1.90534e-11	2.35345e-10	0.000999001	COG3402 | COG3428	YdbS | YdbT	Uncharacterized membrane protein YdbS, contains bPH2 (bacterial pleckstrin homology) domain | Uncharacterized membrane protein YdbT, contains bPH2 (bacterial pleckstrin homology) domain	Function unknown | Function unknown	Poorly characterized | Poorly characterized	PF03703	bPH_2	Bacterial PH domain	CL0266	PH
OG0006501	42	0	153	140	inf	1.97917e-11	2.43273e-10	0.000999001
OG0005474	42	0	153	140	inf	1.97917e-11	2.43273e-10	0.000999001	COG2197 | COG2771	CitB | CsgD	DNA-binding response regulator, NarL/FixJ family, contains REC and HTH domains | DNA-binding transcriptional regulator, CsgD family	Signal transduction mechanisms; Transcription | Transcription	Cellular processes and signaling; Information storage and processing | Information storage and processing	PF00072 | PF00196	Response_reg | GerE	Response regulator receiver domain | Bacterial regulatory proteins, luxR family	CL0304 | CL0123	CheY | HTH
OG0006414	42	0	153	140	inf	1.97917e-11	2.43273e-10	0.00699301	COG0160	ArgD	Acetylornithine aminotransferase/4-aminobutyrate aminotransferase	Amino acid transport and metabolism	Metabolism	PF00202	Aminotran_3	Aminotransferase class-III	CL0061	PLP_aminotran
OG0006516	42	0	153	140	inf	1.97917e-11	2.43273e-10	0.011988
OG0004326	104	25	91	115	5.25714	2.27792e-11	2.79238e-10	0.000999001
OG0004195	104	25	91	115	5.25714	2.27792e-11	2.79238e-10	0.035964	COG0789	SoxR	DNA-binding transcriptional regulator, MerR family	Transcription	Information storage and processing	PF00376 | PF02767 | PF06445 | PF13411	MerR | DNA_pol3_beta_2 | GyrI-like | MerR_1	MerR family regulatory protein | DNA polymerase III beta subunit, central domain | GyrI-like small molecule binding domain | MerR HTH family regulatory protein	CL0123 | CL0060 | CL0319 | CL0123	HTH | DNA_clamp | SHS2 | HTH
OG0005639	54	3	141	137	17.4894	2.76105e-11	3.37371e-10	0.000999001	COG4245	TerY	Uncharacterized conserved protein YegL, contains vWA domain of TerY type	Function unknown	Poorly characterized	PF00092	VWA	von Willebrand factor type A domain	CL0128	vWA-like
OG0001081	117	33	78	107	4.86364	2.91554e-11	3.55483e-10	0.000999001						PF10824	T7SS_ESX_EspC	Excreted virulence factor EspC, type VII ESX diderm	CL0352	EsxAB
OG0000114	195	114	0	26	inf	3.19853e-11	3.87698e-10	0.000999001	COG1321 | COG1846 | COG3355	MntR | MarR |	Mn-dependent transcriptional regulator MntR, DtxR family | DNA-binding transcriptional regulator, MarR family | Predicted transcriptional regulator	Transcription | Transcription | Transcription	Information storage and processing | Information storage and processing | Information storage and processing	PF01047 | PF12802	MarR | MarR_2	MarR family | MarR family	CL0123 | CL0123	HTH | HTH
OG0003948	121	36	74	104	4.72372	3.74324e-11	4.51076e-10	0.001998	COG1595	RpoE	DNA-directed RNA polymerase specialized sigma subunit, sigma24 family	Transcription	Information storage and processing	PF04542 | PF04545 | PF08281	Sigma70_r2 | Sigma70_r4 | Sigma70_r4_2	Sigma-70 region 2 | Sigma-70, region 4 | Sigma-70, region 4	CL0123 | CL0123 | CL0123	HTH | HTH | HTH
OG0004208	90	18	105	122	5.80952	3.83149e-11	4.6122e-10	0.00699301	COG2203 | COG2508 | COG3835	GAF | PucR | CdaR	GAF domain | DNA-binding transcriptional regulator, PucR/PutR family | Sugar diacid utilization regulator CdaR	Signal transduction mechanisms | Transcription | Transcription; Signal transduction mechanisms	Cellular processes and signaling | Information storage and processing | Information storage and processing; Cellular processes and signaling	PF01590 | PF07905 | PF13185 | PF13556 | PF17853	GAF | PucR | GAF_2 | HTH_30 | GGDEF_2	GAF domain | Purine catabolism regulatory protein-like family | GAF domain | PucR C-terminal helix-turn-helix domain | GGDEF-like domain	CL0161 | | CL0161 | CL0123 | CL0276	GAF | | GAF | HTH | Nucleot_cyclase
OG0006392	41	0	154	140	inf	3.98303e-11	4.76683e-10	0.001998	COG3247	HdeD	Acid resistance membrane protein HdeD, DUF308 family	General function prediction only	Poorly characterized	PF00248 | PF03729	Aldo_ket_red | DUF308	Aldo/keto reductase family | Short repeat of unknown function (DUF308)
OG0005958	41	0	154	140	inf	3.98303e-11	4.76683e-10	0.003996
OG0006321	41	0	154	140	inf	3.98303e-11	4.76683e-10	0.000999001	COG2771	CsgD	DNA-binding transcriptional regulator, CsgD family	Transcription	Information storage and processing	PF00196	GerE	Bacterial regulatory proteins, luxR family	CL0123	HTH
OG0006510	41	0	154	140	inf	3.98303e-11	4.76683e-10	0.020979	COG2311	YeiB	Uncharacterized membrane protein YeiB	Function unknown	Poorly characterized	PF04235	DUF418	Protein of unknown function (DUF418)	CL0316	Acyl_transf_3
OG0006417	41	0	154	140	inf	3.98303e-11	4.76683e-10	0.021978	COG1474 | COG4190	CDC6 |	Cdc6-related protein, AAA superfamily ATPase | Predicted transcriptional regulator, contains HTH domain	Replication, recombination and repair | Transcription	Information storage and processing | Information storage and processing	PF12802 | PF13401	MarR_2 | AAA_22	MarR family | AAA domain	CL0123 | CL0023	HTH | P-loop_NTPase
OG0006582	41	0	154	140	inf	3.98303e-11	4.76683e-10	0.034965						PF00150	Cellulase	Cellulase (glycosyl hydrolase family 5)	CL0058	Glyco_hydro_tim
OG0004574	92	19	103	121	5.6883	4.59544e-11	5.47954e-10	0.000999001
OG0005091	65	7	130	133	9.5	5.41148e-11	6.4256e-10	0.045954	COG0021 | COG3958	TktA | TktA2	Transketolase | Transketolase, C-terminal subunit	Carbohydrate transport and metabolism | Carbohydrate transport and metabolism	Metabolism | Metabolism	PF00456 | PF02779 | PF02780	Transketolase_N | Transket_pyr | Transketolase_C	Transketolase, thiamine diphosphate binding domain | Transketolase, pyrimidine binding domain | Transketolase, C-terminal domain	CL0254 | CL0254 | CL0591	THDP-binding | THDP-binding | TKC_like
OG0005924	45	1	150	139	41.7	6.71505e-11	7.94026e-10	0.000999001	COG0492	TrxB	Thioredoxin reductase	Posttranslational modification, protein turnover, chaperones	Cellular processes and signaling	PF01494 | PF07992 | PF13450 | PF13738	FAD_binding_3 | Pyr_redox_2 | NAD_binding_8 | Pyr_redox_3	FAD binding domain | Pyridine nucleotide-disulphide oxidoreductase | NAD(P)-binding Rossmann-like domain | Pyridine nucleotide-disulphide oxidoreductase	CL0063 | CL0063 | CL0063 | CL0063	NADP_Rossmann | NADP_Rossmann | NADP_Rossmann | NADP_Rossmann
OG0006037	49	2	146	138	23.1575	6.91218e-11	8.14791e-10	0.022977	COG0730	TauE	Sulfite exporter TauE/SafE/YfcA and related permeases, UPF0721 family	Inorganic ion transport and metabolism	Metabolism	PF01925	TauE	Sulfite exporter TauE/SafE	CL0292	LysE
OG0004647	89	18	106	122	5.69078	7.32359e-11	8.62838e-10	0.015984	COG1510 | COG1846	GbsR | MarR	DNA-binding transcriptional regulator GbsR, MarR family | DNA-binding transcriptional regulator, MarR family	Transcription | Transcription	Information storage and processing | Information storage and processing	PF12802	MarR_2	MarR family	CL0123	HTH
OG0002899	166	73	29	67	5.25366	7.50011e-11	8.83178e-10	0.00899101	COG1528	FtnA	Ferritin	Inorganic ion transport and metabolism	Metabolism	PF00210	Ferritin	Ferritin-like domain	CL0044	Ferritin
OG0006384	40	0	155	140	inf	8.09712e-11	9.47097e-10	0.004995
OG0006603	40	0	155	140	inf	8.09712e-11	9.47097e-10	0.018981						PF00004 | PF13191 | PF13401	AAA | AAA_16 | AAA_22	ATPase family associated with various cellular activities (AAA) | AAA ATPase domain | AAA domain	CL0023 | CL0023 | CL0023	P-loop_NTPase | P-loop_NTPase | P-loop_NTPase
OG0006107	40	0	155	140	inf	8.09712e-11	9.47097e-10	0.038961						PF08305 | PF16499 | PF17450 | PF17801	NPCBM | Melibiase_2 | Melibiase_2_C | Melibiase_C	NPCBM/NEW2 domain | Alpha galactosidase A | Alpha galactosidase A C-terminal beta sandwich domain | Alpha galactosidase C-terminal beta sandwich domain	CL0202 | CL0058 | CL0369 | CL0369	GBD | Glyco_hydro_tim | GHD | GHD
OG0003616	109	29	86	111	4.85124	8.18927e-11	9.56889e-10	0.026973	COG0346 | COG0604	GloA | Qor	Catechol 2,3-dioxygenase or related enzyme, vicinal oxygen chelate (VOC) family | NADPH:quinone reductase or related Zn-dependent oxidoreductase	Secondary metabolites biosynthesis, transport and catabolism | Energy production and conversion; General function prediction only	Metabolism | Metabolism; Poorly characterized	PF00107 | PF13669	ADH_zinc_N | Glyoxalase_4	Zinc-binding dehydrogenase | Glyoxalase/Bleomycin resistance protein/Dioxygenase superfamily	CL0063 | CL0104	NADP_Rossmann | Glyoxalase
OG0002784	130	43	65	97	4.51163	8.309e-11	9.70381e-10	0.001998	COG4980	GvpP	Gas vesicle protein YhaH	General function prediction only	Poorly characterized
OG0001265	144	54	51	86	4.49673	9.69057e-11	1.12479e-09	0.012987	COG0031	CysK	Cysteine synthase	Amino acid transport and metabolism	Metabolism	PF00291	PALP	Pyridoxal-phosphate dependent enzyme	CL0063	NADP_Rossmann
OG0004571	66	8	129	132	8.44186	1.14338e-10	1.32239e-09	0.001998	COG4300	CadD	Cadmium resistance protein CadD, predicted permease	Inorganic ion transport and metabolism	Metabolism	PF03596	Cad	Cadmium resistance transporter	CL0292	LysE
OG0003896	98	23	97	117	5.1394	1.21519e-10	1.40259e-09	0.000999001	COG0438	RfaB	Glycosyltransferase involved in cell wall bisynthesis	Cell wall/membrane/envelope biogenesis	Cellular processes and signaling	PF00534 | PF13439 | PF13692	Glycos_transf_1 | Glyco_transf_4 | Glyco_trans_1_4	Glycosyl transferases group 1 | Glycosyltransferase Family 4 | Glycosyl transferases group 1	CL0113 | CL0113 | CL0113	GT-B | GT-B | GT-B
OG0003490	145	55	50	85	4.48182	1.51609e-10	1.73491e-09	0.000999001	COG0457	TPR	Tetratricopeptide (TPR) repeat	General function prediction only	Poorly characterized	PF00515 | PF07719 | PF13181 | PF13414	TPR_1 | TPR_2 | TPR_8 | TPR_11	Tetratricopeptide repeat | Tetratricopeptide repeat | Tetratricopeptide repeat | TPR repeat	CL0020 | CL0020 | CL0020 | CL0020	TPR | TPR | TPR | TPR
OG0006651	39	0	156	140	inf	1.66556e-10	1.87664e-09	0.000999001
OG0006169	39	0	156	140	inf	1.66556e-10	1.87664e-09	0.000999001	COG0251	RidA	Enamine deaminase RidA, house cleaning of reactive enamine intermediates, YjgF/YER057c/UK114 family	Defense mechanisms	Cellular processes and signaling	PF01042 | PF14588	Ribonuc_L-PSP | YjgF_endoribonc	Endoribonuclease L-PSP | YjgF/chorismate_mutase-like, putative endoribonuclease	CL0534 | CL0534	YjgF-like | YjgF-like
OG0006675	39	0	156	140	inf	1.66556e-10	1.87664e-09	0.002997
OG0006650	39	0	156	140	inf	1.66556e-10	1.87664e-09	0.003996	COG0004	AmtB	Ammonia channel protein AmtB	Inorganic ion transport and metabolism	Metabolism	PF00909	Ammonium_transp	Ammonium Transporter Family
OG0005994	39	0	156	140	inf	1.66556e-10	1.87664e-09	0.00799201	COG1302	YloU	Uncharacterized conserved protein YloU, alkaline shock protein (Asp23) family	Function unknown	Poorly characterized
OG0006676	39	0	156	140	inf	1.66556e-10	1.87664e-09	0.016983	COG0789 | COG3708	SoxR | YdeE	DNA-binding transcriptional regulator, MerR family | Predicted transcriptional regulator YdeE, contains AraC-type DNA-binding domain	Transcription | Transcription	Information storage and processing | Information storage and processing	PF00376 | PF06445 | PF13411	MerR | GyrI-like | MerR_1	MerR family regulatory protein | GyrI-like small molecule binding domain | MerR HTH family regulatory protein	CL0123 | CL0319 | CL0123	HTH | SHS2 | HTH
OG0004677	86	17	109	123	5.70858	1.99862e-10	2.24523e-09	0.045954	COG0346 | COG3324 | COG3565	GloA | VOC |	Catechol 2,3-dioxygenase or related enzyme, vicinal oxygen chelate (VOC) family | Lactoylglutathione lyase-related enzyme, vicinal oxygen chelate (VOC) family | Predicted dioxygenase of extradiol dioxygenase family	Secondary metabolites biosynthesis, transport and catabolism | General function prediction only | General function prediction only	Metabolism | Poorly characterized | Poorly characterized	PF00903 | PF18029	Glyoxalase | Glyoxalase_6	Glyoxalase/Bleomycin resistance protein/Dioxygenase superfamily | Glyoxalase-like domain	CL0104 | CL0104	Glyoxalase | Glyoxalase
OG0004068	89	19	106	121	5.34707	2.09433e-10	2.35043e-09	0.033966						PF13490	zf-HC2	Putative zinc-finger	CL0645	Anti-sigma_N
OG0004241	63	7	132	133	9.06818	2.19821e-10	2.46336e-09	0.046953	COG0596	MenH	2-succinyl-6-hydroxy-2,4-cyclohexadiene-1-carboxylate synthase MenH and related esterases, alpha/beta hydrolase fold	Coenzyme transport and metabolism; General function prediction only	Metabolism; Poorly characterized	PF00561 | PF12146 | PF12697	Abhydrolase_1 | Hydrolase_4 | Abhydrolase_6	alpha/beta hydrolase fold | Serine aminopeptidase, S33 | Alpha/beta hydrolase family	CL0028 | CL0028 | CL0028	AB_hydrolase | AB_hydrolase | AB_hydrolase
OG0002610	195	116	0	24	inf	2.31162e-10	2.58408e-09	0.001998	COG3662		Uncharacterized conserved protein, DUF2236 family	Function unknown	Poorly characterized	PF09995	MPAB_Lcp_cat	ER-bound oxygenase mpaB/B'/Rubber oxygenase, catalytic domain
OG0003309	157	66	38	74	4.63238	2.6083e-10	2.90572e-09	0.040959	COG0238	RpsR	Ribosomal protein S18	Translation, ribosomal structure and biogenesis	Information storage and processing	PF01084	Ribosomal_S18	Ribosomal protein S18	CL0123	HTH
OG0006373	43	1	152	139	39.3224	2.72439e-10	3.03059e-09	0.004995						PF13115	YtkA	YtkA-like	CL0488	FixH-like
OG0005129	72	11	123	129	6.86475	2.81097e-10	3.11926e-09	0.002997	COG0834	HisJ	ABC-type amino acid transport/signal transduction system, periplasmic component/domain	Amino acid transport and metabolism; Signal transduction mechanisms	Metabolism; Cellular processes and signaling	PF00497	SBP_bac_3	Bacterial extracellular solute-binding proteins, family 3	CL0177	PBP
OG0000236	183	94	12	46	7.46277	3.34646e-10	3.69902e-09	0.030969						PF09203	MspA	MspA	CL0636	Leukocidin
OG0006712	38	0	157	140	inf	3.47078e-10	3.79763e-09	0.001998
OG0006713	38	0	157	140	inf	3.47078e-10	3.79763e-09	0.002997	COG5424	PqqC	Pyrroloquinoline quinone (PQQ) biosynthesis protein C	Coenzyme transport and metabolism	Metabolism	PF14518	Haem_oxygenas_2	Iron-containing redox enzyme	CL0230	HO
OG0006749	38	0	157	140	inf	3.47078e-10	3.79763e-09	0.003996	COG0483	SuhB	Archaeal fructose-1,6-bisphosphatase or related enzyme, inositol monophosphatase family	Carbohydrate transport and metabolism	Metabolism	PF00459	Inositol_P	Inositol monophosphatase family	CL0171	Phospoesterase
OG0006106	38	0	157	140	inf	3.47078e-10	3.79763e-09	0.003996	COG0141	HisD	Histidinol dehydrogenase	Amino acid transport and metabolism	Metabolism	PF00815	Histidinol_dh	Histidinol dehydrogenase	CL0099	ALDH-like
OG0006756	38	0	157	140	inf	3.47078e-10	3.79763e-09	0.023976						PF07883	Cupin_2	Cupin domain	CL0029	Cupin
OG0006744	38	0	157	140	inf	3.47078e-10	3.79763e-09	0.024975	COG0477 | COG2814	ProP | AraJ	MFS family permease, includes anhydromuropeptide permease AmpG | Predicted arabinose efflux permease AraJ, MFS family	Carbohydrate transport and metabolism; Amino acid transport and metabolism; Inorganic ion transport and metabolism; General function prediction only | Carbohydrate transport and metabolism	Metabolism; Metabolism; Metabolism; Poorly characterized | Metabolism	PF00083 | PF07690	Sugar_tr | MFS_1	Sugar (and other) transporter | Major Facilitator Superfamily	CL0015 | CL0015	MFS | MFS
OG0006745	38	0	157	140	inf	3.47078e-10	3.79763e-09	0.027972	COG4952		L-rhamnose isomerase	Cell wall/membrane/envelope biogenesis	Cellular processes and signaling	PF01261 | PF06134	AP_endonuc_2 | RhaA	Xylose isomerase-like TIM barrel | L-rhamnose isomerase (RhaA)	CL0036 | CL0036	TIM_barrel | TIM_barrel
OG0006746	38	0	157	140	inf	3.47078e-10	3.79763e-09	0.02997	COG3347	RhaD	Rhamnose utilisation protein RhaD, predicted bifunctional aldolase and dehydrogenase	Carbohydrate transport and metabolism	Metabolism	PF00596 | PF13561	Aldolase_II | adh_short_C2	Class II Aldolase and Adducin N-terminal domain | Enoyl-(Acyl carrier protein) reductase	| CL0063	| NADP_Rossmann
OG0006679	38	0	157	140	inf	3.47078e-10	3.79763e-09	0.031968	COG1070	XylB	Sugar (pentulose or hexulose) kinase	Carbohydrate transport and metabolism	Metabolism	PF00370 | PF02782	FGGY_N | FGGY_C	FGGY family of carbohydrate kinases, N-terminal domain | FGGY family of carbohydrate kinases, C-terminal domain	CL0108 | CL0108	Actin_ATPase | Actin_ATPase
OG0006684	38	0	157	140	inf	3.47078e-10	3.79763e-09	0.031968	COG0747	DdpA	ABC-type transport system, periplasmic component	Amino acid transport and metabolism	Metabolism	PF00496	SBP_bac_5	Bacterial extracellular solute-binding proteins, family 5 Middle	CL0177	PBP
OG0006742	38	0	157	140	inf	3.47078e-10	3.79763e-09	0.040959	COG2390	DeoR	DNA-binding transcriptional regulator LsrR, DeoR family	Transcription	Information storage and processing	PF04198 | PF04545	Sugar-bind | Sigma70_r4	Putative sugar-binding domain | Sigma-70, region 4	CL0246 | CL0123	ISOCOT_Fold | HTH
OG0005196	69	10	126	130	7.11905	3.56494e-10	3.8969e-09	0.030969	COG0500 | COG2227 | COG4106 | COG4627	SmtA | UbiG | Tam |	SAM-dependent methyltransferase | 2-polyprenyl-3-methyl-5-hydroxy-6-metoxy-1,4-benzoquinol methylase | Trans-aconitate methyltransferase | Predicted SAM-depedendent methyltransferase	Secondary metabolites biosynthesis, transport and catabolism; General function prediction only | Coenzyme transport and metabolism | Energy production and conversion | General function prediction only	Metabolism; Poorly characterized | Metabolism | Metabolism | Poorly characterized	PF08241 | PF13489	Methyltransf_11 | Methyltransf_23	Methyltransferase domain | Methyltransferase domain	CL0063 | CL0063	NADP_Rossmann | NADP_Rossmann
OG0005110	67	9	128	131	7.61892	3.77449e-10	4.12199e-09	0.000999001						PF02211	NHase_beta	Nitrile hydratase beta subunit	CL0610	ETAP
OG0004948	59	6	136	134	9.68873	4.15776e-10	4.53184e-09	0.03996	COG2085		Predicted dinucleotide-binding enzyme	General function prediction only	Poorly characterized	PF03807	F420_oxidored	NADP oxidoreductase coenzyme F420-dependent	CL0063	NADP_Rossmann
OG0004218	97	24	98	116	4.78401	5.84243e-10	6.30156e-09	0.000999001	COG3809		Predicted nucleic acid-binding protein, contains Zn-finger domain	General function prediction only	Poorly characterized	PF13453	zf-TFIIB	Transcription factor zinc-finger	CL0167	Zn_Beta_Ribbon
OG0000036	195	117	0	23	inf	6.16432e-10	6.59861e-09	0.001998	COG0477 | COG2271 | COG2814 | COG3104	ProP | UhpC | AraJ | PTR2	MFS family permease, includes anhydromuropeptide permease AmpG | Sugar phosphate permease | Predicted arabinose efflux permease AraJ, MFS family | Dipeptide/tripeptide permease	Carbohydrate transport and metabolism; Amino acid transport and metabolism; Inorganic ion transport and metabolism; General function prediction only | Carbohydrate transport and metabolism | Carbohydrate transport and metabolism | Amino acid transport and metabolism	Metabolism; Metabolism; Metabolism; Poorly characterized | Metabolism | Metabolism | Metabolism	PF07690	MFS_1	Major Facilitator Superfamily	CL0015	MFS
OG0000100	195	117	0	23	inf	6.16432e-10	6.59861e-09	0.002997	COG1309	AcrR	DNA-binding protein, AcrR family, includes nucleoid occlusion protein SlmA	Transcription	Information storage and processing	PF00440 | PF17754	TetR_N | TetR_C_14	Bacterial regulatory proteins, tetR family | MftR C-terminal domain	CL0123 | CL0174	HTH | TetR_C
OG0003549	116	36	79	104	4.24191	7.12275e-10	7.59593e-09	0.000999001						PF10708 | PF11611	DUF2510 | DUF4352	Protein of unknown function (DUF2510) | Domain of unknown function (DUF4352)	| CL0524	| MPT63-MPB63
OG0006748	37	0	158	140	inf	7.33138e-10	7.70626e-09	0.00599401						PF11716	MDMPI_N	Mycothiol maleylpyruvate isomerase N-terminal domain	CL0310	DinB
OG0006457	37	0	158	140	inf	7.33138e-10	7.70626e-09	0.00999001	COG1302	YloU	Uncharacterized conserved protein YloU, alkaline shock protein (Asp23) family	Function unknown	Poorly characterized	PF03780	Asp23	Asp23 family, cell envelope-related function
OG0006809	37	0	158	140	inf	7.33138e-10	7.70626e-09	0.013986
OG0006813	37	0	158	140	inf	7.33138e-10	7.70626e-09	0.017982	COG0524	RbsK	Sugar or nucleoside kinase, ribokinase family	Carbohydrate transport and metabolism	Metabolism	PF00294	PfkB	pfkB family carbohydrate kinase	CL0118	Ribokinase
OG0006846	37	0	158	140	inf	7.33138e-10	7.70626e-09	0.043956
OG0006515	37	0	158	140	inf	7.33138e-10	7.70626e-09	0.047952	COG0683	LivK	ABC-type branched-chain amino acid transport system, periplasmic component	Amino acid transport and metabolism	Metabolism	PF13458	Peripla_BP_6	Periplasmic binding protein	CL0144	Periplas_BP
OG0006807	37	0	158	140	inf	7.33138e-10	7.70626e-09	0.00999001	COG1240 | COG3552	ChlD | CoxE	vWFA (von Willebrand factor type A) domain of Mg and Co chelatases | Uncharacterized protein CoxE, contains von Willebrand factor type A (vWA) domain	Coenzyme transport and metabolism | Function unknown	Metabolism | Poorly characterized	PF05762	VWA_CoxE	VWA domain containing CoxE-like protein	CL0128	vWA-like
OG0006808	37	0	158	140	inf	7.33138e-10	7.70626e-09	0.013986	COG0714	MoxR	MoxR-like ATPase	General function prediction only	Poorly characterized	PF07728	AAA_5	AAA domain (dynein-related subfamily)	CL0023	P-loop_NTPase
OG0003493	142	55	53	85	4.14065	8.86563e-10	9.28031e-09	0.000999001	COG2755	TesA	Lysophospholipase L1 or related esterase. Includes spore coat protein LipC/YcsK	Cell cycle control, cell division, chromosome partitioning; Lipid transport and metabolism	Cellular processes and signaling; Metabolism	PF13472	Lipase_GDSL_2	GDSL-like Lipase/Acylhydrolase family	CL0264	SGNH_hydrolase
OG0005953	48	3	147	137	14.9116	9.80038e-10	1.02399e-08	0.044955
OG0006198	36	0	159	140	inf	1.56946e-09	1.51469e-08	0.000999001	COG0715	TauA	ABC-type nitrate/sulfonate/bicarbonate transport system, periplasmic component	Inorganic ion transport and metabolism	Metabolism	PF09084 | PF13379	NMT1 | NMT1_2	NMT1/THI5 like | NMT1-like family	CL0177 | CL0177	PBP | PBP
OG0005996	36	0	159	140	inf	1.56946e-09	1.51469e-08	0.000999001
OG0007064	35	0	160	140	inf	1.59037e-09	1.51469e-08	0.000999001						PF01136	Peptidase_U32	Peptidase family U32
OG0006683	36	0	159	140	inf	1.56946e-09	1.51469e-08	0.001998	COG0431 | COG0655	SsuE | WrbA	NAD(P)H-dependent FMN reductase | Multimeric flavodoxin WrbA, includes NAD(P)H:quinone oxidoreductase	Energy production and conversion | Energy production and conversion	Metabolism | Metabolism	PF02525 | PF03358	Flavodoxin_2 | FMN_red	Flavodoxin-like fold | NADPH-dependent FMN reductase	CL0042 | CL0042	Flavoprotein | Flavoprotein
OG0005455	36	0	159	140	inf	1.56946e-09	1.51469e-08	0.002997	COG3391	YncE	DNA-binding beta-propeller fold protein YncE	General function prediction only	Poorly characterized	PF01436 | PF10282 | PF14021	NHL | Lactonase | TNT	NHL repeat | Lactonase, 7-bladed beta-propeller | Tuberculosis necrotizing toxin	CL0186 | CL0186 | CL0084	Beta_propeller | Beta_propeller | ADP-ribosyl
OG0006874	36	0	159	140	inf	1.56946e-09	1.51469e-08	0.00599401	COG2371	UreE	Urease accessory protein UreE	Posttranslational modification, protein turnover, chaperones	Cellular processes and signaling	PF02814 | PF05194	UreE_N | UreE_C	UreE urease accessory protein, N-terminal domain | UreE urease accessory protein, C-terminal domain
OG0006451	35	0	160	140	inf	1.59037e-09	1.51469e-08	0.00999001						PF06187	DUF993	Protein of unknown function (DUF993)	CL0036	TIM_barrel
OG0007044	35	0	160	140	inf	1.59037e-09	1.51469e-08	0.00999001	COG1878		Kynurenine formamidase	Amino acid transport and metabolism	Metabolism	PF04199	Cyclase	Putative cyclase	CL0364	Leu-IlvD
OG0006897	36	0	159	140	inf	1.56946e-09	1.51469e-08	0.011988	COG1028	FabG	NAD(P)-dependent dehydrogenase, short-chain alcohol dehydrogenase family	Lipid transport and metabolism	Metabolism	PF00106	adh_short	short chain dehydrogenase	CL0063	NADP_Rossmann
OG0006705	36	0	159	140	inf	1.56946e-09	1.51469e-08	0.00599401
OG0006907	36	0	159	140	inf	1.56946e-09	1.51469e-08	0.00699301						PF18934	DUF5682	Family of unknown function (DUF5682)
OG0007012	36	0	159	140	inf	1.56946e-09	1.51469e-08	0.002997
OG0000588	159	70	36	70	4.41667	1.47139e-09	1.51469e-08	0.002997	COG2335	FAS1	Uncaracterized surface protein containing fasciclin (FAS1) repeats	General function prediction only	Poorly characterized	PF02469	Fasciclin	Fasciclin domain
OG0000695	184	98	11	42	7.16883	1.92627e-09	1.81031e-08	0.02997	COG0236 | COG0318	AcpP | MenE/FadK	Acyl carrier protein | O-succinylbenzoic acid-CoA ligase MenE or related acyl-CoA synthetase (AMP-forming)	Lipid transport and metabolism | Lipid transport and metabolism	Metabolism | Metabolism	PF00378 | PF00501 | PF00550 | PF13193 | PF16177	ECH_1 | AMP-binding | PP-binding | AMP-binding_C | ACAS_N	Enoyl-CoA hydratase/isomerase | AMP-binding enzyme | Phosphopantetheine attachment site | AMP-binding enzyme C-terminal domain | Acetyl-coenzyme A synthetase N-terminus	CL0127 | CL0378 | CL0314 | CL0531 | CL0378	ClpP_crotonase | ANL | PP-binding | AMP-binding_C | ANL
OG0003537	94	24	101	116	4.49835	2.3992e-09	2.24826e-08	0.011988	COG0661	AarF	Predicted protein kinase regulating ubiquinone biosynthesis, AarF/ABC1/UbiB family	Coenzyme transport and metabolism; Signal transduction mechanisms	Metabolism; Cellular processes and signaling	PF03109	ABC1	ABC1 atypical kinase-like domain	CL0016	PKinase
OG0006534	40	1	155	139	35.871	2.41327e-09	2.25679e-08	0.000999001	COG0477 | COG2814	ProP | AraJ	MFS family permease, includes anhydromuropeptide permease AmpG | Predicted arabinose efflux permease AraJ, MFS family	Carbohydrate transport and metabolism; Amino acid transport and metabolism; Inorganic ion transport and metabolism; General function prediction only | Carbohydrate transport and metabolism	Metabolism; Metabolism; Metabolism; Poorly characterized | Metabolism	PF07690	MFS_1	Major Facilitator Superfamily	CL0015	MFS
OG0005905	39	1	156	139	34.75	2.51622e-09	2.33671e-08	0.000999001	COG0001	HemL	Glutamate-1-semialdehyde aminotransferase	Coenzyme transport and metabolism	Metabolism	PF00202	Aminotran_3	Aminotransferase class-III	CL0061	PLP_aminotran
OG0006523	39	1	156	139	34.75	2.51622e-09	2.33671e-08	0.001998	COG1506 | COG2945	DAP2 |	Dipeptidyl aminopeptidase/acylaminoacyl peptidase | Alpha/beta superfamily hydrolase	Amino acid transport and metabolism | General function prediction only	Metabolism | Poorly characterized	PF00326 | PF00930	Peptidase_S9 | DPPIV_N	Prolyl oligopeptidase family | Dipeptidyl peptidase IV (DPP IV) N-terminal region	CL0028 | CL0186	AB_hydrolase | Beta_propeller
OG0006571	39	1	156	139	34.75	2.51622e-09	2.33671e-08	0.018981	COG1388	LysM	LysM repeat	Cell wall/membrane/envelope biogenesis	Cellular processes and signaling	PF00045 | PF00264 | PF01476 | PF12142	Hemopexin | Tyrosinase | LysM | PPO1_DWL	Hemopexin | Common central domain of tyrosinase | LysM domain | Polyphenol oxidase middle domain	| CL0205 | CL0187 |	| Di-copper | LysM |
OG0006857	34	0	161	140	inf	3.06267e-09	2.80744e-08	0.000999001	COG0477 | COG2814	ProP | AraJ	MFS family permease, includes anhydromuropeptide permease AmpG | Predicted arabinose efflux permease AraJ, MFS family	Carbohydrate transport and metabolism; Amino acid transport and metabolism; Inorganic ion transport and metabolism; General function prediction only | Carbohydrate transport and metabolism	Metabolism; Metabolism; Metabolism; Poorly characterized | Metabolism	PF07690	MFS_1	Major Facilitator Superfamily	CL0015	MFS
OG0007136	34	0	161	140	inf	3.06267e-09	2.80744e-08	0.002997	COG0642	BaeS	Signal transduction histidine kinase	Signal transduction mechanisms	Cellular processes and signaling	PF00512 | PF00672 | PF02518	HisKA | HAMP | HATPase_c	His Kinase A (phospho-acceptor) domain | HAMP domain | Histidine kinase-, DNA gyrase B-, and HSP90-like ATPase	CL0025 | CL0681 | CL0025	His_Kinase_A | HAMP | His_Kinase_A
OG0007147	34	0	161	140	inf	3.06267e-09	2.80744e-08	0.004995	COG1082	YcjR	Sugar phosphate isomerase/epimerase	Carbohydrate transport and metabolism	Metabolism	PF01261	AP_endonuc_2	Xylose isomerase-like TIM barrel	CL0036	TIM_barrel
OG0007125	34	0	161	140	inf	3.06267e-09	2.80744e-08	0.00599401	COG0496	SurE	Broad specificity polyphosphatase and 5'/3'-nucleotidase SurE	Replication, recombination and repair	Information storage and processing	PF01975	SurE	Survival protein SurE
OG0007138	34	0	161	140	inf	3.06267e-09	2.80744e-08	0.00699301	COG2808	PaiB	Predicted FMN-binding regulatory protein PaiB	Signal transduction mechanisms	Cellular processes and signaling	PF04299	FMN_bind_2	Putative FMN-binding domain	CL0336	FMN-binding
OG0006900	34	0	161	140	inf	3.06267e-09	2.80744e-08	0.00799201						PF06351	Allene_ox_cyc	Allene oxide cyclase	CL0650	AOC_barrel
OG0007146	34	0	161	140	inf	3.06267e-09	2.80744e-08	0.013986	COG2222	AgaS	Fructoselysine-6-P-deglycase FrlB or related protein, duplicated sugar isomerase (SIS) domain	Cell wall/membrane/envelope biogenesis	Cellular processes and signaling	PF01380	SIS	SIS domain	CL0067	SIS
OG0006978	34	0	161	140	inf	3.06267e-09	2.80744e-08	0.013986	COG1266	YdiL	Membrane protease YdiL, CAAX protease family	Posttranslational modification, protein turnover, chaperones	Cellular processes and signaling	PF02517	Rce1-like	Type II CAAX prenyl endopeptidase Rce1-like	CL0472	Peptidase_U
OG0007144	34	0	161	140	inf	3.06267e-09	2.80744e-08	0.014985	COG1349	GlpR	DNA-binding transcriptional regulator of sugar metabolism, DeoR/GlpR family	Transcription; Carbohydrate transport and metabolism	Information storage and processing; Metabolism	PF00455 | PF08220	DeoRC | HTH_DeoR	DeoR C terminal sensor domain | DeoR-like helix-turn-helix domain	CL0246 | CL0123	ISOCOT_Fold | HTH
OG0007145	34	0	161	140	inf	3.06267e-09	2.80744e-08	0.015984	COG4573	GatZ	Tagatose-1,6-bisphosphate aldolase non-catalytic subunit AgaZ/GatZ	Carbohydrate transport and metabolism	Metabolism	PF08013	GatZ_KbaZ-like	D-tagatose-1,6-bisphosphate aldolase subunit GatZ/KbaZ-like	CL0036	TIM_barrel
OG0007156	34	0	161	140	inf	3.06267e-09	2.80744e-08	0.037962	COG0477 | COG2814	ProP | AraJ	MFS family permease, includes anhydromuropeptide permease AmpG | Predicted arabinose efflux permease AraJ, MFS family	Carbohydrate transport and metabolism; Amino acid transport and metabolism; Inorganic ion transport and metabolism; General function prediction only | Carbohydrate transport and metabolism	Metabolism; Metabolism; Metabolism; Poorly characterized | Metabolism	PF07690	MFS_1	Major Facilitator Superfamily	CL0015	MFS
OG0005537	34	0	161	140	inf	3.06267e-09	2.80744e-08	0.036963						PF11335	DUF3137	Protein of unknown function (DUF3137)
OG0003811	127	45	68	95	3.94281	3.08314e-09	2.82507e-08	0.000999001	COG0175	CysD	3'-phosphoadenosine 5'-phosphosulfate sulfotransferase (PAPS reductase)/FAD synthetase or related enzyme	Amino acid transport and metabolism; Coenzyme transport and metabolism	Metabolism; Metabolism	PF01507	PAPS_reduct	Phosphoadenosine phosphosulfate reductase family	CL0039	HUP
OG0004532	75	15	120	125	5.20833	5.82136e-09	5.2142e-08	0.027972						PF04075 | PF11578	F420H2_quin_red | DUF3237	F420H(2)-dependent quinone reductase | Protein of unknown function (DUF3237)	CL0336 | CL0650	FMN-binding | AOC_barrel
OG0007029	33	0	162	140	inf	5.93007e-09	5.25767e-08	0.001998	COG3307	RfaL	O-antigen ligase	Cell wall/membrane/envelope biogenesis	Cellular processes and signaling	PF04932	Wzy_C	O-Antigen ligase	CL0499	O-anti_assembly
OG0007236	33	0	162	140	inf	5.93007e-09	5.25767e-08	0.000999001	COG3340	PepE	Peptidase E	Amino acid transport and metabolism	Metabolism	PF03575	Peptidase_S51	Peptidase family S51	CL0014	Glutaminase_I
OG0007148	33	0	162	140	inf	5.93007e-09	5.25767e-08	0.001998	COG1515 | COG1846	Nfi | MarR	Deoxyinosine 3'-endonuclease (endonuclease V) | DNA-binding transcriptional regulator, MarR family	Replication, recombination and repair | Transcription	Information storage and processing | Information storage and processing	PF02163 | PF04493 | PF12802 | PF13180 | PF13463	Peptidase_M50 | Endonuclease_5 | MarR_2 | PDZ_2 | HTH_27	Peptidase family M50 | Endonuclease V | MarR family | PDZ domain | Winged helix DNA-binding domain	CL0126 | CL0219 | CL0123 | CL0466 | CL0123	Peptidase_MA | RNase_H | HTH | PDZ-like | HTH
OG0007137	33	0	162	140	inf	5.93007e-09	5.25767e-08	0.00599401	COG0745	OmpR	DNA-binding response regulator, OmpR family, contains REC and winged-helix (wHTH) domain	Signal transduction mechanisms; Transcription	Cellular processes and signaling; Information storage and processing	PF00072 | PF00486	Response_reg | Trans_reg_C	Response regulator receiver domain | Transcriptional regulatory protein, C terminal	CL0304 | CL0123	CheY | HTH
OG0006163	33	0	162	140	inf	5.93007e-09	5.25767e-08	0.00599401	COG1027	AspA	Aspartate ammonia-lyase	Amino acid transport and metabolism	Metabolism	PF00206 | PF10415	Lyase_1 | FumaraseC_C	Lyase | Fumarase C C-terminus
OG0006197	33	0	162	140	inf	5.93007e-09	5.25767e-08	0.00599401	COG3653		N-acyl-D-aspartate/D-glutamate deacylase	Secondary metabolites biosynthesis, transport and catabolism	Metabolism	PF07969	Amidohydro_3	Amidohydrolase family	CL0034	Amidohydrolase
OG0007060	33	0	162	140	inf	5.93007e-09	5.25767e-08	0.011988	COG0673	MviM	Predicted dehydrogenase	General function prediction only	Poorly characterized	PF01408 | PF02894	GFO_IDH_MocA | GFO_IDH_MocA_C	Oxidoreductase family, NAD-binding Rossmann fold | Oxidoreductase family, C-terminal alpha/beta domain	CL0063 | CL0139	NADP_Rossmann | GADPH_aa-bio_dh
OG0007228	33	0	162	140	inf	5.93007e-09	5.25767e-08	0.013986	COG0778	NfnB	Nitroreductase	Energy production and conversion	Metabolism	PF00881	Nitroreductase	Nitroreductase family	CL0529	FMN-dep-NRtase
OG0007227	33	0	162	140	inf	5.93007e-09	5.25767e-08	0.031968	COG0697	RhaT	Permease of the drug/metabolite transporter (DMT) superfamily	Carbohydrate transport and metabolism; Amino acid transport and metabolism; General function prediction only	Metabolism; Metabolism; Poorly characterized	PF00892	EamA	EamA-like transporter family	CL0184	DMT
OG0007218	33	0	162	140	inf	5.93007e-09	5.25767e-08	0.037962	COG5478	Fet4	Low affinity Fe/Cu permease	Inorganic ion transport and metabolism	Metabolism	PF04120	Iron_permease	Low affinity iron permease
OG0005565	51	5	144	135	9.5625	6.10697e-09	5.40991e-08	0.014985	COG0463 | COG1216	WcaA | WcaE	Glycosyltransferase involved in cell wall bisynthesis | Glycosyltransferase, GT2 family	Cell wall/membrane/envelope biogenesis | Carbohydrate transport and metabolism	Cellular processes and signaling | Metabolism	PF00535 | PF01959	Glycos_transf_2 | DHQS	Glycosyl transferase family 2 | 3-dehydroquinate synthase II	CL0110 |	GT-A |
OG0003202	165	78	30	62	4.37179	6.97816e-09	6.15569e-08	0.000999001	COG0759	YidD	Membrane-anchored protein YidD, putatitve component of membrane protein insertase Oxa1/YidC/SpoIIIJ	Cell wall/membrane/envelope biogenesis	Cellular processes and signaling	PF01809	YidD	Putative membrane protein insertion efficiency factor
OG0002668	164	77	31	63	4.32845	8.10274e-09	7.1311e-08	0.015984	COG0842 | COG1511	YadH | YhgE	ABC-type multidrug transport system, permease component | Uncharacterized membrane protein YhgE, phage infection protein (PIP) family	Defense mechanisms | Function unknown	Cellular processes and signaling | Poorly characterized	PF01061 | PF12051 | PF12698	ABC2_membrane | DUF3533 | ABC2_membrane_3	ABC-2 type transporter | Protein of unknown function (DUF3533) | ABC-2 family transporter protein	CL0181 | CL0181 | CL0181	ABC-2 | ABC-2 | ABC-2
OG0004413	86	21	109	119	4.47095	8.89357e-09	7.81499e-08	0.021978	COG4341		Predicted HD phosphohydrolase	General function prediction only	Poorly characterized	PF01966 | PF05153	HD | MIOX	HD domain | Myo-inositol oxygenase	CL0237 | CL0237	HD_PDEase | HD_PDEase
OG0005139	63	10	132	130	6.20455	9.77332e-09	8.53193e-08	0.000999001						PF05305	DUF732	Protein of unknown function (DUF732)
OG0007306	32	0	163	140	inf	1.15632e-08	9.91539e-08	0.000999001	COG1309	AcrR	DNA-binding protein, AcrR family, includes nucleoid occlusion protein SlmA	Transcription	Information storage and processing
OG0007297	32	0	163	140	inf	1.15632e-08	9.91539e-08	0.00999001	COG1486	CelF	Alpha-galactosidase/6-phospho-beta-glucosidase, family 4 of glycosyl hydrolase	Carbohydrate transport and metabolism	Metabolism	PF02056 | PF11975	Glyco_hydro_4 | Glyco_hydro_4C	Family 4 glycosyl hydrolase | Family 4 glycosyl hydrolase C-terminal domain	CL0063 | CL0341	NADP_Rossmann | LDH_C
OG0007298	32	0	163	140	inf	1.15632e-08	9.91539e-08	0.013986	COG1653	UgpB	ABC-type glycerol-3-phosphate transport system, periplasmic component	Carbohydrate transport and metabolism	Metabolism	PF01547 | PF13416	SBP_bac_1 | SBP_bac_8	Bacterial extracellular solute-binding protein | Bacterial extracellular solute-binding protein	CL0177 | CL0177	PBP | PBP
OG0007263	32	0	163	140	inf	1.15632e-08	9.91539e-08	0.018981
OG0006200	32	0	163	140	inf	1.15632e-08	9.91539e-08	0.022977	COG0334	GdhA	Glutamate dehydrogenase/leucine dehydrogenase	Amino acid transport and metabolism	Metabolism	PF05088	Bac_GDH	Bacterial NAD-glutamate dehydrogenase	CL0063	NADP_Rossmann
OG0007299	32	0	163	140	inf	1.15632e-08	9.91539e-08	0.026973	COG3254	RhaM	L-rhamnose mutarotase	Cell wall/membrane/envelope biogenesis	Cellular processes and signaling	PF05336	rhaM	L-rhamnose mutarotase	CL0032	Dim_A_B_barrel
OG0007307	32	0	163	140	inf	1.15632e-08	9.91539e-08	0.003996
OG0005228	56	7	139	133	7.65468	1.16076e-08	9.93847e-08	0.012987	COG0463 | COG1216	WcaA | WcaE	Glycosyltransferase involved in cell wall bisynthesis | Glycosyltransferase, GT2 family	Cell wall/membrane/envelope biogenesis | Carbohydrate transport and metabolism	Cellular processes and signaling | Metabolism	PF00535 | PF04138	Glycos_transf_2 | GtrA	Glycosyl transferase family 2 | GtrA-like protein	CL0110 |	GT-A |
OG0006157	44	3	151	137	13.3068	1.33435e-08	1.13818e-07	0.020979	COG0456 | COG1246 | COG1247 | COG1309 | COG3153	RimI | ArgA | MnaT | AcrR | yhbS	Ribosomal protein S18 acetylase RimI and related acetyltransferases | N-acetylglutamate synthase or related acetyltransferase, GNAT family | L-amino acid N-acyltransferase MnaT | DNA-binding protein, AcrR family, includes nucleoid occlusion protein SlmA | Predicted N-acetyltransferase YhbS	Translation, ribosomal structure and biogenesis | Amino acid transport and metabolism | Amino acid transport and metabolism | Transcription | General function prediction only	Information storage and processing | Metabolism | Metabolism | Information storage and processing | Poorly characterized	PF00440 | PF00583 | PF13508 | PF13673	TetR_N | Acetyltransf_1 | Acetyltransf_7 | Acetyltransf_10	Bacterial regulatory proteins, tetR family | Acetyltransferase (GNAT) family | Acetyltransferase (GNAT) domain | Acetyltransferase (GNAT) domain	CL0123 | CL0257 | CL0257 | CL0257	HTH | Acetyltrans | Acetyltrans | Acetyltrans
OG0005126	65	11	130	129	5.86364	1.39348e-08	1.18728e-07	0.00999001	COG1051	YjhB	ADP-ribose pyrophosphatase YjhB, NUDIX family	Nucleotide transport and metabolism	Metabolism	PF00293 | PF19368	NUDIX | AraR_C	NUDIX domain | AraR C-terminal winged HTH domain	CL0261 | CL0123	NUDIX | HTH
OG0005600	55	7	140	133	7.46429	2.24229e-08	1.88086e-07	0.00999001
OG0007338	31	0	164	140	inf	2.27426e-08	1.8923e-07	0.000999001
OG0006336	31	0	164	140	inf	2.27426e-08	1.8923e-07	0.001998						PF11639	HapK	REDY-like protein HapK	CL0032	Dim_A_B_barrel
OG0007285	31	0	164	140	inf	2.27426e-08	1.8923e-07	0.003996
OG0005799	31	0	164	140	inf	2.27426e-08	1.8923e-07	0.00999001	COG0600	TauC	ABC-type nitrate/sulfonate/bicarbonate transport system, permease component	Inorganic ion transport and metabolism	Metabolism	PF00528	BPD_transp_1	Binding-protein-dependent transport system inner membrane component	CL0404	BPD_transp_1
OG0007396	31	0	164	140	inf	2.27426e-08	1.8923e-07	0.010989	COG1215 | COG1216	BcsA | WcaE	Glycosyltransferase, catalytic subunit of cellulose synthase and poly-beta-1,6-N-acetylglucosamine synthase | Glycosyltransferase, GT2 family	Cell motility | Carbohydrate transport and metabolism	Cellular processes and signaling | Metabolism	PF00535 | PF13506 | PF13641	Glycos_transf_2 | Glyco_transf_21 | Glyco_tranf_2_3	Glycosyl transferase family 2 | Glycosyl transferase family 21 | Glycosyltransferase like family 2	CL0110 | CL0110 | CL0110	GT-A | GT-A | GT-A
OG0007389	31	0	164	140	inf	2.27426e-08	1.8923e-07	0.011988	COG1132	MdlB	ABC-type multidrug transport system, ATPase and permease component	Defense mechanisms	Cellular processes and signaling	PF00005 | PF00664	ABC_tran | ABC_membrane	ABC transporter | ABC transporter transmembrane region	CL0023 | CL0241	P-loop_NTPase | ABC_membrane
OG0007390	31	0	164	140	inf	2.27426e-08	1.8923e-07	0.017982						PF05731	TROVE	TROVE domain
OG0007332	31	0	164	140	inf	2.27426e-08	1.8923e-07	0.018981
OG0007388	31	0	164	140	inf	2.27426e-08	1.8923e-07	0.027972	COG1132	MdlB	ABC-type multidrug transport system, ATPase and permease component	Defense mechanisms	Cellular processes and signaling	PF00005 | PF00664	ABC_tran | ABC_membrane	ABC transporter | ABC transporter transmembrane region	CL0023 | CL0241	P-loop_NTPase | ABC_membrane
OG0007291	31	0	164	140	inf	2.27426e-08	1.8923e-07	0.033966
OG0007381	31	0	164	140	inf	2.27426e-08	1.8923e-07	0.033966
OG0007382	31	0	164	140	inf	2.27426e-08	1.8923e-07	0.034965
OG0007158	31	0	164	140	inf	2.27426e-08	1.8923e-07	0.011988						PF14032	PknH_C	PknH-like extracellular domain	CL0619	Mog1p_PsbP
OG0005250	64	11	131	129	5.72935	2.57014e-08	2.12835e-07	0.002997						PF19826	DUF6307	Family of unknown function (DUF6307)
OG0003095	139	57	56	83	3.61435	2.81236e-08	2.32724e-07	0.000999001	COG2050	PaaI	Acyl-CoA thioesterase PaaI, contains HGG motif	Secondary metabolites biosynthesis, transport and catabolism	Metabolism	PF03061	4HBT	Thioesterase superfamily	CL0050	HotDog
OG0000116	195	121	0	19	inf	2.95775e-08	2.44133e-07	0.000999001	COG0662 | COG0789 | COG1396 | COG1476 | COG1917 | COG3655 | COG3806	ManC | SoxR | HipB | XRE | QdoI | YozG | ChrR	Mannose-6-phosphate isomerase, cupin superfamily | DNA-binding transcriptional regulator, MerR family | Transcriptional regulator, contains XRE-family HTH domain | DNA-binding transcriptional regulator, XRE-family HTH domain | Cupin domain protein related to quercetin dioxygenase | DNA-binding transcriptional regulator, XRE family | Anti-sigma factor ChrR, cupin superfamily	Carbohydrate transport and metabolism | Transcription | Transcription | Transcription | General function prediction only | Transcription | Signal transduction mechanisms	Metabolism | Information storage and processing | Information storage and processing | Information storage and processing | Poorly characterized | Information storage and processing | Cellular processes and signaling	PF01381 | PF07883 | PF12844 | PF13411 | PF13443 | PF13560	HTH_3 | Cupin_2 | HTH_19 | MerR_1 | HTH_26 | HTH_31	Helix-turn-helix | Cupin domain | Helix-turn-helix domain | MerR HTH family regulatory protein | Cro/C1-type HTH DNA-binding domain | Helix-turn-helix domain	CL0123 | CL0029 | CL0123 | CL0123 | CL0123 | CL0123	HTH | Cupin | HTH | HTH | HTH | HTH
OG0003339	153	69	42	71	3.74845	3.05988e-08	2.52471e-07	0.00699301	COG0199	RpsN	Ribosomal protein S14	Translation, ribosomal structure and biogenesis	Information storage and processing	PF00253	Ribosomal_S14	Ribosomal protein S14p/S29e
OG0004318	96	28	99	112	3.87879	3.13271e-08	2.57918e-07	0.012987	COG1131	CcmA	ABC-type multidrug transport system, ATPase component	Defense mechanisms	Cellular processes and signaling	PF00005 | PF13304	ABC_tran | AAA_21	ABC transporter | AAA domain, putative AbiEii toxin, Type IV TA system	CL0023 | CL0023	P-loop_NTPase | P-loop_NTPase
OG0005381	61	10	134	130	5.91791	3.1668e-08	2.6063e-07	0.00999001
OG0004582	86	22	109	118	4.23186	3.36036e-08	2.75661e-07	0.000999001	COG3662		Uncharacterized conserved protein, DUF2236 family	Function unknown	Poorly characterized	PF09995	MPAB_Lcp_cat	ER-bound oxygenase mpaB/B'/Rubber oxygenase, catalytic domain
OG0003667	109	36	86	104	3.6615	3.5027e-08	2.86613e-07	0.00699301
OG0007246	30	0	165	140	inf	4.51798e-08	3.65477e-07	0.000999001
OG0007199	30	0	165	140	inf	4.51798e-08	3.65477e-07	0.002997	COG0477 | COG2223 | COG2807 | COG2814	ProP | NarK | CynX | AraJ	MFS family permease, includes anhydromuropeptide permease AmpG | Nitrate/nitrite transporter NarK | Cyanate permease | Predicted arabinose efflux permease AraJ, MFS family	Carbohydrate transport and metabolism; Amino acid transport and metabolism; Inorganic ion transport and metabolism; General function prediction only | Inorganic ion transport and metabolism | Inorganic ion transport and metabolism | Carbohydrate transport and metabolism	Metabolism; Metabolism; Metabolism; Poorly characterized | Metabolism | Metabolism | Metabolism	PF07690	MFS_1	Major Facilitator Superfamily	CL0015	MFS
OG0006039	30	0	165	140	inf	4.51798e-08	3.65477e-07	0.003996
OG0007355	30	0	165	140	inf	4.51798e-08	3.65477e-07	0.004995	COG1105	FruK	1-phosphofructokinase or 6-phosphofructokinase II	Carbohydrate transport and metabolism	Metabolism	PF00294	PfkB	pfkB family carbohydrate kinase	CL0118	Ribokinase
OG0007300	30	0	165	140	inf	4.51798e-08	3.65477e-07	0.00799201	COG0251	RidA	Enamine deaminase RidA, house cleaning of reactive enamine intermediates, YjgF/YER057c/UK114 family	Defense mechanisms	Cellular processes and signaling	PF14588	YjgF_endoribonc	YjgF/chorismate_mutase-like, putative endoribonuclease	CL0534	YjgF-like
OG0007465	30	0	165	140	inf	4.51798e-08	3.65477e-07	0.011988
OG0007466	30	0	165	140	inf	4.51798e-08	3.65477e-07	0.01998	COG0402 | COG1228	SsnA | HutI	Cytosine/adenosine deaminase or related metal-dependent hydrolase | Imidazolonepropionase or related amidohydrolase	Nucleotide transport and metabolism; General function prediction only | Secondary metabolites biosynthesis, transport and catabolism	Metabolism; Poorly characterized | Metabolism	PF01979 | PF13515	Amidohydro_1 | FUSC_2	Amidohydrolase family | Fusaric acid resistance protein-like	CL0034 | CL0307	Amidohydrolase | FUSC
OG0007459	30	0	165	140	inf	4.51798e-08	3.65477e-07	0.025974						PF13570	PQQ_3	PQQ-like domain	CL0186	Beta_propeller
OG0002628	194	119	1	21	34.2353	6.05816e-08	4.87464e-07	0.000999001
OG0000581	164	80	31	60	3.96774	6.06786e-08	4.88071e-07	0.00899101
OG0000736	160	76	35	64	3.84962	6.23803e-08	5.00872e-07	0.022977						PF09995	MPAB_Lcp_cat	ER-bound oxygenase mpaB/B'/Rubber oxygenase, catalytic domain
OG0005520	55	8	140	132	6.48214	7.18705e-08	5.73424e-07	0.000999001	COG1024 | COG3631	CaiD | YesE	Enoyl-CoA hydratase/carnithine racemase | Ketosteroid isomerase-related protein	Lipid transport and metabolism | General function prediction only	Metabolism | Poorly characterized	PF00378 | PF12680	ECH_1 | SnoaL_2	Enoyl-CoA hydratase/isomerase | SnoaL-like domain	CL0127 | CL0051	ClpP_crotonase | NTF2
OG0005769	50	6	145	134	7.70115	7.86722e-08	6.23313e-07	0.022977	COG1654 | COG2378	BirA | YobV	Biotin operon repressor | Predicted DNA-binding transcriptional regulator YobV, contains HTH and WYL domains	Transcription | Transcription	Information storage and processing | Information storage and processing	PF08279 | PF13280	HTH_11 | WYL	HTH domain | WYL domain	CL0123 | CL0654	HTH | WYL
OG0003773	115	41	80	99	3.47104	8.15652e-08	6.46009e-07	0.022977	COG1028	FabG	NAD(P)-dependent dehydrogenase, short-chain alcohol dehydrogenase family	Lipid transport and metabolism	Metabolism	PF00106 | PF13561	adh_short | adh_short_C2	short chain dehydrogenase | Enoyl-(Acyl carrier protein) reductase	CL0063 | CL0063	NADP_Rossmann | NADP_Rossmann
OG0005107	68	14	127	126	4.8189	8.33746e-08	6.58961e-07	0.001998	COG2152		Predicted glycosyl hydrolase, GH43/DUF377 family	Carbohydrate transport and metabolism	Metabolism	PF04041	Glyco_hydro_130	beta-1,4-mannooligosaccharide phosphorylase	CL0143	B_Fructosidase
OG0005034	72	16	123	124	4.53659	8.71332e-08	6.88189e-07	0.002997
OG0007551	29	0	166	140	inf	9.07468e-08	7.11288e-07	0.000999001	COG2017	GalM	Galactose mutarotase or related enzyme	Carbohydrate transport and metabolism	Metabolism	PF01263	Aldose_epim	Aldose 1-epimerase	CL0103	Gal_mutarotase
OG0007310	29	0	166	140	inf	9.07468e-08	7.11288e-07	0.000999001	COG1670	RimL	Protein N-acetyltransferase, RimJ/RimL family	Translation, ribosomal structure and biogenesis; Posttranslational modification, protein turnover, chaperones	Information storage and processing; Cellular processes and signaling
OG0007337	29	0	166	140	inf	9.07468e-08	7.11288e-07	0.000999001	COG2149	YidH	Uncharacterized membrane protein YidH, DUF202 family	Function unknown	Poorly characterized	PF02656	DUF202	Domain of unknown function (DUF202)
OG0007505	29	0	166	140	inf	9.07468e-08	7.11288e-07	0.000999001	COG0310	CbiM	ABC-type Co2+ transport system, permease component	Inorganic ion transport and metabolism	Metabolism	PF01891	CbiM	Cobalt uptake substrate-specific transmembrane region	CL0315	Gx_transp
OG0007553	29	0	166	140	inf	9.07468e-08	7.11288e-07	0.000999001	COG0129	IlvD	Dihydroxyacid dehydratase/phosphogluconate dehydratase	Amino acid transport and metabolism; Carbohydrate transport and metabolism	Metabolism; Metabolism	PF00920	ILVD_EDD	Dehydratase family
OG0007545	29	0	166	140	inf	9.07468e-08	7.11288e-07	0.015984
OG0007567	29	0	166	140	inf	9.07468e-08	7.11288e-07	0.016983	COG4992	ArgD	Acetylornithine/succinyldiaminopimelate/putrescine aminotransferase	Amino acid transport and metabolism	Metabolism	PF00202	Aminotran_3	Aminotransferase class-III	CL0061	PLP_aminotran
OG0007480	29	0	166	140	inf	9.07468e-08	7.11288e-07	0.032967						PF13911	AhpC-TSA_2	AhpC/TSA antioxidant enzyme	CL0172	Thioredoxin
OG0000269	182	100	13	40	5.6	9.35245e-08	7.32807e-07	0.040959	COG2141	SsuD	Flavin-dependent oxidoreductase, luciferase family (includes alkanesulfonate monooxygenase SsuD and methylene tetrahydromethanopterin reductase)	Coenzyme transport and metabolism; General function prediction only	Metabolism; Poorly characterized	PF00296 | PF11416	Bac_luciferase | Syntaxin-5_N	Luciferase-like monooxygenase | Syntaxin-5 N-terminal, Sly1p-binding domain
OG0004562	87	24	108	116	3.89352	9.41872e-08	7.37745e-07	0.000999001						PF12680	SnoaL_2	SnoaL-like domain	CL0051	NTF2
OG0004070	94	28	101	112	3.72277	9.58141e-08	7.49971e-07	0.000999001	COG3246		Uncharacterized conserved protein, DUF849 family	Function unknown	Poorly characterized	PF05853	BKACE	beta-keto acid cleavage enzyme
OG0004317	96	29	99	111	3.7116	1.0449e-07	8.16194e-07	0.012987						PF01061	ABC2_membrane	ABC-2 type transporter	CL0181	ABC-2
OG0002943	172	89	23	51	4.2853	1.18174e-07	9.215e-07	0.041958
OG0007142	33	1	162	139	28.3148	1.32709e-07	1.02498e-06	0.044955						PF00633	HHH	Helix-hairpin-helix motif	CL0198	HHH
OG0000767	171	88	24	52	4.21023	1.45763e-07	1.1239e-06	0.00799201	COG0715 | COG2188 | COG4521	TauA | MngR | TauA	ABC-type nitrate/sulfonate/bicarbonate transport system, periplasmic component | DNA-binding transcriptional regulator, GntR family | ABC-type taurine transport system, periplasmic component	Inorganic ion transport and metabolism | Transcription | Inorganic ion transport and metabolism	Metabolism | Information storage and processing | Metabolism	PF00005 | PF00392 | PF04069 | PF07702 | PF08139 | PF09084 | PF13379	ABC_tran | GntR | OpuAC | UTRA | LPAM_1 | NMT1 | NMT1_2	ABC transporter | Bacterial regulatory proteins, gntR family | Substrate binding domain of ABC-type glycine betaine transport system | UTRA domain | Prokaryotic membrane lipoprotein lipid attachment site | NMT1/THI5 like | NMT1-like family	CL0023 | CL0123 | CL0177 | CL0122 | CL0421 | CL0177 | CL0177	P-loop_NTPase | HTH | PBP | UTRA | LppaM | PBP | PBP
OG0002837	162	79	33	61	3.79056	1.50911e-07	1.16241e-06	0.000999001	COG3687		Predicted metal-dependent hydrolase	General function prediction only	Poorly characterized	PF10118	Metal_hydrol	Predicted metal-dependent hydrolase
OG0007661	28	0	167	140	inf	1.8438e-07	1.40402e-06	0.000999001
OG0007384	28	0	167	140	inf	1.8438e-07	1.40402e-06	0.000999001
OG0007504	28	0	167	140	inf	1.8438e-07	1.40402e-06	0.001998	COG0438	RfaB	Glycosyltransferase involved in cell wall bisynthesis	Cell wall/membrane/envelope biogenesis	Cellular processes and signaling	PF00534 | PF13439	Glycos_transf_1 | Glyco_transf_4	Glycosyl transferases group 1 | Glycosyltransferase Family 4	CL0113 | CL0113	GT-B | GT-B
OG0007248	28	0	167	140	inf	1.8438e-07	1.40402e-06	0.002997	COG2334	SrkA	Ser/Thr protein kinase RdoA involved in Cpx stress response, MazF antagonist	Signal transduction mechanisms	Cellular processes and signaling	PF01636	APH	Phosphotransferase enzyme family	CL0016	PKinase
OG0007635	28	0	167	140	inf	1.8438e-07	1.40402e-06	0.003996	COG0591	PutP	Na+/proline symporter	Amino acid transport and metabolism	Metabolism	PF00474	SSF	Sodium:solute symporter family	CL0062	APC
OG0007639	28	0	167	140	inf	1.8438e-07	1.40402e-06	0.00799201						PF12708 | PF13229	Pectate_lyase_3 | Beta_helix	Pectate lyase superfamily protein | Right handed beta helix region	CL0268 | CL0268	Pec_lyase-like | Pec_lyase-like
OG0007640	28	0	167	140	inf	1.8438e-07	1.40402e-06	0.011988	COG1246	ArgA	N-acetylglutamate synthase or related acetyltransferase, GNAT family	Amino acid transport and metabolism	Metabolism	PF00583 | PF13527	Acetyltransf_1 | Acetyltransf_9	Acetyltransferase (GNAT) family | Acetyltransferase (GNAT) domain	CL0257 | CL0257	Acetyltrans | Acetyltrans
OG0007641	28	0	167	140	inf	1.8438e-07	1.40402e-06	0.034965						PF17074	Darcynin	Darcynin, domain of unknown function
OG0007155	28	0	167	140	inf	1.8438e-07	1.40402e-06	0.038961
OG0006295	28	0	167	140	inf	1.8438e-07	1.40402e-06	0.002997						PF06013	WXG100	Proteins of 100 residues with WXG	CL0352	EsxAB
OG0007585	28	0	167	140	inf	1.8438e-07	1.40402e-06	0.012987
OG0007632	28	0	167	140	inf	1.8438e-07	1.40402e-06	0.012987
OG0004689	82	22	113	118	3.8922	2.00429e-07	1.51607e-06	0.00699301	COG4828		Uncharacterized membrane protein	Function unknown	Poorly characterized	PF07784	DUF1622	Protein of unknown function (DUF1622)
OG0003225	160	78	35	62	3.6337	2.21015e-07	1.669e-06	0.002997	COG0227	RpmB	Ribosomal protein L28	Translation, ribosomal structure and biogenesis	Information storage and processing	PF00830	Ribosomal_L28	Ribosomal L28 family
OG0003082	160	78	35	62	3.6337	2.21015e-07	1.669e-06	0.044955	COG0596	MenH	2-succinyl-6-hydroxy-2,4-cyclohexadiene-1-carboxylate synthase MenH and related esterases, alpha/beta hydrolase fold	Coenzyme transport and metabolism; General function prediction only	Metabolism; Poorly characterized	PF00561 | PF12697	Abhydrolase_1 | Abhydrolase_6	alpha/beta hydrolase fold | Alpha/beta hydrolase family	CL0028 | CL0028	AB_hydrolase | AB_hydrolase
OG0005006	53	8	142	132	6.15845	2.48007e-07	1.86601e-06	0.030969						PF05305	DUF732	Protein of unknown function (DUF732)
OG0006714	36	2	159	138	15.6226	2.54482e-07	1.90652e-06	0.000999001	COG2128	YciW	Alkylhydroperoxidase family enzyme, contains CxxC motif	Inorganic ion transport and metabolism	Metabolism	PF02627	CMD	Carboxymuconolactone decarboxylase family	CL0423	AhpD-like
OG0005460	50	7	145	133	6.55172	2.598e-07	1.94507e-06	0.000999001	COG0640	ArsR	DNA-binding transcriptional regulator, ArsR family	Transcription	Information storage and processing	PF01022 | PF12840	HTH_5 | HTH_20	Bacterial regulatory protein, arsR family | Helix-turn-helix domain	CL0123 | CL0123	HTH | HTH
OG0004492	32	1	163	139	27.2883	2.64449e-07	1.97273e-06	0.022977						PF01844 | PF02720	HNH | DUF222	HNH endonuclease | Domain of unknown function (DUF222)	CL0263 |	His-Me_finger |
OG0002689	147	67	48	73	3.33675	3.18389e-07	2.36578e-06	0.033966
OG0006514	38	3	157	137	11.0531	3.47144e-07	2.57542e-06	0.043956
OG0004770	63	13	132	127	4.66259	3.47282e-07	2.57542e-06	0.000999001
OG0004793	63	13	132	127	4.66259	3.47282e-07	2.57542e-06	0.000999001						PF20013 | PF20014	GAP1-N2 | GAP1-M	GTPase-associated protein 1, N-terminal domain type 2 | GTPase-associated protein 1, middle domain
OG0003205	138	60	57	80	3.22807	3.54688e-07	2.62777e-06	0.021978						PF08817 | PF19053	YukD | EccD	WXG100 protein secretion system (Wss), protein YukD | EccD-like transmembrane domain	CL0072 |	Ubiquitin |
OG0007463	27	0	168	140	inf	3.78897e-07	2.77008e-06	0.000999001	COG1414	IclR	DNA-binding transcriptional regulator, IclR family	Transcription	Information storage and processing	PF01614 | PF09339	IclR | HTH_IclR	Bacterial transcriptional regulator | IclR helix-turn-helix domain	CL0161 | CL0123	GAF | HTH
OG0005582	27	0	168	140	inf	3.78897e-07	2.77008e-06	0.001998
OG0006811	27	0	168	140	inf	3.78897e-07	2.77008e-06	0.003996	COG2124	CypX	Cytochrome P450	Secondary metabolites biosynthesis, transport and catabolism; Defense mechanisms	Metabolism; Cellular processes and signaling	PF00067 | PF00258	p450 | Flavodoxin_1	Cytochrome P450 | Flavodoxin	| CL0042	| Flavoprotein
OG0007547	27	0	168	140	inf	3.78897e-07	2.77008e-06	0.004995	COG0446 | COG0493	FadH2 | GltD	NADPH-dependent 2,4-dienoyl-CoA reductase, sulfur reductase, or a related oxidoreductase | NADPH-dependent glutamate synthase beta chain or related oxidoreductase	Lipid transport and metabolism | Amino acid transport and metabolism; General function prediction only	Metabolism | Metabolism; Poorly characterized	PF07992 | PF13450	Pyr_redox_2 | NAD_binding_8	Pyridine nucleotide-disulphide oxidoreductase | NAD(P)-binding Rossmann-like domain	CL0063 | CL0063	NADP_Rossmann | NADP_Rossmann
OG0007660	27	0	168	140	inf	3.78897e-07	2.77008e-06	0.00799201						PF10824	T7SS_ESX_EspC	Excreted virulence factor EspC, type VII ESX diderm	CL0352	EsxAB
OG0007726	27	0	168	140	inf	3.78897e-07	2.77008e-06	0.01998	COG0402	SsnA	Cytosine/adenosine deaminase or related metal-dependent hydrolase	Nucleotide transport and metabolism; General function prediction only	Metabolism; Poorly characterized	PF01979	Amidohydro_1	Amidohydrolase family	CL0034	Amidohydrolase
OG0007230	27	0	168	140	inf	3.78897e-07	2.77008e-06	0.025974	COG3237	yjbJ	Uncharacterized conserved protein YjbJ, UPF0337 family	Function unknown	Poorly characterized	PF08237	PE-PPE	PE-PPE domain	CL0028	AB_hydrolase
OG0007727	27	0	168	140	inf	3.78897e-07	2.77008e-06	0.031968	COG1228	HutI	Imidazolonepropionase or related amidohydrolase	Secondary metabolites biosynthesis, transport and catabolism	Metabolism	PF01979	Amidohydro_1	Amidohydrolase family	CL0034	Amidohydrolase
OG0007732	27	0	168	140	inf	3.78897e-07	2.77008e-06	0.045954	COG0558	PgsA	Phosphatidylglycerophosphate synthase	Lipid transport and metabolism	Metabolism	PF01066	CDP-OH_P_transf	CDP-alcohol phosphatidyltransferase
OG0006812	26	0	169	140	inf	3.97838e-07	2.88995e-06	0.001998	COG4177	LivM	ABC-type branched-chain amino acid transport system, permease component	Amino acid transport and metabolism	Metabolism	PF02653	BPD_transp_2	Branched-chain amino acid transport system / permease component	CL0142	Membrane_trans
OG0007822	26	0	169	140	inf	3.97838e-07	2.88995e-06	0.00599401	COG0395	UgpE	ABC-type glycerol-3-phosphate transport system, permease component	Carbohydrate transport and metabolism	Metabolism	PF00528	BPD_transp_1	Binding-protein-dependent transport system inner membrane component	CL0404	BPD_transp_1
OG0007464	26	0	169	140	inf	3.97838e-07	2.88995e-06	0.00599401	COG0716	FldA	Flavodoxin	Energy production and conversion	Metabolism	PF00258	Flavodoxin_1	Flavodoxin	CL0042	Flavoprotein
OG0007786	26	0	169	140	inf	3.97838e-07	2.88995e-06	0.011988	COG0747	DdpA	ABC-type transport system, periplasmic component	Amino acid transport and metabolism	Metabolism	PF00496	SBP_bac_5	Bacterial extracellular solute-binding proteins, family 5 Middle	CL0177	PBP
OG0007226	26	0	169	140	inf	3.97838e-07	2.88995e-06	0.012987
OG0007789	26	0	169	140	inf	3.97838e-07	2.88995e-06	0.012987	COG1124	DppF	ABC-type dipeptide/oligopeptide/nickel transport system, ATPase component	Amino acid transport and metabolism; Inorganic ion transport and metabolism	Metabolism; Metabolism	PF00005	ABC_tran	ABC transporter	CL0023	P-loop_NTPase
OG0007833	26	0	169	140	inf	3.97838e-07	2.88995e-06	0.014985
OG0007798	26	0	169	140	inf	3.97838e-07	2.88995e-06	0.018981	COG0454 | COG0456 | COG1246 | COG1846 | COG2153	PhnO | RimI | ArgA | MarR | ElaA	N-acetyltransferase, GNAT superfamily (includes histone acetyltransferase HPA2) | Ribosomal protein S18 acetylase RimI and related acetyltransferases | N-acetylglutamate synthase or related acetyltransferase, GNAT family | DNA-binding transcriptional regulator, MarR family | Predicted N-acyltransferase, GNAT family	Transcription; General function prediction only | Translation, ribosomal structure and biogenesis | Amino acid transport and metabolism | Transcription | General function prediction only	Information storage and processing; Poorly characterized | Information storage and processing | Metabolism | Information storage and processing | Poorly characterized	PF00583 | PF12802	Acetyltransf_1 | MarR_2	Acetyltransferase (GNAT) family | MarR family	CL0257 | CL0123	Acetyltrans | HTH
OG0007787	26	0	169	140	inf	3.97838e-07	2.88995e-06	0.018981	COG0601	DppB	ABC-type dipeptide/oligopeptide/nickel transport system, permease component	Amino acid transport and metabolism; Inorganic ion transport and metabolism	Metabolism; Metabolism	PF00528 | PF19300	BPD_transp_1 | BPD_transp_1_N	Binding-protein-dependent transport system inner membrane component | Binding-prot-dependent transport system membrane comp, N-term	CL0404 |	BPD_transp_1 |
OG0007788	26	0	169	140	inf	3.97838e-07	2.88995e-06	0.024975	COG1173	DppC	ABC-type dipeptide/oligopeptide/nickel transport system, permease component	Amino acid transport and metabolism; Inorganic ion transport and metabolism	Metabolism; Metabolism	PF00528	BPD_transp_1	Binding-protein-dependent transport system inner membrane component	CL0404	BPD_transp_1
OG0007757	26	0	169	140	inf	3.97838e-07	2.88995e-06	0.02997	COG0456 | COG1051 | COG1670	RimI | YjhB | RimL	Ribosomal protein S18 acetylase RimI and related acetyltransferases | ADP-ribose pyrophosphatase YjhB, NUDIX family | Protein N-acetyltransferase, RimJ/RimL family	Translation, ribosomal structure and biogenesis | Nucleotide transport and metabolism | Translation, ribosomal structure and biogenesis; Posttranslational modification, protein turnover, chaperones	Information storage and processing | Metabolism | Information storage and processing; Cellular processes and signaling	PF00293 | PF00583	NUDIX | Acetyltransf_1	NUDIX domain | Acetyltransferase (GNAT) family	CL0261 | CL0257	NUDIX | Acetyltrans
OG0005690	51	8	144	132	5.84375	4.64962e-07	3.35609e-06	0.000999001	COG0596	MenH	2-succinyl-6-hydroxy-2,4-cyclohexadiene-1-carboxylate synthase MenH and related esterases, alpha/beta hydrolase fold	Coenzyme transport and metabolism; General function prediction only	Metabolism; Poorly characterized	PF00561 | PF12697	Abhydrolase_1 | Abhydrolase_6	alpha/beta hydrolase fold | Alpha/beta hydrolase family	CL0028 | CL0028	AB_hydrolase | AB_hydrolase
OG0003288	131	55	64	85	3.16335	4.72665e-07	3.40952e-06	0.014985	COG0365	Acs	Acyl-coenzyme A synthetase/AMP-(fatty) acid ligase	Lipid transport and metabolism	Metabolism	PF00501 | PF13193	AMP-binding | AMP-binding_C	AMP-binding enzyme | AMP-binding enzyme C-terminal domain	CL0378 | CL0531	ANL | AMP-binding_C
OG0004097	97	32	98	108	3.34056	5.0444e-07	3.62606e-06	0.03996	COG2030 | COG3777	MaoC | HTD2	Acyl-CoA dehydratase PaaZ | Hydroxyacyl-ACP dehydratase HTD2, hotdog domain	Lipid transport and metabolism | Lipid transport and metabolism	Metabolism | Metabolism	PF01575 | PF13452	MaoC_dehydratas | MaoC_dehydrat_N	MaoC like domain | N-terminal half of MaoC dehydratase	CL0050 | CL0050	HotDog | HotDog
OG0002723	188	110	7	30	7.32468	5.08031e-07	3.64957e-06	0.000999001	COG1966	CstA	Carbon starvation protein CstA (peptide/pyruvate transporter)	Energy production and conversion; Amino acid transport and metabolism	Metabolism; Metabolism	PF02554 | PF13722	CstA | CstA_5TM	Carbon starvation protein CstA | 5TM C-terminal transporter carbon starvation CstA	CL0062 |	APC |
OG0003606	99	33	96	107	3.34375	5.10434e-07	3.65121e-06	0.000999001
OG0006371	31	1	164	139	26.2744	5.31301e-07	3.78917e-06	0.000999001	COG4732	ThiW	ECF-type thiazole transporter, membrane (S) component ThiW	Coenzyme transport and metabolism	Metabolism
OG0007290	31	1	164	139	26.2744	5.31301e-07	3.78917e-06	0.002997	COG0294	FolP	Dihydropteroate synthase	Coenzyme transport and metabolism	Metabolism	PF00809	Pterin_bind	Pterin binding enzyme	CL0036	TIM_barrel
OG0003317	154	74	41	66	3.35003	5.31124e-07	3.78917e-06	0.001998	COG1872	YggU	Uncharacterized conserved protein YggU, UPF0235/DUF167 family	Function unknown	Poorly characterized	PF02594	DUF167	Uncharacterised ACR, YggU family COG1872
OG0007210	30	1	165	139	25.2727	5.41354e-07	3.85481e-06	0.011988	COG2244	RfbX	Membrane protein involved in the export of O-antigen and teichoic acid	Cell wall/membrane/envelope biogenesis	Cellular processes and signaling	PF01943 | PF13440 | PF14667	Polysacc_synt | Polysacc_synt_3 | Polysacc_synt_C	Polysaccharide biosynthesis protein | Polysaccharide biosynthesis protein | Polysaccharide biosynthesis C-terminal domain	CL0222 | CL0222 | CL0222	MviN_MATE | MviN_MATE | MviN_MATE
OG0002658	165	84	30	56	3.66667	5.47508e-07	3.89741e-06	0.000999001	COG3324	VOC	Lactoylglutathione lyase-related enzyme, vicinal oxygen chelate (VOC) family	General function prediction only	Poorly characterized	PF00903 | PF18029	Glyoxalase | Glyoxalase_6	Glyoxalase/Bleomycin resistance protein/Dioxygenase superfamily | Glyoxalase-like domain	CL0104 | CL0104	Glyoxalase | Glyoxalase
OG0003262	153	73	42	67	3.34344	5.55129e-07	3.95042e-06	0.00999001						PF11964	SpoIIAA-like	SpoIIAA-like	CL0502	STAS
OG0007921	25	0	170	140	inf	7.44892e-07	5.22068e-06	0.000999001						PF09359	VTC	VTC domain	CL0273	CYTH
OG0007457	25	0	170	140	inf	7.44892e-07	5.22068e-06	0.000999001
OG0007892	25	0	170	140	inf	7.44892e-07	5.22068e-06	0.001998	COG0591	PutP	Na+/proline symporter	Amino acid transport and metabolism	Metabolism	PF00474	SSF	Sodium:solute symporter family	CL0062	APC
OG0007891	25	0	170	140	inf	7.44892e-07	5.22068e-06	0.003996
OG0007920	25	0	170	140	inf	7.44892e-07	5.22068e-06	0.003996						PF16316	DUF4956	Domain of unknown function (DUF4956)
OG0007915	25	0	170	140	inf	7.44892e-07	5.22068e-06	0.004995	COG1653	UgpB	ABC-type glycerol-3-phosphate transport system, periplasmic component	Carbohydrate transport and metabolism	Metabolism	PF01547	SBP_bac_1	Bacterial extracellular solute-binding protein	CL0177	PBP
OG0007919	25	0	170	140	inf	7.44892e-07	5.22068e-06	0.004995	COG5337	CotH	Spore coat protein CotH	Cell wall/membrane/envelope biogenesis	Cellular processes and signaling	PF08757	CotH	CotH kinase protein	CL0016	PKinase
OG0007772	25	0	170	140	inf	7.44892e-07	5.22068e-06	0.004995	COG0160	ArgD	Acetylornithine aminotransferase/4-aminobutyrate aminotransferase	Amino acid transport and metabolism	Metabolism	PF00202	Aminotran_3	Aminotransferase class-III	CL0061	PLP_aminotran
OG0007821	25	0	170	140	inf	7.44892e-07	5.22068e-06	0.00599401	COG1175	UgpA	ABC-type sugar transport system, permease component	Carbohydrate transport and metabolism	Metabolism	PF00528	BPD_transp_1	Binding-protein-dependent transport system inner membrane component	CL0404	BPD_transp_1
OG0006850	25	0	170	140	inf	7.44892e-07	5.22068e-06	0.00599401
OG0007870	25	0	170	140	inf	7.44892e-07	5.22068e-06	0.00699301
OG0007634	25	0	170	140	inf	7.44892e-07	5.22068e-06	0.00999001	COG0834	HisJ	ABC-type amino acid transport/signal transduction system, periplasmic component/domain	Amino acid transport and metabolism; Signal transduction mechanisms	Metabolism; Cellular processes and signaling	PF00497	SBP_bac_3	Bacterial extracellular solute-binding proteins, family 3	CL0177	PBP
OG0007869	25	0	170	140	inf	7.44892e-07	5.22068e-06	0.00999001	COG0477	ProP	MFS family permease, includes anhydromuropeptide permease AmpG	Carbohydrate transport and metabolism; Amino acid transport and metabolism; Inorganic ion transport and metabolism; General function prediction only	Metabolism; Metabolism; Metabolism; Poorly characterized
OG0007367	25	0	170	140	inf	7.44892e-07	5.22068e-06	0.01998	COG0001	HemL	Glutamate-1-semialdehyde aminotransferase	Coenzyme transport and metabolism	Metabolism	PF00202	Aminotran_3	Aminotransferase class-III	CL0061	PLP_aminotran
OG0003094	160	80	35	60	3.42857	7.65979e-07	5.36185e-06	0.004995	COG0523	YejR	Zinc metallochaperone YeiR/ZagA and related GTPases, G3E family	General function prediction only	Poorly characterized	PF01197 | PF02492 | PF07683	Ribosomal_L31 | cobW | CobW_C	Ribosomal protein L31 | CobW/HypB/UreG, nucleotide-binding domain | Cobalamin synthesis protein cobW C-terminal domain	| CL0023 |	| P-loop_NTPase |
OG0005191	59	12	136	128	4.62745	8.02739e-07	5.61226e-06	0.000999001	COG0702 | COG2910	YbjT | YwnB	Uncharacterized conserved protein YbjT, contains NAD(P)-binding and DUF2867 domains | Putative NADH-flavin reductase	General function prediction only | General function prediction only	Poorly characterized | Poorly characterized	PF05368	NmrA	NmrA-like family	CL0063	NADP_Rossmann
OG0002801	186	108	9	32	6.12346	8.06653e-07	5.63615e-06	0.036963						PF09957 | PF19802	VapB_antitoxin | DUF6285	Bacterial antitoxin of type II TA system, VapB | Domain of unknown function (DUF6285)	CL0057 |	Met_repress |
OG0004792	64	14	131	126	4.39695	8.21427e-07	5.73232e-06	0.000999001						PF19993	DO-GTPase2	Double-GTPase 2	CL0023	P-loop_NTPase
OG0005812	45	6	150	134	6.7	8.87839e-07	6.1787e-06	0.037962	COG3631	YesE	Ketosteroid isomerase-related protein	General function prediction only	Poorly characterized	PF10604 | PF11512 | PF12680	Polyketide_cyc2 | Atu4866 | SnoaL_2	Polyketide cyclase / dehydrase and lipid transport | Agrobacterium tumefaciens protein Atu4866 | SnoaL-like domain	CL0209 | | CL0051	Bet_v_1_like | | NTF2
OG0007449	29	1	166	139	24.2831	9.99877e-07	6.91181e-06	0.003996	COG1177	PotC	ABC-type spermidine/putrescine transport system, permease component II	Amino acid transport and metabolism	Metabolism	PF00528	BPD_transp_1	Binding-protein-dependent transport system inner membrane component	CL0404	BPD_transp_1
OG0004416	91	29	104	111	3.34914	1.01224e-06	6.99515e-06	0.004995
OG0000760	152	73	43	67	3.24435	1.06949e-06	7.36837e-06	0.000999001	COG0596	MenH	2-succinyl-6-hydroxy-2,4-cyclohexadiene-1-carboxylate synthase MenH and related esterases, alpha/beta hydrolase fold	Coenzyme transport and metabolism; General function prediction only	Metabolism; Poorly characterized	PF00561 | PF08386 | PF12146 | PF12697	Abhydrolase_1 | Abhydrolase_4 | Hydrolase_4 | Abhydrolase_6	alpha/beta hydrolase fold | TAP-like protein | Serine aminopeptidase, S33 | Alpha/beta hydrolase family	CL0028 | CL0028 | CL0028 | CL0028	AB_hydrolase | AB_hydrolase | AB_hydrolase | AB_hydrolase
OG0003851	75	20	120	120	3.75	1.23543e-06	8.4782e-06	0.000999001	COG3462	TM0315	Uncharacterized protein, contains short C-terminal (SHOCT) domain	Function unknown	Poorly characterized	PF00702 | PF09851	Hydrolase | SHOCT	haloacid dehalogenase-like hydrolase | Short C-terminal domain	CL0137 | CL0660	HAD | SHOCT
OG0008035	24	0	171	140	inf	1.40117e-06	9.4556e-06	0.000999001						PF00202 | PF13644	Aminotran_3 | DKNYY	Aminotransferase class-III | DKNYY family	CL0061 |	PLP_aminotran |
OG0008028	24	0	171	140	inf	1.40117e-06	9.4556e-06	0.00999001	COG1082	YcjR	Sugar phosphate isomerase/epimerase	Carbohydrate transport and metabolism	Metabolism	PF01261	AP_endonuc_2	Xylose isomerase-like TIM barrel	CL0036	TIM_barrel
OG0007832	24	0	171	140	inf	1.40117e-06	9.4556e-06	0.018981	COG3497		Phage tail sheath protein FI	Mobilome: prophages, transposons		PF04984 | PF10758 | PF17482	Phage_sheath_1 | DUF2586 | Phage_sheath_1C	Phage tail sheath protein subtilisin-like domain | Protein of unknown function (DUF2586) | Phage tail sheath C-terminal domain
OG0007938	24	0	171	140	inf	1.40117e-06	9.4556e-06	0.000999001						PF06013	WXG100	Proteins of 100 residues with WXG	CL0352	EsxAB
OG0007483	24	0	171	140	inf	1.40117e-06	9.4556e-06	0.000999001
OG0007817	24	0	171	140	inf	1.40117e-06	9.4556e-06	0.000999001	COG4859		Uncharacterized protein, contains DUF2185 domain	Function unknown	Poorly characterized	PF09951	DUF2185	Protein of unknown function (DUF2185)
OG0007943	24	0	171	140	inf	1.40117e-06	9.4556e-06	0.000999001
OG0008059	24	0	171	140	inf	1.40117e-06	9.4556e-06	0.000999001						PF02575	YbaB_DNA_bd	YbaB/EbfC DNA-binding family	CL0717	YbaB
OG0007721	24	0	171	140	inf	1.40117e-06	9.4556e-06	0.001998
OG0007633	24	0	171	140	inf	1.40117e-06	9.4556e-06	0.00799201	COG0834	HisJ	ABC-type amino acid transport/signal transduction system, periplasmic component/domain	Amino acid transport and metabolism; Signal transduction mechanisms	Metabolism; Cellular processes and signaling	PF00497 | PF10518	SBP_bac_3 | TAT_signal	Bacterial extracellular solute-binding proteins, family 3 | TAT (twin-arginine translocation) pathway signal sequence	CL0177 | CL0300	PBP | TAT
OG0008067	24	0	171	140	inf	1.40117e-06	9.4556e-06	0.00999001						PF13515	FUSC_2	Fusaric acid resistance protein-like	CL0307	FUSC
OG0008033	24	0	171	140	inf	1.40117e-06	9.4556e-06	0.013986						PF16571	FBP_C	FBP C-terminal treble-clef zinc-finger
OG0008041	24	0	171	140	inf	1.40117e-06	9.4556e-06	0.014985	COG2771	CsgD	DNA-binding transcriptional regulator, CsgD family	Transcription	Information storage and processing	PF00486	Trans_reg_C	Transcriptional regulatory protein, C terminal	CL0123	HTH
OG0007473	24	0	171	140	inf	1.40117e-06	9.4556e-06	0.014985	COG0531	PotE	Serine transporter YbeC, amino acid:H+ symporter family	Amino acid transport and metabolism	Metabolism	PF13520	AA_permease_2	Amino acid permease	CL0062	APC
OG0007770	24	0	171	140	inf	1.40117e-06	9.4556e-06	0.015984	COG0657	Aes	Acetyl esterase/lipase	Lipid transport and metabolism	Metabolism	PF07859	Abhydrolase_3	alpha/beta hydrolase fold	CL0028	AB_hydrolase
OG0008057	24	0	171	140	inf	1.40117e-06	9.4556e-06	0.017982						PF20554	DUF6766	Domain of unknown function (DUF6766)
OG0007769	24	0	171	140	inf	1.40117e-06	9.4556e-06	0.01998	COG1028	FabG	NAD(P)-dependent dehydrogenase, short-chain alcohol dehydrogenase family	Lipid transport and metabolism	Metabolism	PF13561	adh_short_C2	Enoyl-(Acyl carrier protein) reductase	CL0063	NADP_Rossmann
OG0007985	24	0	171	140	inf	1.40117e-06	9.4556e-06	0.025974	COG0444	DppD	ABC-type dipeptide/oligopeptide/nickel transport system, ATPase component	Amino acid transport and metabolism; Inorganic ion transport and metabolism	Metabolism; Metabolism	PF00005	ABC_tran	ABC transporter	CL0023	P-loop_NTPase
OG0008025	24	0	171	140	inf	1.40117e-06	9.4556e-06	0.028971
OG0007964	24	0	171	140	inf	1.40117e-06	9.4556e-06	0.030969	COG0404	GcvT	Glycine cleavage system protein T (aminomethyltransferase)	Amino acid transport and metabolism	Metabolism	PF01571 | PF08669 | PF09347	GCV_T | GCV_T_C | DUF1989	Aminomethyltransferase folate-binding domain | Glycine cleavage T-protein C-terminal barrel domain | Domain of unknown function (DUF1989)	CL0289 | |	FBD | |
OG0007820	24	0	171	140	inf	1.40117e-06	9.4556e-06	0.001998
OG0008020	24	0	171	140	inf	1.40117e-06	9.4556e-06	0.038961	COG2508	PucR	DNA-binding transcriptional regulator, PucR/PutR family	Transcription	Information storage and processing	PF07905 | PF13556 | PF17853	PucR | HTH_30 | GGDEF_2	Purine catabolism regulatory protein-like family | PucR C-terminal helix-turn-helix domain | GGDEF-like domain	| CL0123 | CL0276	| HTH | Nucleot_cyclase
OG0007755	24	0	171	140	inf	1.40117e-06	9.4556e-06	0.041958
OG0005827	49	8	146	132	5.53767	1.43468e-06	9.67315e-06	0.000999001	COG1132	MdlB	ABC-type multidrug transport system, ATPase and permease component	Defense mechanisms	Cellular processes and signaling	PF00005 | PF00664	ABC_tran | ABC_membrane	ABC transporter | ABC transporter transmembrane region	CL0023 | CL0241	P-loop_NTPase | ABC_membrane
OG0006415	39	4	156	136	8.5	1.48667e-06	1.00118e-05	0.03996						PF12680	SnoaL_2	SnoaL-like domain	CL0051	NTF2
OG0004857	66	16	129	124	3.96512	1.53222e-06	1.03063e-05	0.041958	COG5012	MtbC1	Methanogenic corrinoid protein MtbC1	Energy production and conversion	Metabolism	PF02310 | PF02607	B12-binding | B12-binding_2	B12 binding domain | B12 binding domain	CL0063 |	NADP_Rossmann |
OG0005338	56	11	139	129	4.72466	1.6011e-06	1.07312e-05	0.046953						PF13362	Toprim_3	Toprim domain	CL0413	Toprim-like
OG0005534	46	7	149	133	5.86577	1.64679e-06	1.09891e-05	0.000999001	COG0334	GdhA	Glutamate dehydrogenase/leucine dehydrogenase	Amino acid transport and metabolism	Metabolism	PF00208 | PF02812	ELFV_dehydrog | ELFV_dehydrog_N	Glutamate/Leucine/Phenylalanine/Valine dehydrogenase | Glu/Leu/Phe/Val dehydrogenase, dimerisation domain	CL0063 | CL0603	NADP_Rossmann | AA_dh_N
OG0002631	127	54	68	86	2.9744	1.66932e-06	1.11231e-05	0.000999001	COG1580	FliL	Flagellar basal body-associated protein FliL	Cell motility	Cellular processes and signaling
OG0006848	28	1	167	139	23.3054	1.85527e-06	1.23079e-05	0.000999001
OG0006783	28	1	167	139	23.3054	1.85527e-06	1.23079e-05	0.002997	COG3386 | COG3391	YvrE | YncE	Sugar lactone lactonase YvrE | DNA-binding beta-propeller fold protein YncE	Carbohydrate transport and metabolism | General function prediction only	Metabolism | Poorly characterized	PF17892 | PF17963 | PF18975	Cadherin_5 | Big_9 | DUF5711	Cadherin-like domain | Bacterial Ig domain | Family of unknown function (DUF5711)	CL0159 | CL0159 | CL0186	E-set | E-set | Beta_propeller
OG0007200	28	1	167	139	23.3054	1.85527e-06	1.23079e-05	0.012987
OG0007536	28	1	167	139	23.3054	1.85527e-06	1.23079e-05	0.035964	COG1940	NagC	Sugar kinase of the NBD/HSP70 family, may contain an N-terminal HTH domain	Carbohydrate transport and metabolism; Transcription	Metabolism; Information storage and processing	PF00480 | PF12802	ROK | MarR_2	ROK family | MarR family	CL0108 | CL0123	Actin_ATPase | HTH
OG0005580	48	8	147	132	5.38776	2.52731e-06	1.6611e-05	0.046953
OG0004853	75	21	120	119	3.54167	2.55935e-06	1.68168e-05	0.001998						PF20108	DUF6498	Family of unknown function (DUF6498)
OG0007546	23	0	172	140	inf	2.65155e-06	1.72381e-05	0.000999001	COG1182 | COG2249	AzoR | MdaB	FMN-dependent NADH-azoreductase | Putative NADPH-quinone reductase (modulator of drug activity B)	Energy production and conversion | General function prediction only	Metabolism | Poorly characterized	PF02525	Flavodoxin_2	Flavodoxin-like fold	CL0042	Flavoprotein
OG0008023	23	0	172	140	inf	2.65155e-06	1.72381e-05	0.000999001
OG0008129	23	0	172	140	inf	2.65155e-06	1.72381e-05	0.001998	COG1520	PQQ	Outer membrane protein assembly factor BamB, contains PQQ-like beta-propeller repeat	Cell wall/membrane/envelope biogenesis	Cellular processes and signaling	PF13360	PQQ_2	PQQ-like domain	CL0186	Beta_propeller
OG0007849	23	0	172	140	inf	2.65155e-06	1.72381e-05	0.001998
OG0007825	23	0	172	140	inf	2.65155e-06	1.72381e-05	0.003996	COG1022	FAA1	Long-chain acyl-CoA synthetase (AMP-forming)	Lipid transport and metabolism	Metabolism	PF00501	AMP-binding	AMP-binding enzyme	CL0378	ANL
OG0007910	23	0	172	140	inf	2.65155e-06	1.72381e-05	0.003996						PF13360	PQQ_2	PQQ-like domain	CL0186	Beta_propeller
OG0008016	23	0	172	140	inf	2.65155e-06	1.72381e-05	0.003996	COG0449	GlmS	Glucosamine 6-phosphate synthetase, contains amidotransferase and phosphosugar isomerase domains	Cell wall/membrane/envelope biogenesis	Cellular processes and signaling	PF01380 | PF13522	SIS | GATase_6	SIS domain | Glutamine amidotransferase domain	CL0067 | CL0052	SIS | NTN
OG0008014	23	0	172	140	inf	2.65155e-06	1.72381e-05	0.00699301	COG0642	BaeS	Signal transduction histidine kinase	Signal transduction mechanisms	Cellular processes and signaling	PF00512 | PF02518	HisKA | HATPase_c	His Kinase A (phospho-acceptor) domain | Histidine kinase-, DNA gyrase B-, and HSP90-like ATPase	CL0025 | CL0025	His_Kinase_A | His_Kinase_A
OG0008175	23	0	172	140	inf	2.65155e-06	1.72381e-05	0.00699301	COG1387	HIS2	Histidinol phosphatase or related hydrolase of the PHP family	Amino acid transport and metabolism; General function prediction only	Metabolism; Poorly characterized	PF02811	PHP	PHP domain	CL0034	Amidohydrolase
OG0007823	23	0	172	140	inf	2.65155e-06	1.72381e-05	0.00999001	COG0683	LivK	ABC-type branched-chain amino acid transport system, periplasmic component	Amino acid transport and metabolism	Metabolism	PF13458	Peripla_BP_6	Periplasmic binding protein	CL0144	Periplas_BP
OG0007969	23	0	172	140	inf	2.65155e-06	1.72381e-05	0.010989	COG0834	HisJ	ABC-type amino acid transport/signal transduction system, periplasmic component/domain	Amino acid transport and metabolism; Signal transduction mechanisms	Metabolism; Cellular processes and signaling	PF00060 | PF00497	Lig_chan | SBP_bac_3	Ligand-gated ion channel | Bacterial extracellular solute-binding proteins, family 3	CL0030 | CL0177	Ion_channel | PBP
OG0007807	23	0	172	140	inf	2.65155e-06	1.72381e-05	0.014985						PF02734	Dak2	DAK2 domain
OG0008170	23	0	172	140	inf	2.65155e-06	1.72381e-05	0.02997
OG0007961	23	0	172	140	inf	2.65155e-06	1.72381e-05	0.033966	COG0174	GlnA	Glutamine synthetase	Amino acid transport and metabolism	Metabolism	PF00120	Gln-synt_C	Glutamine synthetase, catalytic domain	CL0286	GCS
OG0007865	23	0	172	140	inf	2.65155e-06	1.72381e-05	0.040959	COG1028	FabG	NAD(P)-dependent dehydrogenase, short-chain alcohol dehydrogenase family	Lipid transport and metabolism	Metabolism	PF13561	adh_short_C2	Enoyl-(Acyl carrier protein) reductase	CL0063	NADP_Rossmann
OG0007866	23	0	172	140	inf	2.65155e-06	1.72381e-05	0.048951
OG0008082	23	0	172	140	inf	2.65155e-06	1.72381e-05	0.048951	COG3371		Uncharacterized membrane protein	Function unknown	Poorly characterized	PF06197	DUF998	Protein of unknown function (DUF998)	CL0412	Frag1-like
OG0007486	23	0	172	140	inf	2.65155e-06	1.72381e-05	0.021978
OG0008171	23	0	172	140	inf	2.65155e-06	1.72381e-05	0.030969
OG0008161	23	0	172	140	inf	2.65155e-06	1.72381e-05	0.036963
OG0003176	159	81	36	59	3.21708	2.67426e-06	1.73708e-05	0.048951						PF05481	Myco_19_kDa	Mycobacterium 19 kDa lipoprotein antigen
OG0005217	55	11	140	129	4.60714	2.82004e-06	1.82916e-05	0.000999001	COG5516		Uncharacterized conserved protein containing a Zn-ribbon-like motif, possibly RNA-binding	General function prediction only	Poorly characterized	PF07336 | PF11706	ABATE | zf-CGNR	Putative stress-induced transcription regulator | CGNR zinc finger
OG0003246	158	80	37	60	3.2027	2.86328e-06	1.85615e-05	0.04995
OG0005908	43	6	152	134	6.31798	2.9075e-06	1.88267e-05	0.023976
OG0007161	31	2	164	138	13.0427	3.03162e-06	1.9608e-05	0.000999001						PF07553 | PF10708	Lipoprotein_Ltp | DUF2510	Host cell surface-exposed lipoprotein | Protein of unknown function (DUF2510)
OG0004545	76	22	119	118	3.42552	3.1514e-06	2.03653e-05	0.001998						PF08281	Sigma70_r4_2	Sigma-70, region 4	CL0123	HTH
OG0003172	161	83	34	57	3.25195	3.31739e-06	2.14136e-05	0.004995	COG0267	RpmG	Ribosomal protein L33	Translation, ribosomal structure and biogenesis	Information storage and processing	PF00471	Ribosomal_L33	Ribosomal protein L33	CL0167	Zn_Beta_Ribbon
OG0000031	195	126	0	14	inf	3.3337e-06	2.14336e-05	0.000999001	COG1309 | COG3093 | COG3226	AcrR | VapI | YbjK	DNA-binding protein, AcrR family, includes nucleoid occlusion protein SlmA | Plasmid maintenance system antidote protein VapI, contains XRE-type HTH domain | DNA-binding transcriptional regulator YbjK	Transcription | Defense mechanisms | Transcription	Information storage and processing | Cellular processes and signaling | Information storage and processing	PF00440 | PF02909	TetR_N | TetR_C_1	Bacterial regulatory proteins, tetR family | Tetracyclin repressor-like, C-terminal domain	CL0123 | CL0174	HTH | TetR_C
OG0004345	83	26	112	114	3.24931	3.44384e-06	2.21105e-05	0.020979	COG0431 | COG1182	SsuE | AzoR	NAD(P)H-dependent FMN reductase | FMN-dependent NADH-azoreductase	Energy production and conversion | Energy production and conversion	Metabolism | Metabolism	PF02525	Flavodoxin_2	Flavodoxin-like fold	CL0042	Flavoprotein
OG0004341	93	32	102	108	3.07721	3.99137e-06	2.55535e-05	0.000999001	COG0501	HtpX	Zn-dependent protease with chaperone function	Posttranslational modification, protein turnover, chaperones	Cellular processes and signaling	PF01435 | PF10708	Peptidase_M48 | DUF2510	Peptidase family M48 | Protein of unknown function (DUF2510)	CL0126 |	Peptidase_MA |
OG0005423	34	3	161	137	9.64389	4.18287e-06	2.67343e-05	0.000999001
OG0002761	126	55	69	85	2.82213	5.00274e-06	3.17334e-05	0.000999001	COG2207	AraC	AraC-type DNA-binding domain and AraC-containing proteins	Transcription	Information storage and processing	PF00165 | PF02311 | PF12833	HTH_AraC | AraC_binding | HTH_18	Bacterial regulatory helix-turn-helix proteins, AraC family | AraC-like ligand binding domain | Helix-turn-helix domain	CL0123 | CL0029 | CL0123	HTH | Cupin | HTH
OG0007691	22	0	173	140	inf	5.05484e-06	3.17799e-05	0.000999001	COG0438	RfaB	Glycosyltransferase involved in cell wall bisynthesis	Cell wall/membrane/envelope biogenesis	Cellular processes and signaling	PF00534 | PF13439 | PF13477 | PF13579 | PF13692	Glycos_transf_1 | Glyco_transf_4 | Glyco_trans_4_2 | Glyco_trans_4_4 | Glyco_trans_1_4	Glycosyl transferases group 1 | Glycosyltransferase Family 4 | Glycosyl transferase 4-like | Glycosyl transferase 4-like domain | Glycosyl transferases group 1	CL0113 | CL0113 | CL0113 | CL0113 | CL0113	GT-B | GT-B | GT-B | GT-B | GT-B
OG0008248	22	0	173	140	inf	5.05484e-06	3.17799e-05	0.001998
OG0008323	22	0	173	140	inf	5.05484e-06	3.17799e-05	0.000999001	COG4842	EsxA	Secreted virulence factor YukE/EsxA, WXG100 family	Defense mechanisms	Cellular processes and signaling	PF06013	WXG100	Proteins of 100 residues with WXG	CL0352	EsxAB
OG0008019	22	0	173	140	inf	5.05484e-06	3.17799e-05	0.000999001						PF08241 | PF08242 | PF13649	Methyltransf_11 | Methyltransf_12 | Methyltransf_25	Methyltransferase domain | Methyltransferase domain | Methyltransferase domain	CL0063 | CL0063 | CL0063	NADP_Rossmann | NADP_Rossmann | NADP_Rossmann
OG0008042	22	0	173	140	inf	5.05484e-06	3.17799e-05	0.001998
OG0008321	22	0	173	140	inf	5.05484e-06	3.17799e-05	0.001998	COG0693	YajL	Protein/nucleotide deglycase, PfpI/YajL/DJ-1 family (repair of methylglyoxal-glycated proteins and nucleic acids)	Defense mechanisms	Cellular processes and signaling	PF01965	DJ-1_PfpI	DJ-1/PfpI family	CL0014	Glutaminase_I
OG0008213	22	0	173	140	inf	5.05484e-06	3.17799e-05	0.002997
OG0007756	22	0	173	140	inf	5.05484e-06	3.17799e-05	0.004995	COG0531	PotE	Serine transporter YbeC, amino acid:H+ symporter family	Amino acid transport and metabolism	Metabolism	PF00324 | PF13520	AA_permease | AA_permease_2	Amino acid permease | Amino acid permease	CL0062 | CL0062	APC | APC
OG0008114	22	0	173	140	inf	5.05484e-06	3.17799e-05	0.012987
OG0008303	22	0	173	140	inf	5.05484e-06	3.17799e-05	0.018981
OG0008268	22	0	173	140	inf	5.05484e-06	3.17799e-05	0.021978	COG1028	FabG	NAD(P)-dependent dehydrogenase, short-chain alcohol dehydrogenase family	Lipid transport and metabolism	Metabolism	PF13561	adh_short_C2	Enoyl-(Acyl carrier protein) reductase	CL0063	NADP_Rossmann
OG0007584	22	0	173	140	inf	5.05484e-06	3.17799e-05	0.025974	COG2244	RfbX	Membrane protein involved in the export of O-antigen and teichoic acid	Cell wall/membrane/envelope biogenesis	Cellular processes and signaling	PF01943	Polysacc_synt	Polysaccharide biosynthesis protein	CL0222	MviN_MATE
OG0008187	22	0	173	140	inf	5.05484e-06	3.17799e-05	0.028971
OG0007229	22	0	173	140	inf	5.05484e-06	3.17799e-05	0.037962	COG1593	DctQ	TRAP-type C4-dicarboxylate transport system, large permease component	Carbohydrate transport and metabolism	Metabolism	PF06808	DctM	Tripartite ATP-independent periplasmic transporter, DctM component	CL0182	IT
OG0008265	22	0	173	140	inf	5.05484e-06	3.17799e-05	0.048951
OG0006345	22	0	173	140	inf	5.05484e-06	3.17799e-05	0.048951	COG0583	LysR	DNA-binding transcriptional regulator, LysR family	Transcription	Information storage and processing	PF00126 | PF03466	HTH_1 | LysR_substrate	Bacterial regulatory helix-turn-helix protein, lysR family | LysR substrate binding domain	CL0123 | CL0177	HTH | PBP
OG0008308	22	0	173	140	inf	5.05484e-06	3.17799e-05	0.048951
OG0005480	53	11	142	129	4.37708	5.10649e-06	3.20691e-05	0.000999001	COG3342		Uncharacterized conserved protein, Ntn-hydrolase superfamily	General function prediction only	Poorly characterized	PF06267	DUF1028	Family of unknown function (DUF1028)
OG0004066	91	32	104	108	2.95312	7.23098e-06	4.47309e-05	0.01998						PF14023	DUF4239	Protein of unknown function (DUF4239)
OG0006876	33	3	162	137	9.30247	7.87443e-06	4.86053e-05	0.000999001
OG0002522	148	73	47	67	2.89012	8.0009e-06	4.93458e-05	0.000999001						PF02979	NHase_alpha	Nitrile hydratase, alpha chain
OG0002667	190	117	5	23	7.47009	9.12776e-06	5.56012e-05	0.034965
OG0008188	21	0	174	140	inf	9.71904e-06	5.86369e-05	0.002997	COG0500 | COG2230	SmtA | Cfa	SAM-dependent methyltransferase | Cyclopropane fatty-acyl-phospholipid synthase and related methyltransferases	Secondary metabolites biosynthesis, transport and catabolism; General function prediction only | Lipid transport and metabolism	Metabolism; Poorly characterized | Metabolism	PF08241 | PF13649 | PF13847	Methyltransf_11 | Methyltransf_25 | Methyltransf_31	Methyltransferase domain | Methyltransferase domain | Methyltransferase domain	CL0063 | CL0063 | CL0063	NADP_Rossmann | NADP_Rossmann | NADP_Rossmann
OG0008461	21	0	174	140	inf	9.71904e-06	5.86369e-05	0.00699301	COG1936	Fap7	Broad-specificity NMP kinase	Nucleotide transport and metabolism	Metabolism	PF13671	AAA_33	AAA domain	CL0023	P-loop_NTPase
OG0007966	21	0	174	140	inf	9.71904e-06	5.86369e-05	0.00799201	COG0715	TauA	ABC-type nitrate/sulfonate/bicarbonate transport system, periplasmic component	Inorganic ion transport and metabolism	Metabolism
OG0008476	21	0	174	140	inf	9.71904e-06	5.86369e-05	0.00799201
OG0008255	21	0	174	140	inf	9.71904e-06	5.86369e-05	0.00799201
OG0008278	21	0	174	140	inf	9.71904e-06	5.86369e-05	0.011988						PF06094	GGACT	Gamma-glutamyl cyclotransferase, AIG2-like	CL0278	AIG2
OG0008245	21	0	174	140	inf	9.71904e-06	5.86369e-05	0.011988	COG0745	OmpR	DNA-binding response regulator, OmpR family, contains REC and winged-helix (wHTH) domain	Signal transduction mechanisms; Transcription	Cellular processes and signaling; Information storage and processing	PF00072 | PF00486	Response_reg | Trans_reg_C	Response regulator receiver domain | Transcriptional regulatory protein, C terminal	CL0304 | CL0123	CheY | HTH
OG0008270	21	0	174	140	inf	9.71904e-06	5.86369e-05	0.014985	COG1024	CaiD	Enoyl-CoA hydratase/carnithine racemase	Lipid transport and metabolism	Metabolism	PF00378	ECH_1	Enoyl-CoA hydratase/isomerase	CL0127	ClpP_crotonase
OG0008440	21	0	174	140	inf	9.71904e-06	5.86369e-05	0.026973
OG0008421	21	0	174	140	inf	9.71904e-06	5.86369e-05	0.048951
OG0008419	21	0	174	140	inf	9.71904e-06	5.86369e-05	0.017982	COG1670	RimL	Protein N-acetyltransferase, RimJ/RimL family	Translation, ribosomal structure and biogenesis; Posttranslational modification, protein turnover, chaperones	Information storage and processing; Cellular processes and signaling	PF13302 | PF13508	Acetyltransf_3 | Acetyltransf_7	Acetyltransferase (GNAT) domain | Acetyltransferase (GNAT) domain	CL0257 | CL0257	Acetyltrans | Acetyltrans
OG0008345	21	0	174	140	inf	9.71904e-06	5.86369e-05	0.034965	COG0834	HisJ	ABC-type amino acid transport/signal transduction system, periplasmic component/domain	Amino acid transport and metabolism; Signal transduction mechanisms	Metabolism; Cellular processes and signaling	PF00497	SBP_bac_3	Bacterial extracellular solute-binding proteins, family 3	CL0177	PBP
OG0008447	21	0	174	140	inf	9.71904e-06	5.86369e-05	0.018981
OG0008350	21	0	174	140	inf	9.71904e-06	5.86369e-05	0.033966
OG0000077	191	119	4	21	8.42647	9.67179e-06	5.86369e-05	0.000999001	COG2188	MngR	DNA-binding transcriptional regulator, GntR family	Transcription	Information storage and processing	PF00392 | PF07702	GntR | UTRA	Bacterial regulatory proteins, gntR family | UTRA domain	CL0123 | CL0122	HTH | UTRA
OG0004531	87	30	108	110	2.9537	9.80561e-06	5.91435e-05	0.000999001
OG0003364	144	70	51	70	2.82353	1.04854e-05	6.30761e-05	0.002997	COG2855	YeiH	Uncharacterized membrane protein YadS, UPF0324 family	Function unknown	Poorly characterized	PF03601	Cons_hypoth698	Conserved hypothetical protein 698	CL0064	CPA_AT
OG0007357	29	2	166	138	12.0542	1.06684e-05	6.40925e-05	0.010989						PF13828	DUF4190	Domain of unknown function (DUF4190)
OG0000645	133	61	62	79	2.77816	1.08226e-05	6.50011e-05	0.000999001						PF02575 | PF10904	YbaB_DNA_bd | DUF2694	YbaB/EbfC DNA-binding family | Protein of unknown function (DUF2694)	CL0717 |	YbaB |
OG0003007	132	61	63	79	2.71351	1.20484e-05	7.22684e-05	0.000999001
OG0004819	71	21	124	119	3.24462	1.23684e-05	7.40313e-05	0.001998
OG0005612	51	11	144	129	4.15341	1.43238e-05	8.49959e-05	0.004995						PF13469	Sulfotransfer_3	Sulfotransferase family	CL0023	P-loop_NTPase
OG0005310	55	13	140	127	3.83791	1.57135e-05	9.28786e-05	0.024975						PF07110	EthD	EthD domain	CL0032	Dim_A_B_barrel
OG0005866	39	6	156	134	5.58333	1.63507e-05	9.65692e-05	0.000999001						PF03118 | PF04545	RNA_pol_A_CTD | Sigma70_r4	Bacterial RNA polymerase, alpha chain C terminal domain | Sigma-70, region 4	CL0198 | CL0123	HHH | HTH
OG0004234	79	26	116	114	2.98607	1.65122e-05	9.74727e-05	0.022977	COG0604 | COG1064	Qor | AdhP	NADPH:quinone reductase or related Zn-dependent oxidoreductase | D-arabinose 1-dehydrogenase, Zn-dependent alcohol dehydrogenase family	Energy production and conversion; General function prediction only | Carbohydrate transport and metabolism	Metabolism; Poorly characterized | Metabolism	PF00107 | PF08240	ADH_zinc_N | ADH_N	Zinc-binding dehydrogenase | Alcohol dehydrogenase GroES-like domain	CL0063 | CL0296	NADP_Rossmann | GroES
OG0008574	20	0	175	140	inf	1.88633e-05	0.00010967	0.000999001
OG0007276	20	0	175	140	inf	1.88633e-05	0.00010967	0.001998	COG5434	Pgu1	Polygalacturonase	Carbohydrate transport and metabolism	Metabolism	PF12708 | PF13229	Pectate_lyase_3 | Beta_helix	Pectate lyase superfamily protein | Right handed beta helix region	CL0268 | CL0268	Pec_lyase-like | Pec_lyase-like
OG0008615	20	0	175	140	inf	1.88633e-05	0.00010967	0.001998	COG4859		Uncharacterized protein, contains DUF2185 domain	Function unknown	Poorly characterized	PF09951	DUF2185	Protein of unknown function (DUF2185)
OG0008460	20	0	175	140	inf	1.88633e-05	0.00010967	0.003996
OG0008449	20	0	175	140	inf	1.88633e-05	0.00010967	0.003996						PF03496 | PF04607	ADPrib_exo_Tox | RelA_SpoT	ADP-ribosyltransferase exoenzyme | Region found in RelA / SpoT proteins	CL0084 | CL0260	ADP-ribosyl | NTP_transf
OG0008546	20	0	175	140	inf	1.88633e-05	0.00010967	0.00699301	COG1477	ApbE	FAD:protein FMN transferase ApbE	Coenzyme transport and metabolism; Posttranslational modification, protein turnover, chaperones	Metabolism; Cellular processes and signaling	PF02424	ApbE	ApbE family
OG0008520	20	0	175	140	inf	1.88633e-05	0.00010967	0.00999001
OG0008493	20	0	175	140	inf	1.88633e-05	0.00010967	0.014985
OG0007917	20	0	175	140	inf	1.88633e-05	0.00010967	0.016983	COG0006	PepP	Xaa-Pro aminopeptidase	Amino acid transport and metabolism	Metabolism	PF00557 | PF01321	Peptidase_M24 | Creatinase_N	Metallopeptidase family M24 | Creatinase/Prolidase N-terminal domain	| CL0356	| AMP_N-like
OG0008547	20	0	175	140	inf	1.88633e-05	0.00010967	0.016983						PF01794	Ferric_reduct	Ferric reductase like transmembrane component	CL0328	2heme_cytochrom
OG0008317	20	0	175	140	inf	1.88633e-05	0.00010967	0.01998	COG5395		Uncharacterized membrane protein	Function unknown	Poorly characterized	PF10067	DUF2306	Predicted membrane protein (DUF2306)
OG0008573	20	0	175	140	inf	1.88633e-05	0.00010967	0.021978
OG0008587	20	0	175	140	inf	1.88633e-05	0.00010967	0.021978	COG2197	CitB	DNA-binding response regulator, NarL/FixJ family, contains REC and HTH domains	Signal transduction mechanisms; Transcription	Cellular processes and signaling; Information storage and processing	PF00196	GerE	Bacterial regulatory proteins, luxR family	CL0123	HTH
OG0007837	20	0	175	140	inf	1.88633e-05	0.00010967	0.032967
OG0008495	20	0	175	140	inf	1.88633e-05	0.00010967	0.032967						PF00722	Glyco_hydro_16	Glycosyl hydrolases family 16	CL0004	Concanavalin
OG0008604	20	0	175	140	inf	1.88633e-05	0.00010967	0.016983
OG0008327	20	0	175	140	inf	1.88633e-05	0.00010967	0.024975
OG0008606	20	0	175	140	inf	1.88633e-05	0.00010967	0.027972
OG0008635	20	0	175	140	inf	1.88633e-05	0.00010967	0.036963						PF20218	DUF6578	Family of unknown function (DUF6578)
OG0008628	20	0	175	140	inf	1.88633e-05	0.00010967	0.041958
OG0004835	57	14	138	126	3.71739	2.04661e-05	0.000118533	0.032967	COG1042 | COG1832	PatZN | YccU	Acyl-CoA synthetase (NDP forming) | Predicted CoA-binding protein	Energy production and conversion | General function prediction only	Metabolism | Poorly characterized	PF01575 | PF13380 | PF13549 | PF13607 | PF19045	MaoC_dehydratas | CoA_binding_2 | ATP-grasp_5 | Succ_CoA_lig | Ligase_CoA_2	MaoC like domain | CoA binding domain | ATP-grasp domain | Succinyl-CoA ligase like flavodoxin domain | Ligase-CoA domain	CL0050 | CL0063 | CL0179 | CL0506 | CL0506	HotDog | NADP_Rossmann | ATP-grasp | Succ_CoA_synth | Succ_CoA_synth
OG0004320	92	34	103	106	2.78469	2.14255e-05	0.000122558	0.000999001
OG0003163	127	58	68	82	2.64047	2.15728e-05	0.00012337	0.000999001	COG2149	YidH	Uncharacterized membrane protein YidH, DUF202 family	Function unknown	Poorly characterized	PF02656	DUF202	Domain of unknown function (DUF202)
OG0007923	24	1	171	139	19.5088	2.33665e-05	0.000133192	0.015984	COG0644 | COG0654	FixC | UbiH	Dehydrogenase (flavoprotein) | 2-polyprenyl-6-methoxyphenol hydroxylase and related FAD-dependent oxidoreductases	Energy production and conversion | Coenzyme transport and metabolism; Energy production and conversion	Metabolism | Metabolism; Metabolism	PF01266 | PF03486 | PF04820 | PF12831 | PF13450	DAO | HI0933_like | Trp_halogenase | FAD_oxidored | NAD_binding_8	FAD dependent oxidoreductase | HI0933-like protein | Tryptophan halogenase | FAD dependent oxidoreductase | NAD(P)-binding Rossmann-like domain	CL0063 | CL0063 | CL0063 | CL0063 | CL0063	NADP_Rossmann | NADP_Rossmann | NADP_Rossmann | NADP_Rossmann | NADP_Rossmann
OG0007724	24	1	171	139	19.5088	2.33665e-05	0.000133192	0.03996
OG0006268	35	5	160	135	5.90625	3.04182e-05	0.000171963	0.000999001
OG0003239	142	70	53	70	2.67925	3.1699e-05	0.000178627	0.000999001
OG0003677	102	41	93	99	2.64831	3.17832e-05	0.000179056	0.001998	COG3670		Carotenoid cleavage dioxygenase or a related enzyme	Secondary metabolites biosynthesis, transport and catabolism	Metabolism	PF03055	RPE65	Retinal pigment epithelial membrane protein	CL0186	Beta_propeller
OG0003193	129	60	66	80	2.60606	3.29054e-05	0.000185103	0.000999001	COG4842	EsxA	Secreted virulence factor YukE/EsxA, WXG100 family	Defense mechanisms	Cellular processes and signaling	PF06013	WXG100	Proteins of 100 residues with WXG	CL0352	EsxAB
OG0008718	19	0	176	140	inf	3.69698e-05	0.000205423	0.00899101	COG0149	TpiA	Triosephosphate isomerase	Carbohydrate transport and metabolism	Metabolism	PF00121	TIM	Triosephosphate isomerase	CL0036	TIM_barrel
OG0008781	19	0	176	140	inf	3.69698e-05	0.000205423	0.013986	COG1309	AcrR	DNA-binding protein, AcrR family, includes nucleoid occlusion protein SlmA	Transcription	Information storage and processing	PF00440	TetR_N	Bacterial regulatory proteins, tetR family	CL0123	HTH
OG0008678	19	0	176	140	inf	3.69698e-05	0.000205423	0.001998	COG0479	SdhB/FrdB	Succinate dehydrogenase/fumarate reductase, Fe-S protein subunit	Energy production and conversion	Metabolism	PF12838 | PF13085 | PF13183	Fer4_7 | Fer2_3 | Fer4_8	4Fe-4S dicluster domain | 2Fe-2S iron-sulfur cluster binding domain | 4Fe-4S dicluster domain	CL0344 | CL0486 | CL0344	4Fe-4S | Fer2 | 4Fe-4S
OG0008617	19	0	176	140	inf	3.69698e-05	0.000205423	0.002997
OG0008679	19	0	176	140	inf	3.69698e-05	0.000205423	0.00699301	COG2009	SdhC	Succinate dehydrogenase/fumarate reductase, cytochrome b subunit	Energy production and conversion	Metabolism	PF01127	Sdh_cyt	Succinate dehydrogenase/Fumarate reductase transmembrane subunit	CL0335	FumRed-TM
OG0008734	19	0	176	140	inf	3.69698e-05	0.000205423	0.00799201	COG1670	RimL	Protein N-acetyltransferase, RimJ/RimL family	Translation, ribosomal structure and biogenesis; Posttranslational modification, protein turnover, chaperones	Information storage and processing; Cellular processes and signaling	PF13302	Acetyltransf_3	Acetyltransferase (GNAT) domain	CL0257	Acetyltrans
OG0008551	19	0	176	140	inf	3.69698e-05	0.000205423	0.00899101
OG0008731	19	0	176	140	inf	3.69698e-05	0.000205423	0.00999001	COG0601	DppB	ABC-type dipeptide/oligopeptide/nickel transport system, permease component	Amino acid transport and metabolism; Inorganic ion transport and metabolism	Metabolism; Metabolism	PF00528 | PF19300	BPD_transp_1 | BPD_transp_1_N	Binding-protein-dependent transport system inner membrane component | Binding-prot-dependent transport system membrane comp, N-term	CL0404 |	BPD_transp_1 |
OG0008480	19	0	176	140	inf	3.69698e-05	0.000205423	0.00999001	COG0529	CysC	Adenylylsulfate kinase or related kinase	Inorganic ion transport and metabolism	Metabolism	PF01583 | PF13671	APS_kinase | AAA_33	Adenylylsulphate kinase | AAA domain	CL0023 | CL0023	P-loop_NTPase | P-loop_NTPase
OG0008271	19	0	176	140	inf	3.69698e-05	0.000205423	0.014985	COG0683	LivK	ABC-type branched-chain amino acid transport system, periplasmic component	Amino acid transport and metabolism	Metabolism	PF13458	Peripla_BP_6	Periplasmic binding protein	CL0144	Periplas_BP
OG0008566	19	0	176	140	inf	3.69698e-05	0.000205423	0.016983	COG0410	LivF	ABC-type branched-chain amino acid transport system, ATPase component LivF	Amino acid transport and metabolism	Metabolism	PF00005	ABC_tran	ABC transporter	CL0023	P-loop_NTPase
OG0008581	19	0	176	140	inf	3.69698e-05	0.000205423	0.01998	COG1173	DppC	ABC-type dipeptide/oligopeptide/nickel transport system, permease component	Amino acid transport and metabolism; Inorganic ion transport and metabolism	Metabolism; Metabolism	PF00528 | PF12911	BPD_transp_1 | OppC_N	Binding-protein-dependent transport system inner membrane component | N-terminal TM domain of oligopeptide transport permease C	CL0404 |	BPD_transp_1 |
OG0008732	19	0	176	140	inf	3.69698e-05	0.000205423	0.022977	COG2188	MngR	DNA-binding transcriptional regulator, GntR family	Transcription	Information storage and processing	PF00392 | PF07702	GntR | UTRA	Bacterial regulatory proteins, gntR family | UTRA domain	CL0123 | CL0122	HTH | UTRA
OG0008312	19	0	176	140	inf	3.69698e-05	0.000205423	0.00899101
OG0008764	19	0	176	140	inf	3.69698e-05	0.000205423	0.014985
OG0008457	19	0	176	140	inf	3.69698e-05	0.000205423	0.025974
OG0008478	19	0	176	140	inf	3.69698e-05	0.000205423	0.031968
OG0004493	84	30	111	110	2.77477	3.93273e-05	0.000217936	0.000999001	COG0451	WcaG	Nucleoside-diphosphate-sugar epimerase	Cell wall/membrane/envelope biogenesis	Cellular processes and signaling	PF01073 | PF01370	3Beta_HSD | Epimerase	3-beta hydroxysteroid dehydrogenase/isomerase family | NAD dependent epimerase/dehydratase family	CL0063 | CL0063	NADP_Rossmann | NADP_Rossmann
OG0005377	49	11	146	129	3.93587	4.0113e-05	0.000222073	0.000999001
OG0004183	95	37	100	103	2.64459	4.22166e-05	0.000233321	0.00599401	COG2175	TauD	Taurine dioxygenase, alpha-ketoglutarate-dependent	Secondary metabolites biosynthesis, transport and catabolism	Metabolism	PF02668	TauD	Taurine catabolism dioxygenase TauD, TfdA family	CL0029	Cupin
OG0004251	95	37	100	103	2.64459	4.22166e-05	0.000233321	0.00799201	COG0236 | COG3433	AcpP | AcpA	Acyl carrier protein | Acyl carrier protein/domain	Lipid transport and metabolism | Lipid transport and metabolism; Secondary metabolites biosynthesis, transport and catabolism	Metabolism | Metabolism; Metabolism	PF00550	PP-binding	Phosphopantetheine attachment site	CL0314	PP-binding
OG0004250	95	37	100	103	2.64459	4.22166e-05	0.000233321	0.00899101	COG0318 | COG0451 | COG1020	MenE/FadK | WcaG | EntF	O-succinylbenzoic acid-CoA ligase MenE or related acyl-CoA synthetase (AMP-forming) | Nucleoside-diphosphate-sugar epimerase | EntF, seryl-AMP synthase component of non-ribosomal peptide synthetase	Lipid transport and metabolism | Cell wall/membrane/envelope biogenesis | Secondary metabolites biosynthesis, transport and catabolism	Metabolism | Cellular processes and signaling | Metabolism	PF00501 | PF00550 | PF01370 | PF04321 | PF07993 | PF13460	AMP-binding | PP-binding | Epimerase | RmlD_sub_bind | NAD_binding_4 | NAD_binding_10	AMP-binding enzyme | Phosphopantetheine attachment site | NAD dependent epimerase/dehydratase family | RmlD substrate binding domain | Male sterility protein | NAD(P)H-binding	CL0378 | CL0314 | CL0063 | CL0063 | CL0063 | CL0063	ANL | PP-binding | NADP_Rossmann | NADP_Rossmann | NADP_Rossmann | NADP_Rossmann
OG0004252	95	37	100	103	2.64459	4.22166e-05	0.000233321	0.012987						PF10862	FcoT	FcoT-like thioesterase domain	CL0050	HotDog
OG0004071	93	36	102	104	2.63399	4.25163e-05	0.00023492	0.027972						PF14081	DUF4262	Domain of unknown function (DUF4262)
OG0006849	29	3	166	137	7.97791	4.44844e-05	0.000245258	0.040959
OG0007573	23	1	172	139	18.5872	4.47175e-05	0.000245946	0.000999001						PF03496 | PF14436 | PF15644	ADPrib_exo_Tox | EndoU_bacteria | Gln_amidase	ADP-ribosyltransferase exoenzyme | Bacterial EndoU nuclease | Papain fold toxin 1, glutamine deamidase	CL0084 | CL0695 | CL0125	ADP-ribosyl | EndoU | Peptidase_CA
OG0007714	23	1	172	139	18.5872	4.47175e-05	0.000245946	0.003996
OG0007377	23	1	172	139	18.5872	4.47175e-05	0.000245946	0.013986	COG0463 | COG1216	WcaA | WcaE	Glycosyltransferase involved in cell wall bisynthesis | Glycosyltransferase, GT2 family	Cell wall/membrane/envelope biogenesis | Carbohydrate transport and metabolism	Cellular processes and signaling | Metabolism	PF00535	Glycos_transf_2	Glycosyl transferase family 2	CL0110	GT-A
OG0004813	73	24	122	116	2.89208	5.11233e-05	0.000280144	0.000999001
OG0006664	34	5	161	135	5.70186	5.17355e-05	0.00028331	0.001998	COG2771	CsgD	DNA-binding transcriptional regulator, CsgD family	Transcription	Information storage and processing	PF00196 | PF13191 | PF13401 | PF17874	GerE | AAA_16 | AAA_22 | TPR_MalT	Bacterial regulatory proteins, luxR family | AAA ATPase domain | AAA domain | MalT-like TPR region	CL0123 | CL0023 | CL0023 | CL0020	HTH | P-loop_NTPase | P-loop_NTPase | TPR
OG0004062	103	43	92	97	2.52553	5.81406e-05	0.000314144	0.020979	COG0754	Gsp	Glutathionylspermidine synthase, CHAP domain	Amino acid transport and metabolism	Metabolism	PF03738	GSP_synth	Glutathionylspermidine synthase preATP-grasp	CL0179	ATP-grasp
OG0004086	92	36	103	104	2.58037	6.56004e-05	0.000353526	0.00999001	COG0262	FolA	Dihydrofolate reductase	Coenzyme transport and metabolism	Metabolism	PF01872	RibD_C	RibD C-terminal domain	CL0387	DHFred
OG0008958	18	0	177	140	inf	7.3149e-05	0.000388583	0.003996
OG0008650	18	0	177	140	inf	7.3149e-05	0.000388583	0.000999001
OG0008931	18	0	177	140	inf	7.3149e-05	0.000388583	0.000999001
OG0008930	18	0	177	140	inf	7.3149e-05	0.000388583	0.002997						PF14296	O-ag_pol_Wzy	O-antigen polysaccharide polymerase Wzy	CL0499	O-anti_assembly
OG0008482	18	0	177	140	inf	7.3149e-05	0.000388583	0.002997						PF01391	Collagen	Collagen triple helix repeat (20 copies)
OG0008456	18	0	177	140	inf	7.3149e-05	0.000388583	0.00599401	COG5620		Uncharacterized conserved protein, DUF1851 domain	Function unknown	Poorly characterized	PF08887 | PF08906	GAD-like | DUF1851	GAD-like domain | Domain of unknown function (DUF1851)	CL0250 |	GAD |
OG0008588	18	0	177	140	inf	7.3149e-05	0.000388583	0.00699301	COG0667	PdxI	Pyridoxal reductase PdxI or related oxidoreductase, aldo/keto reductase family	Coenzyme transport and metabolism; General function prediction only	Metabolism; Poorly characterized	PF00248	Aldo_ket_red	Aldo/keto reductase family
OG0008850	18	0	177	140	inf	7.3149e-05	0.000388583	0.00699301	COG1053	SdhA	Succinate dehydrogenase/fumarate reductase, flavoprotein subunit	Energy production and conversion	Metabolism	PF00890 | PF02910	FAD_binding_2 | Succ_DH_flav_C	FAD binding domain | Fumarate reductase flavoprotein C-term	CL0063 |	NADP_Rossmann |
OG0008549	18	0	177	140	inf	7.3149e-05	0.000388583	0.00799201						PF05552	TM_helix	Conserved TM helix
OG0008725	18	0	177	140	inf	7.3149e-05	0.000388583	0.011988
OG0008724	18	0	177	140	inf	7.3149e-05	0.000388583	0.013986
OG0008872	18	0	177	140	inf	7.3149e-05	0.000388583	0.013986	COG1141	Fer	Ferredoxin	Energy production and conversion	Metabolism	PF13459	Fer4_15	4Fe-4S single cluster domain	CL0344	4Fe-4S
OG0008740	18	0	177	140	inf	7.3149e-05	0.000388583	0.024975
OG0008124	18	0	177	140	inf	7.3149e-05	0.000388583	0.00899101
OG0008714	18	0	177	140	inf	7.3149e-05	0.000388583	0.031968						PF18702	DUF5642	Domain of unknown function (DUF5642)	CL0619	Mog1p_PsbP
OG0008903	18	0	177	140	inf	7.3149e-05	0.000388583	0.036963						PF06305	LapA_dom	Lipopolysaccharide assembly protein A domain
OG0008928	18	0	177	140	inf	7.3149e-05	0.000388583	0.026973
OG0004193	98	40	97	100	2.52577	7.82868e-05	0.00041317	0.000999001	COG0346 | COG3324 | COG3607	GloA | VOC |	Catechol 2,3-dioxygenase or related enzyme, vicinal oxygen chelate (VOC) family | Lactoylglutathione lyase-related enzyme, vicinal oxygen chelate (VOC) family | Lactoylglutathione lyase-related enzyme, vicinal oxygen chelate (VOC) family	Secondary metabolites biosynthesis, transport and catabolism | General function prediction only | General function prediction only	Metabolism | Poorly characterized | Poorly characterized	PF00903	Glyoxalase	Glyoxalase/Bleomycin resistance protein/Dioxygenase superfamily	CL0104	Glyoxalase
OG0005948	36	6	159	134	5.0566	8.30926e-05	0.000437314	0.00999001
OG0002803	129	62	66	78	2.45894	8.57769e-05	0.000451233	0.000999001						PF00823 | PF18625	PPE | EspB_PE	PPE family | ESX-1 secreted protein B PE domain	CL0352 | CL0352	EsxAB | EsxAB
OG0008056	22	1	173	139	17.6763	8.59961e-05	0.000451445	0.020979						PF20062	DUF6461	Family of unknown function (DUF6461)
OG0008318	21	1	174	139	16.7759	8.6387e-05	0.000452138	0.000999001						PF00246	Peptidase_M14	Zinc carboxypeptidase	CL0035	Peptidase_MH
OG0007759	21	1	174	139	16.7759	8.6387e-05	0.000452138	0.000999001
OG0008247	21	1	174	139	16.7759	8.6387e-05	0.000452138	0.022977	COG3307	RfaL	O-antigen ligase	Cell wall/membrane/envelope biogenesis	Cellular processes and signaling	PF04932	Wzy_C	O-Antigen ligase	CL0499	O-anti_assembly
OG0003503	130	63	65	77	2.44444	8.68867e-05	0.000454544	0.012987	COG2318	DinB	Bacillithiol/mycothiol S-transferase BstA/DinB, DinB/YfiT family (unrelated to E. coli DinB)	Secondary metabolites biosynthesis, transport and catabolism	Metabolism	PF11716 | PF12867	MDMPI_N | DinB_2	Mycothiol maleylpyruvate isomerase N-terminal domain | DinB superfamily	CL0310 | CL0310	DinB | DinB
OG0005543	49	12	146	128	3.57991	8.91048e-05	0.000465505	0.002997						PF10979	DUF2786	Protein of unknown function (DUF2786)
OG0003235	90	35	105	105	2.57143	9.21949e-05	0.000481538	0.000999001	COG3655	YozG	DNA-binding transcriptional regulator, XRE family	Transcription	Information storage and processing	PF13443	HTH_26	Cro/C1-type HTH DNA-binding domain	CL0123	HTH
OG0007124	30	4	165	136	6.18182	9.30063e-05	0.000485329	0.000999001	COG2141	SsuD	Flavin-dependent oxidoreductase, luciferase family (includes alkanesulfonate monooxygenase SsuD and methylene tetrahydromethanopterin reductase)	Coenzyme transport and metabolism; General function prediction only	Metabolism; Poorly characterized	PF00296	Bac_luciferase	Luciferase-like monooxygenase
OG0006446	30	4	165	136	6.18182	9.30063e-05	0.000485329	0.000999001
OG0003963	82	30	113	110	2.66077	9.76684e-05	0.000509072	0.000999001						PF01475 | PF08461	FUR | HTH_12	Ferric uptake regulator family | Ribonuclease R winged-helix domain	CL0123 | CL0123	HTH | HTH
OG0004759	62	19	133	121	2.96874	0.000100783	0.000524945	0.00999001						PF05133	Phage_prot_Gp6	Phage portal protein, SPP1 Gp6-like
OG0004278	93	37	102	103	2.53816	0.000103712	0.000540076	0.001998	COG0318	MenE/FadK	O-succinylbenzoic acid-CoA ligase MenE or related acyl-CoA synthetase (AMP-forming)	Lipid transport and metabolism	Metabolism	PF00501 | PF13193	AMP-binding | AMP-binding_C	AMP-binding enzyme | AMP-binding enzyme C-terminal domain	CL0378 | CL0531	ANL | AMP-binding_C
OG0001291	157	85	38	55	2.67337	0.000111936	0.000582104	0.000999001						PF14230	DUF4333	Domain of unknown function (DUF4333)
OG0004965	64	20	131	120	2.9313	0.000113052	0.000587635	0.000999001						PF02463 | PF13476	SMC_N | AAA_23	RecF/RecN/SMC N terminal domain | AAA domain	CL0023 | CL0023	P-loop_NTPase | P-loop_NTPase
OG0006592	24	2	171	138	9.68421	0.000117814	0.000611828	0.000999001
OG0005179	54	15	141	125	3.19149	0.000118843	0.00061689	0.016983	COG0438 | COG3449	RfaB | SbmC	Glycosyltransferase involved in cell wall bisynthesis | DNA gyrase inhibitor GyrI/SbmC	Cell wall/membrane/envelope biogenesis | Replication, recombination and repair	Cellular processes and signaling | Information storage and processing	PF00534 | PF13439 | PF13579	Glycos_transf_1 | Glyco_transf_4 | Glyco_trans_4_4	Glycosyl transferases group 1 | Glycosyltransferase Family 4 | Glycosyl transferase 4-like domain	CL0113 | CL0113 | CL0113	GT-B | GT-B | GT-B
OG0003605	86	33	109	107	2.55824	0.000125169	0.000649434	0.000999001	COG0582 | COG4973 | COG4974	FimB | XerC | XerD	Integrase/recombinase, includes phage integrase | Site-specific recombinase XerC | Site-specific recombinase XerD	Replication, recombination and repair; Mobilome: prophages, transposons | Replication, recombination and repair | Replication, recombination and repair	Information storage and processing; | Information storage and processing | Information storage and processing	PF00589 | PF02899 | PF13495	Phage_integrase | Phage_int_SAM_1 | Phage_int_SAM_4	Phage integrase family | Phage integrase, N-terminal SAM-like domain | Phage integrase, N-terminal SAM-like domain	CL0382 | CL0469 | CL0469	DNA-mend | l-integrase_N | l-integrase_N
OG0006186	37	7	158	133	4.44937	0.000130504	0.000676339	0.001998						PF12867	DinB_2	DinB superfamily	CL0310	DinB
OG0004126	101	43	94	97	2.4238	0.000137764	0.000703059	0.003996
OG0009149	17	0	178	140	inf	0.000145985	0.000731519	0.034965	COG0654	UbiH	2-polyprenyl-6-methoxyphenol hydroxylase and related FAD-dependent oxidoreductases	Coenzyme transport and metabolism; Energy production and conversion	Metabolism; Metabolism	PF01494	FAD_binding_3	FAD binding domain	CL0063	NADP_Rossmann
OG0009018	17	0	178	140	inf	0.000145985	0.000731519	0.000999001
OG0009094	17	0	178	140	inf	0.000145985	0.000731519	0.000999001	COG0745	OmpR	DNA-binding response regulator, OmpR family, contains REC and winged-helix (wHTH) domain	Signal transduction mechanisms; Transcription	Cellular processes and signaling; Information storage and processing	PF00072 | PF00486	Response_reg | Trans_reg_C	Response regulator receiver domain | Transcriptional regulatory protein, C terminal	CL0304 | CL0123	CheY | HTH
OG0008860	17	0	178	140	inf	0.000145985	0.000731519	0.000999001	COG5412		Phage-related protein	Mobilome: prophages, transposons
OG0008484	17	0	178	140	inf	0.000145985	0.000731519	0.001998						PF01844	HNH	HNH endonuclease	CL0263	His-Me_finger
OG0008266	17	0	178	140	inf	0.000145985	0.000731519	0.002997	COG0591 | COG4147	PutP | ActP	Na+/proline symporter | Na+(or H+)/acetate symporter ActP	Amino acid transport and metabolism | Energy production and conversion	Metabolism | Metabolism	PF00474	SSF	Sodium:solute symporter family	CL0062	APC
OG0009140	16	0	179	140	inf	0.000146078	0.000731519	0.002997
OG0009037	17	0	178	140	inf	0.000145985	0.000731519	0.00599401	COG0438	RfaB	Glycosyltransferase involved in cell wall bisynthesis	Cell wall/membrane/envelope biogenesis	Cellular processes and signaling	PF00534 | PF09314 | PF13439 | PF13524 | PF13579 | PF13692	Glycos_transf_1 | DUF1972 | Glyco_transf_4 | Glyco_trans_1_2 | Glyco_trans_4_4 | Glyco_trans_1_4	Glycosyl transferases group 1 | Domain of unknown function (DUF1972) | Glycosyltransferase Family 4 | Glycosyl transferases group 1 | Glycosyl transferase 4-like domain | Glycosyl transferases group 1	CL0113 | CL0113 | CL0113 | CL0113 | CL0113 | CL0113	GT-B | GT-B | GT-B | GT-B | GT-B | GT-B
OG0009092	16	0	179	140	inf	0.000146078	0.000731519	0.00599401	COG0715	TauA	ABC-type nitrate/sulfonate/bicarbonate transport system, periplasmic component	Inorganic ion transport and metabolism	Metabolism	PF09084	NMT1	NMT1/THI5 like	CL0177	PBP
OG0009127	16	0	179	140	inf	0.000146078	0.000731519	0.00799201
OG0009250	16	0	179	140	inf	0.000146078	0.000731519	0.00999001	COG3491	PcbC	Isopenicillin N synthase and related dioxygenases	Secondary metabolites biosynthesis, transport and catabolism	Metabolism	PF03171 | PF14226	2OG-FeII_Oxy | DIOX_N	2OG-Fe(II) oxygenase superfamily | non-haem dioxygenase in morphine synthesis N-terminal	CL0029 | CL0029	Cupin | Cupin
OG0008382	16	0	179	140	inf	0.000146078	0.000731519	0.012987
OG0009232	16	0	179	140	inf	0.000146078	0.000731519	0.013986
OG0008786	17	0	178	140	inf	0.000145985	0.000731519	0.014985
OG0008913	17	0	178	140	inf	0.000145985	0.000731519	0.016983
OG0008892	17	0	178	140	inf	0.000145985	0.000731519	0.01998	COG0657	Aes	Acetyl esterase/lipase	Lipid transport and metabolism	Metabolism	PF07859	Abhydrolase_3	alpha/beta hydrolase fold	CL0028	AB_hydrolase
OG0009228	16	0	179	140	inf	0.000146078	0.000731519	0.020979
OG0007931	17	0	178	140	inf	0.000145985	0.000731519	0.023976	COG0500 | COG4123 | COG4797	SmtA | TrmN6 |	SAM-dependent methyltransferase | tRNA1(Val) A37 N6-methylase TrmN6 | Predicted regulatory domain of a methyltransferase	Secondary metabolites biosynthesis, transport and catabolism; General function prediction only | Translation, ribosomal structure and biogenesis | General function prediction only	Metabolism; Poorly characterized | Information storage and processing | Poorly characterized	PF10119 | PF13649 | PF13847	MethyTransf_Reg | Methyltransf_25 | Methyltransf_31	Predicted methyltransferase regulatory domain | Methyltransferase domain | Methyltransferase domain	| CL0063 | CL0063	| NADP_Rossmann | NADP_Rossmann
OG0009154	16	0	179	140	inf	0.000146078	0.000731519	0.024975	COG0596	MenH	2-succinyl-6-hydroxy-2,4-cyclohexadiene-1-carboxylate synthase MenH and related esterases, alpha/beta hydrolase fold	Coenzyme transport and metabolism; General function prediction only	Metabolism; Poorly characterized	PF12146 | PF12680 | PF12697	Hydrolase_4 | SnoaL_2 | Abhydrolase_6	Serine aminopeptidase, S33 | SnoaL-like domain | Alpha/beta hydrolase family	CL0028 | CL0051 | CL0028	AB_hydrolase | NTF2 | AB_hydrolase
OG0009293	16	0	179	140	inf	0.000146078	0.000731519	0.025974	COG0500 | COG2226	SmtA | UbiE	SAM-dependent methyltransferase | Ubiquinone/menaquinone biosynthesis C-methylase UbiE/MenG	Secondary metabolites biosynthesis, transport and catabolism; General function prediction only | Coenzyme transport and metabolism	Metabolism; Poorly characterized | Metabolism	PF13649	Methyltransf_25	Methyltransferase domain	CL0063	NADP_Rossmann
OG0009071	16	0	179	140	inf	0.000146078	0.000731519	0.027972	COG0697	RhaT	Permease of the drug/metabolite transporter (DMT) superfamily	Carbohydrate transport and metabolism; Amino acid transport and metabolism; General function prediction only	Metabolism; Metabolism; Poorly characterized	PF00892	EamA	EamA-like transporter family	CL0184	DMT
OG0008648	17	0	178	140	inf	0.000145985	0.000731519	0.041958	COG2814	AraJ	Predicted arabinose efflux permease AraJ, MFS family	Carbohydrate transport and metabolism	Metabolism	PF00083 | PF07690	Sugar_tr | MFS_1	Sugar (and other) transporter | Major Facilitator Superfamily	CL0015 | CL0015	MFS | MFS
OG0009091	17	0	178	140	inf	0.000145985	0.000731519	0.046953						PF04075	F420H2_quin_red	F420H(2)-dependent quinone reductase	CL0336	FMN-binding
OG0009257	16	0	179	140	inf	0.000146078	0.000731519	0.022977						PF13669	Glyoxalase_4	Glyoxalase/Bleomycin resistance protein/Dioxygenase superfamily	CL0104	Glyoxalase
OG0009039	17	0	178	140	inf	0.000145985	0.000731519	0.028971	COG3153	yhbS	Predicted N-acetyltransferase YhbS	General function prediction only	Poorly characterized	PF00583 | PF13508 | PF13673	Acetyltransf_1 | Acetyltransf_7 | Acetyltransf_10	Acetyltransferase (GNAT) family | Acetyltransferase (GNAT) domain | Acetyltransferase (GNAT) domain	CL0257 | CL0257 | CL0257	Acetyltrans | Acetyltrans | Acetyltrans
OG0008556	16	0	179	140	inf	0.000146078	0.000731519	0.028971						PF00934	PE	PE family	CL0352	EsxAB
OG0008817	16	0	179	140	inf	0.000146078	0.000731519	0.041958
OG0008751	17	0	178	140	inf	0.000145985	0.000731519	0.044955
OG0008880	17	0	178	140	inf	0.000145985	0.000731519	0.00999001						PF01636	APH	Phosphotransferase enzyme family	CL0016	PKinase
OG0004598	80	30	115	110	2.55072	0.000158941	0.000792613	0.035964	COG2116	FocA	Formate/nitrite transporter FocA, FNT family	Inorganic ion transport and metabolism	Metabolism	PF01226	Form_Nir_trans	Formate/nitrite transporter	CL0716	Aquaporin-like
OG0004567	68	23	127	117	2.72372	0.00017656	0.000876815	0.00899101						PF01590 | PF03861 | PF13185	GAF | ANTAR | GAF_2	GAF domain | ANTAR domain | GAF domain	CL0161 | | CL0161	GAF | | GAF
OG0003454	134	67	61	73	2.39344	0.000179466	0.000891055	0.000999001	COG3038	CybB	Cytochrome b561	Energy production and conversion	Metabolism	PF01292	Ni_hydr_CYTB	Prokaryotic cytochrome b561	CL0328	2heme_cytochrom
OG0003416	142	74	53	66	2.3896	0.000206412	0.0010226	0.000999001	COG0402 | COG2159 | COG3618	SsnA | LigW |	Cytosine/adenosine deaminase or related metal-dependent hydrolase | 5-carboxyvanillate decarboxylase LigW (lignin degradation), amidohydro domain | Predicted metal-dependent hydrolase, TIM-barrel fold	Nucleotide transport and metabolism; General function prediction only | Carbohydrate transport and metabolism | General function prediction only	Metabolism; Poorly characterized | Metabolism | Poorly characterized	PF04909	Amidohydro_2	Amidohydrolase	CL0034	Amidohydrolase
OG0007577	23	2	172	138	9.22674	0.000209806	0.00103625	0.000999001						PF06114	Peptidase_M78	IrrE N-terminal-like domain	CL0126	Peptidase_MA
OG0007720	23	2	172	138	9.22674	0.000209806	0.00103625	0.027972
OG0004874	64	21	131	119	2.76845	0.000209373	0.00103625	0.012987	COG3972		Superfamily I DNA and RNA helicases	Replication, recombination and repair	Information storage and processing	PF08378 | PF13245 | PF13361 | PF13538 | PF13604	NERD | AAA_19 | UvrD_C | UvrD_C_2 | AAA_30	Nuclease-related domain | AAA domain | UvrD-like helicase C-terminal domain | UvrD-like helicase C-terminal domain | AAA domain	CL0236 | CL0023 | CL0023 | CL0023 | CL0023	PDDEXK | P-loop_NTPase | P-loop_NTPase | P-loop_NTPase | P-loop_NTPase
OG0005336	55	16	140	124	3.04464	0.000221141	0.00109106	0.000999001
OG0003683	125	61	70	79	2.31265	0.000230315	0.00113533	0.000999001	COG4270		Uncharacterized membrane protein	Function unknown	Poorly characterized	PF13564	DoxX_2	DoxX-like family	CL0131	DoxD-like
OG0005001	66	22	129	118	2.74419	0.000237034	0.00116795	0.000999001	COG0668 | COG3430	MscS |	Small-conductance mechanosensitive channel | Archaeal flagellin (archaellin), FlaG/FlaF family	Cell wall/membrane/envelope biogenesis | Cell motility	Cellular processes and signaling | Cellular processes and signaling	PF00924	MS_channel	Mechanosensitive ion channel
OG0003460	138	71	57	69	2.35285	0.000242886	0.00119626	0.000999001						PF02211	NHase_beta	Nitrile hydratase beta subunit	CL0610	ETAP
OG0003538	113	52	82	88	2.33208	0.000243943	0.00120121	0.000999001	COG0596	MenH	2-succinyl-6-hydroxy-2,4-cyclohexadiene-1-carboxylate synthase MenH and related esterases, alpha/beta hydrolase fold	Coenzyme transport and metabolism; General function prediction only	Metabolism; Poorly characterized	PF00561 | PF12146 | PF12697	Abhydrolase_1 | Hydrolase_4 | Abhydrolase_6	alpha/beta hydrolase fold | Serine aminopeptidase, S33 | Alpha/beta hydrolase family	CL0028 | CL0028 | CL0028	AB_hydrolase | AB_hydrolase | AB_hydrolase
OG0006364	26	3	169	137	7.02564	0.00025061	0.00123137	0.00599401
OG0009474	15	0	180	140	inf	0.00026779	0.00130003	0.001998
OG0008527	15	0	180	140	inf	0.00026779	0.00130003	0.01998	COG1520 | COG3391	PQQ | YncE	Outer membrane protein assembly factor BamB, contains PQQ-like beta-propeller repeat | DNA-binding beta-propeller fold protein YncE	Cell wall/membrane/envelope biogenesis | General function prediction only	Cellular processes and signaling | Poorly characterized	PF07676 | PF08450 | PF10282 | PF17803 | PF17963	PD40 | SGL | Lactonase | Cadherin_4 | Big_9	WD40-like Beta Propeller Repeat | SMP-30/Gluconolactonase/LRE-like region | Lactonase, 7-bladed beta-propeller | Bacterial cadherin-like domain | Bacterial Ig domain	CL0186 | CL0186 | CL0186 | CL0159 | CL0159	Beta_propeller | Beta_propeller | Beta_propeller | E-set | E-set
OG0009090	15	0	180	140	inf	0.00026779	0.00130003	0.000999001
OG0008760	15	0	180	140	inf	0.00026779	0.00130003	0.001998						PF10824	T7SS_ESX_EspC	Excreted virulence factor EspC, type VII ESX diderm	CL0352	EsxAB
OG0009477	15	0	180	140	inf	0.00026779	0.00130003	0.002997
OG0009327	15	0	180	140	inf	0.00026779	0.00130003	0.002997
OG0009428	15	0	180	140	inf	0.00026779	0.00130003	0.010989
OG0009246	15	0	180	140	inf	0.00026779	0.00130003	0.010989						PF13577	SnoaL_4	SnoaL-like domain	CL0051	NTF2
OG0008348	15	0	180	140	inf	0.00026779	0.00130003	0.014985	COG3391	YncE	DNA-binding beta-propeller fold protein YncE	General function prediction only	Poorly characterized	PF07676 | PF10282	PD40 | Lactonase	WD40-like Beta Propeller Repeat | Lactonase, 7-bladed beta-propeller	CL0186 | CL0186	Beta_propeller | Beta_propeller
OG0009448	15	0	180	140	inf	0.00026779	0.00130003	0.02997	COG1879	RbsB	ABC-type sugar transport system, periplasmic component, contains N-terminal xre family HTH domain	Carbohydrate transport and metabolism	Metabolism	PF13407	Peripla_BP_4	Periplasmic binding protein domain	CL0144	Periplas_BP
OG0009408	15	0	180	140	inf	0.00026779	0.00130003	0.032967	COG3467	NimA	Nitroimidazole reductase NimA or a related FMN-containing flavoprotein, pyridoxamine 5'-phosphate oxidase superfamily	Defense mechanisms	Cellular processes and signaling	PF12900	Pyridox_ox_2	Pyridoxamine 5'-phosphate oxidase	CL0336	FMN-binding
OG0009418	15	0	180	140	inf	0.00026779	0.00130003	0.035964
OG0009435	15	0	180	140	inf	0.00026779	0.00130003	0.03996	COG3509	LpqC	Acetyl xylan esterase AxeA and related esterases, LpqC family	Carbohydrate transport and metabolism	Metabolism	PF10503	Esterase_PHB	Esterase PHB depolymerase	CL0028	AB_hydrolase
OG0009291	15	0	180	140	inf	0.00026779	0.00130003	0.048951	COG0500 | COG2242 | COG4106	SmtA | CobL | Tam	SAM-dependent methyltransferase | Precorrin-6B methylase 2 | Trans-aconitate methyltransferase	Secondary metabolites biosynthesis, transport and catabolism; General function prediction only | Coenzyme transport and metabolism | Energy production and conversion	Metabolism; Poorly characterized | Metabolism | Metabolism	PF08241 | PF13847	Methyltransf_11 | Methyltransf_31	Methyltransferase domain | Methyltransferase domain	CL0063 | CL0063	NADP_Rossmann | NADP_Rossmann
OG0009524	15	0	180	140	inf	0.00026779	0.00130003	0.013986	COG4842	EsxA	Secreted virulence factor YukE/EsxA, WXG100 family	Defense mechanisms	Cellular processes and signaling	PF06013	WXG100	Proteins of 100 residues with WXG	CL0352	EsxAB
OG0008789	15	0	180	140	inf	0.00026779	0.00130003	0.027972
OG0007955	15	0	180	140	inf	0.00026779	0.00130003	0.03996
OG0006405	28	4	167	136	5.7006	0.000265734	0.00130003	0.000999001
OG0005314	56	17	139	123	2.91494	0.000269684	0.00130895	0.025974	COG3371		Uncharacterized membrane protein	Function unknown	Poorly characterized	PF06197	DUF998	Protein of unknown function (DUF998)	CL0412	Frag1-like
OG0008177	19	1	176	139	15.0057	0.00027716	0.00134208	0.000999001						PF16945	Phage_r1t_holin	Putative lactococcus lactis phage r1t holin
OG0005657	48	13	147	127	3.18995	0.000299474	0.00144581	0.02997						PF05901	Excalibur	Excalibur calcium-binding domain
OG0005052	63	21	132	119	2.70455	0.000321706	0.00154854	0.033966	COG0604	Qor	NADPH:quinone reductase or related Zn-dependent oxidoreductase	Energy production and conversion; General function prediction only	Metabolism; Poorly characterized	PF00107 | PF08240 | PF13602	ADH_zinc_N | ADH_N | ADH_zinc_N_2	Zinc-binding dehydrogenase | Alcohol dehydrogenase GroES-like domain | Zinc-binding dehydrogenase	CL0063 | CL0296 | CL0063	NADP_Rossmann | GroES | NADP_Rossmann
OG0003801	102	45	93	95	2.31541	0.000338355	0.00161059	0.001998	COG1960	CaiA	Acyl-CoA dehydrogenase related to the alkylation response protein AidB	Lipid transport and metabolism	Metabolism	PF00441 | PF02770 | PF02771 | PF12418 | PF12806	Acyl-CoA_dh_1 | Acyl-CoA_dh_M | Acyl-CoA_dh_N | AcylCoA_DH_N | Acyl-CoA_dh_C	Acyl-CoA dehydrogenase, C-terminal domain | Acyl-CoA dehydrogenase, middle domain | Acyl-CoA dehydrogenase, N-terminal domain | Acyl-CoA dehydrogenase N terminal | Acetyl-CoA dehydrogenase C-terminal like	CL0087 | | CL0544 | |	Acyl-CoA_dh | | AcylCoA_ox_dh_N | |
OG0003506	124	61	71	79	2.26183	0.000353814	0.00168206	0.000999001	COG4842	EsxA	Secreted virulence factor YukE/EsxA, WXG100 family	Defense mechanisms	Cellular processes and signaling	PF06013	WXG100	Proteins of 100 residues with WXG	CL0352	EsxAB
OG0003601	123	60	72	80	2.27778	0.000354384	0.00168442	0.000999001						PF05108	T7SS_ESX1_EccB	Type VII secretion system ESX-1, transport TM domain B
OG0000752	154	85	41	55	2.43042	0.000359979	0.00170994	0.034965	COG2852	YcjD	Very-short-patch-repair endonuclease	Replication, recombination and repair	Information storage and processing	PF04480 | PF09407 | PF13338 | PF18741	DUF559 | AbiEi_1 | AbiEi_4 | MTES_1575	Protein of unknown function (DUF559) | AbiEi antitoxin C-terminal domain | Transcriptional regulator, AbiEi antitoxin | REase_MTES_1575	CL0236 | CL0578 | CL0123 | CL0236	PDDEXK | AbiEI | HTH | PDDEXK
OG0007048	30	5	165	135	4.90909	0.000434537	0.00204486	0.000999001						PF01541 | PF07460	GIY-YIG | NUMOD3	GIY-YIG catalytic domain | NUMOD3 motif	CL0418 |	GIY-YIG |
OG0007395	25	3	170	137	6.71569	0.00044655	0.00209834	0.013986
OG0007587	24	3	171	137	6.40936	0.000458338	0.00214884	0.026973	COG1276 | COG3399 | COG5615	PcoD | |	Putative copper export protein | Uncharacterized conserved protein | Uncharacterized membrane protein	Inorganic ion transport and metabolism | Function unknown | Function unknown	Metabolism | Poorly characterized | Poorly characterized	PF05425	CopD	Copper resistance protein D	CL0430	CopD_like
OG0004467	74	28	121	112	2.44628	0.000462942	0.00216998	0.011988	COG1398 | COG3239	OLE1 | DesA	Fatty-acid desaturase | Fatty acid desaturase	Lipid transport and metabolism | Lipid transport and metabolism	Metabolism | Metabolism	PF00487	FA_desaturase	Fatty acid desaturase	CL0713	Acyl-CoA_desat
OG0003410	131	67	64	73	2.23018	0.000471093	0.00220728	0.003996	COG3631 | COG4319 | COG4460	YesE | YybH |	Ketosteroid isomerase-related protein | Ketosteroid isomerase homolog YybH | Uncharacterized conserved protein, DUF4440 domain	General function prediction only | General function prediction only | Function unknown	Poorly characterized | Poorly characterized | Poorly characterized	PF12680	SnoaL_2	SnoaL-like domain	CL0051	NTF2
OG0009442	14	0	181	140	inf	0.000493722	0.00228689	0.000999001
OG0009328	14	0	181	140	inf	0.000493722	0.00228689	0.001998
OG0009521	14	0	181	140	inf	0.000493722	0.00228689	0.00599401
OG0009282	14	0	181	140	inf	0.000493722	0.00228689	0.00799201
OG0008326	14	0	181	140	inf	0.000493722	0.00228689	0.00999001	COG3391	YncE	DNA-binding beta-propeller fold protein YncE	General function prediction only	Poorly characterized	PF00295 | PF10282 | PF13229 | PF17963	Glyco_hydro_28 | Lactonase | Beta_helix | Big_9	Glycosyl hydrolases family 28 | Lactonase, 7-bladed beta-propeller | Right handed beta helix region | Bacterial Ig domain	CL0268 | CL0186 | CL0268 | CL0159	Pec_lyase-like | Beta_propeller | Pec_lyase-like | E-set
OG0009231	14	0	181	140	inf	0.000493722	0.00228689	0.011988	COG0657	Aes	Acetyl esterase/lipase	Lipid transport and metabolism	Metabolism	PF07859	Abhydrolase_3	alpha/beta hydrolase fold	CL0028	AB_hydrolase
OG0009640	14	0	181	140	inf	0.000493722	0.00228689	0.013986	COG1830	FbaB	Fructose-bisphosphate aldolase class Ia, DhnA family	Carbohydrate transport and metabolism	Metabolism	PF01791	DeoC	DeoC/LacD family aldolase	CL0036	TIM_barrel
OG0009642	14	0	181	140	inf	0.000493722	0.00228689	0.021978	COG2755	TesA	Lysophospholipase L1 or related esterase. Includes spore coat protein LipC/YcsK	Cell cycle control, cell division, chromosome partitioning; Lipid transport and metabolism	Cellular processes and signaling; Metabolism	PF13472	Lipase_GDSL_2	GDSL-like Lipase/Acylhydrolase family	CL0264	SGNH_hydrolase
OG0009038	14	0	181	140	inf	0.000493722	0.00228689	0.023976	COG4842	EsxA	Secreted virulence factor YukE/EsxA, WXG100 family	Defense mechanisms	Cellular processes and signaling	PF10824	T7SS_ESX_EspC	Excreted virulence factor EspC, type VII ESX diderm	CL0352	EsxAB
OG0009664	14	0	181	140	inf	0.000493722	0.00228689	0.023976	COG1309	AcrR	DNA-binding protein, AcrR family, includes nucleoid occlusion protein SlmA	Transcription	Information storage and processing	PF00440	TetR_N	Bacterial regulatory proteins, tetR family	CL0123	HTH
OG0009669	14	0	181	140	inf	0.000493722	0.00228689	0.024975
OG0009657	14	0	181	140	inf	0.000493722	0.00228689	0.027972						PF04717	Phage_base_V	Type VI secretion system/phage-baseplate injector OB domain	CL0021	OB
OG0009625	14	0	181	140	inf	0.000493722	0.00228689	0.028971						PF01156	IU_nuc_hydro	Inosine-uridine preferring nucleoside hydrolase
OG0009629	14	0	181	140	inf	0.000493722	0.00228689	0.028971						PF13810	DUF4185	Domain of unknown function (DUF4185)	CL0143	B_Fructosidase
OG0009258	14	0	181	140	inf	0.000493722	0.00228689	0.038961	COG1638 | COG4663	DctP | FcbT1	TRAP-type C4-dicarboxylate transport system, periplasmic component | TRAP-type mannitol/chloroaromatic compound transport system, periplasmic component	Carbohydrate transport and metabolism | Secondary metabolites biosynthesis, transport and catabolism	Metabolism | Metabolism	PF03480	DctP	Bacterial extracellular solute-binding protein, family 7	CL0177	PBP
OG0008646	14	0	181	140	inf	0.000493722	0.00228689	0.03996	COG1595	RpoE	DNA-directed RNA polymerase specialized sigma subunit, sigma24 family	Transcription	Information storage and processing	PF04545	Sigma70_r4	Sigma-70, region 4	CL0123	HTH
OG0009570	14	0	181	140	inf	0.000493722	0.00228689	0.041958	COG0715	TauA	ABC-type nitrate/sulfonate/bicarbonate transport system, periplasmic component	Inorganic ion transport and metabolism	Metabolism	PF09084	NMT1	NMT1/THI5 like	CL0177	PBP
OG0009702	14	0	181	140	inf	0.000493722	0.00228689	0.04995						PF12079	DUF3558	Protein of unknown function (DUF3558)
OG0009122	14	0	181	140	inf	0.000493722	0.00228689	0.012987	COG4282	SMI1	Cell wall assembly regulator SMI1 (Killer toxin-resistance protein 4)	Cell wall/membrane/envelope biogenesis	Cellular processes and signaling	PF09346	SMI1_KNR4	SMI1 / KNR4 family (SUKH-1)	CL0526	SUKH
OG0009735	14	0	181	140	inf	0.000493722	0.00228689	0.043956						PF06081	ArAE_1	Aromatic acid exporter family member 1	CL0307	FUSC
OG0009746	14	0	181	140	inf	0.000493722	0.00228689	0.013986
OG0009523	14	0	181	140	inf	0.000493722	0.00228689	0.01998
OG0007764	14	0	181	140	inf	0.000493722	0.00228689	0.035964
OG0008058	18	1	177	139	14.1356	0.000499458	0.00230359	0.001998
OG0006777	18	1	177	139	14.1356	0.000499458	0.00230359	0.002997	COG2273	BglS	Beta-glucanase, GH16 family	Carbohydrate transport and metabolism	Metabolism	PF00722 | PF16841 | PF17963	Glyco_hydro_16 | CBM60 | Big_9	Glycosyl hydrolases family 16 | Ca-dependent carbohydrate-binding module xylan-binding | Bacterial Ig domain	CL0004 | CL0202 | CL0159	Concanavalin | GBD | E-set
OG0008607	18	1	177	139	14.1356	0.000499458	0.00230359	0.002997
OG0005253	56	18	139	122	2.73062	0.000506065	0.0023317	0.034965						PF01436	NHL	NHL repeat	CL0186	Beta_propeller
OG0003418	137	72	58	68	2.23084	0.000584319	0.00268517	0.000999001	COG0477 | COG2814	ProP | AraJ	MFS family permease, includes anhydromuropeptide permease AmpG | Predicted arabinose efflux permease AraJ, MFS family	Carbohydrate transport and metabolism; Amino acid transport and metabolism; Inorganic ion transport and metabolism; General function prediction only | Carbohydrate transport and metabolism	Metabolism; Metabolism; Metabolism; Poorly characterized | Metabolism	PF07690	MFS_1	Major Facilitator Superfamily	CL0015	MFS
OG0005656	48	14	147	126	2.93878	0.000597227	0.00273895	0.010989
OG0004746	72	27	123	113	2.44986	0.000633908	0.00290073	0.000999001	COG2120	LmbE	N-acetylglucosaminyl deacetylase, LmbE family	Carbohydrate transport and metabolism	Metabolism	PF02585	PIG-L	GlcNAc-PI de-N-acetylase
OG0005404	54	17	141	123	2.77096	0.000642847	0.00294104	0.03996	COG1740	HyaA	Ni,Fe-hydrogenase I small subunit	Energy production and conversion	Metabolism	PF01058 | PF14720	Oxidored_q6 | NiFe_hyd_SSU_C	NADH ubiquinone oxidoreductase, 20 Kd subunit | NiFe/NiFeSe hydrogenase small subunit C-terminal
OG0008121	21	2	174	138	8.32759	0.000670292	0.00305553	0.00999001	COG1216	WcaE	Glycosyltransferase, GT2 family	Carbohydrate transport and metabolism	Metabolism
OG0000603	169	100	26	40	2.6	0.000761394	0.00345694	0.00599401	COG0300 | COG1028 | COG4221	YqjQ | FabG | YdfG	Short-chain dehydrogenase | NAD(P)-dependent dehydrogenase, short-chain alcohol dehydrogenase family | NADP-dependent 3-hydroxy acid dehydrogenase YdfG	General function prediction only | Lipid transport and metabolism | Energy production and conversion	Poorly characterized | Metabolism | Metabolism	PF00106 | PF00391 | PF01326	adh_short | PEP-utilizers | PPDK_N	short chain dehydrogenase | PEP-utilising enzyme, mobile domain | Pyruvate phosphate dikinase, AMP/ATP-binding domain	CL0063 | CL0364 | CL0179	NADP_Rossmann | Leu-IlvD | ATP-grasp
OG0005357	55	18	140	122	2.6627	0.000764963	0.00346898	0.028971	COG0374	HyaB	Ni,Fe-hydrogenase I large subunit	Energy production and conversion	Metabolism	PF00374	NiFeSe_Hases	Nickel-dependent hydrogenase
OG0005358	55	18	140	122	2.6627	0.000764963	0.00346898	0.028971	COG0680	HyaD	Ni,Fe-hydrogenase maturation factor	Energy production and conversion	Metabolism	PF01750	HycI	Hydrogenase maturation protease	CL0095	Peptidase_ML
OG0005359	55	18	140	122	2.6627	0.000764963	0.00346898	0.030969
OG0005302	55	18	140	122	2.6627	0.000764963	0.00346898	0.03996
OG0005326	55	18	140	122	2.6627	0.000764963	0.00346898	0.04995	COG2427	YjgD	Uncharacterized conserved protein YjgD, DUF1641 family	Function unknown	Poorly characterized	PF07849	DUF1641	Protein of unknown function (DUF1641)
OG0003399	126	64	69	76	2.16848	0.000772309	0.00349748	0.000999001	COG3231	Aph	Aminoglycoside phosphotransferase	Translation, ribosomal structure and biogenesis	Information storage and processing	PF01636	APH	Phosphotransferase enzyme family	CL0016	PKinase
OG0003108	128	66	67	74	2.14202	0.000784375	0.00354993	0.000999001	COG0718	YbaB	DNA-binding nucleoid-associated protein YbaB/EfbC	Transcription	Information storage and processing	PF02575	YbaB_DNA_bd	YbaB/EbfC DNA-binding family	CL0717	YbaB
OG0006016	35	8	160	132	3.60938	0.000830291	0.00370023	0.034965
OG0009576	13	0	182	140	inf	0.000916673	0.00400427	0.00599401	COG0438	RfaB	Glycosyltransferase involved in cell wall bisynthesis	Cell wall/membrane/envelope biogenesis	Cellular processes and signaling	PF07940 | PF13439 | PF13692 | PF16889	Hepar_II_III | Glyco_transf_4 | Glyco_trans_1_4 | Hepar_II_III_N	Heparinase II/III-like protein | Glycosyltransferase Family 4 | Glycosyl transferases group 1 | Heparinase II/III N-terminus	CL0103 | CL0113 | CL0113 | CL0372	Gal_mutarotase | GT-B | GT-B | Hy-ly_N
OG0009022	13	0	182	140	inf	0.000916673	0.00400427	0.013986						PF14099 | PF16841 | PF17957	Polysacc_lyase | CBM60 | Big_7	Polysaccharide lyase | Ca-dependent carbohydrate-binding module xylan-binding | Bacterial Ig domain	CL0004 | CL0202 | CL0159	Concanavalin | GBD | E-set
OG0009852	13	0	182	140	inf	0.000916673	0.00400427	0.015984
OG0010014	13	0	182	140	inf	0.000916673	0.00400427	0.000999001
OG0010012	13	0	182	140	inf	0.000916673	0.00400427	0.000999001
OG0009647	13	0	182	140	inf	0.000916673	0.00400427	0.000999001	COG0492	TrxB	Thioredoxin reductase	Posttranslational modification, protein turnover, chaperones	Cellular processes and signaling	PF00070 | PF07992	Pyr_redox | Pyr_redox_2	Pyridine nucleotide-disulphide oxidoreductase | Pyridine nucleotide-disulphide oxidoreductase	CL0063 | CL0063	NADP_Rossmann | NADP_Rossmann
OG0010009	13	0	182	140	inf	0.000916673	0.00400427	0.000999001
OG0010013	13	0	182	140	inf	0.000916673	0.00400427	0.000999001
OG0009742	13	0	182	140	inf	0.000916673	0.00400427	0.001998						PF20155	TMP_3	Tape measure protein
OG0010006	13	0	182	140	inf	0.000916673	0.00400427	0.001998
OG0010010	13	0	182	140	inf	0.000916673	0.00400427	0.001998
OG0009743	13	0	182	140	inf	0.000916673	0.00400427	0.001998
OG0010011	13	0	182	140	inf	0.000916673	0.00400427	0.001998
OG0010015	13	0	182	140	inf	0.000916673	0.00400427	0.001998
OG0008945	13	0	182	140	inf	0.000916673	0.00400427	0.001998
OG0009744	13	0	182	140	inf	0.000916673	0.00400427	0.001998
OG0010004	13	0	182	140	inf	0.000916673	0.00400427	0.001998						PF04233	Phage_Mu_F	Phage Mu protein F like protein
OG0010008	13	0	182	140	inf	0.000916673	0.00400427	0.001998
OG0010016	13	0	182	140	inf	0.000916673	0.00400427	0.001998
OG0009741	13	0	182	140	inf	0.000916673	0.00400427	0.001998
OG0010001	13	0	182	140	inf	0.000916673	0.00400427	0.001998
OG0010065	13	0	182	140	inf	0.000916673	0.00400427	0.001998
OG0010002	13	0	182	140	inf	0.000916673	0.00400427	0.002997						PF07098	DUF1360	Protein of unknown function (DUF1360)
OG0010003	13	0	182	140	inf	0.000916673	0.00400427	0.002997
OG0010007	13	0	182	140	inf	0.000916673	0.00400427	0.002997
OG0010005	13	0	182	140	inf	0.000916673	0.00400427	0.002997
OG0009262	13	0	182	140	inf	0.000916673	0.00400427	0.003996	COG3192	EutH	Ethanolamine transporter EutH, required for ethanolamine utilization at low pH	Amino acid transport and metabolism	Metabolism	PF04346	EutH	Ethanolamine utilisation protein, EutH	CL0182	IT
OG0009546	13	0	182	140	inf	0.000916673	0.00400427	0.003996
OG0009709	13	0	182	140	inf	0.000916673	0.00400427	0.003996
OG0010034	13	0	182	140	inf	0.000916673	0.00400427	0.00699301
OG0009713	13	0	182	140	inf	0.000916673	0.00400427	0.00999001
OG0009980	13	0	182	140	inf	0.000916673	0.00400427	0.010989
OG0009272	13	0	182	140	inf	0.000916673	0.00400427	0.010989
OG0009978	13	0	182	140	inf	0.000916673	0.00400427	0.010989
OG0009847	13	0	182	140	inf	0.000916673	0.00400427	0.011988						PF04932	Wzy_C	O-Antigen ligase	CL0499	O-anti_assembly
OG0009921	13	0	182	140	inf	0.000916673	0.00400427	0.030969	COG0471	CitT	Di- and tricarboxylate antiporter	Carbohydrate transport and metabolism	Metabolism	PF00939	Na_sulph_symp	Sodium:sulfate symporter transmembrane region	CL0182	IT
OG0009518	13	0	182	140	inf	0.000916673	0.00400427	0.032967	COG3628		Phage baseplate assembly protein W	Mobilome: prophages, transposons		PF04965	GPW_gp25	Baseplate wedge protein gp25
OG0009656	13	0	182	140	inf	0.000916673	0.00400427	0.033966	COG0600	TauC	ABC-type nitrate/sulfonate/bicarbonate transport system, permease component	Inorganic ion transport and metabolism	Metabolism	PF00528	BPD_transp_1	Binding-protein-dependent transport system inner membrane component	CL0404	BPD_transp_1
OG0009767	13	0	182	140	inf	0.000916673	0.00400427	0.00599401
OG0008753	13	0	182	140	inf	0.000916673	0.00400427	0.00699301
OG0009804	13	0	182	140	inf	0.000916673	0.00400427	0.00699301
OG0010000	13	0	182	140	inf	0.000916673	0.00400427	0.025974						PF00805 | PF13676	Pentapeptide | TIR_2	Pentapeptide repeats (8 copies) | TIR domain	CL0505 | CL0173	Pentapeptide | STIR
OG0009769	13	0	182	140	inf	0.000916673	0.00400427	0.031968
OG0010032	13	0	182	140	inf	0.000916673	0.00400427	0.041958	COG4842	EsxA	Secreted virulence factor YukE/EsxA, WXG100 family	Defense mechanisms	Cellular processes and signaling	PF06013	WXG100	Proteins of 100 residues with WXG	CL0352	EsxAB
OG0009889	13	0	182	140	inf	0.000916673	0.00400427	0.047952
OG0009535	13	0	182	140	inf	0.000916673	0.00400427	0.020979
OG0009999	13	0	182	140	inf	0.000916673	0.00400427	0.022977
OG0009891	13	0	182	140	inf	0.000916673	0.00400427	0.045954
OG0010037	13	0	182	140	inf	0.000916673	0.00400427	0.046953	COG1414	IclR	DNA-binding transcriptional regulator, IclR family	Transcription	Information storage and processing	PF01614 | PF09339	IclR | HTH_IclR	Bacterial transcriptional regulator | IclR helix-turn-helix domain	CL0161 | CL0123	GAF | HTH
OG0008613	17	1	178	139	13.2753	0.000903871	0.00400427	0.000999001
OG0008463	17	1	178	139	13.2753	0.000903871	0.00400427	0.001998						PF02368	Big_2	Bacterial Ig-like domain (group 2)	CL0159	E-set
OG0008464	17	1	178	139	13.2753	0.000903871	0.00400427	0.001998
OG0008814	17	1	178	139	13.2753	0.000903871	0.00400427	0.016983	COG2824	PhnA	Uncharacterized Zn-ribbon-containing protein	General function prediction only	Poorly characterized	PF03831 | PF08274	YjdM | YjdM_Zn_Ribbon	PhnA domain | PhnA Zinc-Ribbon	CL0010 | CL0167	SH3 | Zn_Beta_Ribbon
OG0005002	47	14	148	126	2.85811	0.000913737	0.00400427	0.000999001						PF19656	DUF6159	Family of unknown function (DUF6159)
OG0000033	182	114	13	26	3.19298	0.000980595	0.00426301	0.010989	COG2141	SsuD	Flavin-dependent oxidoreductase, luciferase family (includes alkanesulfonate monooxygenase SsuD and methylene tetrahydromethanopterin reductase)	Coenzyme transport and metabolism; General function prediction only	Metabolism; Poorly characterized	PF00083 | PF00296 | PF01292	Sugar_tr | Bac_luciferase | Ni_hydr_CYTB	Sugar (and other) transporter | Luciferase-like monooxygenase | Prokaryotic cytochrome b561	CL0015 | | CL0328	MFS | | 2heme_cytochrom
OG0006062	37	9	158	131	3.40858	0.0011059	0.00479949	0.000999001						PF17516	ProQ_C	ProQ C-terminal domain	CL0049	Tudor
OG0005327	54	18	141	122	2.59574	0.00115174	0.00499365	0.02997
OG0004103	86	37	109	103	2.19638	0.00124652	0.00537484	0.000999001	COG0633	Fdx	Ferredoxin	Energy production and conversion	Metabolism	PF00111	Fer2	2Fe-2S iron-sulfur cluster binding domain	CL0486	Fer2
OG0003511	86	37	109	103	2.19638	0.00124652	0.00537484	0.001998	COG0582 | COG2888 | COG4973	FimB | | XerC	Integrase/recombinase, includes phage integrase | Predicted RNA-binding protein involved in translation, contains Zn-ribbon domain, DUF1610 family | Site-specific recombinase XerC	Replication, recombination and repair; Mobilome: prophages, transposons | General function prediction only | Replication, recombination and repair	Information storage and processing; | Poorly characterized | Information storage and processing
OG0003666	105	50	90	90	2.1	0.00125281	0.00539786	0.030969	COG0657	Aes	Acetyl esterase/lipase	Lipid transport and metabolism	Metabolism	PF07859	Abhydrolase_3	alpha/beta hydrolase fold	CL0028	AB_hydrolase
OG0007249	25	4	170	136	5	0.00128364	0.00552222	0.042957
OG0004850	68	26	127	114	2.34767	0.00128386	0.00552222	0.000999001						PF08421 | PF08484 | PF13489	Methyltransf_13 | Methyltransf_14 | Methyltransf_23	Putative zinc binding domain | C-methyltransferase C-terminal domain | Methyltransferase domain	CL0045 | CL0063 | CL0063	Rubredoxin | NADP_Rossmann | NADP_Rossmann
OG0004343	62	23	133	117	2.37136	0.00144657	0.00619512	0.00799201	COG1309 | COG1733	AcrR | HxlR	DNA-binding protein, AcrR family, includes nucleoid occlusion protein SlmA | DNA-binding transcriptional regulator, HxlR family	Transcription | Transcription	Information storage and processing | Information storage and processing	PF00440 | PF01638 | PF13412	TetR_N | HxlR | HTH_24	Bacterial regulatory proteins, tetR family | HxlR-like helix-turn-helix | Winged helix-turn-helix DNA-binding	CL0123 | CL0123 | CL0123	HTH | HTH | HTH
OG0002863	133	71	62	69	2.08473	0.00146899	0.00628991	0.000999001	COG2020	STE14	Protein-S-isoprenylcysteine O-methyltransferase Ste14	Posttranslational modification, protein turnover, chaperones	Cellular processes and signaling	PF04191	PEMT	Phospholipid methyltransferase	CL0115	Steroid_dh
OG0008956	16	1	179	139	12.4246	0.00164195	0.00699362	0.001998	COG4748		Uncharacterized conserved protein, contains restriction enzyme R protein N terminal (HSDR_N) domain	Function unknown	Poorly characterized	PF13588	HSDR_N_2	Type I restriction enzyme R protein N terminus (HSDR_N)	CL0236	PDDEXK
OG0010280	12	0	183	140	inf	0.0017158	0.00718026	0.035964	COG2851	CitM	Mg2+/citrate symporter	Energy production and conversion	Metabolism	PF03600	CitMHS	Citrate transporter	CL0182	IT
OG0010330	12	0	183	140	inf	0.0017158	0.00718026	0.000999001	COG0210	UvrD	Superfamily I DNA or RNA helicase	Replication, recombination and repair	Information storage and processing	PF13245 | PF13361 | PF13538	AAA_19 | UvrD_C | UvrD_C_2	AAA domain | UvrD-like helicase C-terminal domain | UvrD-like helicase C-terminal domain	CL0023 | CL0023 | CL0023	P-loop_NTPase | P-loop_NTPase | P-loop_NTPase
OG0010226	12	0	183	140	inf	0.0017158	0.00718026	0.000999001
OG0009928	12	0	183	140	inf	0.0017158	0.00718026	0.002997
OG0010018	12	0	183	140	inf	0.0017158	0.00718026	0.003996
OG0010086	12	0	183	140	inf	0.0017158	0.00718026	0.004995						PF10708	DUF2510	Protein of unknown function (DUF2510)
OG0009933	12	0	183	140	inf	0.0017158	0.00718026	0.00899101
OG0009869	12	0	183	140	inf	0.0017158	0.00718026	0.00999001	COG2310	TerZ	Stress response protein SCP2	Signal transduction mechanisms	Cellular processes and signaling	PF02342	TerD	TerD domain
OG0010307	12	0	183	140	inf	0.0017158	0.00718026	0.011988						PF12728	HTH_17	Helix-turn-helix domain	CL0123	HTH
OG0010039	12	0	183	140	inf	0.0017158	0.00718026	0.015984
OG0010308	12	0	183	140	inf	0.0017158	0.00718026	0.015984						PF13560	HTH_31	Helix-turn-helix domain	CL0123	HTH
OG0010175	12	0	183	140	inf	0.0017158	0.00718026	0.018981
OG0010378	12	0	183	140	inf	0.0017158	0.00718026	0.01998	COG3037	UlaA	Ascorbate-specific PTS system IIC component UlaA	Carbohydrate transport and metabolism	Metabolism	PF03611	EIIC-GAT	PTS system sugar-specific permease component
OG0009905	12	0	183	140	inf	0.0017158	0.00718026	0.020979	COG0372	GltA	Citrate synthase	Energy production and conversion	Metabolism	PF00285	Citrate_synt	Citrate synthase, C-terminal domain
OG0010379	12	0	183	140	inf	0.0017158	0.00718026	0.020979	COG1762 | COG3414	PtsN | SgaB	Phosphotransferase system mannitol/fructose-specific IIA domain (Ntr-type) | Phosphotransferase system, galactitol-specific IIB component	Carbohydrate transport and metabolism; Signal transduction mechanisms | Carbohydrate transport and metabolism	Metabolism; Cellular processes and signaling | Metabolism	PF00359 | PF02302	PTS_EIIA_2 | PTS_IIB	Phosphoenolpyruvate-dependent sugar phosphotransferase system, EIIA 2 | PTS system, Lactose/Cellobiose specific IIB subunit	CL0340 | CL0031	PTase-anion_tr | Phosphatase
OG0010246	12	0	183	140	inf	0.0017158	0.00718026	0.023976	COG0483	SuhB	Archaeal fructose-1,6-bisphosphatase or related enzyme, inositol monophosphatase family	Carbohydrate transport and metabolism	Metabolism	PF00459	Inositol_P	Inositol monophosphatase family	CL0171	Phospoesterase
OG0010148	12	0	183	140	inf	0.0017158	0.00718026	0.024975	COG2876 | COG2877	AroGA | KdsA	3-deoxy-D-arabino-heptulosonate 7-phosphate (DAHP) synthase | 3-deoxy-D-manno-octulosonic acid (KDO) 8-phosphate synthase	Amino acid transport and metabolism | Cell wall/membrane/envelope biogenesis	Metabolism | Cellular processes and signaling	PF00793	DAHP_synth_1	DAHP synthetase I family	CL0036	TIM_barrel
OG0010245	12	0	183	140	inf	0.0017158	0.00718026	0.025974
OG0010244	12	0	183	140	inf	0.0017158	0.00718026	0.033966						PF01636	APH	Phosphotransferase enzyme family	CL0016	PKinase
OG0010229	12	0	183	140	inf	0.0017158	0.00718026	0.040959	COG3386	YvrE	Sugar lactone lactonase YvrE	Carbohydrate transport and metabolism	Metabolism	PF08450 | PF20067	SGL | SSL_N	SMP-30/Gluconolactonase/LRE-like region | Strictosidine synthase-like, N-terminal	CL0186 | CL0186	Beta_propeller | Beta_propeller
OG0009956	12	0	183	140	inf	0.0017158	0.00718026	0.042957
OG0010230	12	0	183	140	inf	0.0017158	0.00718026	0.043956	COG0600	TauC	ABC-type nitrate/sulfonate/bicarbonate transport system, permease component	Inorganic ion transport and metabolism	Metabolism	PF00528	BPD_transp_1	Binding-protein-dependent transport system inner membrane component	CL0404	BPD_transp_1
OG0010344	12	0	183	140	inf	0.0017158	0.00718026	0.003996
OG0010209	12	0	183	140	inf	0.0017158	0.00718026	0.004995
OG0009951	12	0	183	140	inf	0.0017158	0.00718026	0.00599401
OG0009974	12	0	183	140	inf	0.0017158	0.00718026	0.015984
OG0009347	12	0	183	140	inf	0.0017158	0.00718026	0.022977
OG0010203	12	0	183	140	inf	0.0017158	0.00718026	0.037962
OG0010271	12	0	183	140	inf	0.0017158	0.00718026	0.03996
OG0009758	12	0	183	140	inf	0.0017158	0.00718026	0.023976	COG1266	YdiL	Membrane protease YdiL, CAAX protease family	Posttranslational modification, protein turnover, chaperones	Cellular processes and signaling	PF02517	Rce1-like	Type II CAAX prenyl endopeptidase Rce1-like	CL0472	Peptidase_U
OG0010204	12	0	183	140	inf	0.0017158	0.00718026	0.036963						PF03466	LysR_substrate	LysR substrate binding domain	CL0177	PBP
OG0002617	127	67	68	73	2.0349	0.00172786	0.00722673	0.013986	COG1063 | COG1064	Tdh | AdhP	Threonine dehydrogenase or related Zn-dependent dehydrogenase | D-arabinose 1-dehydrogenase, Zn-dependent alcohol dehydrogenase family	Amino acid transport and metabolism; General function prediction only | Carbohydrate transport and metabolism	Metabolism; Poorly characterized | Metabolism	PF00107 | PF01262 | PF08240 | PF16912	ADH_zinc_N | AlaDh_PNT_C | ADH_N | Glu_dehyd_C	Zinc-binding dehydrogenase | Alanine dehydrogenase/PNT, C-terminal domain | Alcohol dehydrogenase GroES-like domain | Glucose dehydrogenase C-terminus	CL0063 | CL0063 | CL0296 | CL0063	NADP_Rossmann | NADP_Rossmann | GroES | NADP_Rossmann
OG0006403	35	9	160	131	3.18403	0.00180468	0.00753967	0.015984	COG1541	PaaK	Phenylacetate-coenzyme A ligase PaaK, adenylate-forming domain family	Coenzyme transport and metabolism	Metabolism	PF04443	LuxE	Acyl-protein synthetase, LuxE	CL0378	ANL
OG0003815	99	47	96	93	2.04056	0.00181352	0.00757383	0.000999001	COG0464 | COG0714 | COG1222 | COG1223	SpoVK | MoxR | RPT1 |	AAA+-type ATPase, SpoVK/Ycf46/Vps4 family | MoxR-like ATPase | ATP-dependent 26S proteasome regulatory subunit | Predicted ATPase, AAA+ superfamily	Cell wall/membrane/envelope biogenesis; Cell cycle control, cell division, chromosome partitioning; Signal transduction mechanisms | General function prediction only | Posttranslational modification, protein turnover, chaperones | General function prediction only	Cellular processes and signaling; Cellular processes and signaling; Cellular processes and signaling | Poorly characterized | Cellular processes and signaling | Poorly characterized	PF00004 | PF13384 | PF14559 | PF17862	AAA | HTH_23 | TPR_19 | AAA_lid_3	ATPase family associated with various cellular activities (AAA) | Homeodomain-like domain | Tetratricopeptide repeat | AAA+ lid domain	CL0023 | CL0123 | CL0020 | CL0671	P-loop_NTPase | HTH | TPR | AAA_lid
OG0005742	43	13	152	127	2.76366	0.00182428	0.00761457	0.000999001	COG0469	PykF	Pyruvate kinase	Carbohydrate transport and metabolism	Metabolism	PF00224 | PF12900	PK | Pyridox_ox_2	Pyruvate kinase, barrel domain | Pyridoxamine 5'-phosphate oxidase	CL0151 | CL0336	PK_TIM | FMN-binding
OG0003445	138	75	57	65	2.09825	0.00182408	0.00761457	0.000999001						PF02211	NHase_beta	Nitrile hydratase beta subunit	CL0610	ETAP
OG0002724	164	97	31	43	2.34519	0.0019973	0.00832758	0.00899101	COG0662 | COG1917 | COG2140 | COG3450 | COG4101	ManC | QdoI | OxdD | | RmlC	Mannose-6-phosphate isomerase, cupin superfamily | Cupin domain protein related to quercetin dioxygenase | Oxalate decarboxylase/archaeal phosphoglucose isomerase, cupin superfamily | Predicted enzyme of the cupin superfamily | Uncharacterized conserved protein, RmlC-like cupin domain	Carbohydrate transport and metabolism | General function prediction only | Carbohydrate transport and metabolism | General function prediction only | General function prediction only	Metabolism | Poorly characterized | Metabolism | Poorly characterized | Poorly characterized	PF07883	Cupin_2	Cupin domain	CL0029	Cupin
OG0000877	135	73	60	67	2.06507	0.00199968	0.00833293	0.000999001	COG1529 | COG4631	CoxL | XdhB	Aldehyde, CO or xanthine dehydrogenase, Mo-binding subunit | Xanthine dehydrogenase, molybdopterin-binding subunit XdhB	Energy production and conversion | Nucleotide transport and metabolism	Metabolism | Metabolism	PF00324 | PF01315 | PF02625 | PF02738 | PF13478 | PF20256	AA_permease | Ald_Xan_dh_C | XdhC_CoxI | MoCoBD_1 | XdhC_C | MoCoBD_2	Amino acid permease | Aldehyde oxidase and xanthine dehydrogenase, a/b hammerhead domain | XdhC and CoxI family | Molybdopterin cofactor-binding domain | XdhC Rossmann domain | Molybdopterin cofactor-binding domain	CL0062 | | | CL0635 | CL0063 | CL0635	APC | | | DmpA_ArgJ | NADP_Rossmann | DmpA_ArgJ
OG0000991	135	73	60	67	2.06507	0.00199968	0.00833293	0.000999001	COG1319	CutB	Aldehyde, CO, or xanthine dehydrogenase, FAD-binding subunit	Energy production and conversion	Metabolism	PF00941 | PF03450 | PF06240	FAD_binding_5 | CO_deh_flav_C | COXG	FAD binding domain in molybdopterin dehydrogenase | CO dehydrogenase flavoprotein C-terminal domain | Carbon monoxide dehydrogenase subunit G (CoxG)	CL0077 | CL0233 | CL0209	FAD_PCMH | SufE_NifU | Bet_v_1_like
OG0000432	195	133	0	7	inf	0.00203614	0.00833802	0.003996	COG0119	LeuA	Isopropylmalate/homocitrate/citramalate synthases	Amino acid transport and metabolism	Metabolism	PF00682 | PF07836	HMGL-like | DmpG_comm	HMGL-like | DmpG-like communication domain	CL0036 | CL0597	TIM_barrel | Post-HMGL
OG0007258	26	5	169	135	4.15385	0.00202736	0.00833802	0.000999001	COG4715	SWIM	Uncharacterized protein, contains SWIM-type Zn finger domain	Function unknown	Poorly characterized	PF04434	SWIM	SWIM zinc finger
OG0008307	19	2	176	138	7.44886	0.00214686	0.00873943	0.000999001
OG0002898	132	71	63	69	2.03622	0.00217217	0.00882663	0.000999001	COG3427	CoxG	Carbon monoxide dehydrogenase subunit CoxG	Energy production and conversion	Metabolism	PF06240	COXG	Carbon monoxide dehydrogenase subunit G (CoxG)	CL0209	Bet_v_1_like
OG0007522	21	3	174	137	5.51149	0.00219598	0.00891541	0.00699301	COG0597	LspA	Lipoprotein signal peptidase	Cell wall/membrane/envelope biogenesis; Intracellular trafficking, secretion, and vesicular transport	Cellular processes and signaling; Cellular processes and signaling	PF01252	Peptidase_A8	Signal peptidase (SPase) II
OG0005524	37	10	158	130	3.0443	0.00222822	0.00903016	0.033966
OG0005169	56	20	139	120	2.41727	0.00222733	0.00903016	0.000999001						PF00079	Serpin	Serpin (serine protease inhibitor)
OG0000607	191	126	4	14	5.30556	0.00227624	0.00921817	0.016983	COG3427 | COG3832 | COG4276	CoxG | YndB | SRPBCC	Carbon monoxide dehydrogenase subunit CoxG | Chalcone/flavanone-binding protein YndB, AHSA1/START/SRPBCC domain | Ligand-binding SRPBCC domain	Energy production and conversion | Lipid transport and metabolism | General function prediction only	Metabolism | Metabolism | Poorly characterized	PF10604	Polyketide_cyc2	Polyketide cyclase / dehydrase and lipid transport	CL0209	Bet_v_1_like
OG0000525	156	91	39	49	2.15385	0.0025065	0.0101146	0.021978	COG0596 | COG3319	MenH | EntF2	2-succinyl-6-hydroxy-2,4-cyclohexadiene-1-carboxylate synthase MenH and related esterases, alpha/beta hydrolase fold | Thioesterase domain of type I polyketide synthase or non-ribosomal peptide synthetase	Coenzyme transport and metabolism; General function prediction only | Secondary metabolites biosynthesis, transport and catabolism	Metabolism; Poorly characterized | Metabolism	PF00561 | PF12697	Abhydrolase_1 | Abhydrolase_6	alpha/beta hydrolase fold | Alpha/beta hydrolase family	CL0028 | CL0028	AB_hydrolase | AB_hydrolase
OG0006719	30	7	165	133	3.45455	0.00252305	0.010176	0.000999001	COG1205	YprA	ATP-dependent helicase YprA, contains C-terminal metal-binding DUF1998 domain	Replication, recombination and repair	Information storage and processing	PF00270 | PF00271 | PF09369	DEAD | Helicase_C | MZB	DEAD/DEAH box helicase | Helicase conserved C-terminal domain | MrfA Zn-binding domain	CL0023 | CL0023 |	P-loop_NTPase | P-loop_NTPase |
OG0002927	123	65	72	75	1.97115	0.00265271	0.01068	0.000999001						PF00934	PE	PE family	CL0352	EsxAB
OG0004238	74	31	121	109	2.15036	0.00274144	0.0110157	0.000999001	COG1396	HipB	Transcriptional regulator, contains XRE-family HTH domain	Transcription	Information storage and processing	PF01381 | PF12844 | PF13560 | PF14020	HTH_3 | HTH_19 | HTH_31 | DUF4236	Helix-turn-helix | Helix-turn-helix domain | Helix-turn-helix domain | Protein of unknown function (DUF4236)	CL0123 | CL0123 | CL0123 |	HTH | HTH | HTH |
OG0006898	28	6	167	134	3.74451	0.00288452	0.0115681	0.038961	COG1106 | COG3593	| YbjD	ATPase/GTPase, AAA15 family | Predicted ATP-dependent endonuclease of the OLD family, contains P-loop ATPase and TOPRIM domains	General function prediction only | Replication, recombination and repair	Poorly characterized | Information storage and processing	PF11398 | PF13175 | PF13304 | PF13476 | PF20469	DUF2813 | AAA_15 | AAA_21 | AAA_23 | OLD-like_TOPRIM	Protein of unknown function (DUF2813) | AAA ATPase domain | AAA domain, putative AbiEii toxin, Type IV TA system | AAA domain | Overcoming lysogenization defect protein-like, TOPRIM domain	CL0023 | CL0023 | CL0023 | CL0023 | CL0413	P-loop_NTPase | P-loop_NTPase | P-loop_NTPase | P-loop_NTPase | Toprim-like
OG0008702	15	1	180	139	11.5833	0.00299098	0.0119592	0.020979	COG0329	DapA	4-hydroxy-tetrahydrodipicolinate synthase/N-acetylneuraminate lyase	Amino acid transport and metabolism; Cell wall/membrane/envelope biogenesis	Metabolism; Cellular processes and signaling	PF00701	DHDPS	Dihydrodipicolinate synthetase family	CL0036	TIM_barrel
OG0010332	11	0	184	140	inf	0.00323995	0.0126758	0.003996						PF09397	FtsK_gamma	Ftsk gamma domain	CL0123	HTH
OG0010299	11	0	184	140	inf	0.00323995	0.0126758	0.004995
OG0010656	11	0	184	140	inf	0.00323995	0.0126758	0.004995						PF05065	Phage_capsid	Phage capsid family	CL0373	Phage-coat
OG0010633	11	0	184	140	inf	0.00323995	0.0126758	0.004995
OG0009977	11	0	184	140	inf	0.00323995	0.0126758	0.00799201
OG0009855	11	0	184	140	inf	0.00323995	0.0126758	0.00799201
OG0009319	11	0	184	140	inf	0.00323995	0.0126758	0.00799201						PF00413	Peptidase_M10	Matrixin	CL0126	Peptidase_MA
OG0010333	11	0	184	140	inf	0.00323995	0.0126758	0.00799201
OG0010298	11	0	184	140	inf	0.00323995	0.0126758	0.00799201
OG0009976	11	0	184	140	inf	0.00323995	0.0126758	0.00899101
OG0010552	11	0	184	140	inf	0.00323995	0.0126758	0.00899101	COG0798	ACR3	Arsenite efflux pump ArsB, ACR3 family	Inorganic ion transport and metabolism	Metabolism	PF01758	SBF	Sodium Bile acid symporter family	CL0064	CPA_AT
OG0010489	11	0	184	140	inf	0.00323995	0.0126758	0.011988	COG4110	TerA	Tellurium resistance protein TerA/TerD	Defense mechanisms	Cellular processes and signaling
OG0010488	11	0	184	140	inf	0.00323995	0.0126758	0.011988
OG0010684	11	0	184	140	inf	0.00323995	0.0126758	0.013986	COG2823	OsmY	Osmotically-inducible protein OsmY, contains BON domain	Cell wall/membrane/envelope biogenesis	Cellular processes and signaling	PF04972	BON	BON domain
OG0010241	11	0	184	140	inf	0.00323995	0.0126758	0.013986
OG0010405	11	0	184	140	inf	0.00323995	0.0126758	0.014985
OG0010523	11	0	184	140	inf	0.00323995	0.0126758	0.014985
OG0010287	11	0	184	140	inf	0.00323995	0.0126758	0.017982	COG1959	IscR	DNA-binding transcriptional regulator, IscR family	Transcription	Information storage and processing	PF02082	Rrf2	Iron-dependent Transcriptional regulator	CL0123	HTH
OG0010487	11	0	184	140	inf	0.00323995	0.0126758	0.018981	COG0856	PyrE2	Orotate phosphoribosyltransferase homolog	Nucleotide transport and metabolism	Metabolism	PF12500 | PF15609	TRSP | PRTase_2	TRSP domain C terminus to PRTase_2 | Phosphoribosyl transferase	| CL0533	| PRTase-like
OG0010176	11	0	184	140	inf	0.00323995	0.0126758	0.018981	COG2310	TerZ	Stress response protein SCP2	Signal transduction mechanisms	Cellular processes and signaling	PF02342	TerD	TerD domain
OG0010486	11	0	184	140	inf	0.00323995	0.0126758	0.020979						PF11202 | PF15608	PRTase_1 | PELOTA_1	Phosphoribosyl transferase (PRTase) | PELOTA RNA binding domain	CL0533 | CL0101	PRTase-like | PELOTA
OG0010738	11	0	184	140	inf	0.00323995	0.0126758	0.020979						PF01381 | PF13744	HTH_3 | HTH_37	Helix-turn-helix | Helix-turn-helix domain	CL0123 | CL0123	HTH | HTH
OG0010634	11	0	184	140	inf	0.00323995	0.0126758	0.024975
OG0010456	11	0	184	140	inf	0.00323995	0.0126758	0.024975	COG0463	WcaA	Glycosyltransferase involved in cell wall bisynthesis	Cell wall/membrane/envelope biogenesis	Cellular processes and signaling	PF00535	Glycos_transf_2	Glycosyl transferase family 2	CL0110	GT-A
OG0010617	11	0	184	140	inf	0.00323995	0.0126758	0.026973
OG0010622	11	0	184	140	inf	0.00323995	0.0126758	0.028971
OG0010627	11	0	184	140	inf	0.00323995	0.0126758	0.030969	COG3831	WGR	WGR domain, predicted DNA-binding domain in MolR	Transcription	Information storage and processing	PF00644 | PF05406	PARP | WGR	Poly(ADP-ribose) polymerase catalytic domain | WGR domain	CL0084 |	ADP-ribosyl |
OG0010543	11	0	184	140	inf	0.00323995	0.0126758	0.032967
OG0010457	11	0	184	140	inf	0.00323995	0.0126758	0.034965						PF01341	Glyco_hydro_6	Glycosyl hydrolases family 6
OG0010712	11	0	184	140	inf	0.00323995	0.0126758	0.035964	COG2327	WcaK	Polysaccharide pyruvyl transferase family protein WcaK (colanic acid biosynthesis)	Cell wall/membrane/envelope biogenesis	Cellular processes and signaling	PF04230	PS_pyruv_trans	Polysaccharide pyruvyl transferase	CL0113	GT-B
OG0010535	11	0	184	140	inf	0.00323995	0.0126758	0.037962	COG0174	GlnA	Glutamine synthetase	Amino acid transport and metabolism	Metabolism	PF00120	Gln-synt_C	Glutamine synthetase, catalytic domain	CL0286	GCS
OG0010701	11	0	184	140	inf	0.00323995	0.0126758	0.038961
OG0010511	11	0	184	140	inf	0.00323995	0.0126758	0.03996	COG0501	HtpX	Zn-dependent protease with chaperone function	Posttranslational modification, protein turnover, chaperones	Cellular processes and signaling	PF01435	Peptidase_M48	Peptidase family M48	CL0126	Peptidase_MA
OG0010512	11	0	184	140	inf	0.00323995	0.0126758	0.040959	COG3682	CopY	Transcriptional regulator, CopY/TcrY family	Transcription	Information storage and processing	PF03965	Penicillinase_R	Penicillinase repressor	CL0123	HTH
OG0010504	11	0	184	140	inf	0.00323995	0.0126758	0.041958
OG0010623	11	0	184	140	inf	0.00323995	0.0126758	0.042957	COG5663	YqfW	Uncharacterized conserved protein YqfW, HAD superfamily	General function prediction only	Poorly characterized	PF06941	NT5C	5' nucleotidase, deoxy (Pyrimidine), cytosolic type C protein (NT5C)	CL0137	HAD
OG0010644	11	0	184	140	inf	0.00323995	0.0126758	0.042957	COG0786	GltS	Na+/glutamate symporter	Amino acid transport and metabolism	Metabolism	PF03616	Glt_symporter	Sodium/glutamate symporter	CL0064	CPA_AT
OG0010036	11	0	184	140	inf	0.00323995	0.0126758	0.04995	COG0714	MoxR	MoxR-like ATPase	General function prediction only	Poorly characterized	PF00004	AAA	ATPase family associated with various cellular activities (AAA)	CL0023	P-loop_NTPase
OG0010636	11	0	184	140	inf	0.00323995	0.0126758	0.001998
OG0010550	11	0	184	140	inf	0.00323995	0.0126758	0.023976
OG0010551	11	0	184	140	inf	0.00323995	0.0126758	0.034965						PF19691	DUF6192	Family of unknown function (DUF6192)
OG0010546	11	0	184	140	inf	0.00323995	0.0126758	0.045954
OG0009783	11	0	184	140	inf	0.00323995	0.0126758	0.00899101
OG0010696	11	0	184	140	inf	0.00323995	0.0126758	0.020979
OG0010718	11	0	184	140	inf	0.00323995	0.0126758	0.033966
OG0010548	11	0	184	140	inf	0.00323995	0.0126758	0.048951	COG3930		Uncharacterized conserved protein, DUF1704 domain	Function unknown	Poorly characterized	PF08014	DUF1704	Domain of unknown function (DUF1704)
OG0000214	183	117	12	23	2.99786	0.00338242	0.0132149	0.00899101	COG0236 | COG0300 | COG0304 | COG0331 | COG0604 | COG0702 | COG1028 | COG3321 | COG4221	AcpP | YqjQ | FabB | FabD | Qor | YbjT | FabG | PksD | YdfG	Acyl carrier protein | Short-chain dehydrogenase | 3-oxoacyl-(acyl-carrier-protein) synthase | Malonyl CoA-acyl carrier protein transacylase | NADPH:quinone reductase or related Zn-dependent oxidoreductase | Uncharacterized conserved protein YbjT, contains NAD(P)-binding and DUF2867 domains | NAD(P)-dependent dehydrogenase, short-chain alcohol dehydrogenase family | Acyl transferase domain in pol…	Lipid transport and metabolism | General function prediction only | Lipid transport and metabolism; Secondary metabolites biosynthesis, transport and catabolism | Lipid transport and metabolism | Energy production and conversion; General function prediction only | General function prediction only | Lipid transport and metabolism | Secondary metabolites biosynthesis, transport and catabolism | Ene…	Metabolism | Poorly characterized | Metabolism; Metabolism | Metabolism | Metabolism; Poorly characterized | Poorly characterized | Metabolism | Metabolism | Metabolism	PF00106 | PF00107 | PF00109 | PF00501 | PF00550 | PF00668 | PF00698 | PF00975 | PF02801 | PF08240 | PF08242 | PF08659 | PF08990 | PF13193 | PF13602 | PF14765 | PF16197	adh_short | ADH_zinc_N | ketoacyl-synt | AMP-binding | PP-binding | Condensation | Acyl_transf_1 | Thioesterase | Ketoacyl-synt_C | ADH_N | Methyltransf_12 | KR | Docking | AMP-binding_C | ADH_zinc_N_2 | PS-DH | KAsynt_C_assoc	short chain dehydrogenase | Zinc-binding dehydrogenase | Beta-ketoacyl synthase, N-terminal domain | AMP-binding enzyme | Phosphopantetheine attachment site | Condensation domain | Acyl transferase domain | Thioesterase domain | Beta-ketoacyl synthase, C-terminal domain | Alcohol dehydrogenase GroES-like domain | Methyltransferase domain | KR domain | Erythronolide synthase docking domain | AMP-b…	CL0063 | CL0063 | CL0046 | CL0378 | CL0314 | CL0149 | CL0323 | CL0028 | CL0046 | CL0296 | CL0063 | CL0063 | | CL0531 | CL0063 | CL0050 | CL0046	NADP_Rossmann | NADP_Rossmann | Thiolase | ANL | PP-binding | CoA-acyltrans | Patatin | AB_hydrolase | Thiolase | GroES | NADP_Rossmann | NADP_Rossmann | | AMP-binding_C | NADP_Rossmann | HotDog | Thiolase
OG0007550	23	4	172	136	4.54651	0.00363313	0.0141652	0.00999001						PF06527	TniQ	TniQ
OG0008768	17	2	178	138	6.58989	0.00365044	0.0142083	0.000999001	COG0338	Dam	DNA-adenine methylase	Replication, recombination and repair	Information storage and processing	PF02086	MethyltransfD12	D12 class N6 adenine-specific DNA methyltransferase	CL0063	NADP_Rossmann
OG0005279	50	18	145	122	2.33716	0.00393558	0.015271	0.000999001	COG0596 | COG1075	MenH | EstA	2-succinyl-6-hydroxy-2,4-cyclohexadiene-1-carboxylate synthase MenH and related esterases, alpha/beta hydrolase fold | Triacylglycerol esterase/lipase EstA, alpha/beta hydrolase fold	Coenzyme transport and metabolism; General function prediction only | Lipid transport and metabolism	Metabolism; Poorly characterized | Metabolism	PF00561 | PF05057 | PF06028 | PF07819	Abhydrolase_1 | DUF676 | DUF915 | PGAP1	alpha/beta hydrolase fold | Putative serine esterase (DUF676) | Alpha/beta hydrolase of unknown function (DUF915) | PGAP1-like protein	CL0028 | CL0028 | CL0028 | CL0028	AB_hydrolase | AB_hydrolase | AB_hydrolase | AB_hydrolase
OG0005332	50	18	145	122	2.33716	0.00393558	0.015271	0.000999001	COG3059	YkgB	Reactive chlorine resistance protein RclC/YkgB, DUF417 family	Defense mechanisms	Cellular processes and signaling	PF12077	DUF3556	Transmembrane protein of unknown function (DUF3556)
OG0006596	29	7	166	133	3.31928	0.00395057	0.015324	0.032967						PF00583	Acetyltransf_1	Acetyltransferase (GNAT) family	CL0257	Acetyltrans
OG0005848	37	11	158	129	2.74626	0.00427199	0.0165594	0.031968	COG5280	YqbO	Phage-related minor tail protein	Mobilome: prophages, transposons		PF06737 | PF10145 | PF20155	Transglycosylas | PhageMin_Tail | TMP_3	Transglycosylase-like domain | Phage-related minor tail protein | Tape measure protein	CL0037 | |	Lysozyme | |
OG0000686	195	134	0	6	inf	0.00499919	0.0186955	0.016983	COG1252	Ndh	NADH dehydrogenase, FAD-containing subunit	Energy production and conversion	Metabolism	PF04542 | PF07992 | PF08281	Sigma70_r2 | Pyr_redox_2 | Sigma70_r4_2	Sigma-70 region 2 | Pyridine nucleotide-disulphide oxidoreductase | Sigma-70, region 4	CL0123 | CL0063 | CL0123	HTH | NADP_Rossmann | HTH
OG0002058	195	134	0	6	inf	0.00499919	0.0186955	0.023976	COG0714 | COG1239 | COG1240	MoxR | ChlI | ChlD	MoxR-like ATPase | Mg-chelatase subunit ChlI | vWFA (von Willebrand factor type A) domain of Mg and Co chelatases	General function prediction only | Coenzyme transport and metabolism | Coenzyme transport and metabolism	Poorly characterized | Metabolism | Metabolism	PF01078 | PF07728 | PF13519 | PF17863	Mg_chelatase | AAA_5 | VWA_2 | AAA_lid_2	Magnesium chelatase, subunit ChlI | AAA domain (dynein-related subfamily) | von Willebrand factor type A domain | AAA lid domain	CL0023 | CL0023 | CL0128 | CL0671	P-loop_NTPase | P-loop_NTPase | vWA-like | AAA_lid
OG0002422	195	134	0	6	inf	0.00499919	0.0186955	0.00699301	COG2968	YggE	Uncharacterized conserved protein YggE, contains kinase-interacting SIMPL domain	Function unknown	Poorly characterized	PF04402	SIMPL	Protein of unknown function (DUF541)
OG0002471	195	134	0	6	inf	0.00499919	0.0186955	0.024975	COG1797	CobB	Cobyrinic acid a,c-diamide synthase	Coenzyme transport and metabolism	Metabolism	PF00155 | PF01656 | PF02277 | PF07685 | PF13500	Aminotran_1_2 | CbiA | DBI_PRT | GATase_3 | AAA_26	Aminotransferase class I and II | CobQ/CobB/MinD/ParA nucleotide binding domain | Phosphoribosyltransferase | CobB/CobQ-like glutamine amidotransferase domain | AAA domain	CL0061 | CL0023 | | CL0014 | CL0023	PLP_aminotran | P-loop_NTPase | | Glutaminase_I | P-loop_NTPase
OG0001237	195	134	0	6	inf	0.00499919	0.0186955	0.02997	COG1526	FdhD	Formate dehydrogenase assembly factor FdhD, a sulfurtransferase	Energy production and conversion	Metabolism	PF02634	FdhD-NarQ	FdhD/NarQ family	CL0109	CDA
OG0006688	31	8	164	132	3.1189	0.00517757	0.0193562	0.011988						PF20242	Emfourin	Emfourin
OG0007501	24	5	171	135	3.78947	0.00525965	0.019634	0.027972	COG1141	Fer	Ferredoxin	Energy production and conversion	Metabolism	PF10588 | PF13459 | PF13510	NADH-G_4Fe-4S_3 | Fer4_15 | Fer2_4	NADH-ubiquinone oxidoreductase-G iron-sulfur binding region | 4Fe-4S single cluster domain | 2Fe-2S iron-sulfur cluster binding domain	| CL0344 | CL0486	| 4Fe-4S | Fer2
OG0007500	24	5	171	135	3.78947	0.00525965	0.019634	0.02997	COG0680	HyaD	Ni,Fe-hydrogenase maturation factor	Energy production and conversion	Metabolism
OG0007502	24	5	171	135	3.78947	0.00525965	0.019634	0.033966	COG1894 | COG1905	NuoF | NuoE	NADH:ubiquinone oxidoreductase, NADH-binding 51 kD subunit (chain F) | NADH:ubiquinone oxidoreductase 24 kD subunit (chain E)	Energy production and conversion | Energy production and conversion	Metabolism | Metabolism	PF01257 | PF01512 | PF10589	2Fe-2S_thioredx | Complex1_51K | NADH_4Fe-4S	Thioredoxin-like [2Fe-2S] ferredoxin | Respiratory-chain NADH dehydrogenase 51 Kd subunit | NADH-ubiquinone oxidoreductase-F iron-sulfur binding region	CL0172 | CL0105 |	Thioredoxin | Hybrid |
OG0005004	62	25	133	115	2.14436	0.00527589	0.0196817	0.017982	COG1012	AdhE	Acyl-CoA reductase or other NAD-dependent aldehyde dehydrogenase	Lipid transport and metabolism	Metabolism	PF00171	Aldedh	Aldehyde dehydrogenase family	CL0099	ALDH-like
OG0000273	192	129	3	11	5.45736	0.00542461	0.0202033	0.023976	COG1309	AcrR	DNA-binding protein, AcrR family, includes nucleoid occlusion protein SlmA	Transcription	Information storage and processing	PF00440 | PF13977	TetR_N | TetR_C_6	Bacterial regulatory proteins, tetR family | BetI-type transcriptional repressor, C-terminal	CL0123 | CL0174	HTH | TetR_C
OG0009308	14	1	181	139	10.7514	0.00545427	0.0202309	0.004995						PF00004 | PF01580 | PF17866	AAA | FtsK_SpoIIIE | AAA_lid_6	ATPase family associated with various cellular activities (AAA) | FtsK/SpoIIIE family | AAA lid domain	CL0023 | CL0023 | CL0671	P-loop_NTPase | P-loop_NTPase | AAA_lid
OG0004607	61	25	134	115	2.09403	0.00545272	0.0202309	0.00899101	COG4626	YmfN	Phage terminase-like protein, large subunit, contains N-terminal HTH domain	Mobilome: prophages, transposons		PF03354 | PF20441	TerL_ATPase | TerL_nuclease	Terminase large subunit, ATPase domain | Terminase large subunit, endonuclease domain	CL0023 | CL0219	P-loop_NTPase | RNase_H
OG0003787	107	55	88	85	1.87913	0.0056038	0.0207685	0.00899101						PF11196	DUF2834	Protein of unknown function DUF2834
OG0003788	111	58	84	82	1.86823	0.00569082	0.0210739	0.000999001						PF20088	DUF6480	Family of unknown function (DUF6480)
OG0010840	10	0	185	140	inf	0.00617237	0.0223005	0.023976
OG0010822	10	0	185	140	inf	0.00617237	0.0223005	0.002997
OG0010515	10	0	185	140	inf	0.00617237	0.0223005	0.004995
OG0010380	10	0	185	140	inf	0.00617237	0.0223005	0.004995						PF05133	Phage_prot_Gp6	Phage portal protein, SPP1 Gp6-like
OG0011141	10	0	185	140	inf	0.00617237	0.0223005	0.004995
OG0011097	10	0	185	140	inf	0.00617237	0.0223005	0.00699301
OG0011018	10	0	185	140	inf	0.00617237	0.0223005	0.00699301
OG0010820	10	0	185	140	inf	0.00617237	0.0223005	0.00799201	COG0749	PolA	DNA polymerase I, 3'-5' exonuclease and polymerase domains	Replication, recombination and repair	Information storage and processing	PF00476 | PF01612	DNA_pol_A | DNA_pol_A_exo1	DNA polymerase family A | 3'-5' exonuclease	| CL0219	| RNase_H
OG0010651	10	0	185	140	inf	0.00617237	0.0223005	0.00899101
OG0011047	10	0	185	140	inf	0.00617237	0.0223005	0.00899101						PF14265	DUF4355	Domain of unknown function (DUF4355)
OG0011064	10	0	185	140	inf	0.00617237	0.0223005	0.00999001
OG0010754	10	0	185	140	inf	0.00617237	0.0223005	0.013986						PF11829	DUF3349	Protein of unknown function (DUF3349)
OG0010296	10	0	185	140	inf	0.00617237	0.0223005	0.013986						PF05133	Phage_prot_Gp6	Phage portal protein, SPP1 Gp6-like
OG0011048	10	0	185	140	inf	0.00617237	0.0223005	0.014985
OG0010846	10	0	185	140	inf	0.00617237	0.0223005	0.015984	COG2301	CitE	Citrate lyase beta subunit	Carbohydrate transport and metabolism	Metabolism	PF15617	C-C_Bond_Lyase	C-C_Bond_Lyase of the TIM-Barrel fold	CL0151	PK_TIM
OG0011110	10	0	185	140	inf	0.00617237	0.0223005	0.016983
OG0010620	10	0	185	140	inf	0.00617237	0.0223005	0.01998
OG0009233	10	0	185	140	inf	0.00617237	0.0223005	0.020979
OG0011061	10	0	185	140	inf	0.00617237	0.0223005	0.020979
OG0010933	10	0	185	140	inf	0.00617237	0.0223005	0.027972						PF08044	DUF1707	Domain of unknown function (DUF1707)	CL0660	SHOCT
OG0010908	10	0	185	140	inf	0.00617237	0.0223005	0.028971
OG0010545	10	0	185	140	inf	0.00617237	0.0223005	0.028971	COG0463 | COG1216	WcaA | WcaE	Glycosyltransferase involved in cell wall bisynthesis | Glycosyltransferase, GT2 family	Cell wall/membrane/envelope biogenesis | Carbohydrate transport and metabolism	Cellular processes and signaling | Metabolism	PF00535 | PF13641	Glycos_transf_2 | Glyco_tranf_2_3	Glycosyl transferase family 2 | Glycosyltransferase like family 2	CL0110 | CL0110	GT-A | GT-A
OG0011044	10	0	185	140	inf	0.00617237	0.0223005	0.030969
OG0010699	10	0	185	140	inf	0.00617237	0.0223005	0.030969
OG0010747	10	0	185	140	inf	0.00617237	0.0223005	0.032967	COG2203 | COG2508	GAF | PucR	GAF domain | DNA-binding transcriptional regulator, PucR/PutR family	Signal transduction mechanisms | Transcription	Cellular processes and signaling | Information storage and processing	PF01590 | PF13185 | PF13492 | PF13556 | PF17853	GAF | GAF_2 | GAF_3 | HTH_30 | GGDEF_2	GAF domain | GAF domain | GAF domain | PucR C-terminal helix-turn-helix domain | GGDEF-like domain	CL0161 | CL0161 | CL0161 | CL0123 | CL0276	GAF | GAF | GAF | HTH | Nucleot_cyclase
OG0010845	10	0	185	140	inf	0.00617237	0.0223005	0.037962	COG0028	IlvB	Acetolactate synthase large subunit or other thiamine pyrophosphate-requiring enzyme	Amino acid transport and metabolism; Coenzyme transport and metabolism	Metabolism; Metabolism	PF00205 | PF02775 | PF02776	TPP_enzyme_M | TPP_enzyme_C | TPP_enzyme_N	Thiamine pyrophosphate enzyme, central domain | Thiamine pyrophosphate enzyme, C-terminal TPP binding domain | Thiamine pyrophosphate enzyme, N-terminal TPP binding domain	CL0085 | CL0254 | CL0254	FAD_DHS | THDP-binding | THDP-binding
OG0011011	10	0	185	140	inf	0.00617237	0.0223005	0.041958
OG0011015	10	0	185	140	inf	0.00617237	0.0223005	0.041958
OG0010834	10	0	185	140	inf	0.00617237	0.0223005	0.043956						PF03007 | PF06974	WES_acyltransf | WS_DGAT_C	Wax ester synthase-like Acyl-CoA acyltransferase domain | WS/DGAT C-terminal domain	CL0149 |	CoA-acyltrans |
OG0010921	10	0	185	140	inf	0.00617237	0.0223005	0.002997
OG0010984	10	0	185	140	inf	0.00617237	0.0223005	0.011988
OG0010585	10	0	185	140	inf	0.00617237	0.0223005	0.013986						PF15567	Imm35	Immunity protein 35
OG0010586	10	0	185	140	inf	0.00617237	0.0223005	0.016983
OG0011112	10	0	185	140	inf	0.00617237	0.0223005	0.022977
OG0010745	10	0	185	140	inf	0.00617237	0.0223005	0.033966						PF00067	p450	Cytochrome P450
OG0011103	10	0	185	140	inf	0.00617237	0.0223005	0.012987
OG0010719	10	0	185	140	inf	0.00617237	0.0223005	0.017982
OG0010373	10	0	185	140	inf	0.00617237	0.0223005	0.018981
OG0011059	10	0	185	140	inf	0.00617237	0.0223005	0.030969
OG0010914	10	0	185	140	inf	0.00617237	0.0223005	0.03996
OG0011082	10	0	185	140	inf	0.00617237	0.0223005	0.048951
OG0008766	16	2	179	138	6.1676	0.00617425	0.0223005	0.000999001	COG0346	GloA	Catechol 2,3-dioxygenase or related enzyme, vicinal oxygen chelate (VOC) family	Secondary metabolites biosynthesis, transport and catabolism	Metabolism	PF18029	Glyoxalase_6	Glyoxalase-like domain	CL0104	Glyoxalase
OG0007945	16	2	179	138	6.1676	0.00617425	0.0223005	0.000999001	COG1674	FtsK	DNA segregation ATPase FtsK/SpoIIIE or related protein	Cell cycle control, cell division, chromosome partitioning	Cellular processes and signaling	PF00004 | PF01580 | PF17866	AAA | FtsK_SpoIIIE | AAA_lid_6	ATPase family associated with various cellular activities (AAA) | FtsK/SpoIIIE family | AAA lid domain	CL0023 | CL0023 | CL0671	P-loop_NTPase | P-loop_NTPase | AAA_lid
OG0008430	16	2	179	138	6.1676	0.00617425	0.0223005	0.002997						PF01391 | PF13385	Collagen | Laminin_G_3	Collagen triple helix repeat (20 copies) | Concanavalin A-like lectin/glucanases superfamily	| CL0004	| Concanavalin
OG0008936	16	2	179	138	6.1676	0.00617425	0.0223005	0.003996
OG0004347	74	33	121	107	1.98297	0.0062275	0.0224643	0.022977	COG1250	FadB	3-hydroxyacyl-CoA dehydrogenase	Lipid transport and metabolism	Metabolism	PF00725 | PF02737	3HCDH | 3HCDH_N	3-hydroxyacyl-CoA dehydrogenase, C-terminal domain | 3-hydroxyacyl-CoA dehydrogenase, NAD binding domain	CL0106 | CL0063	6PGD_C | NADP_Rossmann
OG0004836	58	23	137	117	2.1536	0.00638292	0.0230176	0.011988
OG0005876	36	11	159	129	2.65523	0.00641516	0.0231229	0.001998	COG1488	PncB	Nicotinic acid phosphoribosyltransferase	Coenzyme transport and metabolism	Metabolism	PF04095 | PF18127	NAPRTase | NAMPT_N	Nicotinate phosphoribosyltransferase (NAPRTase) family | Nicotinamide phosphoribosyltransferase, N-terminal domain	CL0036 |	TIM_barrel |
OG0003649	90	44	105	96	1.87013	0.00686509	0.0246976	0.000999001						PF00069	Pkinase	Protein kinase domain	CL0016	PKinase
OG0000482	157	94	38	46	2.02184	0.00711065	0.0255567	0.00899101	COG1716 | COG2909 | COG3629 | COG3899 | COG3903	FHA | MalT | DnrI | |	Forkhead associated (FHA) domain, binds pSer, pThr, pTyr | ATP-, maltotriose- and DNA-dependent transcriptional regulator MalT | DNA-binding transcriptional regulator DnrI/AfsR/EmbR, SARP family, contains BTAD domain | Predicted ATPase | Predicted ATPase	Signal transduction mechanisms | Transcription | Transcription | General function prediction only | General function prediction only	Cellular processes and signaling | Information storage and processing | Information storage and processing | Poorly characterized | Poorly characterized	PF00486 | PF00498 | PF00931 | PF03704 | PF13191 | PF13424 | PF16697 | PF17874	Trans_reg_C | FHA | NB-ARC | BTAD | AAA_16 | TPR_12 | Yop-YscD_cpl | TPR_MalT	Transcriptional regulatory protein, C terminal | FHA domain | NB-ARC domain | Bacterial transcriptional activator domain | AAA ATPase domain | Tetratricopeptide repeat | Inner membrane component of T3SS, cytoplasmic domain | MalT-like TPR region	CL0123 | CL0357 | CL0023 | CL0020 | CL0023 | CL0020 | CL0357 | CL0020	HTH | SMAD-FHA | P-loop_NTPase | TPR | P-loop_NTPase | TPR | SMAD-FHA | TPR
OG0006581	26	6	169	134	3.4359	0.0074549	0.0267607	0.004995
OG0007289	25	6	170	134	3.28431	0.00745623	0.0267607	0.041958	COG1846	MarR	DNA-binding transcriptional regulator, MarR family	Transcription	Information storage and processing	PF12802	MarR_2	MarR family	CL0123	HTH
OG0002555	188	124	7	16	3.46544	0.00752775	0.0270003	0.027972						PF09851	SHOCT	Short C-terminal domain	CL0660	SHOCT
OG0004546	79	37	116	103	1.89585	0.00765848	0.0274518	0.000999001	COG0715	TauA	ABC-type nitrate/sulfonate/bicarbonate transport system, periplasmic component	Inorganic ion transport and metabolism	Metabolism	PF13379	NMT1_2	NMT1-like family	CL0177	PBP
OG0005973	37	12	158	128	2.49789	0.00779798	0.0279299	0.001998
OG0006619	30	8	165	132	3	0.0080658	0.0288663	0.047952						PF09722 | PF13744	Xre_MbcA_ParS_C | HTH_37	Antitoxin Xre/MbcA/ParS C-terminal toxin-binding domain | Helix-turn-helix domain	| CL0123	| HTH
OG0006243	34	10	161	130	2.74534	0.00809634	0.0289255	0.003996	COG0462	PrsA	Phosphoribosylpyrophosphate synthetase	Nucleotide transport and metabolism	Metabolism	PF00156	Pribosyltran	Phosphoribosyl transferase domain	CL0533	PRTase-like
OG0006459	33	10	162	130	2.64815	0.00815297	0.0291141	0.010989	COG1051	YjhB	ADP-ribose pyrophosphatase YjhB, NUDIX family	Nucleotide transport and metabolism	Metabolism	PF00293	NUDIX	NUDIX domain	CL0261	NUDIX
OG0004001	71	32	124	108	1.93246	0.00841491	0.0300447	0.012987	COG3631 | COG4922 | COG5485	YesE | |	Ketosteroid isomerase-related protein | Predicted SnoaL-like aldol condensation-catalyzing enzyme | Predicted ester cyclase	General function prediction only | General function prediction only | General function prediction only	Poorly characterized | Poorly characterized | Poorly characterized	PF07366	SnoaL	SnoaL-like polyketide cyclase	CL0051	NTF2
OG0007572	23	5	172	135	3.61047	0.00842084	0.030047	0.00999001	COG0300	YqjQ	Short-chain dehydrogenase	General function prediction only	Poorly characterized	PF00106	adh_short	short chain dehydrogenase	CL0063	NADP_Rossmann
OG0005667	44	16	151	124	2.25828	0.00928607	0.0330772	0.000999001
OG0007056	27	7	168	133	3.05357	0.00955181	0.0339918	0.00699301
OG0007672	20	4	175	136	3.88571	0.00959533	0.0341199	0.000999001
OG0009726	12	1	183	139	9.11475	0.00979489	0.0345966	0.000999001
OG0009478	12	1	183	139	9.11475	0.00979489	0.0345966	0.002997	COG0847	DnaQ	DNA polymerase III, epsilon subunit or related 3'-5' exonuclease	Replication, recombination and repair	Information storage and processing	PF00929	RNase_T	Exonuclease	CL0219	RNase_H
OG0010064	12	1	183	139	9.11475	0.00979489	0.0345966	0.002997						PF18879	EspA_EspE	EspA/EspE family	CL0352	EsxAB
OG0009856	12	1	183	139	9.11475	0.00979489	0.0345966	0.00599401
OG0009984	12	1	183	139	9.11475	0.00979489	0.0345966	0.00599401
OG0009712	12	1	183	139	9.11475	0.00979489	0.0345966	0.00599401						PF01755	Glyco_transf_25	Glycosyltransferase family 25 (LPS biosynthesis protein)	CL0110	GT-A
OG0009972	12	1	183	139	9.11475	0.00979489	0.0345966	0.00699301
OG0009714	12	1	183	139	9.11475	0.00979489	0.0345966	0.00899101
OG0009983	12	1	183	139	9.11475	0.00979489	0.0345966	0.00899101
OG0009716	12	1	183	139	9.11475	0.00979489	0.0345966	0.010989
OG0009982	12	1	183	139	9.11475	0.00979489	0.0345966	0.014985
OG0009964	12	1	183	139	9.11475	0.00979489	0.0345966	0.018981	COG2175	TauD	Taurine dioxygenase, alpha-ketoglutarate-dependent	Secondary metabolites biosynthesis, transport and catabolism	Metabolism	PF02668	TauD	Taurine catabolism dioxygenase TauD, TfdA family	CL0029	Cupin
OG0009650	13	1	182	139	9.92857	0.00993398	0.0349304	0.000999001	COG4268	McrC	5-methylcytosine-specific restriction endonuclease McrBC, regulatory subunit McrC	Defense mechanisms	Cellular processes and signaling	PF10117	McrBC	McrBC 5-methylcytosine restriction system component	CL0236	PDDEXK
OG0009778	13	1	182	139	9.92857	0.00993398	0.0349304	0.000999001
OG0009501	13	1	182	139	9.92857	0.00993398	0.0349304	0.001998	COG4570	RusA	Holliday junction resolvase RusA (prophage-encoded endonuclease)	Replication, recombination and repair	Information storage and processing	PF05866	RusA	Endodeoxyribonuclease RusA
OG0009486	13	1	182	139	9.92857	0.00993398	0.0349304	0.003996						PF12705	PDDEXK_1	PDDEXK_1	CL0236	PDDEXK
OG0009710	13	1	182	139	9.92857	0.00993398	0.0349304	0.00599401
OG0009720	13	1	182	139	9.92857	0.00993398	0.0349304	0.010989
OG0003481	98	50	97	90	1.81856	0.010222	0.0358656	0.000999001	COG2184 | COG3177	FIDO |	Fido, protein-threonine AMPylation domain | Fic family protein	Signal transduction mechanisms | Transcription	Cellular processes and signaling | Information storage and processing	PF02661 | PF13784	Fic | Fic_N	Fic/DOC family | Fic/DOC family N-terminal
OG0005634	40	14	155	126	2.32258	0.0104133	0.0364466	0.003996	COG1403	McrA	5-methylcytosine-specific restriction endonuclease McrA	Defense mechanisms	Cellular processes and signaling	PF01844 | PF14279	HNH | HNH_5	HNH endonuclease | HNH endonuclease	CL0263 | CL0263	His-Me_finger | His-Me_finger
OG0009141	15	2	180	138	5.75	0.010436	0.0364753	0.000999001
OG0008868	15	2	180	138	5.75	0.010436	0.0364753	0.001998	COG4118	Phd	Antitoxin component of toxin-antitoxin stability system, DNA-binding transcriptional repressor	Defense mechanisms	Cellular processes and signaling
OG0004883	53	21	142	119	2.11502	0.0108589	0.0377039	0.000999001	COG4422		Bacteriophage protein gp37	Mobilome: prophages, transposons		PF07505	DUF5131	Protein of unknown function (DUF5131)
OG0004743	61	26	134	114	1.99598	0.0112846	0.0391581	0.000999001	COG1061 | COG3886	SSL2 |	Superfamily II DNA or RNA helicase | HKD family nuclease	Transcription; Replication, recombination and repair | Replication, recombination and repair	Information storage and processing; Information storage and processing | Information storage and processing	PF00271 | PF00717 | PF01230 | PF04471 | PF04851 | PF11907 | PF13091	Helicase_C | Peptidase_S24 | HIT | Mrr_cat | ResIII | DUF3427 | PLDc_2	Helicase conserved C-terminal domain | Peptidase S24-like | HIT domain | Restriction endonuclease | Type III restriction enzyme, res subunit | Domain of unknown function (DUF3427) | PLD-like domain	CL0023 | CL0299 | CL0265 | CL0236 | CL0023 | | CL0479	P-loop_NTPase | Peptidase_SF | HIT | PDDEXK | P-loop_NTPase | | PLD
OG0011212	9	0	186	140	inf	0.0118538	0.0397968	0.033966
OG0011570	9	0	186	140	inf	0.0118538	0.0397968	0.037962	COG3307	RfaL	O-antigen ligase	Cell wall/membrane/envelope biogenesis	Cellular processes and signaling	PF04932	Wzy_C	O-Antigen ligase	CL0499	O-anti_assembly
OG0011144	9	0	186	140	inf	0.0118538	0.0397968	0.03996	COG0489	Mrp	Fe-S cluster carrier ATPase, Mrp/ApbC/NBP35 family	Cell cycle control, cell division, chromosome partitioning	Cellular processes and signaling
OG0011374	9	0	186	140	inf	0.0118538	0.0397968	0.048951
OG0011120	9	0	186	140	inf	0.0118538	0.0397968	0.00599401
OG0011222	9	0	186	140	inf	0.0118538	0.0397968	0.00599401						PF05065	Phage_capsid	Phage capsid family	CL0373	Phage-coat
OG0010904	9	0	186	140	inf	0.0118538	0.0397968	0.00699301						PF00923	TAL_FSA	Transaldolase/Fructose-6-phosphate aldolase	CL0036	TIM_barrel
OG0011002	9	0	186	140	inf	0.0118538	0.0397968	0.00799201
OG0010903	9	0	186	140	inf	0.0118538	0.0397968	0.00899101	COG0510	CotS	Thiamine kinase or a related kinase	Coenzyme transport and metabolism	Metabolism	PF01636	APH	Phosphotransferase enzyme family	CL0016	PKinase
OG0010657	9	0	186	140	inf	0.0118538	0.0397968	0.00999001
OG0011030	9	0	186	140	inf	0.0118538	0.0397968	0.00999001						PF19800	DUF6283	Family of unknown function (DUF6283)
OG0010868	9	0	186	140	inf	0.0118538	0.0397968	0.010989
OG0011062	9	0	186	140	inf	0.0118538	0.0397968	0.010989	COG3740		Phage head maturation protease	Mobilome: prophages, transposons		PF04586	Peptidase_S78	Caudovirus prohead serine protease	CL0201	Peptidase_SH
OG0011491	9	0	186	140	inf	0.0118538	0.0397968	0.012987
OG0011099	9	0	186	140	inf	0.0118538	0.0397968	0.012987	COG4626	YmfN	Phage terminase-like protein, large subunit, contains N-terminal HTH domain	Mobilome: prophages, transposons
OG0000696	195	135	0	5	inf	0.0122202	0.0397968	0.013986	COG2936		Predicted acyl esterase	General function prediction only	Poorly characterized	PF02129 | PF08530	Peptidase_S15 | PepX_C	X-Pro dipeptidyl-peptidase (S15 family) | X-Pro dipeptidyl-peptidase C-terminal non-catalytic domain	CL0028 | CL0202	AB_hydrolase | GBD
OG0011504	9	0	186	140	inf	0.0118538	0.0397968	0.014985
OG0010369	9	0	186	140	inf	0.0118538	0.0397968	0.014985
OG0011424	9	0	186	140	inf	0.0118538	0.0397968	0.014985
OG0011539	9	0	186	140	inf	0.0118538	0.0397968	0.016983
OG0011446	9	0	186	140	inf	0.0118538	0.0397968	0.016983	COG4925		Uncharacterized conserved protein	Function unknown	Poorly characterized	PF18050	Cyclophil_like2	Cyclophilin-like family	CL0475	Cyclophil-like
OG0011461	9	0	186	140	inf	0.0118538	0.0397968	0.017982
OG0011086	9	0	186	140	inf	0.0118538	0.0397968	0.018981	COG0500	SmtA	SAM-dependent methyltransferase	Secondary metabolites biosynthesis, transport and catabolism; General function prediction only	Metabolism; Poorly characterized	PF13649	Methyltransf_25	Methyltransferase domain	CL0063	NADP_Rossmann
OG0008887	9	0	186	140	inf	0.0118538	0.0397968	0.021978
OG0010621	9	0	186	140	inf	0.0118538	0.0397968	0.021978
OG0011590	9	0	186	140	inf	0.0118538	0.0397968	0.023976	COG2423	OCDMu	Ornithine cyclodeaminase/archaeal alanine dehydrogenase, mu-crystallin family	Amino acid transport and metabolism	Metabolism	PF02423	OCD_Mu_crystall	Ornithine cyclodeaminase/mu-crystallin family	CL0063	NADP_Rossmann
OG0011423	9	0	186	140	inf	0.0118538	0.0397968	0.023976
OG0011472	9	0	186	140	inf	0.0118538	0.0397968	0.028971
OG0011416	9	0	186	140	inf	0.0118538	0.0397968	0.032967	COG0657	Aes	Acetyl esterase/lipase	Lipid transport and metabolism	Metabolism	PF07859	Abhydrolase_3	alpha/beta hydrolase fold	CL0028	AB_hydrolase
OG0010214	9	0	186	140	inf	0.0118538	0.0397968	0.032967	COG2327	WcaK	Polysaccharide pyruvyl transferase family protein WcaK (colanic acid biosynthesis)	Cell wall/membrane/envelope biogenesis	Cellular processes and signaling	PF04230	PS_pyruv_trans	Polysaccharide pyruvyl transferase	CL0113	GT-B
OG0011285	9	0	186	140	inf	0.0118538	0.0397968	0.033966						PF00877 | PF12671	NLPC_P60 | Amidase_6	NlpC/P60 family | Putative amidase domain	CL0125 | CL0125	Peptidase_CA | Peptidase_CA
OG0011283	9	0	186	140	inf	0.0118538	0.0397968	0.034965	COG4842	EsxA	Secreted virulence factor YukE/EsxA, WXG100 family	Defense mechanisms	Cellular processes and signaling
OG0011250	9	0	186	140	inf	0.0118538	0.0397968	0.036963	COG2310	TerZ	Stress response protein SCP2	Signal transduction mechanisms	Cellular processes and signaling	PF02342	TerD	TerD domain
OG0011534	9	0	186	140	inf	0.0118538	0.0397968	0.036963						PF01590 | PF13185	GAF | GAF_2	GAF domain | GAF domain	CL0161 | CL0161	GAF | GAF
OG0010994	9	0	186	140	inf	0.0118538	0.0397968	0.038961						PF01522	Polysacc_deac_1	Polysaccharide deacetylase	CL0158	GH_CE
OG0011371	9	0	186	140	inf	0.0118538	0.0397968	0.038961
OG0011595	9	0	186	140	inf	0.0118538	0.0397968	0.044955
OG0011172	9	0	186	140	inf	0.0118538	0.0397968	0.045954
OG0010530	9	0	186	140	inf	0.0118538	0.0397968	0.047952	COG1414	IclR	DNA-binding transcriptional regulator, IclR family	Transcription	Information storage and processing	PF01614 | PF09339	IclR | HTH_IclR	Bacterial transcriptional regulator | IclR helix-turn-helix domain	CL0161 | CL0123	GAF | HTH
OG0011326	9	0	186	140	inf	0.0118538	0.0397968	0.00999001
OG0011454	9	0	186	140	inf	0.0118538	0.0397968	0.012987
OG0011432	9	0	186	140	inf	0.0118538	0.0397968	0.016983	COG4842	EsxA	Secreted virulence factor YukE/EsxA, WXG100 family	Defense mechanisms	Cellular processes and signaling	PF06013	WXG100	Proteins of 100 residues with WXG	CL0352	EsxAB
OG0010703	9	0	186	140	inf	0.0118538	0.0397968	0.017982
OG0011362	9	0	186	140	inf	0.0118538	0.0397968	0.01998
OG0011327	9	0	186	140	inf	0.0118538	0.0397968	0.026973
OG0011361	9	0	186	140	inf	0.0118538	0.0397968	0.028971	COG3878	YwqG	Uncharacterized conserved protein YwqG, DUF1963 family	Function unknown	Poorly characterized	PF09234	DUF1963	Domain of unknown function (DUF1963)
OG0002339	195	135	0	5	inf	0.0122202	0.0397968	0.036963	COG1010 | COG2243	CobJ | CobF	Precorrin-3B methylase | Precorrin-2 methylase	Coenzyme transport and metabolism | Coenzyme transport and metabolism	Metabolism | Metabolism	PF00590	TP_methylase	Tetrapyrrole (Corrin/Porphyrin) Methylases
OG0000655	195	135	0	5	inf	0.0122202	0.0397968	0.040959	COG1276 | COG3336	PcoD | CtaG	Putative copper export protein | Cytochrome c oxidase assembly protein CtaG	Inorganic ion transport and metabolism | Energy production and conversion; Posttranslational modification, protein turnover, chaperones	Metabolism | Metabolism; Cellular processes and signaling	PF05425 | PF09678	CopD | Caa3_CtaG	Copper resistance protein D | Cytochrome c oxidase caa3 assembly factor (Caa3_CtaG)	CL0430 |	CopD_like |
OG0001716	195	135	0	5	inf	0.0122202	0.0397968	0.048951	COG1429	CobN	Cobalamin biosynthesis protein CobN, Mg-chelatase	Coenzyme transport and metabolism	Metabolism	PF02514	CobN-Mg_chel	CobN/Magnesium Chelatase
OG0002396	195	135	0	5	inf	0.0122202	0.0397968	0.04995	COG2082	CobH	Precorrin-8X methylmutase CbiC/CobH	Coenzyme transport and metabolism	Metabolism	PF02570	CbiC	Precorrin-8X methylmutase
OG0002340	195	135	0	5	inf	0.0122202	0.0397968	0.04995	COG0155	CysI	Sulfite reductase, beta subunit (hemoprotein)	Inorganic ion transport and metabolism	Metabolism	PF03460	NIR_SIR_ferr	Nitrite/Sulfite reductase ferredoxin-like half domain
OG0002374	195	135	0	5	inf	0.0122202	0.0397968	0.04995
OG0009332	9	0	186	140	inf	0.0118538	0.0397968	0.015984	COG1396	HipB	Transcriptional regulator, contains XRE-family HTH domain	Transcription	Information storage and processing	PF01381	HTH_3	Helix-turn-helix	CL0123	HTH
OG0010694	9	0	186	140	inf	0.0118538	0.0397968	0.023976
OG0011364	9	0	186	140	inf	0.0118538	0.0397968	0.026973						PF11196	DUF2834	Protein of unknown function DUF2834
OG0010970	9	0	186	140	inf	0.0118538	0.0397968	0.030969
OG0011093	9	0	186	140	inf	0.0118538	0.0397968	0.035964
OG0011523	9	0	186	140	inf	0.0118538	0.0397968	0.048951
OG0011108	9	0	186	140	inf	0.0118538	0.0397968	0.04995
OG0006145	32	10	163	130	2.55215	0.012059	0.0397968	0.041958						PF19836	DUF6315	Family of unknown function (DUF6315)
OG0005481	47	18	148	122	2.1524	0.0115471	0.0397968	0.012987	COG2124	CypX	Cytochrome P450	Secondary metabolites biosynthesis, transport and catabolism; Defense mechanisms	Metabolism; Cellular processes and signaling	PF00067	p450	Cytochrome P450
OG0005234	54	22	141	118	2.05416	0.0117563	0.0397968	0.00899101	COG1309	AcrR	DNA-binding protein, AcrR family, includes nucleoid occlusion protein SlmA	Transcription	Information storage and processing	PF00440	TetR_N	Bacterial regulatory proteins, tetR family	CL0123	HTH
OG0004934	54	22	141	118	2.05416	0.0117563	0.0397968	0.047952						PF14011	ESX-1_EspG	EspG family
OG0004527	70	32	125	108	1.89	0.0115511	0.0397968	0.000999001	COG2124	CypX	Cytochrome P450	Secondary metabolites biosynthesis, transport and catabolism; Defense mechanisms	Metabolism; Cellular processes and signaling	PF00067	p450	Cytochrome P450
OG0003011	132	75	63	65	1.81587	0.0119957	0.0397968	0.000999001	COG0451	WcaG	Nucleoside-diphosphate-sugar epimerase	Cell wall/membrane/envelope biogenesis	Cellular processes and signaling	PF01073 | PF01370 | PF13460	3Beta_HSD | Epimerase | NAD_binding_10	3-beta hydroxysteroid dehydrogenase/isomerase family | NAD dependent epimerase/dehydratase family | NAD(P)H-binding	CL0063 | CL0063 | CL0063	NADP_Rossmann | NADP_Rossmann | NADP_Rossmann
OG0004920	57	24	138	116	1.99638	0.013696	0.0444689	0.014985	COG2203	GAF	GAF domain	Signal transduction mechanisms	Cellular processes and signaling	PF01590 | PF03861 | PF13185	GAF | ANTAR | GAF_2	GAF domain | ANTAR domain | GAF domain	CL0161 | | CL0161	GAF | | GAF
OG0005283	50	20	145	120	2.06897	0.0139423	0.0452558	0.002997	COG2026 | COG3973	RelE | HelD	mRNA-degrading endonuclease RelE, toxin component of the RelBE toxin-antitoxin system | DNA helicase IV	Defense mechanisms | Replication, recombination and repair	Cellular processes and signaling | Information storage and processing	PF00580 | PF13245 | PF13361	UvrD-helicase | AAA_19 | UvrD_C	UvrD/REP helicase N-terminal domain | AAA domain | UvrD-like helicase C-terminal domain	CL0023 | CL0023 | CL0023	P-loop_NTPase | P-loop_NTPase | P-loop_NTPase
OG0003066	157	96	38	44	1.89364	0.0143795	0.0466616	0.000999001	COG1695 | COG1846	PadR | MarR	DNA-binding transcriptional regulator, PadR family | DNA-binding transcriptional regulator, MarR family	Transcription | Transcription	Information storage and processing | Information storage and processing	PF03551 | PF10400	PadR | Vir_act_alpha_C	Transcriptional regulator PadR-like family | Virulence activator alpha C-term	CL0123 | CL0123	HTH | HTH
OG0001376	180	117	15	23	2.35897	0.014768	0.0478537	0.000999001	COG1842 | COG2811 | COG5280 | COG5412	PspA | NtpH | YqbO |	Phage shock protein A | Archaeal/vacuolar-type H+-ATPase subunit H | Phage-related minor tail protein | Phage-related protein	Transcription; Signal transduction mechanisms | Energy production and conversion | Mobilome: prophages, transposons | Mobilome: prophages, transposons	Information storage and processing; Cellular processes and signaling | Metabolism | |	PF00877 | PF10145 | PF20155	NLPC_P60 | PhageMin_Tail | TMP_3	NlpC/P60 family | Phage-related minor tail protein | Tape measure protein	CL0125 | |	Peptidase_CA | |
OG0007795	19	4	176	136	3.67045	0.0152841	0.0493922	0.022977	COG2852	YcjD	Very-short-patch-repair endonuclease	Replication, recombination and repair	Information storage and processing	PF04480	DUF559	Protein of unknown function (DUF559)	CL0236	PDDEXK

## Sheet: SGM_associate_orthogroups
TABLE S6 SGM associated orthogroups identified by OrthoFinder and Scoary statistical analysis.
Genes	Number_pos_present_in	Number_neg_present_in	Number_pos_not_present_in	Number_neg_not_present_in	Odds_ratio	Naive_p	Benjamini_H_p	Empirical_p	COG accession	COG_gene_symbol	COG_gene_description	COG_class_description	COG_class_summary	Pfam accession	Pfam_domain_symbol	Pfam_domain_description	Pfam_clan	Pfam_clan_description
OG0003696	16	139	179	1	0.000643061	1.29376e-74	8.16326e-72	0.016983						PF14011	ESX-1_EspG	EspG family
OG0004028	12	134	183	6	0.00293614	2.17643e-70	1.14971e-67	0.003996	COG1168	MalY	Bifunctional PLP-dependent enzyme with beta-cystathionase and maltose regulon repressor activities	Amino acid transport and metabolism; General function prediction only	Metabolism; Poorly characterized	PF00155 | PF04978	Aminotran_1_2 | DUF664	Aminotransferase class I and II | Protein of unknown function (DUF664)	CL0061 | CL0310	PLP_aminotran | DinB
OG0000436	12	133	183	7	0.00345125	5.42467e-69	2.46443e-66	0.000999001	COG4842	EsxA	Secreted virulence factor YukE/EsxA, WXG100 family	Defense mechanisms	Cellular processes and signaling	PF06013	WXG100	Proteins of 100 residues with WXG	CL0352	EsxAB
OG0000407	12	132	183	8	0.00397417	1.18857e-67	5.192e-65	0.000999001	COG4842	EsxA	Secreted virulence factor YukE/EsxA, WXG100 family	Defense mechanisms	Cellular processes and signaling	PF06013 | PF12484	WXG100 | PPE-SVP	Proteins of 100 residues with WXG | PPE-SVP subfamily C-terminal region	CL0352 |	EsxAB |
OG0004129	11	130	184	10	0.00459866	3.66381e-66	1.46006e-63	0.002997						PF05423	Mycobact_memb	Mycobacterium membrane protein
OG0003842	21	133	174	7	0.00635209	1.38639e-60	3.79421e-58	0.011988
OG0004027	19	130	176	10	0.0083042	1.57286e-58	3.84168e-56	0.001998						PF10921	DUF2710	Protein of unknown function (DUF2710)	CL0717	YbaB
OG0004171	13	125	182	15	0.00857143	2.07665e-58	5.0182e-56	0.000999001	COG4842	EsxA	Secreted virulence factor YukE/EsxA, WXG100 family	Defense mechanisms	Cellular processes and signaling	PF06013	WXG100	Proteins of 100 residues with WXG	CL0352	EsxAB
OG0003967	11	123	184	17	0.00826264	2.50104e-58	5.98011e-56	0.004995	COG2172	RsbW	Anti-sigma regulatory factor (Ser/Thr protein kinase)	Signal transduction mechanisms	Cellular processes and signaling	PF13581 | PF14417	HATPase_c_2 | MEDS	Histidine kinase-like ATPase domain | MEDS: MEthanogen/methylotroph, DcmR Sensory domain	CL0025 | CL0023	His_Kinase_A | P-loop_NTPase
OG0003977	21	131	174	9	0.00829166	4.78768e-58	1.12116e-55	0.023976						PF10904	DUF2694	Protein of unknown function (DUF2694)
OG0003652	28	135	167	5	0.0062098	1.29529e-57	3.00229e-55	0.003996	COG1982	LdcC	Arginine/lysine/ornithine decarboxylase	Amino acid transport and metabolism	Metabolism	PF01276 | PF03711	OKR_DC_1 | OKR_DC_1_C	Orn/Lys/Arg decarboxylase, major domain | Orn/Lys/Arg decarboxylase, C-terminal domain	CL0061 |	PLP_aminotran |
OG0003903	24	132	171	8	0.00850611	7.43139e-57	1.62311e-54	0.014985	COG1396 | COG1476	HipB | XRE	Transcriptional regulator, contains XRE-family HTH domain | DNA-binding transcriptional regulator, XRE-family HTH domain	Transcription | Transcription	Information storage and processing | Information storage and processing	PF01381 | PF13560	HTH_3 | HTH_31	Helix-turn-helix | Helix-turn-helix domain	CL0123 | CL0123	HTH | HTH
OG0003985	21	130	174	10	0.00928382	7.59973e-57	1.64408e-54	0.011988						PF10824	T7SS_ESX_EspC	Excreted virulence factor EspC, type VII ESX diderm	CL0352	EsxAB
OG0004200	13	123	182	17	0.00987224	2.46948e-56	5.1939e-54	0.000999001	COG4842	EsxA	Secreted virulence factor YukE/EsxA, WXG100 family	Defense mechanisms	Cellular processes and signaling	PF06013	WXG100	Proteins of 100 residues with WXG	CL0352	EsxAB
OG0003846	27	133	168	7	0.00845865	1.23721e-55	2.46519e-53	0.000999001						PF02467	Whib	Transcription factor WhiB
OG0003892	15	124	180	16	0.0107527	1.79959e-55	3.55458e-53	0.000999001	COG4290 | COG5651	| PPE	Guanyl-specific ribonuclease Sa | PPE-repeat protein	Nucleotide transport and metabolism | Function unknown	Metabolism | Poorly characterized	PF00545 | PF00823	Ribonuclease | PPE	ribonuclease | PPE family	| CL0352	| EsxAB
OG0004549	4	110	191	30	0.00571157	2.08396e-54	3.88009e-52	0.004995	COG1960	CaiA	Acyl-CoA dehydrogenase related to the alkylation response protein AidB	Lipid transport and metabolism	Metabolism	PF00441 | PF02770 | PF02771	Acyl-CoA_dh_1 | Acyl-CoA_dh_M | Acyl-CoA_dh_N	Acyl-CoA dehydrogenase, C-terminal domain | Acyl-CoA dehydrogenase, middle domain | Acyl-CoA dehydrogenase, N-terminal domain	CL0087 | | CL0544	Acyl-CoA_dh | | AcylCoA_ox_dh_N
OG0004537	5	110	190	30	0.00717703	4.14847e-53	6.68315e-51	0.00999001	COG1960	CaiA	Acyl-CoA dehydrogenase related to the alkylation response protein AidB	Lipid transport and metabolism	Metabolism	PF00441 | PF02771	Acyl-CoA_dh_1 | Acyl-CoA_dh_N	Acyl-CoA dehydrogenase, C-terminal domain | Acyl-CoA dehydrogenase, N-terminal domain	CL0087 | CL0544	Acyl-CoA_dh | AcylCoA_ox_dh_N
OG0004029	23	125	172	15	0.0160465	8.80988e-50	1.19117e-47	0.021978	COG0079 | COG0436 | COG1167	HisC | AspB | ARO8	Histidinol-phosphate/aromatic aminotransferase or cobyric acid decarboxylase | Aspartate/methionine/tyrosine aminotransferase | DNA-binding transcriptional regulator, MocR family, contains an aminotransferase domain	Amino acid transport and metabolism | Amino acid transport and metabolism | Transcription; Amino acid transport and metabolism	Metabolism | Metabolism | Information storage and processing; Metabolism	PF00155 | PF00392	Aminotran_1_2 | GntR	Aminotransferase class I and II | Bacterial regulatory proteins, gntR family	CL0061 | CL0123	PLP_aminotran | HTH
OG0004261	9	110	186	30	0.0131965	1.45682e-48	1.77913e-46	0.001998	COG0500 | COG4106	SmtA | Tam	SAM-dependent methyltransferase | Trans-aconitate methyltransferase	Secondary metabolites biosynthesis, transport and catabolism; General function prediction only | Energy production and conversion	Metabolism; Poorly characterized | Metabolism	PF08241 | PF08242 | PF13489 | PF13847	Methyltransf_11 | Methyltransf_12 | Methyltransf_23 | Methyltransf_31	Methyltransferase domain | Methyltransferase domain | Methyltransferase domain | Methyltransferase domain	CL0063 | CL0063 | CL0063 | CL0063	NADP_Rossmann | NADP_Rossmann | NADP_Rossmann | NADP_Rossmann
OG0004264	10	110	185	30	0.014742	1.5077e-47	1.69542e-45	0.033966	COG0842 | COG1668 | COG1682	YadH | NatB | TagG	ABC-type multidrug transport system, permease component | ABC-type Na+ efflux pump, permease component NatB | ABC-type polysaccharide/teichoic acid/polyol phosphate export permease	Defense mechanisms | Energy production and conversion; Inorganic ion transport and metabolism | Carbohydrate transport and metabolism	Cellular processes and signaling | Metabolism; Metabolism | Metabolism	PF12051 | PF12698	DUF3533 | ABC2_membrane_3	Protein of unknown function (DUF3533) | ABC-2 family transporter protein	CL0181 | CL0181	ABC-2 | ABC-2
OG0004847	1	95	194	45	0.00244167	3.09546e-47	3.41327e-45	0.041958
OG0003661	36	131	159	9	0.0155552	3.68915e-47	4.0288e-45	0.000999001	COG0500 | COG0742 | COG2242 | COG2518 | COG2813 | COG4122 | COG4123	SmtA | RsmD | CobL | Pcm | RsmC | TrmR | TrmN6	SAM-dependent methyltransferase | 16S rRNA G966 N2-methylase RsmD | Precorrin-6B methylase 2 | Protein-L-isoaspartate O-methyltransferase | 16S rRNA G1207 methylase RsmC | tRNA 5-hydroxyU34 O-methylase TrmR/YrrM | tRNA1(Val) A37 N6-methylase TrmN6	Secondary metabolites biosynthesis, transport and catabolism; General function prediction only | Translation, ribosomal structure and biogenesis | Coenzyme transport and metabolism | Posttranslational modification, protein turnover, chaperones | Translation, ribosomal structure and biogenesis | Translation, ribosomal structure and biogenesis | Translation, ribosomal structure and biogenesis	Metabolism; Poorly characterized | Information storage and processing | Metabolism | Cellular processes and signaling | Information storage and processing | Information storage and processing | Information storage and processing	PF03848 | PF05721 | PF13489 | PF13649	TehB | PhyH | Methyltransf_23 | Methyltransf_25	Tellurite resistance protein TehB | Phytanoyl-CoA dioxygenase (PhyH) | Methyltransferase domain | Methyltransferase domain	CL0063 | CL0029 | CL0063 | CL0063	NADP_Rossmann | Cupin | NADP_Rossmann | NADP_Rossmann
OG0003751	28	126	167	14	0.0186294	4.21254e-47	4.57837e-45	0.000999001	COG0318	MenE/FadK	O-succinylbenzoic acid-CoA ligase MenE or related acyl-CoA synthetase (AMP-forming)	Lipid transport and metabolism	Metabolism	PF00501 | PF13193	AMP-binding | AMP-binding_C	AMP-binding enzyme | AMP-binding enzyme C-terminal domain	CL0378 | CL0531	ANL | AMP-binding_C
OG0003484	26	124	169	16	0.0198511	1.44707e-46	1.5432e-44	0.014985						PF00934 | PF04185	PE | Phosphoesterase	PE family | Phosphoesterase family	CL0352 | CL0088	EsxAB | Alk_phosphatase
OG0004046	12	111	183	29	0.0171319	1.95157e-46	2.06186e-44	0.000999001						PF01814 | PF09339	Hemerythrin | HTH_IclR	Hemerythrin HHE cation binding domain | IclR helix-turn-helix domain	| CL0123	| HTH
OG0004935	0	91	195	49	0	2.6923e-46	2.7798e-44	0.000999001
OG0000628	57	139	138	1	0.00297154	7.41395e-46	7.55192e-44	0.002997						PF00648 | PF10774	Peptidase_C2 | DUF4226	Calpain family cysteine protease | Domain of unknown function (DUF4226)	CL0125 | CL0352	Peptidase_CA | EsxAB
OG0004993	0	89	195	51	0	6.36332e-45	6.15076e-43	0.000999001
OG0004422	12	109	183	31	0.0186494	7.79477e-45	7.47081e-43	0.001998	COG1028	FabG	NAD(P)-dependent dehydrogenase, short-chain alcohol dehydrogenase family	Lipid transport and metabolism	Metabolism	PF00106 | PF13561	adh_short | adh_short_C2	short chain dehydrogenase | Enoyl-(Acyl carrier protein) reductase	CL0063 | CL0063	NADP_Rossmann | NADP_Rossmann
OG0004286	12	109	183	31	0.0186494	7.79477e-45	7.47081e-43	0.00799201	COG0701 | COG3350	YraQ | YHS	Uncharacterized membrane protein YraQ, UPF0718 family | Heavy metal-bindng TRASH/YHS domain, predicted Cu/Ag metallochaperone	Function unknown | Inorganic ion transport and metabolism	Poorly characterized | Metabolism	PF03773 | PF04945	ArsP_1 | YHS	Predicted permease | YHS domain	CL0182 | CL0175	IT | TRASH
OG0005059	0	86	195	54	0	6.52167e-43	5.52761e-41	0.000999001
OG0003989	30	123	165	17	0.0251293	7.93054e-43	6.64732e-41	0.000999001	COG3585	MopI	Molybdopterin-binding protein MopI	Coenzyme transport and metabolism	Metabolism	PF03459	TOBE	TOBE domain	CL0021	OB
OG0003628	36	126	159	14	0.0251572	6.35908e-42	5.0155e-40	0.000999001						PF00934	PE	PE family	CL0352	EsxAB
OG0003451	36	125	159	15	0.0271698	8.39958e-41	6.25562e-39	0.000999001						PF10817	DUF2563	Protein of unknown function (DUF2563)	CL0352	EsxAB
OG0004262	20	112	175	28	0.0285714	1.39162e-40	1.02632e-38	0.000999001
OG0003514	46	130	149	10	0.0237481	4.84215e-40	3.45879e-38	0.000999001						PF14011	ESX-1_EspG	EspG family
OG0002553	55	134	140	6	0.0175906	7.73223e-40	5.45458e-38	0.011988	COG1366	SpoIIAA	Anti-anti-sigma regulatory factor (antagonist of anti-sigma factor)	Signal transduction mechanisms	Cellular processes and signaling	PF01740 | PF13466	STAS | STAS_2	STAS domain | STAS domain	CL0502 | CL0502	STAS | STAS
OG0004367	17	108	178	32	0.028298	8.19761e-40	5.76498e-38	0.001998	COG0646 | COG2040	MetH1 | MHT1	Methionine synthase I (cobalamin-dependent), methyltransferase domain | Homocysteine/selenocysteine methylase (S-methylmethionine-dependent)	Amino acid transport and metabolism | Amino acid transport and metabolism	Metabolism | Metabolism	PF02219 | PF02574	MTHFR | S-methyl_trans	Methylenetetrahydrofolate reductase | Homocysteine S-methyltransferase	CL0086 |	FAD_oxidored |
OG0004111	24	113	171	27	0.0335352	2.39607e-38	1.54621e-36	0.001998	COG0745	OmpR	DNA-binding response regulator, OmpR family, contains REC and winged-helix (wHTH) domain	Signal transduction mechanisms; Transcription	Cellular processes and signaling; Information storage and processing	PF00072 | PF00486	Response_reg | Trans_reg_C	Response regulator receiver domain | Transcriptional regulatory protein, C terminal	CL0304 | CL0123	CheY | HTH
OG0003931	28	116	167	24	0.0346892	4.10573e-38	2.61971e-36	0.000999001	COG1846 | COG3848	MarR | PykA2	DNA-binding transcriptional regulator, MarR family | Phosphohistidine swiveling domain of PEP-utilizing enzymes	Transcription | Signal transduction mechanisms	Information storage and processing | Cellular processes and signaling	PF00391 | PF13412 | PF13463	PEP-utilizers | HTH_24 | HTH_27	PEP-utilising enzyme, mobile domain | Winged helix-turn-helix DNA-binding | Winged helix DNA-binding domain	CL0364 | CL0123 | CL0123	Leu-IlvD | HTH | HTH
OG0004735	6	91	189	49	0.017094	6.93972e-38	4.36664e-36	0.000999001
OG0004714	8	94	187	46	0.0209353	8.29549e-38	5.19096e-36	0.00799201	COG0346	GloA	Catechol 2,3-dioxygenase or related enzyme, vicinal oxygen chelate (VOC) family	Secondary metabolites biosynthesis, transport and catabolism	Metabolism	PF00903	Glyoxalase	Glyoxalase/Bleomycin resistance protein/Dioxygenase superfamily	CL0104	Glyoxalase
OG0003895	28	115	167	25	0.0364488	2.30755e-37	1.42435e-35	0.000999001	COG0300 | COG1028 | COG4221	YqjQ | FabG | YdfG	Short-chain dehydrogenase | NAD(P)-dependent dehydrogenase, short-chain alcohol dehydrogenase family | NADP-dependent 3-hydroxy acid dehydrogenase YdfG	General function prediction only | Lipid transport and metabolism | Energy production and conversion	Poorly characterized | Metabolism | Metabolism	PF00106	adh_short	short chain dehydrogenase	CL0063	NADP_Rossmann
OG0003894	31	116	164	24	0.0391085	3.03462e-36	1.7451e-34	0.000999001	COG0574 | COG3848	PpsA | PykA2	Phosphoenolpyruvate synthase/pyruvate phosphate dikinase | Phosphohistidine swiveling domain of PEP-utilizing enzymes	Carbohydrate transport and metabolism | Signal transduction mechanisms	Metabolism | Cellular processes and signaling	PF00391 | PF01326 | PF02896	PEP-utilizers | PPDK_N | PEP-utilizers_C	PEP-utilising enzyme, mobile domain | Pyruvate phosphate dikinase, AMP/ATP-binding domain | PEP-utilising enzyme, PEP-binding domain	CL0364 | CL0179 | CL0151	Leu-IlvD | ATP-grasp | PK_TIM
OG0003813	41	123	154	17	0.0367965	3.76047e-36	2.15705e-34	0.001998	COG0031 | COG0110 | COG1045	CysK | WbbJ | CysE	Cysteine synthase | Acetyltransferase, isoleucine patch superfamily | Serine acetyltransferase	Amino acid transport and metabolism | General function prediction only | Amino acid transport and metabolism	Metabolism | Poorly characterized | Metabolism	PF00132 | PF00291 | PF06426 | PF14602	Hexapep | PALP | SATase_N | Hexapep_2	Bacterial transferase hexapeptide (six repeats) | Pyridoxal-phosphate dependent enzyme | Serine acetyltransferase, N-terminal | Hexapeptide repeat of succinyl-transferase	CL0536 | CL0063 | | CL0536	HEXAPEP | NADP_Rossmann | | HEXAPEP
OG0004113	23	108	172	32	0.039621	2.35847e-35	1.2909e-33	0.000999001	COG2186	FadR	DNA-binding transcriptional regulator, FadR family	Transcription	Information storage and processing	PF00392 | PF07729	GntR | FCD	Bacterial regulatory proteins, gntR family | FCD domain	CL0123 | CL0388	HTH | FadR-C
OG0004076	26	110	169	30	0.041958	1.20771e-34	6.249e-33	0.023976	COG0235	AraD	5-methylthioribulose/5-deoxyribulose/Fuculose 1-phosphate aldolase (methionine salvage, sugar degradation)	Amino acid transport and metabolism; Carbohydrate transport and metabolism	Metabolism; Metabolism	PF00596	Aldolase_II	Class II Aldolase and Adducin N-terminal domain
OG0004904	7	87	188	53	0.0226828	2.68732e-34	1.36866e-32	0.000999001	COG3631 | COG4875	YesE | CaMKIID	Ketosteroid isomerase-related protein | Protein kinase association domain CaMKII_AD, NTF2-like superfamily	General function prediction only | Posttranslational modification, protein turnover, chaperones	Poorly characterized | Cellular processes and signaling	PF12680	SnoaL_2	SnoaL-like domain	CL0051	NTF2
OG0004301	17	100	178	40	0.0382022	3.68897e-34	1.86211e-32	0.000999001	COG0204	PlsC	1-acyl-sn-glycerol-3-phosphate acyltransferase	Lipid transport and metabolism	Metabolism	PF01553 | PF03982	Acyltransferase | DAGAT	Acyltransferase | Diacylglycerol acyltransferase	CL0228 | CL0228	Acyltransferase | Acyltransferase
OG0004937	5	83	190	57	0.0180723	6.42362e-34	3.19984e-32	0.03996	COG0183	PaaJ	Acetyl-CoA acetyltransferase	Lipid transport and metabolism	Metabolism
OG0004155	28	109	167	31	0.0476844	6.5469e-33	3.09819e-31	0.00699301	COG0300 | COG4221	YqjQ | YdfG	Short-chain dehydrogenase | NADP-dependent 3-hydroxy acid dehydrogenase YdfG	General function prediction only | Energy production and conversion	Poorly characterized | Metabolism	PF00106 | PF00440	adh_short | TetR_N	short chain dehydrogenase | Bacterial regulatory proteins, tetR family	CL0063 | CL0123	NADP_Rossmann | HTH
OG0004958	7	84	188	56	0.0248227	1.83716e-32	8.51656e-31	0.001998						PF14016	DUF4232	Protein of unknown function (DUF4232)
OG0004596	15	95	180	45	0.0394737	3.73844e-32	1.69161e-30	0.00699301	COG0538	Icd	Isocitrate dehydrogenase	Energy production and conversion	Metabolism	PF00180	Iso_dh	Isocitrate/isopropylmalate dehydrogenase	CL0270	Iso_DH
OG0004442	19	99	176	41	0.0447084	4.35097e-32	1.95707e-30	0.000999001	COG3315	YktD	O-Methyltransferase involved in polyketide biosynthesis	Secondary metabolites biosynthesis, transport and catabolism	Metabolism	PF04072	LCM	Leucine carboxyl methyltransferase	CL0063	NADP_Rossmann
OG0003522	60	129	135	11	0.0378984	4.95171e-32	2.20978e-30	0.017982						PF13354	Beta-lactamase2	Beta-lactamase enzyme family	CL0013	Beta-lactamase
OG0000613	94	140	101	0	0	9.17996e-31	3.87589e-29	0.000999001						PF08817 | PF19053	YukD | EccD	WXG100 protein secretion system (Wss), protein YukD | EccD-like transmembrane domain	CL0072 |	Ubiquitin |
OG0000027	94	140	101	0	0	9.17996e-31	3.87589e-29	0.000999001						PF05305	DUF732	Protein of unknown function (DUF732)
OG0002745	45	119	150	21	0.0529412	9.53355e-31	4.01771e-29	0.000999001	COG2041 | COG3915 | COG4117	MsrP | | YdhU	Molybdopterin-dependent catalytic subunit of periplasmic DMSO/TMAO and protein-methionine-sulfoxide reductases | Uncharacterized conserved protein | Thiosulfate reductase cytochrome b subunit	Energy production and conversion | Function unknown | Inorganic ion transport and metabolism	Metabolism | Poorly characterized | Metabolism	PF00174 | PF01292	Oxidored_molyb | Ni_hydr_CYTB	Oxidoreductase molybdopterin binding domain | Prokaryotic cytochrome b561	CL0072 | CL0328	Ubiquitin | 2heme_cytochrom
OG0004788	7	81	188	59	0.0271211	1.10225e-30	4.6195e-29	0.000999001	COG2303 | COG4992	BetA | ArgD	Choline dehydrogenase or related flavoprotein | Acetylornithine/succinyldiaminopimelate/putrescine aminotransferase	Lipid transport and metabolism; General function prediction only | Amino acid transport and metabolism	Metabolism; Poorly characterized | Metabolism	PF00202 | PF00732 | PF05199 | PF13618	Aminotran_3 | GMC_oxred_N | GMC_oxred_C | Gluconate_2-dh3	Aminotransferase class-III | GMC oxidoreductase | GMC oxidoreductase | Gluconate 2-dehydrogenase subunit 3	CL0061 | CL0063 | |	PLP_aminotran | NADP_Rossmann | |
OG0004548	15	92	180	48	0.0434783	1.70518e-30	7.06808e-29	0.000999001
OG0004538	9	83	186	57	0.0332297	5.02673e-30	2.03533e-28	0.003996
OG0004226	26	103	169	37	0.0552651	6.40843e-30	2.58098e-28	0.000999001	COG0189 | COG0439 | COG1181	LysX | AccC | DdlA	Glutathione synthase, LysX or RimK-type ligase, ATP-grasp superfamily | Biotin carboxylase | D-alanine-D-alanine ligase or related ATP-grasp enzyme	Amino acid transport and metabolism; Coenzyme transport and metabolism; Translation, ribosomal structure and biogenesis; Secondary metabolites biosynthesis, transport and catabolism | Lipid transport and metabolism | Cell wall/membrane/envelope biogenesis; General function prediction only	Metabolism; Metabolism; Information storage and processing; Metabolism | Metabolism | Cellular processes and signaling; Poorly characterized	PF02786	CPSase_L_D2	Carbamoyl-phosphate synthase L chain, ATP binding domain	CL0179	ATP-grasp
OG0003351	79	135	116	5	0.0252235	9.80183e-30	3.88566e-28	0.00899101
OG0004781	12	86	183	54	0.0411742	3.41661e-29	1.31539e-27	0.000999001	COG3307	RfaL	O-antigen ligase	Cell wall/membrane/envelope biogenesis	Cellular processes and signaling	PF04932	Wzy_C	O-Antigen ligase	CL0499	O-anti_assembly
OG0004982	8	80	187	60	0.0320856	3.51437e-29	1.35074e-27	0.000999001	COG3832 | COG5637	YndB |	Chalcone/flavanone-binding protein YndB, AHSA1/START/SRPBCC domain | Uncharacterized protein, contains SRPBCC domain	Lipid transport and metabolism | Function unknown	Metabolism | Poorly characterized	PF03364	Polyketide_cyc	Polyketide cyclase / dehydrase and lipid transport	CL0209	Bet_v_1_like
OG0005622	0	63	195	77	0	3.9379e-29	1.51097e-27	0.021978						PF05481	Myco_19_kDa	Mycobacterium 19 kDa lipoprotein antigen
OG0004175	30	105	165	35	0.0606061	4.76686e-29	1.81982e-27	0.000999001	COG0318	MenE/FadK	O-succinylbenzoic acid-CoA ligase MenE or related acyl-CoA synthetase (AMP-forming)	Lipid transport and metabolism	Metabolism	PF00501 | PF13193	AMP-binding | AMP-binding_C	AMP-binding enzyme | AMP-binding enzyme C-terminal domain	CL0378 | CL0531	ANL | AMP-binding_C
OG0002721	99	140	96	0	0	5.72784e-29	2.17572e-27	0.001998	COG1285	SapB	Magnesium uptake protein YhiD/SapB, involved in acid resistance	Inorganic ion transport and metabolism	Metabolism	PF02308	MgtC	MgtC family
OG0003697	39	112	156	28	0.0625	1.16289e-28	4.35175e-27	0.011988	COG1028	FabG	NAD(P)-dependent dehydrogenase, short-chain alcohol dehydrogenase family	Lipid transport and metabolism	Metabolism	PF00106 | PF13561	adh_short | adh_short_C2	short chain dehydrogenase | Enoyl-(Acyl carrier protein) reductase	CL0063 | CL0063	NADP_Rossmann | NADP_Rossmann
OG0004745	10	82	185	58	0.0382334	1.34476e-28	5.02403e-27	0.000999001
OG0005300	0	62	195	78	0	1.37827e-28	5.12395e-27	0.028971						PF13240	zinc_ribbon_2	zinc-ribbon domain	CL0167	Zn_Beta_Ribbon
OG0005518	0	62	195	78	0	1.37827e-28	5.12395e-27	0.037962						PF11021	DUF2613	Protein of unknown function (DUF2613)
OG0004440	18	92	177	48	0.0530582	2.73626e-28	1.00411e-26	0.000999001	COG0662 | COG4101	ManC | RmlC	Mannose-6-phosphate isomerase, cupin superfamily | Uncharacterized conserved protein, RmlC-like cupin domain	Carbohydrate transport and metabolism | General function prediction only	Metabolism | Poorly characterized	PF07883	Cupin_2	Cupin domain	CL0029	Cupin
OG0004348	26	100	169	40	0.0615385	3.4013e-28	1.24213e-26	0.003996	COG1359	YgiN	Quinol monooxygenase YgiN	Energy production and conversion	Metabolism	PF03992 | PF04075	ABM | F420H2_quin_red	Antibiotic biosynthesis monooxygenase | F420H(2)-dependent quinone reductase	CL0032 | CL0336	Dim_A_B_barrel | FMN-binding
OG0005487	0	61	195	79	0	4.78031e-28	1.74014e-26	0.001998	COG1117 | COG1122 | COG1126	PstB | EcfA2 | GlnQ	ABC-type phosphate transport system, ATPase component | Energy-coupling factor transporter ATP-binding protein EcfA2 | ABC-type polar amino acid transport system, ATPase component	Inorganic ion transport and metabolism | Inorganic ion transport and metabolism; General function prediction only | Amino acid transport and metabolism	Metabolism | Metabolism; Poorly characterized | Metabolism	PF00005	ABC_tran	ABC transporter	CL0023	P-loop_NTPase
OG0005562	0	61	195	79	0	4.78031e-28	1.74014e-26	0.000999001
OG0004846	12	83	183	57	0.0450326	1.52762e-27	5.42186e-26	0.002997	COG2899	TerC2	Uncharacterized TerC-related membrane protein, DUF475 domain	Inorganic ion transport and metabolism	Metabolism	PF04332	DUF475	Protein of unknown function (DUF475)	CL0292	LysE
OG0003729	40	110	155	30	0.0703812	7.00269e-27	2.42849e-25	0.00999001
OG0005804	0	57	195	83	0	6.33513e-26	2.11001e-24	0.00699301	COG2116	FocA	Formate/nitrite transporter FocA, FNT family	Inorganic ion transport and metabolism	Metabolism	PF01226	Form_Nir_trans	Formate/nitrite transporter	CL0716	Aquaporin-like
OG0003420	45	112	150	28	0.075	6.64253e-26	2.20592e-24	0.00899101	COG1249	Lpd	Dihydrolipoamide dehydrogenase (E3) component of pyruvate/2-oxoglutarate dehydrogenase complex or glutathione oxidoreductase	Energy production and conversion	Metabolism	PF02852 | PF07992	Pyr_redox_dim | Pyr_redox_2	Pyridine nucleotide-disulphide oxidoreductase, dimerisation domain | Pyridine nucleotide-disulphide oxidoreductase	CL0608 | CL0063	Reductase_C | NADP_Rossmann
OG0003547	59	121	136	19	0.0681211	6.87961e-26	2.28132e-24	0.000999001	COG0500 | COG2226	SmtA | UbiE	SAM-dependent methyltransferase | Ubiquinone/menaquinone biosynthesis C-methylase UbiE/MenG	Secondary metabolites biosynthesis, transport and catabolism; General function prediction only | Coenzyme transport and metabolism	Metabolism; Poorly characterized | Metabolism	PF08241	Methyltransf_11	Methyltransferase domain	CL0063	NADP_Rossmann
OG0004189	33	102	162	38	0.0758896	1.7806e-25	5.86178e-24	0.001998	COG0596	MenH	2-succinyl-6-hydroxy-2,4-cyclohexadiene-1-carboxylate synthase MenH and related esterases, alpha/beta hydrolase fold	Coenzyme transport and metabolism; General function prediction only	Metabolism; Poorly characterized	PF00561 | PF12697	Abhydrolase_1 | Abhydrolase_6	alpha/beta hydrolase fold | Alpha/beta hydrolase family	CL0028 | CL0028	AB_hydrolase | AB_hydrolase
OG0005820	0	56	195	84	0	2.10417e-25	6.90697e-24	0.00799201	COG0627	FrmB	S-formylglutathione hydrolase FrmB	Defense mechanisms	Cellular processes and signaling	PF00756	Esterase	Putative esterase	CL0028	AB_hydrolase
OG0004612	4	66	191	74	0.0234809	2.23104e-25	7.29181e-24	0.000999001
OG0000341	69	125	126	15	0.0657143	8.81215e-25	2.81135e-23	0.000999001	COG2124	CypX	Cytochrome P450	Secondary metabolites biosynthesis, transport and catabolism; Defense mechanisms	Metabolism; Cellular processes and signaling	PF00067 | PF13459	p450 | Fer4_15	Cytochrome P450 | 4Fe-4S single cluster domain	| CL0344	| 4Fe-4S
OG0003639	56	117	139	23	0.0791982	2.97317e-24	9.26415e-23	0.003996	COG1804	CaiB	Crotonobetainyl-CoA:carnitine CoA-transferase CaiB and related acyl-CoA transferases	Lipid transport and metabolism	Metabolism	PF02515	CoA_transf_3	CoA-transferase family III
OG0004378	26	93	169	47	0.0777502	4.21154e-24	1.30334e-22	0.035964	COG3387	SGA1	Glucoamylase (glucan-1,4-alpha-glucosidase), GH15 family	Carbohydrate transport and metabolism	Metabolism	PF00723 | PF19291	Glyco_hydro_15 | TREH_N	Glycosyl hydrolases family 15 | Trehalase-like, N-terminal	CL0059 |	6_Hairpin |
OG0004832	0	53	195	87	0	7.34104e-24	2.2204e-22	0.000999001
OG0003620	40	105	155	35	0.0860215	1.00421e-23	3.02129e-22	0.047952	COG1141	Fer	Ferredoxin	Energy production and conversion	Metabolism	PF13459	Fer4_15	4Fe-4S single cluster domain	CL0344	4Fe-4S
OG0004443	24	90	171	50	0.0779727	1.44244e-23	4.26628e-22	0.000999001	COG2070	YrpB	NAD(P)H-dependent flavin oxidoreductase YrpB, nitropropane dioxygenase family	General function prediction only	Poorly characterized	PF03060	NMO	Nitronate monooxygenase	CL0036	TIM_barrel
OG0003012	70	124	125	16	0.0722581	2.14774e-23	6.29496e-22	0.000999001	COG0293 | COG0500 | COG2226 | COG2230 | COG2242 | COG4106 | COG4122 | COG4798	RlmE | SmtA | UbiE | Cfa | CobL | Tam | TrmR |	23S rRNA U2552 (ribose-2'-O)-methylase RlmE/FtsJ | SAM-dependent methyltransferase | Ubiquinone/menaquinone biosynthesis C-methylase UbiE/MenG | Cyclopropane fatty-acyl-phospholipid synthase and related methyltransferases | Precorrin-6B methylase 2 | Trans-aconitate methyltransferase | tRNA 5-hydroxyU34 O-methylase TrmR/YrrM | Predicted methyltransferase	Translation, ribosomal structure and biogenesis | Secondary metabolites biosynthesis, transport and catabolism; General function prediction only | Coenzyme transport and metabolism | Lipid transport and metabolism | Coenzyme transport and metabolism | Energy production and conversion | Translation, ribosomal structure and biogenesis | General function prediction only	Information storage and processing | Metabolism; Poorly characterized | Metabolism | Metabolism | Metabolism | Metabolism | Information storage and processing | Poorly characterized	PF01209 | PF08241 | PF11716 | PF13489 | PF13649 | PF13847	Ubie_methyltran | Methyltransf_11 | MDMPI_N | Methyltransf_23 | Methyltransf_25 | Methyltransf_31	ubiE/COQ5 methyltransferase family | Methyltransferase domain | Mycothiol maleylpyruvate isomerase N-terminal domain | Methyltransferase domain | Methyltransferase domain | Methyltransferase domain	CL0063 | CL0063 | CL0310 | CL0063 | CL0063 | CL0063	NADP_Rossmann | NADP_Rossmann | DinB | NADP_Rossmann | NADP_Rossmann | NADP_Rossmann
OG0003814	44	107	151	33	0.0898682	2.89069e-23	8.41821e-22	0.000999001	COG0300 | COG1028 | COG4221	YqjQ | FabG | YdfG	Short-chain dehydrogenase | NAD(P)-dependent dehydrogenase, short-chain alcohol dehydrogenase family | NADP-dependent 3-hydroxy acid dehydrogenase YdfG	General function prediction only | Lipid transport and metabolism | Energy production and conversion	Poorly characterized | Metabolism | Metabolism	PF00106	adh_short	short chain dehydrogenase	CL0063	NADP_Rossmann
OG0003932	45	107	150	33	0.0925234	8.67864e-23	2.44282e-21	0.016983						PF07992 | PF13454	Pyr_redox_2 | NAD_binding_9	Pyridine nucleotide-disulphide oxidoreductase | FAD-NAD(P)-binding	CL0063 | CL0063	NADP_Rossmann | NADP_Rossmann
OG0004110	40	103	155	37	0.0927028	1.10671e-22	3.09593e-21	0.000999001						PF14362	DUF4407	Domain of unknown function (DUF4407)
OG0003664	68	121	127	19	0.0840763	4.51917e-22	1.21771e-20	0.000999001	COG1085	GalT	Galactose-1-phosphate uridylyltransferase	Carbohydrate transport and metabolism	Metabolism	PF01087 | PF02744	GalP_UDP_transf | GalP_UDP_tr_C	Galactose-1-phosphate uridyl transferase, N-terminal domain | Galactose-1-phosphate uridyl transferase, C-terminal domain	CL0265 | CL0265	HIT | HIT
OG0005551	5	61	190	79	0.0340811	7.9465e-22	2.11612e-20	0.002997
OG0004522	26	89	169	51	0.088159	8.67524e-22	2.30747e-20	0.000999001	COG0778	NfnB	Nitroreductase	Energy production and conversion	Metabolism	PF00881	Nitroreductase	Nitroreductase family	CL0529	FMN-dep-NRtase
OG0003300	70	121	125	19	0.0879339	1.76801e-21	4.61084e-20	0.002997
OG0000989	54	111	141	29	0.100058	2.11357e-21	5.49941e-20	0.010989	COG3485	PcaH	Protocatechuate 3,4-dioxygenase beta subunit	Secondary metabolites biosynthesis, transport and catabolism	Metabolism	PF00775 | PF12391	Dioxygenase_C | PCDO_beta_N	Dioxygenase | Protocatechuate 3,4-dioxygenase beta subunit N terminal	CL0287 |	Transthyretin |
OG0005606	0	48	195	92	0	2.3389e-21	6.06484e-20	0.000999001						PF00652	Ricin_B_lectin	Ricin-type beta-trefoil lectin domain	CL0066	Trefoil
OG0003310	65	118	130	22	0.0932203	2.62534e-21	6.78437e-20	0.010989	COG1764 | COG1765	OsmC | YhfA	Organic hydroperoxide reductase OsmC/OhrA | Uncharacterized OsmC-related protein	Defense mechanisms | General function prediction only	Cellular processes and signaling | Poorly characterized	PF02566	OsmC	OsmC-like protein
OG0005232	10	68	185	72	0.0572337	3.63594e-21	9.30071e-20	0.012987						PF19812	DUF6295	Family of unknown function (DUF6295)
OG0003572	53	110	142	30	0.101793	4.13269e-21	1.05122e-19	0.000999001	COG0318 | COG1022	MenE/FadK | FAA1	O-succinylbenzoic acid-CoA ligase MenE or related acyl-CoA synthetase (AMP-forming) | Long-chain acyl-CoA synthetase (AMP-forming)	Lipid transport and metabolism | Lipid transport and metabolism	Metabolism | Metabolism	PF00501	AMP-binding	AMP-binding enzyme	CL0378	ANL
OG0004075	33	94	162	46	0.0996848	4.65357e-21	1.18239e-19	0.000999001	COG1881	PEBP	Uncharacterized conserved protein, phosphatidylethanolamine-binding protein (PEBP) family	General function prediction only	Poorly characterized	PF01161	PBP	Phosphatidylethanolamine-binding protein
OG0005523	6	61	189	79	0.0411137	6.31209e-21	1.59487e-19	0.013986	COG0775	MtnN	Nucleoside phosphorylase/nucleosidase, includes 5'-methylthioadenosine/S-adenosylhomocysteine nucleosidase MtnN and futalosine hydrolase MqnB	Nucleotide transport and metabolism; Coenzyme transport and metabolism	Metabolism; Metabolism	PF01048 | PF07859	PNP_UDP_1 | Abhydrolase_3	Phosphorylase superfamily | alpha/beta hydrolase fold	CL0408 | CL0028	PUP | AB_hydrolase
OG0003878	7	62	188	78	0.0468428	1.43222e-20	3.54776e-19	0.000999001	COG3619	YoaK	Uncharacterized membrane protein YoaK, UPF0700 family	Function unknown	Poorly characterized	PF06912	DUF1275	Protein of unknown function (DUF1275)	CL0142	Membrane_trans
OG0003258	101	134	94	6	0.0481105	2.07506e-20	5.1178e-19	0.003996	COG2128	YciW	Alkylhydroperoxidase family enzyme, contains CxxC motif	Inorganic ion transport and metabolism	Metabolism	PF02627	CMD	Carboxymuconolactone decarboxylase family	CL0423	AhpD-like
OG0003921	39	98	156	42	0.107143	2.11503e-20	5.20508e-19	0.02997	COG3599	DivIVA	Cell division septum initiation protein DivIVA, interacts with FtsZ and MinD	Cell cycle control, cell division, chromosome partitioning	Cellular processes and signaling	PF05103	DivIVA	DivIVA protein
OG0005623	0	46	195	94	0	2.22685e-20	5.45073e-19	0.017982
OG0003516	63	115	132	25	0.103755	3.38584e-20	8.17315e-19	0.004995	COG2030	MaoC	Acyl-CoA dehydratase PaaZ	Lipid transport and metabolism	Metabolism	PF01575	MaoC_dehydratas	MaoC like domain	CL0050	HotDog
OG0002955	87	128	108	12	0.0755208	3.55798e-20	8.57456e-19	0.000999001
OG0004412	26	85	169	55	0.0995475	6.28252e-20	1.4912e-18	0.026973	COG0732	HsdS	Restriction endonuclease S subunit	Defense mechanisms	Cellular processes and signaling	PF01420	Methylase_S	Type I restriction modification DNA specificity domain	CL0477	TRD
OG0006251	0	45	195	95	0	6.79774e-20	1.60343e-18	0.035964						PF13828	DUF4190	Domain of unknown function (DUF4190)
OG0002980	120	139	75	1	0.0115108	8.61761e-20	2.01388e-18	0.010989	COG0366	AmyA	Glycosidase/amylase (phosphorylase)	Carbohydrate transport and metabolism	Metabolism	PF00128 | PF16657	Alpha-amylase | Malt_amylase_C	Alpha amylase, catalytic domain | Maltogenic Amylase, C-terminal domain	CL0058 | CL0369	Glyco_hydro_tim | GHD
OG0000718	71	119	124	21	0.101044	1.31377e-19	3.04512e-18	0.000999001	COG0451 | COG0574 | COG0702 | COG1091 | COG3848	WcaG | PpsA | YbjT | RfbD | PykA2	Nucleoside-diphosphate-sugar epimerase | Phosphoenolpyruvate synthase/pyruvate phosphate dikinase | Uncharacterized conserved protein YbjT, contains NAD(P)-binding and DUF2867 domains | dTDP-4-dehydrorhamnose reductase | Phosphohistidine swiveling domain of PEP-utilizing enzymes	Cell wall/membrane/envelope biogenesis | Carbohydrate transport and metabolism | General function prediction only | Cell wall/membrane/envelope biogenesis | Signal transduction mechanisms	Cellular processes and signaling | Metabolism | Poorly characterized | Cellular processes and signaling | Cellular processes and signaling	PF00391 | PF01326 | PF01370 | PF13460	PEP-utilizers | PPDK_N | Epimerase | NAD_binding_10	PEP-utilising enzyme, mobile domain | Pyruvate phosphate dikinase, AMP/ATP-binding domain | NAD dependent epimerase/dehydratase family | NAD(P)H-binding	CL0364 | CL0179 | CL0063 | CL0063	Leu-IlvD | ATP-grasp | NADP_Rossmann | NADP_Rossmann
OG0005101	0	44	195	96	0	2.06057e-19	4.72785e-18	0.001998	COG0226	PstS	ABC-type phosphate transport system, periplasmic component	Inorganic ion transport and metabolism	Metabolism	PF12849	PBP_like_2	PBP superfamily domain	CL0177	PBP
OG0003861	49	104	146	36	0.116175	2.4341e-19	5.54569e-18	0.003996
OG0002542	122	139	73	1	0.0120233	2.56383e-19	5.82956e-18	0.00599401	COG1028 | COG1359	FabG | YgiN	NAD(P)-dependent dehydrogenase, short-chain alcohol dehydrogenase family | Quinol monooxygenase YgiN	Lipid transport and metabolism | Energy production and conversion	Metabolism | Metabolism	PF03992 | PF13561	ABM | adh_short_C2	Antibiotic biosynthesis monooxygenase | Enoyl-(Acyl carrier protein) reductase	CL0032 | CL0063	Dim_A_B_barrel | NADP_Rossmann
OG0005173	13	68	182	72	0.0756303	4.52325e-19	1.01427e-17	0.012987						PF20341	DUF6636	Family of unknown function (DUF6636)
OG0004239	24	81	171	59	0.102231	5.2005e-19	1.16498e-17	0.024975	COG2345		Predicted transcriptional regulator, ArsR family	Transcription	Information storage and processing	PF12840	HTH_20	Helix-turn-helix domain	CL0123	HTH
OG0005604	6	56	189	84	0.047619	1.54396e-18	3.36897e-17	0.002997	COG0693	YajL	Protein/nucleotide deglycase, PfpI/YajL/DJ-1 family (repair of methylglyoxal-glycated proteins and nucleic acids)	Defense mechanisms	Cellular processes and signaling	PF17124	ThiJ_like	ThiJ/PfpI family-like	CL0014	Glutaminase_I
OG0003988	40	95	155	45	0.122241	1.75462e-18	3.82497e-17	0.001998	COG1414	IclR	DNA-binding transcriptional regulator, IclR family	Transcription	Information storage and processing	PF09339 | PF12802	HTH_IclR | MarR_2	IclR helix-turn-helix domain | MarR family	CL0123 | CL0123	HTH | HTH
OG0006491	0	42	195	98	0	1.85455e-18	4.02044e-17	0.000999001
OG0004490	22	77	173	63	0.104046	3.70417e-18	7.90049e-17	0.000999001						PF13924	Lipocalin_5	Lipocalin-like domain	CL0116	Calycin
OG0002811	108	134	87	6	0.0555841	4.29276e-18	9.13016e-17	0.000999001	COG0477 | COG2271 | COG2814	ProP | UhpC | AraJ	MFS family permease, includes anhydromuropeptide permease AmpG | Sugar phosphate permease | Predicted arabinose efflux permease AraJ, MFS family	Carbohydrate transport and metabolism; Amino acid transport and metabolism; Inorganic ion transport and metabolism; General function prediction only | Carbohydrate transport and metabolism | Carbohydrate transport and metabolism	Metabolism; Metabolism; Metabolism; Poorly characterized | Metabolism | Metabolism	PF00083 | PF07690	Sugar_tr | MFS_1	Sugar (and other) transporter | Major Facilitator Superfamily	CL0015 | CL0015	MFS | MFS
OG0003707	11	63	184	77	0.0730676	4.43246e-18	9.40967e-17	0.001998						PF13827	DUF4189	Domain of unknown function (DUF4189)
OG0006530	0	41	195	99	0	5.50746e-18	1.16374e-16	0.001998
OG0006206	0	41	195	99	0	5.50746e-18	1.16374e-16	0.003996
OG0003333	71	116	124	24	0.118465	5.62527e-18	1.18753e-16	0.002997	COG2030	MaoC	Acyl-CoA dehydratase PaaZ	Lipid transport and metabolism	Metabolism	PF01575 | PF13452	MaoC_dehydratas | MaoC_dehydrat_N	MaoC like domain | N-terminal half of MaoC dehydratase	CL0050 | CL0050	HotDog | HotDog
OG0003491	82	122	113	18	0.107065	7.74057e-18	1.62352e-16	0.000999001	COG2141	SsuD	Flavin-dependent oxidoreductase, luciferase family (includes alkanesulfonate monooxygenase SsuD and methylene tetrahydromethanopterin reductase)	Coenzyme transport and metabolism; General function prediction only	Metabolism; Poorly characterized	PF00296	Bac_luciferase	Luciferase-like monooxygenase
OG0005045	17	70	178	70	0.0955056	2.15895e-17	4.43004e-16	0.000999001
OG0004749	23	75	172	65	0.115891	9.71599e-17	1.88793e-15	0.000999001	COG3173	YcbJ	Predicted kinase, aminoglycoside phosphotransferase (APT) family	General function prediction only	Poorly characterized	PF01636	APH	Phosphotransferase enzyme family	CL0016	PKinase
OG0003802	54	102	141	38	0.142678	1.66682e-16	3.19508e-15	0.000999001	COG1835 | COG3274 | COG3594	OafA | WecH | NolL	Peptidoglycan/LPS O-acetylase OafA/YrhL, contains acyltransferase and SGNH-hydrolase domains | Surface polysaccharide O-acyltransferase WecH | Fucose 4-O-acetylase or related acetyltransferase	Cell wall/membrane/envelope biogenesis | Cell wall/membrane/envelope biogenesis | Carbohydrate transport and metabolism	Cellular processes and signaling | Cellular processes and signaling | Metabolism	PF01757	Acyl_transf_3	Acyltransferase family	CL0316	Acyl_transf_3
OG0005463	10	58	185	82	0.0764212	1.84662e-16	3.52784e-15	0.014985	COG0451	WcaG	Nucleoside-diphosphate-sugar epimerase	Cell wall/membrane/envelope biogenesis	Cellular processes and signaling	PF16363	GDP_Man_Dehyd	GDP-mannose 4,6 dehydratase	CL0063	NADP_Rossmann
OG0002903	91	124	104	16	0.112903	3.25504e-16	6.15126e-15	0.000999001	COG1309	AcrR	DNA-binding protein, AcrR family, includes nucleoid occlusion protein SlmA	Transcription	Information storage and processing	PF00440 | PF16859 | PF17918 | PF17932 | PF19352	TetR_N | TetR_C_11 | TetR_C_15 | TetR_C_24 | TetR_C_38	Bacterial regulatory proteins, tetR family | Tetracyclin repressor-like, C-terminal domain | Tetracyclin repressor-like, C-terminal domain | Tetracyclin repressor-like, C-terminal domain | Tetracyclin repressor-like, C-terminal domain	CL0123 | CL0174 | CL0174 | CL0174 | CL0174	HTH | TetR_C | TetR_C | TetR_C | TetR_C
OG0004329	28	79	167	61	0.129463	3.32033e-16	6.26943e-15	0.000999001
OG0004621	29	80	166	60	0.131024	3.81276e-16	7.18134e-15	0.000999001	COG0709	SelD	Selenophosphate synthase	Amino acid transport and metabolism	Metabolism	PF00586 | PF02769	AIRS | AIRS_C	AIR synthase related protein, N-terminal domain | AIR synthase related protein, C-terminal domain
OG0006310	0	37	195	103	0	4.01124e-16	7.51157e-15	0.000999001	COG1937 | COG2608	FrmR | CopZ	DNA-binding transcriptional regulator, FrmR family | Copper chaperone CopZ	Transcription | Inorganic ion transport and metabolism	Information storage and processing | Metabolism	PF00403 | PF02583	HMA | Trns_repr_metal	Heavy-metal-associated domain | Metal-sensitive transcriptional repressor	CL0704 |	HMA |
OG0006776	0	37	195	103	0	4.01124e-16	7.51157e-15	0.001998
OG0006179	0	37	195	103	0	4.01124e-16	7.51157e-15	0.012987
OG0002924	84	120	111	20	0.126126	5.283e-16	9.75638e-15	0.03996	COG2146 | COG4244	NirD |	Ferredoxin subunit of nitrite reductase or a ring-hydroxylating dioxygenase | Uncharacterized membrane protein	Inorganic ion transport and metabolism; Secondary metabolites biosynthesis, transport and catabolism | Function unknown	Metabolism; Metabolism | Poorly characterized	PF00355 | PF09990	Rieske | DUF2231	Rieske [2Fe-2S] domain | Predicted membrane protein (DUF2231)	CL0516 | CL0328	ISP-domain | 2heme_cytochrom
OG0004016	49	97	146	43	0.148778	6.79351e-16	1.25154e-14	0.04995						PF18916	Lycopene_cyc	Lycopene cyclase
OG0003357	92	124	103	16	0.115252	7.31536e-16	1.34441e-14	0.000999001
OG0003449	48	96	147	44	0.14966	7.42638e-16	1.3637e-14	0.000999001
OG0003678	74	114	121	26	0.139481	7.64466e-16	1.40265e-14	0.020979	COG0500 | COG2226	SmtA | UbiE	SAM-dependent methyltransferase | Ubiquinone/menaquinone biosynthesis C-methylase UbiE/MenG	Secondary metabolites biosynthesis, transport and catabolism; General function prediction only | Coenzyme transport and metabolism	Metabolism; Poorly characterized | Metabolism	PF08241 | PF13649	Methyltransf_11 | Methyltransf_25	Methyltransferase domain | Methyltransferase domain	CL0063 | CL0063	NADP_Rossmann | NADP_Rossmann
OG0006904	0	36	195	104	0	1.15323e-15	2.08564e-14	0.011988	COG2111	MnhB	Multisubunit Na+/H+ antiporter, MnhB subunit	Inorganic ion transport and metabolism	Metabolism	PF04039	MnhB	Domain related to MnhB subunit of Na+/H+ antiporter
OG0003329	95	125	100	15	0.114	1.23017e-15	2.22302e-14	0.001998	COG1309	AcrR	DNA-binding protein, AcrR family, includes nucleoid occlusion protein SlmA	Transcription	Information storage and processing	PF00440 | PF16859	TetR_N | TetR_C_11	Bacterial regulatory proteins, tetR family | Tetracyclin repressor-like, C-terminal domain	CL0123 | CL0174	HTH | TetR_C
OG0004210	41	90	154	50	0.147908	1.25409e-15	2.26444e-14	0.000999001	COG0604	Qor	NADPH:quinone reductase or related Zn-dependent oxidoreductase	Energy production and conversion; General function prediction only	Metabolism; Poorly characterized	PF00107 | PF06736 | PF08240 | PF13602	ADH_zinc_N | TMEM175 | ADH_N | ADH_zinc_N_2	Zinc-binding dehydrogenase | Endosomal/lysosomal potassium channel TMEM175 | Alcohol dehydrogenase GroES-like domain | Zinc-binding dehydrogenase	CL0063 | | CL0296 | CL0063	NADP_Rossmann | | GroES | NADP_Rossmann
OG0002922	83	119	112	21	0.130777	1.46603e-15	2.63666e-14	0.000999001						PF00553 | PF00704 | PF00934 | PF01670	CBM_2 | Glyco_hydro_18 | PE | Glyco_hydro_12	Cellulose binding domain | Glycosyl hydrolases family 18 | PE family | Glycosyl hydrolase family 12	CL0203 | CL0058 | CL0352 | CL0004	CBD | Glyco_hydro_tim | EsxAB | Concanavalin
OG0003170	61	105	134	35	0.151741	1.47441e-15	2.64752e-14	0.016983	COG1309	AcrR	DNA-binding protein, AcrR family, includes nucleoid occlusion protein SlmA	Transcription	Information storage and processing	PF00440 | PF16859	TetR_N | TetR_C_11	Bacterial regulatory proteins, tetR family | Tetracyclin repressor-like, C-terminal domain	CL0123 | CL0174	HTH | TetR_C
OG0005432	11	57	184	83	0.0870519	2.66917e-15	4.73673e-14	0.000999001	COG0500 | COG2226 | COG2230	SmtA | UbiE | Cfa	SAM-dependent methyltransferase | Ubiquinone/menaquinone biosynthesis C-methylase UbiE/MenG | Cyclopropane fatty-acyl-phospholipid synthase and related methyltransferases	Secondary metabolites biosynthesis, transport and catabolism; General function prediction only | Coenzyme transport and metabolism | Lipid transport and metabolism	Metabolism; Poorly characterized | Metabolism | Metabolism	PF08241 | PF13649 | PF13847	Methyltransf_11 | Methyltransf_25 | Methyltransf_31	Methyltransferase domain | Methyltransferase domain | Methyltransferase domain	CL0063 | CL0063 | CL0063	NADP_Rossmann | NADP_Rossmann | NADP_Rossmann
OG0006009	5	47	190	93	0.0520717	2.77316e-15	4.90976e-14	0.03996						PF04734 | PF17048	Ceramidase_alk | Ceramidse_alk_C	Neutral/alkaline non-lysosomal ceramidase, N-terminal | Neutral/alkaline non-lysosomal ceramidase, C-terminal	CL0635 | CL0159	DmpA_ArgJ | E-set
OG0004633	23	72	172	68	0.126292	3.01221e-15	5.32884e-14	0.00699301						PF05050	Methyltransf_21	Methyltransferase FkbM domain	CL0063	NADP_Rossmann
OG0002596	105	129	90	11	0.0994832	4.33942e-15	7.53017e-14	0.020979
OG0003860	50	96	145	44	0.158046	4.54003e-15	7.87227e-14	0.013986	COG3256	NorB	Nitric oxide reductase large subunit	Inorganic ion transport and metabolism	Metabolism	PF00115	COX1	Cytochrome C and Quinol oxidase polypeptide I	CL0714	COX1-like
OG0000740	53	98	142	42	0.15996	6.01219e-15	1.02451e-13	0.000999001	COG4990	YvpB	Predicted cysteine peptidase, C39 family	General function prediction only	Poorly characterized	PF12385 | PF13529 | PF17963	Peptidase_C70 | Peptidase_C39_2 | Big_9	Papain-like cysteine protease AvrRpt2 | Peptidase_C39 like family | Bacterial Ig domain	CL0125 | CL0125 | CL0159	Peptidase_CA | Peptidase_CA | E-set
OG0003223	82	117	113	23	0.142652	6.08636e-15	1.03637e-13	0.001998						PF00989 | PF08448 | PF13188 | PF13426	PAS | PAS_4 | PAS_8 | PAS_9	PAS fold | PAS fold | PAS domain | PAS domain	CL0183 | CL0183 | CL0183 | CL0183	PAS_Fold | PAS_Fold | PAS_Fold | PAS_Fold
OG0005734	4	44	191	96	0.0456925	8.36929e-15	1.4145e-13	0.001998
OG0007114	0	34	195	106	0	9.35641e-15	1.57197e-13	0.013986						PF11139	SfLAP	Sap, sulfolipid-1-addressing protein	CL0292	LysE
OG0002731	115	132	80	8	0.0871212	1.67555e-14	2.77609e-13	0.000999001	COG1513 | COG1752	CynS | RssA	Cyanate lyase | Predicted acylesterase/phospholipase RssA, containd patatin domain	Inorganic ion transport and metabolism | General function prediction only	Metabolism | Poorly characterized	PF01734 | PF02560	Patatin | Cyanate_lyase	Patatin-like phospholipase | Cyanate lyase C-terminal domain	CL0323 |	Patatin |
OG0006790	0	33	195	107	0	2.64078e-14	4.26335e-13	0.015984
OG0003368	74	111	121	29	0.15978	3.28075e-14	5.26286e-13	0.013986	COG0235	AraD	5-methylthioribulose/5-deoxyribulose/Fuculose 1-phosphate aldolase (methionine salvage, sugar degradation)	Amino acid transport and metabolism; Carbohydrate transport and metabolism	Metabolism; Metabolism	PF00596	Aldolase_II	Class II Aldolase and Adducin N-terminal domain
OG0004263	44	89	151	51	0.166977	3.46232e-14	5.54631e-13	0.000999001
OG0003078	122	134	73	6	0.0748313	7.25566e-14	1.13118e-12	0.00799201	COG0714	MoxR	MoxR-like ATPase	General function prediction only	Poorly characterized	PF07726 | PF17863	AAA_3 | AAA_lid_2	ATPase family associated with various cellular activities (AAA) | AAA lid domain	CL0023 | CL0671	P-loop_NTPase | AAA_lid
OG0007113	0	32	195	108	0	7.40886e-14	1.15348e-12	0.000999001
OG0000420	84	116	111	24	0.15657	8.61186e-14	1.33074e-12	0.037962	COG0642 | COG0784 | COG2172 | COG2202 | COG2203 | COG2208 | COG3113	BaeS | CheY | RsbW | PAS | GAF | RsbU | MlaB	Signal transduction histidine kinase | CheY-like REC (receiver) domain, includes chemotaxis protein CheY and sporulation regulator Spo0F | Anti-sigma regulatory factor (Ser/Thr protein kinase) | PAS domain | GAF domain | Phosphoserine phosphatase RsbU, regulator of sigma subunit | Binding protein subunit MlaB of the ABC-type intermembrane phospholipid transporter Mla, contains STAS domain	Signal transduction mechanisms | Signal transduction mechanisms | Signal transduction mechanisms | Signal transduction mechanisms | Signal transduction mechanisms | Signal transduction mechanisms; Transcription | Cell wall/membrane/envelope biogenesis	Cellular processes and signaling | Cellular processes and signaling | Cellular processes and signaling | Cellular processes and signaling | Cellular processes and signaling | Cellular processes and signaling; Information storage and processing | Cellular processes and signaling	PF00072 | PF00512 | PF00989 | PF01339 | PF01590 | PF01740 | PF02518 | PF07228 | PF07730 | PF08447 | PF08448 | PF08673 | PF13185 | PF13188 | PF13426 | PF13466 | PF13492 | PF13581	Response_reg | HisKA | PAS | CheB_methylest | GAF | STAS | HATPase_c | SpoIIE | HisKA_3 | PAS_3 | PAS_4 | RsbU_N | GAF_2 | PAS_8 | PAS_9 | STAS_2 | GAF_3 | HATPase_c_2	Response regulator receiver domain | His Kinase A (phospho-acceptor) domain | PAS fold | CheB methylesterase | GAF domain | STAS domain | Histidine kinase-, DNA gyrase B-, and HSP90-like ATPase | Stage II sporulation protein E (SpoIIE) | Histidine kinase | PAS fold | PAS fold | Phosphoserine phosphatase RsbU, N-terminal domain | GAF domain | PAS domain | PAS domain | STAS domain | GAF domain | Hi…	CL0304 | CL0025 | CL0183 | | CL0161 | CL0502 | CL0025 | CL0238 | CL0025 | CL0183 | CL0183 | CL0637 | CL0161 | CL0183 | CL0183 | CL0502 | CL0161 | CL0025	CheY | His_Kinase_A | PAS_Fold | | GAF | STAS | His_Kinase_A | PP2C | His_Kinase_A | PAS_Fold | PAS_Fold | KaiA_RbsU | GAF | PAS_Fold | PAS_Fold | STAS | GAF | His_Kinase_A
OG0003042	123	134	72	6	0.0764925	8.63658e-14	1.33094e-12	0.017982	COG1721	YeaD2	Uncharacterized conserved protein, DUF58 family, contains vWF domain	Function unknown	Poorly characterized	PF01882	DUF58	Protein of unknown function DUF58	CL0128	vWA-like
OG0003069	123	134	72	6	0.0764925	8.63658e-14	1.33094e-12	0.024975
OG0005132	10	52	185	88	0.0914761	1.04813e-13	1.60541e-12	0.002997						PF07161	LppX_LprAFG	LppX_LprAFG lipoprotein	CL0048	LolA_LolB
OG0004696	30	75	165	65	0.157576	1.13832e-13	1.73887e-12	0.045954						PF08229	SHR3_chaperone	ER membrane protein SH3
OG0003198	88	118	107	22	0.153334	1.21948e-13	1.8616e-12	0.000999001	COG2867 | COG3427 | COG3832	PasT | CoxG | YndB	Ribosome association toxin PasT (RatA) of the RatAB toxin-antitoxin module | Carbon monoxide dehydrogenase subunit CoxG | Chalcone/flavanone-binding protein YndB, AHSA1/START/SRPBCC domain	Translation, ribosomal structure and biogenesis | Energy production and conversion | Lipid transport and metabolism	Information storage and processing | Metabolism | Metabolism	PF10604	Polyketide_cyc2	Polyketide cyclase / dehydrase and lipid transport	CL0209	Bet_v_1_like
OG0005112	20	64	175	76	0.135714	1.59987e-13	2.42202e-12	0.028971	COG0633 | COG1018	Fdx | Fpr	Ferredoxin | Flavodoxin/ferredoxin--NADP reductase	Energy production and conversion | Energy production and conversion	Metabolism | Metabolism	PF00111 | PF00175 | PF00970	Fer2 | NAD_binding_1 | FAD_binding_6	2Fe-2S iron-sulfur cluster binding domain | Oxidoreductase NAD-binding domain | Oxidoreductase FAD-binding domain	CL0486 | CL0091 | CL0076	Fer2 | NAD_Ferredoxin | FAD_Lum_binding
OG0005113	20	64	175	76	0.135714	1.59987e-13	2.42202e-12	0.034965	COG3239	DesA	Fatty acid desaturase	Lipid transport and metabolism	Metabolism	PF00487	FA_desaturase	Fatty acid desaturase	CL0713	Acyl-CoA_desat
OG0003068	121	133	74	7	0.0860597	1.65378e-13	2.49605e-12	0.012987
OG0002968	104	126	91	14	0.126984	2.01752e-13	3.01699e-12	0.045954	COG2020 | COG4094	STE14 |	Protein-S-isoprenylcysteine O-methyltransferase Ste14 | Uncharacterized membrane protein	Posttranslational modification, protein turnover, chaperones | Function unknown	Cellular processes and signaling | Poorly characterized	PF00581 | PF04191 | PF07298	Rhodanese | PEMT | NnrU	Rhodanese-like domain | Phospholipid methyltransferase | NnrU protein	CL0031 | CL0115 | CL0115	Phosphatase | Steroid_dh | Steroid_dh
OG0006866	0	31	195	109	0	2.06632e-13	3.08387e-12	0.000999001	COG0446 | COG1252	FadH2 | Ndh	NADPH-dependent 2,4-dienoyl-CoA reductase, sulfur reductase, or a related oxidoreductase | NADH dehydrogenase, FAD-containing subunit	Lipid transport and metabolism | Energy production and conversion	Metabolism | Metabolism	PF07992	Pyr_redox_2	Pyridine nucleotide-disulphide oxidoreductase	CL0063	NADP_Rossmann
OG0007354	0	31	195	109	0	2.06632e-13	3.08387e-12	0.00699301	COG3795	YCII	5-chloro-2-hydroxyhydroquinone dehydrochlorinase TtfG, YCII superfamily	Secondary metabolites biosynthesis, transport and catabolism	Metabolism	PF03795	YCII	YCII-related domain	CL0032	Dim_A_B_barrel
OG0003759	56	97	139	43	0.178595	2.13586e-13	3.18556e-12	0.000999001	COG1680	AmpC	CubicO group peptidase, beta-lactamase class C family	Defense mechanisms	Cellular processes and signaling	PF00144	Beta-lactamase	Beta-lactamase	CL0013	Beta-lactamase
OG0003189	114	130	81	10	0.108262	2.64585e-13	3.90262e-12	0.012987	COG0147	TrpE	Anthranilate/para-aminobenzoate synthases component I	Amino acid transport and metabolism; Coenzyme transport and metabolism	Metabolism; Metabolism	PF00425 | PF00550	Chorismate_bind | PP-binding	chorismate binding enzyme | Phosphopantetheine attachment site	| CL0314	| PP-binding
OG0005573	11	52	184	88	0.101171	2.66258e-13	3.92476e-12	0.000999001
OG0003913	57	97	138	43	0.183102	2.98863e-13	4.40251e-12	0.000999001	COG0300 | COG1028 | COG4221	YqjQ | FabG | YdfG	Short-chain dehydrogenase | NAD(P)-dependent dehydrogenase, short-chain alcohol dehydrogenase family | NADP-dependent 3-hydroxy acid dehydrogenase YdfG	General function prediction only | Lipid transport and metabolism | Energy production and conversion	Poorly characterized | Metabolism | Metabolism	PF00106	adh_short	short chain dehydrogenase	CL0063	NADP_Rossmann
OG0003955	50	92	145	48	0.17991	3.09281e-13	4.55303e-12	0.003996
OG0003942	48	90	147	50	0.181406	3.12956e-13	4.60117e-12	0.024975	COG0346	GloA	Catechol 2,3-dioxygenase or related enzyme, vicinal oxygen chelate (VOC) family	Secondary metabolites biosynthesis, transport and catabolism	Metabolism	PF00903 | PF13669	Glyoxalase | Glyoxalase_4	Glyoxalase/Bleomycin resistance protein/Dioxygenase superfamily | Glyoxalase/Bleomycin resistance protein/Dioxygenase superfamily	CL0104 | CL0104	Glyoxalase | Glyoxalase
OG0003091	122	133	73	7	0.0879596	3.42294e-13	5.01626e-12	0.030969	COG0620	MetE	Methionine synthase II (cobalamin-independent)	Amino acid transport and metabolism	Metabolism	PF01717 | PF08267	Meth_synt_2 | Meth_synt_1	Cobalamin-independent synthase, Catalytic domain | Cobalamin-independent synthase, N-terminal domain	CL0160 | CL0160	Methionine_synt | Methionine_synt
OG0003114	102	124	93	16	0.141519	5.06723e-13	7.32668e-12	0.000999001	COG0121	YafJ	Predicted glutamine amidotransferase YafJ	General function prediction only	Poorly characterized	PF13230 | PF13522	GATase_4 | GATase_6	Glutamine amidotransferases class-II | Glutamine amidotransferase domain	CL0052 | CL0052	NTN | NTN
OG0005320	16	58	179	82	0.126373	5.16984e-13	7.46079e-12	0.00699301	COG0778	NfnB	Nitroreductase	Energy production and conversion	Metabolism	PF00881	Nitroreductase	Nitroreductase family	CL0529	FMN-dep-NRtase
OG0007431	0	30	195	110	0	5.72935e-13	8.25252e-12	0.00999001	COG0599	YurZ	Uncharacterized conserved protein YurZ, alkylhydroperoxidase/carboxymuconolactone decarboxylase family	General function prediction only	Poorly characterized	PF02627	CMD	Carboxymuconolactone decarboxylase family	CL0423	AhpD-like
OG0003057	121	132	74	8	0.0990991	8.02391e-13	1.14848e-11	0.003996	COG2318	DinB	Bacillithiol/mycothiol S-transferase BstA/DinB, DinB/YfiT family (unrelated to E. coli DinB)	Secondary metabolites biosynthesis, transport and catabolism	Metabolism	PF07398 | PF11716	MDMPI_C | MDMPI_N	MDMPI C-terminal domain | Mycothiol maleylpyruvate isomerase N-terminal domain	CL0311 | CL0310	SCP2 | DinB
OG0006167	2	35	193	105	0.0310881	9.53709e-13	1.35397e-11	0.000999001
OG0000547	148	140	47	0	0	1.01889e-12	1.4313e-11	0.002997	COG3315	YktD	O-Methyltransferase involved in polyketide biosynthesis	Secondary metabolites biosynthesis, transport and catabolism	Metabolism	PF04072	LCM	Leucine carboxyl methyltransferase	CL0063	NADP_Rossmann
OG0003770	66	102	129	38	0.190606	1.5543e-12	2.15806e-11	0.00599401						PF12769	PNTB_4TM	4TM region of pyridine nucleotide transhydrogenase, mitoch
OG0007411	0	29	195	111	0	1.57944e-12	2.1823e-11	0.000999001
OG0007427	0	29	195	111	0	1.57944e-12	2.1823e-11	0.00899101
OG0007555	0	29	195	111	0	1.57944e-12	2.1823e-11	0.028971
OG0005561	13	53	182	87	0.117251	2.28006e-12	3.10688e-11	0.000999001	COG1846	MarR	DNA-binding transcriptional regulator, MarR family	Transcription	Information storage and processing	PF01047 | PF12802	MarR | MarR_2	MarR family | MarR family	CL0123 | CL0123	HTH | HTH
OG0004224	42	83	153	57	0.188519	2.73714e-12	3.67894e-11	0.000999001						PF10604	Polyketide_cyc2	Polyketide cyclase / dehydrase and lipid transport	CL0209	Bet_v_1_like
OG0000710	138	137	57	3	0.0530158	3.58278e-12	4.7648e-11	0.00699301	COG2130	CurA	NADPH-dependent curcumin reductase CurA	Secondary metabolites biosynthesis, transport and catabolism; General function prediction only	Metabolism; Poorly characterized	PF00107 | PF13602 | PF16884	ADH_zinc_N | ADH_zinc_N_2 | ADH_N_2	Zinc-binding dehydrogenase | Zinc-binding dehydrogenase | N-terminal domain of oxidoreductase	CL0063 | CL0063 | CL0296	NADP_Rossmann | NADP_Rossmann | GroES
OG0003831	66	101	129	39	0.197559	3.7557e-12	4.9831e-11	0.000999001	COG0590 | COG0640 | COG1513 | COG2131	TadA | ArsR | CynS | ComEB	tRNA(Arg) A34 adenosine deaminase TadA | DNA-binding transcriptional regulator, ArsR family | Cyanate lyase | Deoxycytidylate deaminase	Translation, ribosomal structure and biogenesis | Transcription | Inorganic ion transport and metabolism | Nucleotide transport and metabolism	Information storage and processing | Information storage and processing | Metabolism | Metabolism	PF00383 | PF01022 | PF02560 | PF14437	dCMP_cyt_deam_1 | HTH_5 | Cyanate_lyase | MafB19-deam	Cytidine and deoxycytidylate deaminase zinc-binding region | Bacterial regulatory protein, arsR family | Cyanate lyase C-terminal domain | MafB19-like deaminase	CL0109 | CL0123 | | CL0109	CDA | HTH | | CDA
OG0003483	83	112	112	28	0.185268	3.90535e-12	5.16056e-11	0.00699301	COG3961	PDC1	TPP-dependent 2-oxoacid decarboxylase, includes indolepyruvate decarboxylase	Carbohydrate transport and metabolism; Coenzyme transport and metabolism; General function prediction only	Metabolism; Metabolism; Poorly characterized	PF00205 | PF02775 | PF02776	TPP_enzyme_M | TPP_enzyme_C | TPP_enzyme_N	Thiamine pyrophosphate enzyme, central domain | Thiamine pyrophosphate enzyme, C-terminal TPP binding domain | Thiamine pyrophosphate enzyme, N-terminal TPP binding domain	CL0085 | CL0254 | CL0254	FAD_DHS | THDP-binding | THDP-binding
OG0004821	23	64	172	76	0.158794	5.2901e-12	6.87834e-11	0.000999001	COG0517 | COG1994	CBS | SpoIVFB	CBS domain | Zn-dependent protease (includes sporulation protein SpoIVFB)	Signal transduction mechanisms | Posttranslational modification, protein turnover, chaperones	Cellular processes and signaling | Cellular processes and signaling	PF00571 | PF02163	CBS | Peptidase_M50	CBS domain | Peptidase family M50	| CL0126	| Peptidase_MA
OG0000908	139	137	56	3	0.0543535	7.03488e-12	9.11045e-11	0.000999001	COG0028	IlvB	Acetolactate synthase large subunit or other thiamine pyrophosphate-requiring enzyme	Amino acid transport and metabolism; Coenzyme transport and metabolism	Metabolism; Metabolism	PF00205 | PF02775 | PF02776	TPP_enzyme_M | TPP_enzyme_C | TPP_enzyme_N	Thiamine pyrophosphate enzyme, central domain | Thiamine pyrophosphate enzyme, C-terminal TPP binding domain | Thiamine pyrophosphate enzyme, N-terminal TPP binding domain	CL0085 | CL0254 | CL0254	FAD_DHS | THDP-binding | THDP-binding
OG0002736	142	138	53	2	0.0388296	8.44998e-12	1.08503e-10	0.018981	COG1554	ATH1	Kojibiose phosphorylase YcjT	Carbohydrate transport and metabolism	Metabolism	PF03632 | PF03633 | PF03636	Glyco_hydro_65m | Glyco_hydro_65C | Glyco_hydro_65N	Glycosyl hydrolase family 65 central catalytic domain | Glycosyl hydrolase family 65, C-terminal domain | Glycosyl hydrolase family 65, N-terminal domain	CL0059 | | CL0103	6_Hairpin | | Gal_mutarotase
OG0007582	0	27	195	113	0	1.18004e-11	1.49329e-10	0.011988						PF13578	Methyltransf_24	Methyltransferase domain	CL0063	NADP_Rossmann
OG0000598	128	133	67	7	0.10055	1.37268e-11	1.72649e-10	0.026973						PF03007 | PF06974	WES_acyltransf | WS_DGAT_C	Wax ester synthase-like Acyl-CoA acyltransferase domain | WS/DGAT C-terminal domain	CL0149 |	CoA-acyltrans |
OG0002671	74	105	121	35	0.203857	1.57914e-11	1.97198e-10	0.016983	COG0477 | COG0738 | COG2223 | COG2271 | COG2814	ProP | FucP | NarK | UhpC | AraJ	MFS family permease, includes anhydromuropeptide permease AmpG | Fucose permease | Nitrate/nitrite transporter NarK | Sugar phosphate permease | Predicted arabinose efflux permease AraJ, MFS family	Carbohydrate transport and metabolism; Amino acid transport and metabolism; Inorganic ion transport and metabolism; General function prediction only | Carbohydrate transport and metabolism | Inorganic ion transport and metabolism | Carbohydrate transport and metabolism | Carbohydrate transport and metabolism	Metabolism; Metabolism; Metabolism; Poorly characterized | Metabolism | Metabolism | Metabolism | Metabolism	PF00083 | PF07690	Sugar_tr | MFS_1	Sugar (and other) transporter | Major Facilitator Superfamily	CL0015 | CL0015	MFS | MFS
OG0004496	39	78	156	62	0.198718	1.75412e-11	2.1797e-10	0.000999001	COG0475	KefB	Kef-type K+ transport system, membrane component KefB	Inorganic ion transport and metabolism	Metabolism	PF00999	Na_H_Exchanger	Sodium/hydrogen exchanger family	CL0064	CPA_AT
OG0004521	39	78	156	62	0.198718	1.75412e-11	2.1797e-10	0.000999001	COG0490	KhtT	K+/H+ antiporter KhtSTU, c-di-AMP-binding regulatory subunit KhtT, contains RCK_C (TrkA_C) domain	Inorganic ion transport and metabolism; Signal transduction mechanisms	Metabolism; Cellular processes and signaling	PF02080	TrkA_C	TrkA-C domain	CL0582	TrkA_C
OG0005776	10	46	185	94	0.110458	1.82571e-11	2.26e-10	0.001998	COG2114	AcyC	Adenylate cyclase, class 3	Signal transduction mechanisms	Cellular processes and signaling	PF00211	Guanylate_cyc	Adenylate and Guanylate cyclase catalytic domain	CL0276	Nucleot_cyclase
OG0005855	10	46	185	94	0.110458	1.82571e-11	2.26e-10	0.00699301	COG3360		Flavin-binding protein dodecin	General function prediction only	Poorly characterized	PF07311	Dodecin	Dodecin	CL0319	SHS2
OG0002900	121	130	74	10	0.12578	2.11821e-11	2.59942e-10	0.000999001
OG0001267	124	131	71	9	0.119987	2.5981e-11	3.17974e-10	0.000999001	COG2079	PrpD	2-methylcitrate dehydratase PrpD	Carbohydrate transport and metabolism	Metabolism	PF03972 | PF19305	MmgE_PrpD | MmgE_PrpD_C	MmgE/PrpD N-terminal domain | MmgE/PrpD C-terminal domain	| CL0697	| SDH_beta
OG0005438	16	54	179	86	0.142355	2.78364e-11	3.39948e-10	0.000999001
OG0007412	0	26	195	114	0	3.19853e-11	3.87698e-10	0.000999001
OG0007819	0	26	195	114	0	3.19853e-11	3.87698e-10	0.001998	COG2388	YidJ	Predicted acetyltransferase, GNAT superfamily	General function prediction only	Poorly characterized	PF14542	Acetyltransf_CG	GCN5-related N-acetyl-transferase	CL0257	Acetyltrans
OG0004885	0	26	195	114	0	3.19853e-11	3.87698e-10	0.036963						PF08237	PE-PPE	PE-PPE domain	CL0028	AB_hydrolase
OG0007665	0	26	195	114	0	3.19853e-11	3.87698e-10	0.004995
OG0003470	62	96	133	44	0.213659	3.45091e-11	4.17621e-10	0.002997	COG0286	HsdM	Type I restriction-modification system, DNA methylase subunit	Defense mechanisms	Cellular processes and signaling	PF01381 | PF01420 | PF02384 | PF12161 | PF13560 | PF13588	HTH_3 | Methylase_S | N6_Mtase | HsdM_N | HTH_31 | HSDR_N_2	Helix-turn-helix | Type I restriction modification DNA specificity domain | N-6 DNA Methylase | HsdM N-terminal domain | Helix-turn-helix domain | Type I restriction enzyme R protein N terminus (HSDR_N)	CL0123 | CL0477 | CL0063 | | CL0123 | CL0236	HTH | TRD | NADP_Rossmann | | HTH | PDDEXK
OG0004451	32	71	163	69	0.190789	3.655e-11	4.4091e-10	0.000999001	COG1018 | COG3239	Fpr | DesA	Flavodoxin/ferredoxin--NADP reductase | Fatty acid desaturase	Energy production and conversion | Lipid transport and metabolism	Metabolism | Metabolism	PF00111 | PF00175 | PF00487 | PF00970 | PF01494	Fer2 | NAD_binding_1 | FA_desaturase | FAD_binding_6 | FAD_binding_3	2Fe-2S iron-sulfur cluster binding domain | Oxidoreductase NAD-binding domain | Fatty acid desaturase | Oxidoreductase FAD-binding domain | FAD binding domain	CL0486 | CL0091 | CL0713 | CL0076 | CL0063	Fer2 | NAD_Ferredoxin | Acyl-CoA_desat | FAD_Lum_binding | NADP_Rossmann
OG0003272	94	116	101	24	0.192557	4.26567e-11	5.09436e-10	0.036963	COG0300 | COG1028 | COG4221	YqjQ | FabG | YdfG	Short-chain dehydrogenase | NAD(P)-dependent dehydrogenase, short-chain alcohol dehydrogenase family | NADP-dependent 3-hydroxy acid dehydrogenase YdfG	General function prediction only | Lipid transport and metabolism | Energy production and conversion	Poorly characterized | Metabolism | Metabolism	PF00106	adh_short	short chain dehydrogenase	CL0063	NADP_Rossmann
OG0003285	107	123	88	17	0.168052	4.99236e-11	5.94347e-10	0.000999001	COG0655	WrbA	Multimeric flavodoxin WrbA, includes NAD(P)H:quinone oxidoreductase	Energy production and conversion	Metabolism	PF03358	FMN_red	NADPH-dependent FMN reductase	CL0042	Flavoprotein
OG0006424	3	33	192	107	0.0506629	5.30289e-11	6.29995e-10	0.026973	COG2337	MazF	mRNA-degrading endonuclease MazF, toxin component of the MazEF toxin-antitoxin module	Defense mechanisms	Cellular processes and signaling	PF02452	PemK_toxin	PemK-like, MazF-like toxin of type II toxin-antitoxin system	CL0624	CcdB_PemK
OG0003659	58	92	137	48	0.220882	6.82188e-11	8.05819e-10	0.000999001	COG0346 | COG3607	GloA |	Catechol 2,3-dioxygenase or related enzyme, vicinal oxygen chelate (VOC) family | Lactoylglutathione lyase-related enzyme, vicinal oxygen chelate (VOC) family	Secondary metabolites biosynthesis, transport and catabolism | General function prediction only	Metabolism | Poorly characterized	PF00903 | PF13669 | PF18029	Glyoxalase | Glyoxalase_4 | Glyoxalase_6	Glyoxalase/Bleomycin resistance protein/Dioxygenase superfamily | Glyoxalase/Bleomycin resistance protein/Dioxygenase superfamily | Glyoxalase-like domain	CL0104 | CL0104 | CL0104	Glyoxalase | Glyoxalase | Glyoxalase
OG0004236	49	85	146	55	0.217164	6.85068e-11	8.08801e-10	0.000999001	COG0438	RfaB	Glycosyltransferase involved in cell wall bisynthesis	Cell wall/membrane/envelope biogenesis	Cellular processes and signaling	PF13439 | PF13524 | PF13579 | PF13692	Glyco_transf_4 | Glyco_trans_1_2 | Glyco_trans_4_4 | Glyco_trans_1_4	Glycosyltransferase Family 4 | Glycosyl transferases group 1 | Glycosyl transferase 4-like domain | Glycosyl transferases group 1	CL0113 | CL0113 | CL0113 | CL0113	GT-B | GT-B | GT-B | GT-B
OG0002699	155	140	40	0	0	8.09712e-11	9.47097e-10	0.014985	COG1835 | COG2755	OafA | TesA	Peptidoglycan/LPS O-acetylase OafA/YrhL, contains acyltransferase and SGNH-hydrolase domains | Lysophospholipase L1 or related esterase. Includes spore coat protein LipC/YcsK	Cell wall/membrane/envelope biogenesis | Cell cycle control, cell division, chromosome partitioning; Lipid transport and metabolism	Cellular processes and signaling | Cellular processes and signaling; Metabolism	PF01757 | PF19040	Acyl_transf_3 | SGNH	Acyltransferase family | SGNH domain (fused to AT3 domains)	CL0316 | CL0264	Acyl_transf_3 | SGNH_hydrolase
OG0000808	155	140	40	0	0	8.09712e-11	9.47097e-10	0.000999001						PF10708	DUF2510	Protein of unknown function (DUF2510)
OG0000687	93	115	102	25	0.19821	8.98456e-11	1.04391e-09	0.000999001	COG1309	AcrR	DNA-binding protein, AcrR family, includes nucleoid occlusion protein SlmA	Transcription	Information storage and processing	PF00440 | PF13977 | PF16925	TetR_N | TetR_C_6 | TetR_C_13	Bacterial regulatory proteins, tetR family | BetI-type transcriptional repressor, C-terminal | Tetracyclin repressor-like, C-terminal domain	CL0123 | CL0174 | CL0174	HTH | TetR_C | TetR_C
OG0003263	93	115	102	25	0.19821	8.98456e-11	1.04391e-09	0.030969	COG0015	PurB	Adenylosuccinate lyase	Nucleotide transport and metabolism	Metabolism	PF00206 | PF10397	Lyase_1 | ADSL_C	Lyase | Adenylosuccinate lyase C-terminus
OG0002659	52	87	143	53	0.221526	9.32403e-11	1.0828e-09	0.000999001	COG4118	Phd	Antitoxin component of toxin-antitoxin stability system, DNA-binding transcriptional repressor	Defense mechanisms	Cellular processes and signaling	PF02604	PhdYeFM_antitox	Antitoxin Phd_YefM, type II toxin-antitoxin system	CL0136	Plasmid-antitox
OG0004284	48	83	147	57	0.224244	1.516e-10	1.73491e-09	0.002997	COG3576		Predicted flavin-nucleotide-binding protein, pyridoxine 5'-phosphate oxidase superfamily	General function prediction only	Poorly characterized	PF01243	Putative_PNPOx	Pyridoxamine 5'-phosphate oxidase	CL0336	FMN-binding
OG0004049	50	85	145	55	0.223124	1.51609e-10	1.73491e-09	0.028971						PF01455	HupF_HypC	HupF/HypC family
OG0003334	65	96	130	44	0.229167	1.84362e-10	2.07522e-09	0.035964	COG4842	EsxA	Secreted virulence factor YukE/EsxA, WXG100 family	Defense mechanisms	Cellular processes and signaling	PF00934 | PF01129 | PF03496 | PF05593 | PF06259 | PF14021 | PF20148	PE | ART | ADPrib_exo_Tox | RHS_repeat | Abhydrolase_8 | TNT | DUF6531	PE family | NAD:arginine ADP-ribosyltransferase | ADP-ribosyltransferase exoenzyme | RHS Repeat | Alpha/beta hydrolase | Tuberculosis necrotizing toxin | Domain of unknown function (DUF6531)	CL0352 | CL0084 | CL0084 | | CL0028 | CL0084 |	EsxAB | ADP-ribosyl | ADP-ribosyl | | AB_hydrolase | ADP-ribosyl |
OG0007434	0	24	195	116	0	2.31162e-10	2.58408e-09	0.000999001
OG0000624	98	117	97	23	0.198608	2.42609e-10	2.70804e-09	0.002997	COG5517	HcaF	3-phenylpropionate/cinnamic acid dioxygenase, small subunit	Secondary metabolites biosynthesis, transport and catabolism	Metabolism	PF00866	Ring_hydroxyl_B	Ring hydroxylating beta subunit	CL0051	NTF2
OG0002959	133	133	62	7	0.112903	2.48156e-10	2.76724e-09	0.001998	COG0644 | COG0654	FixC | UbiH	Dehydrogenase (flavoprotein) | 2-polyprenyl-6-methoxyphenol hydroxylase and related FAD-dependent oxidoreductases	Energy production and conversion | Coenzyme transport and metabolism; Energy production and conversion	Metabolism | Metabolism; Metabolism	PF00890 | PF01266 | PF01494 | PF12831	FAD_binding_2 | DAO | FAD_binding_3 | FAD_oxidored	FAD binding domain | FAD dependent oxidoreductase | FAD binding domain | FAD dependent oxidoreductase	CL0063 | CL0063 | CL0063 | CL0063	NADP_Rossmann | NADP_Rossmann | NADP_Rossmann | NADP_Rossmann
OG0005777	8	40	187	100	0.106952	2.51817e-10	2.80668e-09	0.036963						PF09594	GT87	Glycosyltransferase family 87	CL0111	GT-C
OG0000596	99	117	96	23	0.202724	2.78143e-10	3.091e-09	0.001998	COG2146 | COG4638 | COG5517	NirD | HcaE | HcaF	Ferredoxin subunit of nitrite reductase or a ring-hydroxylating dioxygenase | Phenylpropionate dioxygenase or related ring-hydroxylating dioxygenase, large terminal subunit | 3-phenylpropionate/cinnamic acid dioxygenase, small subunit	Inorganic ion transport and metabolism; Secondary metabolites biosynthesis, transport and catabolism | Inorganic ion transport and metabolism; General function prediction only | Secondary metabolites biosynthesis, transport and catabolism	Metabolism; Metabolism | Metabolism; Poorly characterized | Metabolism	PF00355 | PF00848 | PF00866	Rieske | Ring_hydroxyl_A | Ring_hydroxyl_B	Rieske [2Fe-2S] domain | Ring hydroxylating alpha subunit (catalytic domain) | Ring hydroxylating beta subunit	CL0516 | CL0209 | CL0051	ISP-domain | Bet_v_1_like | NTF2
OG0004152	50	84	145	56	0.229885	3.1747e-10	3.51772e-09	0.001998	COG1295 | COG3285	BrkB | LigD	Uncharacterized membrane protein, BrkB/YihY/UPF0761 family (not an RNase) | Eukaryotic-type DNA primase	Function unknown | Replication, recombination and repair	Poorly characterized | Information storage and processing	PF03631	Virul_fac_BrkB	Virulence factor BrkB
OG0005765	11	44	184	96	0.130435	3.85965e-10	4.20892e-09	0.001998						PF10708	DUF2510	Protein of unknown function (DUF2510)
OG0007980	0	23	195	117	0	6.16432e-10	6.59861e-09	0.000999001
OG0008154	0	23	195	117	0	6.16432e-10	6.59861e-09	0.003996
OG0007978	0	23	195	117	0	6.16432e-10	6.59861e-09	0.018981
OG0004997	26	61	169	79	0.199243	6.48598e-10	6.92987e-09	0.04995						PF13469	Sulfotransfer_3	Sulfotransferase family	CL0023	P-loop_NTPase
OG0004734	24	59	171	81	0.192685	6.7437e-10	7.20184e-09	0.034965						PF00004	AAA	ATPase family associated with various cellular activities (AAA)	CL0023	P-loop_NTPase
OG0005715	12	45	183	95	0.138434	7.02692e-10	7.49725e-09	0.000999001	COG1309	AcrR	DNA-binding protein, AcrR family, includes nucleoid occlusion protein SlmA	Transcription	Information storage and processing	PF00440 | PF13977 | PF17932	TetR_N | TetR_C_6 | TetR_C_24	Bacterial regulatory proteins, tetR family | BetI-type transcriptional repressor, C-terminal | Tetracyclin repressor-like, C-terminal domain	CL0123 | CL0174 | CL0174	HTH | TetR_C | TetR_C
OG0004162	53	85	142	55	0.241508	8.86563e-10	9.28031e-09	0.000999001	COG2244	RfbX	Membrane protein involved in the export of O-antigen and teichoic acid	Cell wall/membrane/envelope biogenesis	Cellular processes and signaling	PF01943 | PF13440 | PF14667	Polysacc_synt | Polysacc_synt_3 | Polysacc_synt_C	Polysaccharide biosynthesis protein | Polysaccharide biosynthesis protein | Polysaccharide biosynthesis C-terminal domain	CL0222 | CL0222 | CL0222	MviN_MATE | MviN_MATE | MviN_MATE
OG0004105	57	88	138	52	0.244071	1.09698e-09	1.14354e-08	0.000999001
OG0004040	38	72	157	68	0.228592	1.11502e-09	1.16182e-08	0.000999001	COG0399	WecE	dTDP-4-amino-4,6-dideoxygalactose transaminase	Cell wall/membrane/envelope biogenesis	Cellular processes and signaling	PF00535 | PF01041	Glycos_transf_2 | DegT_DnrJ_EryC1	Glycosyl transferase family 2 | DegT/DnrJ/EryC1/StrS aminotransferase family	CL0110 | CL0061	GT-A | PLP_aminotran
OG0002733	154	139	41	1	0.0270223	1.15358e-09	1.1998e-08	0.000999001	COG1064	AdhP	D-arabinose 1-dehydrogenase, Zn-dependent alcohol dehydrogenase family	Carbohydrate transport and metabolism	Metabolism	PF00107 | PF08240	ADH_zinc_N | ADH_N	Zinc-binding dehydrogenase | Alcohol dehydrogenase GroES-like domain	CL0063 | CL0296	NADP_Rossmann | GroES
OG0004356	39	73	156	67	0.229452	1.23546e-09	1.28189e-08	0.000999001	COG0599	YurZ	Uncharacterized conserved protein YurZ, alkylhydroperoxidase/carboxymuconolactone decarboxylase family	General function prediction only	Poorly characterized	PF02627	CMD	Carboxymuconolactone decarboxylase family	CL0423	AhpD-like
OG0005712	12	44	183	96	0.14307	1.48336e-09	1.51469e-08	0.000999001	COG1848 | COG4113	VapC | VapC	VapC family ribonuclease, toxin component of the VapBC toxin-antitoxin module, contains PIN domain | RNA interferase (RNase) VapC, contains PIN domain	Defense mechanisms | Defense mechanisms	Cellular processes and signaling | Cellular processes and signaling	PF01850	PIN	PIN domain	CL0280	PIN
OG0008199	0	22	195	118	0	1.63511e-09	1.54051e-08	0.000999001
OG0008212	0	22	195	118	0	1.63511e-09	1.54051e-08	0.000999001
OG0008260	0	22	195	118	0	1.63511e-09	1.54051e-08	0.001998
OG0008040	0	22	195	118	0	1.63511e-09	1.54051e-08	0.023976	COG2114	AcyC	Adenylate cyclase, class 3	Signal transduction mechanisms	Cellular processes and signaling	PF00211 | PF01590 | PF13185	Guanylate_cyc | GAF | GAF_2	Adenylate and Guanylate cyclase catalytic domain | GAF domain | GAF domain	CL0276 | CL0161 | CL0161	Nucleot_cyclase | GAF | GAF
OG0005415	0	22	195	118	0	1.63511e-09	1.54051e-08	0.043956
OG0008195	0	22	195	118	0	1.63511e-09	1.54051e-08	0.044955						PF11042	DUF2750	Protein of unknown function (DUF2750)
OG0002941	138	134	57	6	0.108405	1.66952e-09	1.57097e-08	0.004995	COG0463	WcaA	Glycosyltransferase involved in cell wall bisynthesis	Cell wall/membrane/envelope biogenesis	Cellular processes and signaling	PF00535 | PF04138	Glycos_transf_2 | GtrA	Glycosyl transferase family 2 | GtrA-like protein	CL0110 |	GT-A |
OG0006175	8	38	187	102	0.114833	2.47562e-09	2.31035e-08	0.003996	COG2141	SsuD	Flavin-dependent oxidoreductase, luciferase family (includes alkanesulfonate monooxygenase SsuD and methylene tetrahydromethanopterin reductase)	Coenzyme transport and metabolism; General function prediction only	Metabolism; Poorly characterized	PF00296	Bac_luciferase	Luciferase-like monooxygenase
OG0004254	35	68	160	72	0.231618	2.69944e-09	2.50481e-08	0.004995	COG2085		Predicted dinucleotide-binding enzyme	General function prediction only	Poorly characterized	PF03807 | PF12680	F420_oxidored | SnoaL_2	NADP oxidoreductase coenzyme F420-dependent | SnoaL-like domain	CL0063 | CL0051	NADP_Rossmann | NTF2
OG0004980	24	57	171	83	0.204371	2.92373e-09	2.70519e-08	0.000999001
OG0003190	63	91	132	49	0.256993	3.19229e-09	2.92273e-08	0.000999001	COG0741 | COG1372 | COG3953 | COG4842	MltE | Hop | SLT | EsxA	Soluble lytic murein transglycosylase or regulatory protein s ( may contain LysM/invasin domain) | Intein/homing endonuclease | SLT domain protein | Secreted virulence factor YukE/EsxA, WXG100 family	Cell wall/membrane/envelope biogenesis | Replication, recombination and repair; Mobilome: prophages, transposons | Mobilome: prophages, transposons | Defense mechanisms	Cellular processes and signaling | Information storage and processing; | | Cellular processes and signaling	PF00877 | PF01464 | PF10774 | PF10824	NLPC_P60 | SLT | DUF4226 | T7SS_ESX_EspC	NlpC/P60 family | Transglycosylase SLT domain | Domain of unknown function (DUF4226) | Excreted virulence factor EspC, type VII ESX diderm	CL0125 | CL0037 | CL0352 | CL0352	Peptidase_CA | Lysozyme | EsxAB | EsxAB
OG0001336	98	114	97	26	0.230421	3.32252e-09	3.03951e-08	0.046953	COG0683	LivK	ABC-type branched-chain amino acid transport system, periplasmic component	Amino acid transport and metabolism	Metabolism	PF13458	Peripla_BP_6	Periplasmic binding protein	CL0144	Periplas_BP
OG0005496	17	49	178	91	0.177368	3.88142e-09	3.5309e-08	0.026973	COG0179 | COG0684	YcgM | RraA	2-keto-4-pentenoate hydratase/2-oxohepta-3-ene-1,7-dioic acid hydratase (catechol pathway) | RNA degradosome component RraA (regulator of RNase E activity)	Secondary metabolites biosynthesis, transport and catabolism | Translation, ribosomal structure and biogenesis	Metabolism | Information storage and processing	PF01557 | PF03737	FAA_hydrolase | RraA-like	Fumarylacetoacetate (FAA) hydrolase family | Aldolase/RraA	CL0377 | CL0364	FAH | Leu-IlvD
OG0008275	0	21	195	119	0	4.3145e-09	3.89522e-08	0.000999001
OG0006046	0	21	195	119	0	4.3145e-09	3.89522e-08	0.003996
OG0008438	0	21	195	119	0	4.3145e-09	3.89522e-08	0.017982
OG0008470	0	21	195	119	0	4.3145e-09	3.89522e-08	0.020979
OG0008473	0	21	195	119	0	4.3145e-09	3.89522e-08	0.027972	COG1863	MnhE	Multisubunit Na+/H+ antiporter, MnhE subunit	Inorganic ion transport and metabolism	Metabolism	PF01899	MNHE	Na+/H+ ion antiporter subunit
OG0008474	0	21	195	119	0	4.3145e-09	3.89522e-08	0.027972						PF04066	MrpF_PhaF	Multiple resistance and pH regulation protein F (MrpF / PhaF)
OG0007882	0	21	195	119	0	4.3145e-09	3.89522e-08	0.00599401
OG0008443	0	21	195	119	0	4.3145e-09	3.89522e-08	0.018981
OG0003274	111	121	84	19	0.207497	4.85915e-09	4.36958e-08	0.000999001	COG0153	GalK	Galactokinase	Carbohydrate transport and metabolism	Metabolism	PF00288 | PF08544 | PF10509	GHMP_kinases_N | GHMP_kinases_C | GalKase_gal_bdg	GHMP kinases N terminal domain | GHMP kinases C terminal | Galactokinase galactose-binding signature	CL0329 | CL0677 | CL0329	S5 | GHMP_C | S5
OG0002746	162	140	33	0	0	5.93007e-09	5.25767e-08	0.022977	COG0171	NadE	NH3-dependent NAD+ synthetase	Coenzyme transport and metabolism	Metabolism	PF00795 | PF02540	CN_hydrolase | NAD_synthase	Carbon-nitrogen hydrolase | NAD synthase	| CL0039	| HUP
OG0003249	91	109	104	31	0.248853	6.79123e-09	6.00011e-08	0.00999001	COG2898	MprF2	Lysylphosphatidylglycerol synthetase MprF, lysyl-tRNA-binding C-terminal domain	Lipid transport and metabolism	Metabolism	PF09924	LPG_synthase_C	Phosphatidylglycerol lysyltransferase, C-terminal	CL0257	Acetyltrans
OG0003178	122	126	73	14	0.185693	6.94092e-09	6.12521e-08	0.000999001	COG3688	Rae1	EndoRNase involved in mRNA decay, NYN (Nedd4-BP1/Rae1/YacP nuclease) family, contains PIN domain	Translation, ribosomal structure and biogenesis	Information storage and processing	PF02639 | PF05991	DUF188 | NYN_YacP	Uncharacterized BCR, YaiI/YqxD family COG1671 | YacP-like NYN domain	CL0280 | CL0280	PIN | PIN
OG0008489	0	20	195	120	0	1.13256e-08	9.81534e-08	0.000999001
OG0008105	0	20	195	120	0	1.13256e-08	9.81534e-08	0.004995	COG5573		Predicted nucleic acid-binding protein, contains PIN domain	General function prediction only	Poorly characterized	PF01850	PIN	PIN domain	CL0280	PIN
OG0008561	0	20	195	120	0	1.13256e-08	9.81534e-08	0.004995	COG1865	CbiZ	Adenosylcobinamide amidohydrolase	Coenzyme transport and metabolism	Metabolism	PF01955	CbiZ	Adenosylcobinamide amidohydrolase
OG0008621	0	20	195	120	0	1.13256e-08	9.81534e-08	0.03996	COG1320	MnhG	Multisubunit Na+/H+ antiporter, MnhG subunit	Inorganic ion transport and metabolism	Metabolism	PF03334	PhaG_MnhG_YufB	Na+/H+ antiporter subunit
OG0006259	9	37	186	103	0.134699	1.15814e-08	9.92722e-08	0.028971	COG1409 | COG2129	CpdA |	3',5'-cyclic AMP phosphodiesterase CpdA | Predicted phosphoesterase, related to the Icc protein	Signal transduction mechanisms | General function prediction only	Cellular processes and signaling | Poorly characterized	PF00149	Metallophos	Calcineurin-like phosphoesterase	CL0163	Calcineurin
OG0003743	78	100	117	40	0.266667	1.22573e-08	1.04868e-07	0.000999001	COG1960	CaiA	Acyl-CoA dehydrogenase related to the alkylation response protein AidB	Lipid transport and metabolism	Metabolism
OG0003527	16	46	179	94	0.182657	1.24861e-08	1.06745e-07	0.000999001	COG2801 | COG3344	Tra5 | YkfC	Transposase InsO and inactivated derivatives | Retron-type reverse transcriptase	Mobilome: prophages, transposons | Mobilome: prophages, transposons	|	PF00078 | PF01348 | PF08388 | PF13655 | PF13683	RVT_1 | Intron_maturas2 | GIIM | RVT_N | rve_3	Reverse transcriptase (RNA-dependent DNA polymerase) | Type II intron maturase | Group II intron, maturase-specific domain | N-terminal domain of reverse transcriptase | Integrase core domain	CL0027 | CL0359 | CL0359 | | CL0219	RdRP | Intron-mat_II | Intron-mat_II | | RNase_H
OG0004487	43	73	152	67	0.259643	1.6244e-08	1.383e-07	0.000999001	COG0300	YqjQ	Short-chain dehydrogenase	General function prediction only	Poorly characterized	PF00106	adh_short	short chain dehydrogenase	CL0063	NADP_Rossmann
OG0007195	4	29	191	111	0.0801589	1.6469e-08	1.40005e-07	0.000999001						PF08808	RES	RES domain	CL0084	ADP-ribosyl
[truncated: 606 more rows]
