# Supplementary material for: Comparative genomic analysis reveals differential genomic characteristics and featured genes between rapid- and slow-growing non-tuberculous mycobacteria
Source: Front Microbiol. 2023 Sep 21;14:1243371. doi: 10.3389/fmicb.2023.1243371 (PMC10551460; doi:10.3389/fmicb.2023.1243371)
Supplement: Supplementary file 7 [file Table_7.XLSX]

## Sheet: RGM_spearman_matrix
TABLE S7 (A) Hierarchical clustering correlation matrix of RGM associated orthogroups.
	OG0003787	OG0002837	OG0002689	OG0003364	OG0003683	OG0000227	OG0004582	OG0003677	OG0004911	OG0004062	OG0004126	OG0004278	OG0004183	OG0004250	OG0004251	OG0004252	OG0005077	OG0005079	OG0003537	OG0005833	OG0004097	OG0003399	OG0004931	OG0004839	OG0004546	OG0005039	OG0005056	OG0005294	OG0005196	OG0004685	OG0004933	OG0004760	OG0004418	OG0005153	OG0004341	OG0000236	OG0005450	OG0004925	OG0004856	OG0004562	OG0000031	OG0005407	OG0005010	OG0004893	OG0004434	OG0004106	OG0003732	OG0003418	OG0003374
OG0003787	1	0.28	0.19	0.18	0.2	0.49	0.37	0.33	0.3	0.22	0.21	0.26	0.25	0.28	0.28	0.28	0.27	0.19	0.12	0.04	0.08	0.07	0.16	0.18	0.11	0.16	0.13	0.1	0.21	0.15	0.24	0.25	0.09	0.22	0.26	0.35	0.35	0.44	0.4	0.22	0.22	0.28	0.27	0.34	0.07	0.19	0.09	0.1	0.23
OG0002837	0.28	1	0.33	0.08	0.24	0.2	0.25	0.35	0.14	0.13	0.13	0.2	0.19	0.2	0.2	0.2	0.17	0.09	0.11	0.1	0.04	-0.16	0.04	0.04	0.07	0.04	0.01	0.01	0.08	0.12	0.12	0.1	0.1	0.05	0.06	0.12	0.02	0.19	0.14	0.15	0.14	0.12	0.09	0.14	-0.01	0.17	-0.08	0.02	0.14
OG0002689	0.19	0.33	1	0.05	0.2	0.38	0.22	0.37	0.28	0.19	0.19	0.35	0.32	0.33	0.32	0.32	0.33	0.33	0.12	0.18	0.2	0.01	0.16	0.17	0.15	0.15	0.21	0.23	0.12	0.23	0.26	0.26	0.19	0.21	0.24	0.23	0.26	0.3	0.3	0.18	0.21	0.33	0.17	0.27	0.13	0.14	0.07	0.15	0.11
OG0003364	0.18	0.08	0.05	1	0.42	0.38	0.24	0.28	0.44	0.38	0.36	0.4	0.41	0.41	0.41	0.41	0.42	0.35	0.24	0.28	0.12	0.32	0.34	0.35	0.47	0.42	0.38	0.27	0.31	0.42	0.39	0.44	0.18	0.45	0.38	0.27	0.3	0.23	0.2	0.39	0.33	0.17	0.24	0.3	0.34	0.09	0.08	0.12	0.22
OG0003683	0.2	0.24	0.2	0.42	1	0.44	0.37	0.5	0.57	0.61	0.59	0.49	0.47	0.5	0.5	0.5	0.5	0.45	0.45	0.46	0.36	0.42	0.45	0.48	0.54	0.47	0.48	0.4	0.42	0.48	0.48	0.46	0.46	0.5	0.57	0.31	0.38	0.42	0.37	0.46	0.51	0.44	0.35	0.47	0.33	0.13	0.24	0.39	0.33
OG0000227	0.49	0.2	0.38	0.38	0.44	1	0.4	0.48	0.61	0.46	0.43	0.67	0.63	0.65	0.65	0.65	0.64	0.61	0.43	0.46	0.26	0.31	0.46	0.5	0.43	0.4	0.41	0.49	0.43	0.51	0.62	0.57	0.47	0.53	0.57	0.41	0.52	0.58	0.57	0.44	0.36	0.48	0.44	0.59	0.36	0.43	0.14	0.17	0.31
OG0004582	0.37	0.25	0.22	0.24	0.37	0.4	1	0.6	0.38	0.32	0.3	0.36	0.37	0.39	0.39	0.39	0.35	0.39	0.42	0.41	0.33	0.12	0.29	0.32	0.3	0.23	0.28	0.33	0.14	0.22	0.31	0.29	0.3	0.24	0.29	0.42	0.43	0.34	0.33	0.24	0.23	0.39	0.17	0.36	0.13	0.16	0.22	0.25	0.28
OG0003677	0.33	0.35	0.37	0.28	0.5	0.48	0.6	1	0.43	0.36	0.34	0.48	0.47	0.49	0.49	0.49	0.41	0.37	0.33	0.29	0.29	0.14	0.28	0.3	0.39	0.32	0.34	0.25	0.25	0.29	0.33	0.32	0.36	0.27	0.34	0.4	0.4	0.38	0.37	0.26	0.22	0.41	0.14	0.31	0.17	0.11	0.11	0.16	0.19
OG0004911	0.3	0.14	0.28	0.44	0.57	0.61	0.38	0.43	1	0.85	0.83	0.79	0.77	0.82	0.81	0.81	0.81	0.74	0.59	0.62	0.56	0.67	0.76	0.79	0.7	0.75	0.73	0.58	0.62	0.65	0.73	0.78	0.7	0.71	0.8	0.61	0.66	0.69	0.67	0.7	0.72	0.58	0.56	0.69	0.54	0.43	0.5	0.44	0.6
OG0004062	0.22	0.13	0.19	0.38	0.61	0.46	0.32	0.36	0.85	1	0.98	0.8	0.78	0.82	0.82	0.82	0.74	0.69	0.62	0.55	0.53	0.63	0.72	0.75	0.66	0.77	0.67	0.5	0.52	0.58	0.67	0.67	0.61	0.61	0.76	0.57	0.58	0.61	0.57	0.69	0.7	0.48	0.55	0.58	0.53	0.37	0.5	0.45	0.54
OG0004126	0.21	0.13	0.19	0.36	0.59	0.43	0.3	0.34	0.83	0.98	1	0.78	0.76	0.8	0.8	0.8	0.71	0.67	0.6	0.51	0.5	0.62	0.7	0.73	0.63	0.75	0.64	0.49	0.5	0.56	0.64	0.65	0.59	0.6	0.73	0.55	0.54	0.59	0.55	0.69	0.69	0.45	0.55	0.58	0.51	0.36	0.49	0.44	0.52
OG0004278	0.26	0.2	0.35	0.4	0.49	0.67	0.36	0.48	0.79	0.8	0.78	1	0.97	0.98	0.98	0.98	0.79	0.73	0.62	0.56	0.5	0.57	0.66	0.69	0.68	0.69	0.65	0.54	0.51	0.56	0.69	0.68	0.59	0.59	0.67	0.56	0.59	0.65	0.63	0.64	0.54	0.49	0.52	0.6	0.47	0.49	0.36	0.34	0.51
OG0004183	0.25	0.19	0.32	0.41	0.47	0.63	0.37	0.47	0.77	0.78	0.76	0.97	1	0.99	0.99	0.99	0.76	0.67	0.62	0.52	0.47	0.54	0.64	0.67	0.69	0.69	0.65	0.5	0.47	0.5	0.63	0.62	0.53	0.54	0.61	0.57	0.54	0.6	0.58	0.63	0.52	0.44	0.47	0.56	0.41	0.45	0.34	0.33	0.5
OG0004250	0.28	0.2	0.33	0.41	0.5	0.65	0.39	0.49	0.82	0.82	0.8	0.98	0.99	1	1	1	0.79	0.72	0.63	0.56	0.51	0.58	0.69	0.72	0.7	0.72	0.7	0.54	0.49	0.54	0.68	0.67	0.58	0.59	0.66	0.59	0.59	0.64	0.62	0.66	0.56	0.48	0.51	0.6	0.45	0.46	0.39	0.36	0.52
OG0004251	0.28	0.2	0.32	0.41	0.5	0.65	0.39	0.49	0.81	0.82	0.8	0.98	0.99	1	1	1	0.78	0.71	0.63	0.54	0.5	0.57	0.68	0.71	0.7	0.71	0.69	0.53	0.49	0.53	0.67	0.66	0.57	0.58	0.65	0.58	0.57	0.63	0.61	0.66	0.56	0.47	0.51	0.59	0.44	0.46	0.37	0.35	0.52
OG0004252	0.28	0.2	0.32	0.41	0.5	0.65	0.39	0.49	0.81	0.82	0.8	0.98	0.99	1	1	1	0.78	0.71	0.63	0.54	0.5	0.57	0.68	0.71	0.7	0.71	0.69	0.53	0.49	0.53	0.67	0.66	0.57	0.58	0.65	0.58	0.57	0.63	0.61	0.66	0.56	0.47	0.51	0.59	0.44	0.46	0.37	0.35	0.52
OG0005077	0.27	0.17	0.33	0.42	0.5	0.64	0.35	0.41	0.81	0.74	0.71	0.79	0.76	0.79	0.78	0.78	1	0.74	0.56	0.56	0.54	0.54	0.62	0.65	0.61	0.65	0.62	0.54	0.59	0.65	0.71	0.72	0.64	0.63	0.71	0.57	0.59	0.65	0.63	0.55	0.59	0.46	0.45	0.66	0.52	0.55	0.46	0.44	0.58
OG0005079	0.19	0.09	0.33	0.35	0.45	0.61	0.39	0.37	0.74	0.69	0.67	0.73	0.67	0.72	0.71	0.71	0.74	1	0.58	0.64	0.53	0.48	0.6	0.64	0.57	0.61	0.66	0.66	0.51	0.6	0.62	0.65	0.63	0.57	0.66	0.53	0.61	0.58	0.56	0.5	0.49	0.39	0.44	0.57	0.49	0.46	0.38	0.38	0.55
OG0003537	0.12	0.11	0.12	0.24	0.45	0.43	0.42	0.33	0.59	0.62	0.6	0.62	0.62	0.63	0.63	0.63	0.56	0.58	1	0.61	0.45	0.5	0.46	0.5	0.51	0.46	0.43	0.52	0.38	0.42	0.55	0.45	0.4	0.41	0.55	0.46	0.48	0.49	0.44	0.45	0.5	0.36	0.42	0.38	0.37	0.33	0.32	0.41	0.45
OG0005833	0.04	0.1	0.18	0.28	0.46	0.46	0.41	0.29	0.62	0.55	0.51	0.56	0.52	0.56	0.54	0.54	0.56	0.64	0.61	1	0.58	0.51	0.65	0.63	0.69	0.62	0.68	0.77	0.59	0.51	0.54	0.56	0.53	0.48	0.57	0.39	0.49	0.45	0.44	0.37	0.46	0.35	0.35	0.45	0.41	0.35	0.32	0.36	0.39
OG0004097	0.08	0.04	0.2	0.12	0.36	0.26	0.33	0.29	0.56	0.53	0.5	0.5	0.47	0.51	0.5	0.5	0.54	0.53	0.45	0.58	1	0.42	0.52	0.53	0.49	0.61	0.59	0.49	0.48	0.4	0.43	0.44	0.45	0.41	0.42	0.39	0.48	0.44	0.42	0.34	0.47	0.33	0.19	0.27	0.25	0.24	0.38	0.44	0.47
OG0003399	0.07	-0.16	0.01	0.32	0.42	0.31	0.12	0.14	0.67	0.63	0.62	0.57	0.54	0.58	0.57	0.57	0.54	0.48	0.5	0.51	0.42	1	0.63	0.64	0.54	0.56	0.59	0.44	0.5	0.39	0.49	0.52	0.48	0.46	0.56	0.35	0.36	0.46	0.44	0.56	0.52	0.27	0.38	0.43	0.43	0.22	0.46	0.34	0.4
OG0004931	0.16	0.04	0.16	0.34	0.45	0.46	0.29	0.28	0.76	0.72	0.7	0.66	0.64	0.69	0.68	0.68	0.62	0.6	0.46	0.65	0.52	0.63	1	0.97	0.71	0.74	0.74	0.6	0.6	0.54	0.61	0.65	0.59	0.56	0.63	0.51	0.48	0.58	0.59	0.55	0.65	0.42	0.46	0.55	0.45	0.39	0.51	0.32	0.4
OG0004839	0.18	0.04	0.17	0.35	0.48	0.5	0.32	0.3	0.79	0.75	0.73	0.69	0.67	0.72	0.71	0.71	0.65	0.64	0.5	0.63	0.53	0.64	0.97	1	0.69	0.71	0.72	0.58	0.57	0.56	0.64	0.68	0.61	0.59	0.66	0.53	0.52	0.61	0.62	0.58	0.66	0.46	0.49	0.59	0.47	0.41	0.52	0.34	0.44
OG0004546	0.11	0.07	0.15	0.47	0.54	0.43	0.3	0.39	0.7	0.66	0.63	0.68	0.69	0.7	0.7	0.7	0.61	0.57	0.51	0.69	0.49	0.54	0.71	0.69	1	0.76	0.79	0.61	0.61	0.55	0.55	0.59	0.51	0.55	0.64	0.47	0.49	0.42	0.41	0.55	0.59	0.29	0.31	0.47	0.42	0.37	0.31	0.33	0.42
OG0005039	0.16	0.04	0.15	0.42	0.47	0.4	0.23	0.32	0.75	0.77	0.75	0.69	0.69	0.72	0.71	0.71	0.65	0.61	0.46	0.62	0.61	0.56	0.74	0.71	0.76	1	0.81	0.62	0.62	0.5	0.58	0.57	0.5	0.52	0.6	0.54	0.55	0.5	0.46	0.57	0.65	0.34	0.35	0.46	0.44	0.27	0.38	0.39	0.44
OG0005056	0.13	0.01	0.21	0.38	0.48	0.41	0.28	0.34	0.73	0.67	0.64	0.65	0.65	0.7	0.69	0.69	0.62	0.66	0.43	0.68	0.59	0.59	0.74	0.72	0.79	0.81	1	0.68	0.63	0.56	0.55	0.62	0.54	0.57	0.59	0.45	0.55	0.48	0.47	0.49	0.55	0.34	0.34	0.49	0.41	0.32	0.36	0.35	0.46
OG0005294	0.1	0.01	0.23	0.27	0.4	0.49	0.33	0.25	0.58	0.5	0.49	0.54	0.5	0.54	0.53	0.53	0.54	0.66	0.52	0.77	0.49	0.44	0.6	0.58	0.61	0.62	0.68	1	0.61	0.49	0.55	0.53	0.53	0.53	0.54	0.44	0.54	0.45	0.43	0.43	0.47	0.42	0.45	0.58	0.42	0.35	0.27	0.29	0.36
OG0005196	0.21	0.08	0.12	0.31	0.42	0.43	0.14	0.25	0.62	0.52	0.5	0.51	0.47	0.49	0.49	0.49	0.59	0.51	0.38	0.59	0.48	0.5	0.6	0.57	0.61	0.62	0.63	0.61	1	0.53	0.54	0.56	0.52	0.51	0.62	0.38	0.47	0.45	0.43	0.37	0.52	0.38	0.38	0.5	0.46	0.37	0.31	0.28	0.39
OG0004685	0.15	0.12	0.23	0.42	0.48	0.51	0.22	0.29	0.65	0.58	0.56	0.56	0.5	0.54	0.53	0.53	0.65	0.6	0.42	0.51	0.4	0.39	0.54	0.56	0.55	0.5	0.56	0.49	0.53	1	0.67	0.75	0.6	0.65	0.71	0.41	0.51	0.5	0.48	0.4	0.49	0.43	0.5	0.52	0.52	0.54	0.22	0.3	0.38
OG0004933	0.24	0.12	0.26	0.39	0.48	0.62	0.31	0.33	0.73	0.67	0.64	0.69	0.63	0.68	0.67	0.67	0.71	0.62	0.55	0.54	0.43	0.49	0.61	0.64	0.55	0.58	0.55	0.55	0.54	0.67	1	0.76	0.64	0.72	0.74	0.48	0.53	0.65	0.66	0.51	0.54	0.55	0.57	0.62	0.62	0.54	0.39	0.39	0.45
OG0004760	0.25	0.1	0.26	0.44	0.46	0.57	0.29	0.32	0.78	0.67	0.65	0.68	0.62	0.67	0.66	0.66	0.72	0.65	0.45	0.56	0.44	0.52	0.65	0.68	0.59	0.57	0.62	0.53	0.56	0.75	0.76	1	0.68	0.76	0.76	0.48	0.6	0.67	0.65	0.56	0.56	0.52	0.67	0.65	0.52	0.55	0.32	0.36	0.47
OG0004418	0.09	0.1	0.19	0.18	0.46	0.47	0.3	0.36	0.7	0.61	0.59	0.59	0.53	0.58	0.57	0.57	0.64	0.63	0.4	0.53	0.45	0.48	0.59	0.61	0.51	0.5	0.54	0.53	0.52	0.6	0.64	0.68	1	0.62	0.68	0.38	0.54	0.59	0.56	0.46	0.51	0.6	0.46	0.58	0.53	0.46	0.36	0.29	0.46
OG0005153	0.22	0.05	0.21	0.45	0.5	0.53	0.24	0.27	0.71	0.61	0.6	0.59	0.54	0.59	0.58	0.58	0.63	0.57	0.41	0.48	0.41	0.46	0.56	0.59	0.55	0.52	0.57	0.53	0.51	0.65	0.72	0.76	0.62	1	0.77	0.42	0.62	0.67	0.65	0.56	0.53	0.49	0.55	0.73	0.47	0.4	0.35	0.34	0.52
OG0004341	0.26	0.06	0.24	0.38	0.57	0.57	0.29	0.34	0.8	0.76	0.73	0.67	0.61	0.66	0.65	0.65	0.71	0.66	0.55	0.57	0.42	0.56	0.63	0.66	0.64	0.6	0.59	0.54	0.62	0.71	0.74	0.76	0.68	0.77	1	0.49	0.6	0.66	0.64	0.56	0.64	0.54	0.62	0.68	0.62	0.53	0.4	0.41	0.53
OG0000236	0.35	0.12	0.23	0.27	0.31	0.41	0.42	0.4	0.61	0.57	0.55	0.56	0.57	0.59	0.58	0.58	0.57	0.53	0.46	0.39	0.39	0.35	0.51	0.53	0.47	0.54	0.45	0.44	0.38	0.41	0.48	0.48	0.38	0.42	0.49	1	0.57	0.61	0.6	0.44	0.55	0.48	0.44	0.51	0.39	0.46	0.45	0.4	0.4
OG0005450	0.35	0.02	0.26	0.3	0.38	0.52	0.43	0.4	0.66	0.58	0.54	0.59	0.54	0.59	0.57	0.57	0.59	0.61	0.48	0.49	0.48	0.36	0.48	0.52	0.49	0.55	0.55	0.54	0.47	0.51	0.53	0.6	0.54	0.62	0.6	0.57	1	0.54	0.53	0.45	0.49	0.56	0.43	0.51	0.4	0.36	0.32	0.33	0.46
OG0004925	0.44	0.19	0.3	0.23	0.42	0.58	0.34	0.38	0.69	0.61	0.59	0.65	0.6	0.64	0.63	0.63	0.65	0.58	0.49	0.45	0.44	0.46	0.58	0.61	0.42	0.5	0.48	0.45	0.45	0.5	0.65	0.67	0.59	0.67	0.66	0.61	0.54	1	0.96	0.48	0.52	0.53	0.55	0.67	0.45	0.45	0.43	0.44	0.49
OG0004856	0.4	0.14	0.3	0.2	0.37	0.57	0.33	0.37	0.67	0.57	0.55	0.63	0.58	0.62	0.61	0.61	0.63	0.56	0.44	0.44	0.42	0.44	0.59	0.62	0.41	0.46	0.47	0.43	0.43	0.48	0.66	0.65	0.56	0.65	0.64	0.6	0.53	0.96	1	0.44	0.48	0.51	0.53	0.65	0.43	0.45	0.46	0.41	0.47
OG0004562	0.22	0.15	0.18	0.39	0.46	0.44	0.24	0.26	0.7	0.69	0.69	0.64	0.63	0.66	0.66	0.66	0.55	0.5	0.45	0.37	0.34	0.56	0.55	0.58	0.55	0.57	0.49	0.43	0.37	0.4	0.51	0.56	0.46	0.56	0.56	0.44	0.45	0.48	0.44	1	0.63	0.48	0.49	0.56	0.33	0.23	0.32	0.33	0.46
OG0000031	0.22	0.14	0.21	0.33	0.51	0.36	0.23	0.22	0.72	0.7	0.69	0.54	0.52	0.56	0.56	0.56	0.59	0.49	0.5	0.46	0.47	0.52	0.65	0.66	0.59	0.65	0.55	0.47	0.52	0.49	0.54	0.56	0.51	0.53	0.64	0.55	0.49	0.52	0.48	0.63	1	0.47	0.51	0.58	0.42	0.36	0.49	0.48	0.55
OG0005407	0.28	0.12	0.33	0.17	0.44	0.48	0.39	0.41	0.58	0.48	0.45	0.49	0.44	0.48	0.47	0.47	0.46	0.39	0.36	0.35	0.33	0.27	0.42	0.46	0.29	0.34	0.34	0.42	0.38	0.43	0.55	0.52	0.6	0.49	0.54	0.48	0.56	0.53	0.51	0.48	0.47	1	0.52	0.5	0.32	0.31	0.31	0.36	0.4
OG0005010	0.27	0.09	0.17	0.24	0.35	0.44	0.17	0.14	0.56	0.55	0.55	0.52	0.47	0.51	0.51	0.51	0.45	0.44	0.42	0.35	0.19	0.38	0.46	0.49	0.31	0.35	0.34	0.45	0.38	0.5	0.57	0.67	0.46	0.55	0.62	0.44	0.43	0.55	0.53	0.49	0.51	0.52	1	0.56	0.4	0.41	0.27	0.28	0.34
OG0004893	0.34	0.14	0.27	0.3	0.47	0.59	0.36	0.31	0.69	0.58	0.58	0.6	0.56	0.6	0.59	0.59	0.66	0.57	0.38	0.45	0.27	0.43	0.55	0.59	0.47	0.46	0.49	0.58	0.5	0.52	0.62	0.65	0.58	0.73	0.68	0.51	0.51	0.67	0.65	0.56	0.58	0.5	0.56	1	0.44	0.41	0.37	0.3	0.42
OG0004434	0.07	-0.01	0.13	0.34	0.33	0.36	0.13	0.17	0.54	0.53	0.51	0.47	0.41	0.45	0.44	0.44	0.52	0.49	0.37	0.41	0.25	0.43	0.45	0.47	0.42	0.44	0.41	0.42	0.46	0.52	0.62	0.52	0.53	0.47	0.62	0.39	0.4	0.45	0.43	0.33	0.42	0.32	0.4	0.44	1	0.39	0.51	0.34	0.35
OG0004106	0.19	0.17	0.14	0.09	0.13	0.43	0.16	0.11	0.43	0.37	0.36	0.49	0.45	0.46	0.46	0.46	0.55	0.46	0.33	0.35	0.24	0.22	0.39	0.41	0.37	0.27	0.32	0.35	0.37	0.54	0.54	0.55	0.46	0.4	0.53	0.46	0.36	0.45	0.45	0.23	0.36	0.31	0.41	0.41	0.39	1	0.23	0.25	0.39
OG0003732	0.09	-0.08	0.07	0.08	0.24	0.14	0.22	0.11	0.5	0.5	0.49	0.36	0.34	0.39	0.37	0.37	0.46	0.38	0.32	0.32	0.38	0.46	0.51	0.52	0.31	0.38	0.36	0.27	0.31	0.22	0.39	0.32	0.36	0.35	0.4	0.45	0.32	0.43	0.46	0.32	0.49	0.31	0.27	0.37	0.51	0.23	1	0.45	0.42
OG0003418	0.1	0.02	0.15	0.12	0.39	0.17	0.25	0.16	0.44	0.45	0.44	0.34	0.33	0.36	0.35	0.35	0.44	0.38	0.41	0.36	0.44	0.34	0.32	0.34	0.33	0.39	0.35	0.29	0.28	0.3	0.39	0.36	0.29	0.34	0.41	0.4	0.33	0.44	0.41	0.33	0.48	0.36	0.28	0.3	0.34	0.25	0.45	1	0.43
OG0003374	0.23	0.14	0.11	0.22	0.33	0.31	0.28	0.19	0.6	0.54	0.52	0.51	0.5	0.52	0.52	0.52	0.58	0.55	0.45	0.39	0.47	0.4	0.4	0.44	0.42	0.44	0.46	0.36	0.39	0.38	0.45	0.47	0.46	0.52	0.53	0.4	0.46	0.49	0.47	0.46	0.55	0.4	0.34	0.42	0.35	0.39	0.42	0.43	1
OG0001291	0.15	0.21	0.15	0.19	0.48	0.31	0.32	0.38	0.57	0.68	0.65	0.61	0.63	0.65	0.65	0.65	0.53	0.51	0.52	0.4	0.41	0.37	0.52	0.54	0.52	0.54	0.48	0.36	0.3	0.38	0.47	0.4	0.41	0.36	0.47	0.55	0.38	0.48	0.46	0.48	0.54	0.37	0.31	0.44	0.39	0.35	0.47	0.43	0.43
OG0003410	0.1	0.1	0.14	0.19	0.52	0.21	0.21	0.24	0.57	0.58	0.56	0.48	0.47	0.5	0.49	0.49	0.5	0.43	0.49	0.36	0.48	0.45	0.54	0.56	0.51	0.5	0.43	0.31	0.38	0.39	0.45	0.42	0.39	0.46	0.52	0.4	0.37	0.43	0.41	0.43	0.58	0.32	0.27	0.38	0.29	0.23	0.52	0.49	0.42
OG0004140	0.01	0.02	0.04	0.26	0.29	0.14	0.13	0.11	0.45	0.48	0.47	0.34	0.34	0.36	0.35	0.35	0.43	0.4	0.4	0.35	0.21	0.3	0.32	0.34	0.46	0.36	0.33	0.26	0.3	0.49	0.44	0.45	0.34	0.38	0.51	0.36	0.33	0.27	0.26	0.24	0.43	0.21	0.34	0.33	0.46	0.43	0.38	0.46	0.3
OG0003604	-0.01	0.05	0.02	0.19	0.11	0.1	0.06	0.05	0.39	0.43	0.42	0.3	0.3	0.33	0.31	0.31	0.32	0.37	0.29	0.23	0.12	0.3	0.36	0.37	0.33	0.37	0.29	0.32	0.21	0.25	0.31	0.29	0.26	0.27	0.4	0.31	0.24	0.22	0.25	0.25	0.28	0.08	0.31	0.3	0.38	0.21	0.22	0.09	0.18
OG0004387	-0.05	-0.08	0	0.16	0.08	0.02	0	0.01	0.41	0.41	0.39	0.34	0.35	0.37	0.36	0.36	0.35	0.32	0.28	0.39	0.37	0.37	0.55	0.51	0.46	0.53	0.5	0.4	0.33	0.34	0.31	0.36	0.22	0.25	0.33	0.51	0.32	0.23	0.26	0.23	0.46	0.15	0.31	0.24	0.31	0.39	0.4	0.3	0.24
OG0003811	0.02	-0.09	-0.06	0.44	0.23	0.25	0.21	0.1	0.53	0.49	0.48	0.44	0.45	0.46	0.46	0.46	0.43	0.39	0.4	0.43	0.29	0.53	0.56	0.56	0.54	0.49	0.48	0.39	0.36	0.41	0.39	0.45	0.32	0.41	0.44	0.38	0.33	0.28	0.31	0.39	0.48	0.22	0.36	0.4	0.4	0.25	0.44	0.29	0.22
OG0003627	-0.1	0.06	0.05	0.22	0.33	0.17	0.07	0.15	0.34	0.41	0.4	0.31	0.28	0.32	0.31	0.31	0.24	0.28	0.29	0.21	0.09	0.28	0.4	0.4	0.37	0.29	0.3	0.22	0.2	0.39	0.34	0.46	0.34	0.3	0.39	0.24	0.24	0.2	0.22	0.35	0.38	0.23	0.38	0.27	0.37	0.24	0.27	0.14	0.07
OG0003816	-0.08	0.16	0.15	0.03	0.24	0.12	0.2	0.24	0.49	0.51	0.53	0.4	0.37	0.42	0.41	0.41	0.42	0.42	0.3	0.29	0.36	0.25	0.47	0.49	0.36	0.43	0.4	0.32	0.26	0.45	0.48	0.51	0.59	0.36	0.42	0.41	0.32	0.35	0.35	0.32	0.47	0.37	0.43	0.33	0.38	0.45	0.39	0.26	0.34
OG0003416	-0.01	0.24	0.11	0.26	0.41	0.25	0.29	0.39	0.56	0.62	0.61	0.51	0.49	0.53	0.53	0.53	0.45	0.49	0.42	0.38	0.3	0.32	0.48	0.5	0.46	0.51	0.46	0.38	0.33	0.52	0.53	0.59	0.63	0.44	0.54	0.41	0.41	0.4	0.38	0.42	0.51	0.41	0.52	0.4	0.49	0.33	0.3	0.24	0.36
OG0003810	0.15	0.12	-0.01	0.32	0.32	0.14	0.24	0.16	0.5	0.62	0.62	0.46	0.48	0.49	0.5	0.5	0.43	0.43	0.44	0.33	0.36	0.33	0.45	0.46	0.49	0.53	0.45	0.32	0.28	0.45	0.38	0.48	0.17	0.31	0.41	0.44	0.35	0.31	0.28	0.47	0.47	0.21	0.46	0.25	0.27	0.31	0.36	0.4	0.4
OG0003783	0.13	0.1	-0.02	0.33	0.32	0.15	0.23	0.17	0.49	0.62	0.6	0.46	0.47	0.49	0.5	0.5	0.43	0.43	0.43	0.33	0.38	0.31	0.45	0.47	0.48	0.53	0.46	0.31	0.28	0.46	0.38	0.46	0.17	0.31	0.4	0.42	0.33	0.29	0.27	0.46	0.46	0.21	0.43	0.23	0.27	0.3	0.36	0.41	0.39
OG0003767	-0.02	0.13	0.11	0.28	0.31	0.18	0.15	0.12	0.48	0.57	0.56	0.44	0.45	0.46	0.45	0.45	0.44	0.41	0.44	0.3	0.26	0.22	0.38	0.39	0.41	0.44	0.37	0.3	0.25	0.51	0.48	0.48	0.35	0.37	0.48	0.32	0.32	0.28	0.24	0.31	0.48	0.19	0.43	0.37	0.42	0.38	0.27	0.33	0.26
OG0003454	0.08	-0.03	-0.02	0.32	0.41	0.27	0.1	0.11	0.58	0.61	0.6	0.52	0.51	0.53	0.53	0.53	0.54	0.38	0.38	0.32	0.27	0.44	0.47	0.49	0.51	0.53	0.42	0.34	0.36	0.46	0.53	0.53	0.44	0.5	0.61	0.46	0.37	0.45	0.42	0.44	0.52	0.32	0.47	0.49	0.48	0.42	0.4	0.36	0.34
OG0003503	0.1	0.07	0.05	0.29	0.41	0.35	0.14	0.15	0.54	0.56	0.55	0.44	0.43	0.47	0.46	0.46	0.43	0.44	0.45	0.39	0.35	0.48	0.49	0.51	0.46	0.51	0.49	0.42	0.4	0.51	0.5	0.54	0.38	0.51	0.56	0.3	0.39	0.43	0.38	0.41	0.48	0.27	0.44	0.36	0.45	0.23	0.24	0.35	0.36
OG0004388	0.04	0.07	0.01	0.4	0.56	0.33	0.17	0.25	0.69	0.73	0.72	0.56	0.54	0.58	0.57	0.57	0.59	0.56	0.53	0.46	0.4	0.52	0.6	0.62	0.57	0.64	0.53	0.46	0.46	0.63	0.6	0.63	0.5	0.58	0.69	0.46	0.47	0.47	0.45	0.52	0.57	0.34	0.53	0.5	0.52	0.36	0.36	0.39	0.39
OG0000767	0.11	0.05	0.1	0.41	0.43	0.36	0.14	0.2	0.63	0.56	0.54	0.51	0.47	0.5	0.49	0.49	0.53	0.43	0.4	0.39	0.29	0.48	0.52	0.54	0.52	0.47	0.45	0.37	0.48	0.53	0.6	0.62	0.45	0.55	0.61	0.35	0.45	0.39	0.41	0.44	0.51	0.39	0.48	0.52	0.46	0.37	0.36	0.28	0.34
OG0006107	-0.23	0.05	-0.06	0.03	0.06	-0.23	-0.3	-0.26	0.03	0.15	0.16	0.06	0.08	0.05	0.05	0.05	0.17	0	0.12	0.05	0.11	0.12	0.02	0	0.17	0.2	0.11	0.02	0.14	0.11	0.07	-0.03	-0.06	-0.03	0.05	0.04	-0.25	-0.07	-0.11	0.07	0.22	-0.18	0.01	-0.03	0.09	0.13	0.09	0.21	0.08
OG0002815	-0.29	-0.06	-0.25	-0.02	0.01	-0.21	-0.23	-0.28	0.05	0.04	0.04	-0.11	-0.1	-0.09	-0.1	-0.1	0.06	0.01	0.13	0.12	0.06	0.13	0.06	0.06	0.13	0.03	0.09	0.01	0.07	0.17	0.05	0.17	0.08	0.13	0.15	-0.07	-0.01	0.02	0.02	0.03	0.14	-0.14	0.08	0.01	0.14	0.25	0.09	0.3	0.19
OG0007473	-0.26	-0.12	-0.09	0.08	0.12	-0.23	-0.24	-0.32	0.09	0.04	0.05	-0.08	-0.08	-0.09	-0.09	-0.09	0	0.03	0.03	0.11	0.11	0.24	0.05	0.04	0.1	0.07	0.1	0.04	0.15	0.04	-0.02	0.03	0.04	0.11	0.14	-0.16	-0.09	-0.09	-0.09	0.08	0.09	-0.06	0.01	-0.02	0	-0.04	0.09	0.2	0.06
OG0003002	-0.06	0.05	-0.1	0.17	0.17	-0.03	0.03	-0.01	0.2	0.32	0.33	0.11	0.14	0.16	0.14	0.14	0.15	0.19	0.31	0.08	0.15	0.08	0.18	0.2	0.16	0.22	0.15	0.09	-0.06	0.28	0.17	0.16	0.04	0.09	0.12	0.14	0.1	0.05	0	0.16	0.28	-0.02	0.22	0.02	0.06	0.04	0.05	0.11	0.17
OG0008317	-0.23	0.06	-0.18	-0.04	0.14	-0.2	0.02	-0.05	0.03	0.23	0.23	0.01	0.08	0.08	0.08	0.08	-0.09	-0.02	0.21	0.01	0.03	0.02	0.13	0.12	0.14	0.14	0.07	-0.05	-0.15	-0.08	-0.12	-0.16	-0.12	-0.2	-0.02	0.05	-0.15	-0.17	-0.17	0.11	0.14	-0.08	-0.01	-0.21	-0.05	-0.09	0.07	0.13	0.08
OG0006039	-0.13	0.11	-0.13	0.04	0.22	-0.17	0.03	0.09	0.12	0.25	0.25	0.1	0.15	0.15	0.15	0.15	0.03	0	0.17	-0.02	0.01	0.16	0.17	0.16	0.26	0.16	0.11	-0.19	-0.03	0.1	-0.03	0.01	-0.05	-0.05	0.09	0.12	-0.06	0.02	0.01	0.1	0.21	-0.18	0.02	-0.06	0.03	0.01	0.1	0.19	0.09
OG0009319	-0.14	0.02	-0.03	-0.01	0.13	-0.16	-0.08	-0.03	0.04	0.18	0.19	0.08	0.09	0.07	0.07	0.07	0.01	-0.08	0.2	-0.1	0.01	0.07	0.04	0.03	0.07	0.05	-0.04	-0.06	-0.09	0.01	-0.01	-0.02	-0.06	0.02	0.07	0.05	-0.03	0.05	0.05	0.15	0.24	-0.05	0.14	0.03	0.01	-0.02	0.08	0.13	0.09
OG0003192	-0.19	0.08	0.03	0.08	0.18	-0.14	0.02	0.12	0.06	0.13	0.13	-0.01	0.05	0.06	0.04	0.04	-0.02	-0.04	0.1	-0.04	0.13	-0.08	0.03	0.03	0.08	0.09	0.04	-0.04	-0.03	0.07	-0.08	-0.06	-0.16	-0.1	-0.03	0.15	-0.05	-0.08	-0.08	0	0.13	0	-0.03	-0.11	0	-0.1	0.06	0.14	-0.07
OG0010684	-0.09	0.02	-0.1	-0.03	0.13	-0.12	-0.02	-0.05	0.04	0.18	0.19	-0.01	0.04	0.03	0.03	0.03	0.06	0.01	0.11	0.06	0.05	0.01	0.04	0.03	0.12	0.14	0.06	-0.01	0	0.09	-0.05	-0.02	-0.06	-0.02	0.12	0.05	-0.07	-0.04	-0.04	0.04	0.21	-0.14	0.01	0	0.01	0.07	0.13	0.19	0.13
OG0004778	-0.31	-0.26	-0.33	-0.06	-0.12	-0.31	-0.14	-0.29	-0.02	0.04	0.06	-0.13	-0.12	-0.1	-0.11	-0.11	-0.04	0.03	0.18	0.01	-0.03	0.16	0.02	0.05	-0.11	-0.09	-0.06	-0.06	-0.19	-0.02	-0.06	-0.07	-0.07	-0.14	-0.06	-0.01	-0.18	-0.12	-0.07	-0.16	0.03	-0.2	0.05	-0.13	0.13	0.04	0.26	0.1	0.02
OG0004991	-0.3	-0.23	-0.32	-0.05	-0.08	-0.3	-0.11	-0.26	0	0.08	0.1	-0.1	-0.09	-0.07	-0.08	-0.08	-0.01	0.03	0.2	0.03	-0.01	0.17	0.05	0.09	-0.08	-0.06	-0.06	-0.06	-0.17	0.01	-0.03	-0.04	-0.04	-0.11	-0.03	0	-0.14	-0.1	-0.06	-0.13	0.06	-0.18	0.07	-0.1	0.13	0.07	0.26	0.09	0.01
OG0004970	-0.32	-0.22	-0.32	-0.05	-0.09	-0.29	-0.12	-0.27	0.01	0.07	0.09	-0.11	-0.09	-0.08	-0.09	-0.09	-0.02	0.06	0.2	0.02	-0.02	0.16	0.04	0.08	-0.09	-0.07	-0.05	-0.07	-0.17	0	-0.04	-0.05	-0.05	-0.12	-0.04	-0.01	-0.17	-0.11	-0.07	-0.14	0.06	-0.19	0.06	-0.11	0.14	0.06	0.26	0.1	0.04
OG0004955	-0.32	-0.22	-0.32	-0.06	-0.1	-0.29	-0.12	-0.28	0	0.07	0.09	-0.12	-0.1	-0.08	-0.09	-0.09	-0.03	0.05	0.21	0.02	-0.02	0.15	0.04	0.07	-0.09	-0.07	-0.05	-0.06	-0.18	0	-0.04	-0.05	-0.06	-0.12	-0.04	-0.01	-0.17	-0.1	-0.07	-0.14	0.06	-0.19	0.07	-0.11	0.13	0.06	0.25	0.1	0.04
OG0004956	-0.32	-0.22	-0.32	-0.06	-0.1	-0.29	-0.12	-0.28	0	0.07	0.09	-0.12	-0.1	-0.08	-0.09	-0.09	-0.03	0.05	0.21	0.02	-0.02	0.15	0.04	0.07	-0.09	-0.07	-0.05	-0.06	-0.18	0	-0.04	-0.05	-0.06	-0.12	-0.04	-0.01	-0.17	-0.1	-0.07	-0.14	0.06	-0.19	0.07	-0.11	0.13	0.06	0.25	0.1	0.04
OG0006523	-0.19	-0.08	-0.15	-0.01	-0.1	-0.06	-0.11	-0.11	0.14	0.03	0.02	0.01	-0.01	0	0	0	0.02	0.04	0.12	0.15	0.15	0.17	0.25	0.24	0.09	0.09	0.13	0.13	0.06	0.18	0.12	0.23	0.17	0.08	0.09	0	0.13	0.08	0.11	-0.03	0.11	0.03	0.17	-0.06	0.09	0.18	0.04	-0.07	0.05
OG0008056	-0.14	-0.12	-0.1	0.05	0	-0.1	-0.03	-0.06	0.05	-0.02	-0.01	-0.08	-0.09	-0.09	-0.09	-0.09	-0.08	0.02	0.04	0.13	-0.01	0.11	0.12	0.11	0.03	0	0.07	0.11	-0.06	0.12	-0.05	0.16	0.08	0.03	0.04	0.03	0.06	0.01	0	-0.02	-0.05	0.07	0.19	-0.09	0.03	-0.06	0.01	-0.02	-0.13
OG0004492	-0.22	0.03	-0.23	-0.06	-0.11	-0.33	-0.15	-0.16	-0.1	0.05	0.06	-0.12	-0.05	-0.07	-0.07	-0.07	-0.2	-0.1	-0.01	-0.18	-0.1	-0.13	-0.1	-0.11	0	0.04	-0.05	-0.09	-0.16	-0.05	-0.21	-0.09	-0.26	-0.21	-0.19	-0.04	-0.1	-0.27	-0.27	-0.01	0.02	-0.19	0.06	-0.27	-0.26	-0.08	-0.13	0.01	0
OG0007155	-0.13	-0.05	-0.27	0.01	0.06	-0.34	-0.17	-0.12	-0.08	0.15	0.16	-0.08	0	-0.02	-0.02	-0.02	-0.12	-0.23	0.01	-0.22	-0.1	-0.02	0.03	0.01	0.08	0.19	-0.02	-0.23	-0.16	-0.1	-0.13	-0.23	-0.24	-0.11	-0.08	0.12	-0.22	-0.16	-0.2	0.04	0.19	-0.19	-0.04	-0.09	-0.07	-0.13	0.06	0.09	-0.1
OG0008440	-0.22	-0.04	-0.31	-0.01	0.02	-0.34	-0.13	-0.11	-0.12	0.09	0.1	-0.17	-0.1	-0.11	-0.11	-0.11	-0.2	-0.09	0	-0.18	-0.09	-0.05	0.01	0	0.02	0.02	-0.04	-0.18	-0.19	-0.16	-0.2	-0.27	-0.2	-0.19	-0.13	0.01	-0.13	-0.31	-0.26	0.01	0.07	-0.26	-0.12	-0.19	-0.08	-0.14	0.15	-0.04	-0.04
OG0007837	-0.17	-0.07	-0.43	0.11	0.08	-0.36	-0.11	-0.12	-0.07	0.05	0.06	-0.15	-0.07	-0.09	-0.09	-0.09	-0.19	-0.12	0.05	-0.14	0.01	-0.01	-0.01	-0.02	0.07	0.18	0	-0.11	-0.11	-0.18	-0.16	-0.23	-0.22	-0.11	-0.19	-0.01	-0.09	-0.23	-0.27	0.07	0.07	-0.22	-0.15	-0.22	-0.19	-0.27	-0.05	0.03	0.08
OG0010280	-0.13	-0.06	-0.18	-0.09	0.06	-0.21	0	-0.04	0.06	0.11	0.12	-0.03	0.04	0.05	0.05	0.05	-0.22	-0.09	0.01	-0.02	0.1	0.16	0.19	0.18	0.09	0.11	0.05	-0.12	-0.06	-0.18	-0.16	-0.16	-0.12	-0.13	-0.12	-0.03	-0.08	-0.14	-0.14	0.11	0.13	-0.11	-0.13	-0.11	-0.19	-0.23	0.04	-0.02	-0.08
OG0008460	-0.02	0.03	-0.22	-0.04	-0.06	-0.18	0.02	-0.08	-0.04	0.05	0.06	0.05	0.08	0.08	0.08	0.08	-0.12	-0.08	0.03	-0.14	0.01	0	0.09	0.08	0	0.1	-0.01	0.01	-0.03	-0.15	-0.15	-0.08	-0.08	-0.11	-0.16	-0.04	-0.01	-0.1	-0.1	0.06	0.02	-0.08	0.02	-0.13	-0.12	-0.1	0.03	-0.01	0.11
OG0010229	-0.03	0.14	-0.12	0.04	0.19	-0.07	0.11	0.1	0.12	0.2	0.2	0.18	0.23	0.22	0.22	0.22	0.04	0	0	-0.07	0.06	0.04	0.15	0.14	0.14	0.2	0.07	-0.08	-0.1	-0.1	-0.07	-0.06	-0.04	-0.04	-0.08	0.11	0.09	-0.06	-0.06	0.19	0.15	-0.02	-0.05	0.05	-0.11	-0.09	0.09	0.07	0.04
OG0007572	-0.24	-0.03	-0.14	-0.22	-0.09	-0.25	-0.06	-0.07	-0.11	0.06	0.07	-0.03	0.03	0.03	0.03	0.03	-0.2	-0.09	-0.04	-0.16	-0.05	-0.04	0.01	0	-0.04	0.02	-0.06	-0.1	-0.24	-0.26	-0.22	-0.25	-0.07	-0.3	-0.25	0	-0.21	-0.2	-0.2	0.09	-0.06	-0.11	-0.13	-0.24	-0.15	-0.12	-0.06	-0.09	-0.07
OG0008760	-0.03	-0.01	-0.17	0.06	0.06	-0.03	0.11	0.01	0	0.08	0.09	0.03	0.13	0.12	0.1	0.1	0	-0.01	0.12	0.03	0	0.01	0.04	0.03	0.16	0.13	0.13	-0.02	-0.13	-0.11	-0.08	-0.13	-0.1	-0.05	-0.03	0.01	-0.05	-0.1	-0.11	0.1	0.07	-0.1	-0.1	-0.09	-0.17	-0.05	-0.02	0.1	0.13
OG0008527	-0.03	-0.02	-0.12	-0.1	-0.03	-0.18	-0.01	-0.07	-0.12	-0.08	-0.07	-0.13	-0.06	-0.06	-0.06	-0.06	-0.2	-0.17	-0.11	-0.14	-0.03	-0.14	-0.04	-0.05	-0.01	-0.03	-0.04	-0.13	-0.21	-0.18	-0.27	-0.28	-0.29	-0.24	-0.27	-0.03	-0.15	-0.22	-0.22	-0.04	-0.02	-0.22	-0.21	-0.21	-0.24	-0.23	-0.02	0.02	-0.01
OG0010504	-0.01	-0.06	-0.25	-0.01	0	-0.13	0.02	-0.04	-0.09	-0.04	-0.03	-0.1	0	-0.02	-0.02	-0.02	-0.16	-0.12	0.06	-0.1	-0.12	-0.04	-0.05	-0.06	0.02	0	0.02	-0.11	-0.18	-0.18	-0.23	-0.24	-0.24	-0.2	-0.23	-0.02	-0.16	-0.08	-0.09	0	-0.04	-0.19	-0.17	-0.18	-0.22	-0.25	-0.02	0.01	-0.06
OG0008041	-0.16	0.09	-0.18	0.06	-0.01	-0.17	-0.08	-0.08	-0.13	-0.02	-0.01	-0.14	-0.11	-0.12	-0.12	-0.12	-0.11	-0.13	0.07	-0.06	-0.08	-0.08	-0.1	-0.11	-0.05	-0.06	-0.09	-0.08	-0.08	0.12	-0.04	-0.06	-0.24	-0.25	-0.17	-0.08	-0.22	-0.33	-0.34	-0.06	-0.04	-0.15	-0.01	-0.27	-0.1	-0.04	-0.12	-0.08	-0.11
OG0007795	-0.19	-0.05	-0.14	-0.17	-0.22	-0.25	-0.17	-0.13	-0.17	-0.11	-0.1	-0.1	-0.08	-0.07	-0.07	-0.07	-0.28	-0.1	-0.16	-0.21	-0.06	-0.17	-0.14	-0.15	-0.13	-0.05	-0.08	-0.13	-0.24	-0.2	-0.28	-0.15	-0.27	-0.2	-0.31	-0.18	-0.15	-0.26	-0.26	-0.09	-0.22	-0.25	-0.09	-0.24	-0.27	-0.25	-0.3	-0.13	-0.09
OG0007584	-0.2	0.03	-0.17	-0.24	0.1	-0.32	0.08	0.1	-0.2	-0.05	-0.04	-0.18	-0.11	-0.12	-0.12	-0.12	-0.27	-0.24	0.02	-0.19	-0.02	-0.21	-0.14	-0.15	-0.07	-0.07	-0.12	-0.19	-0.26	-0.17	-0.24	-0.28	-0.22	-0.26	-0.23	-0.04	-0.21	-0.19	-0.19	-0.1	0.09	-0.11	-0.13	-0.26	-0.28	-0.19	0.05	0.11	-0.06
OG0008814	-0.16	0.06	0.02	-0.11	0.1	-0.25	0.14	0.2	-0.18	-0.04	-0.03	-0.15	-0.05	-0.08	-0.08	-0.08	-0.19	-0.19	0.01	-0.15	0	-0.18	-0.14	-0.15	-0.03	-0.1	-0.1	-0.16	-0.15	-0.14	-0.22	-0.23	-0.14	-0.22	-0.15	0.02	-0.13	-0.13	-0.13	-0.1	0.07	-0.04	-0.12	-0.19	-0.17	-0.17	0	0.22	-0.04
OG0006371	-0.16	0.01	-0.37	-0.17	-0.24	-0.34	-0.09	-0.22	-0.26	-0.26	-0.26	-0.3	-0.24	-0.26	-0.26	-0.26	-0.28	-0.25	-0.19	-0.21	-0.22	-0.2	-0.18	-0.2	-0.21	-0.2	-0.17	-0.1	-0.18	-0.26	-0.3	-0.24	-0.18	-0.31	-0.36	-0.16	-0.21	-0.28	-0.24	-0.18	-0.23	-0.22	-0.14	-0.25	-0.26	-0.03	-0.2	-0.21	-0.08
OG0005866	-0.09	-0.07	-0.3	-0.16	-0.17	-0.26	-0.05	-0.21	-0.21	-0.16	-0.15	-0.23	-0.18	-0.19	-0.19	-0.19	-0.23	-0.2	-0.14	-0.15	-0.07	-0.12	-0.09	-0.11	-0.16	-0.1	-0.12	-0.12	-0.1	-0.31	-0.2	-0.27	-0.25	-0.27	-0.28	-0.01	-0.1	-0.22	-0.19	-0.04	-0.1	-0.14	-0.15	-0.2	-0.19	-0.07	-0.03	0.01	0
OG0002565	-0.12	-0.09	-0.19	-0.1	-0.13	-0.27	-0.15	-0.16	-0.18	-0.15	-0.17	-0.23	-0.17	-0.19	-0.19	-0.19	-0.18	-0.21	0	-0.15	-0.04	-0.14	-0.13	-0.14	-0.01	-0.11	-0.16	-0.12	-0.12	-0.2	-0.2	-0.27	-0.16	-0.26	-0.22	-0.18	-0.2	-0.3	-0.33	-0.1	-0.02	-0.2	-0.24	-0.27	-0.1	-0.16	-0.01	-0.1	0
OG0007714	-0.02	-0.08	-0.33	0.02	-0.16	-0.22	-0.06	-0.1	-0.21	-0.07	-0.06	-0.16	-0.08	-0.11	-0.11	-0.11	-0.28	-0.24	-0.06	-0.19	-0.13	-0.11	-0.12	-0.13	-0.05	0.05	-0.13	-0.19	-0.27	-0.26	-0.19	-0.29	-0.29	-0.3	-0.35	-0.08	-0.21	-0.26	-0.3	-0.05	-0.04	-0.24	-0.22	-0.26	-0.21	-0.31	-0.13	-0.01	-0.16
OG0009037	-0.09	-0.18	-0.23	0.01	-0.15	-0.16	-0.08	-0.12	-0.18	-0.15	-0.14	-0.19	-0.09	-0.12	-0.12	-0.12	-0.19	-0.26	-0.09	-0.19	-0.07	-0.08	-0.14	-0.15	-0.07	-0.06	-0.14	-0.19	-0.23	-0.22	-0.18	-0.26	-0.24	-0.22	-0.29	-0.08	-0.21	-0.16	-0.17	-0.1	-0.07	-0.16	-0.19	-0.22	-0.07	-0.28	0	0	-0.11
OG0009282	-0.15	0.1	-0.06	0.05	0.16	-0.08	-0.08	-0.07	0.14	0.22	0.23	0.09	0.08	0.09	0.09	0.09	0.12	0.12	0.21	0.19	0.15	0.08	0.1	0.09	0.18	0.19	0.17	0.14	0.13	0.14	0.06	0.04	0.04	0.01	0.17	-0.03	-0.1	0.03	0.03	0.06	0.12	-0.13	0.07	-0.02	0.17	0.07	0.11	0.16	0.12
OG0011061	-0.07	0.07	0.06	0.02	0.17	0.12	-0.05	-0.02	0.17	0.22	0.22	0.15	0.13	0.14	0.14	0.14	0.12	0.17	0.16	0.23	0.14	0.13	0.16	0.15	0.19	0.16	0.22	0.24	0.21	0.21	0.15	0.14	0.11	0.18	0.24	0.06	0.05	0.17	0.16	0.11	0.17	-0.03	0.26	0.2	0.18	0.16	0.13	0.18	0.06
OG0011099	-0.1	0.02	0	0.01	0.11	0.06	0.02	-0.03	0.14	0.16	0.16	0.13	0.12	0.13	0.13	0.13	0.06	0.15	0.23	0.25	0.12	0.06	0.14	0.13	0.17	0.14	0.21	0.28	0.19	0.15	0.13	0.07	0.09	0.11	0.18	0.07	0.02	0.15	0.15	0.14	0.13	0.04	0.2	0.14	0.12	0.15	0.06	0.14	0.06
OG0009951	-0.03	0.07	0.14	0.14	0.19	0.26	0.09	0.07	0.27	0.24	0.25	0.26	0.25	0.26	0.26	0.26	0.25	0.31	0.27	0.42	0.24	0.21	0.27	0.27	0.31	0.28	0.3	0.39	0.3	0.23	0.27	0.21	0.22	0.22	0.26	0.16	0.11	0.2	0.2	0.21	0.17	0.07	0.2	0.23	0.2	0.17	0.14	0.16	0.1
OG0005996	0.04	0.02	0.16	0.26	0.25	0.28	0.1	0.14	0.39	0.29	0.31	0.31	0.3	0.3	0.3	0.3	0.29	0.38	0.26	0.4	0.26	0.2	0.25	0.26	0.37	0.34	0.32	0.37	0.29	0.31	0.24	0.29	0.28	0.32	0.34	0.23	0.26	0.19	0.19	0.27	0.25	0.13	0.23	0.26	0.21	0.16	0.12	0.13	0.21
OG0010001	-0.05	0.07	0.08	0.14	0.2	0.14	-0.03	0.05	0.28	0.25	0.26	0.24	0.22	0.23	0.23	0.23	0.22	0.18	0.19	0.3	0.25	0.29	0.24	0.28	0.28	0.25	0.27	0.21	0.23	0.2	0.16	0.22	0.19	0.19	0.23	0.06	0.05	0.18	0.17	0.24	0.22	0.1	0.22	0.18	0.2	0.1	0.15	0.08	0.17
OG0007246	-0.08	0.04	0.1	0.07	0.2	0.2	0.15	0.09	0.24	0.22	0.21	0.22	0.23	0.24	0.24	0.24	0.2	0.23	0.27	0.25	0.16	0.12	0.12	0.13	0.2	0.13	0.22	0.25	0.1	0.23	0.22	0.17	0.17	0.14	0.24	0.15	0.12	0.14	0.13	0.16	0.17	0.24	0.26	0.14	0.16	0.17	0.14	0.23	0.17
OG0009521	-0.07	-0.01	0.03	0.15	0.16	0.2	0.08	-0.02	0.25	0.22	0.19	0.25	0.23	0.24	0.24	0.24	0.25	0.24	0.18	0.32	0.19	0.3	0.22	0.21	0.22	0.23	0.29	0.25	0.29	0.22	0.25	0.24	0.2	0.13	0.21	0.04	0.02	0.11	0.11	0.18	0.18	0.12	0.16	0.18	0.21	0.15	0.15	0.13	0.18
OG0006848	-0.08	-0.04	0.04	0.12	0.21	0.13	0.05	0.02	0.33	0.31	0.28	0.25	0.23	0.25	0.25	0.25	0.22	0.27	0.22	0.31	0.24	0.26	0.21	0.19	0.26	0.28	0.29	0.27	0.22	0.26	0.2	0.24	0.21	0.2	0.28	0.15	0.16	0.14	0.13	0.26	0.23	0.18	0.24	0.14	0.25	0.13	0.16	0.18	0.18
OG0006405	-0.07	-0.04	0.04	0.12	0.21	0.13	0.06	0.02	0.33	0.31	0.28	0.26	0.23	0.25	0.25	0.25	0.22	0.27	0.22	0.3	0.24	0.26	0.2	0.19	0.26	0.27	0.29	0.27	0.21	0.26	0.2	0.24	0.21	0.2	0.28	0.15	0.17	0.14	0.13	0.26	0.23	0.18	0.24	0.14	0.26	0.13	0.16	0.18	0.18
OG0007573	-0.05	-0.03	0.02	0.05	0.14	0.06	0.09	0.04	0.23	0.19	0.2	0.16	0.14	0.15	0.15	0.15	0.1	0.17	0.16	0.13	0.21	0.2	0.1	0.12	0.15	0.18	0.14	0.11	0.05	0.06	0.13	0.12	0.13	0.12	0.13	0.06	0.06	0.03	0.06	0.16	0.08	0.13	0.1	0.1	0.12	-0.08	0.13	0.09	0.11
OG0011461	0	0.02	0.06	0.06	0.11	0.08	0.05	0.09	0.23	0.16	0.16	0.23	0.21	0.22	0.22	0.22	0.1	0.15	0.15	0.13	0.17	0.19	0.14	0.18	0.17	0.19	0.12	0.12	0.09	0.11	0.13	0.12	0.14	0.06	0.13	0.13	0.05	0	0	0.19	0.12	0.19	0.15	0.03	0.12	0.05	0.06	-0.02	0.07
OG0011047	0.02	0.02	0.06	0.07	0.12	0.11	0.07	0.1	0.25	0.17	0.18	0.24	0.22	0.24	0.24	0.24	0.12	0.17	0.17	0.11	0.14	0.19	0.11	0.15	0.14	0.16	0.1	0.1	0.07	0.12	0.15	0.14	0.15	0.09	0.15	0.15	0.08	0.03	0.02	0.2	0.12	0.21	0.17	0.06	0.13	0.06	0.07	0	0.1
OG0011048	0.02	0.02	0.06	0.07	0.12	0.11	0.07	0.1	0.25	0.17	0.18	0.24	0.22	0.24	0.24	0.24	0.12	0.17	0.17	0.11	0.14	0.19	0.11	0.15	0.14	0.16	0.1	0.1	0.07	0.12	0.15	0.14	0.15	0.09	0.15	0.15	0.08	0.03	0.02	0.2	0.12	0.21	0.17	0.06	0.13	0.06	0.07	0	0.1
OG0010018	-0.03	0.02	0.09	0.04	0.14	0.11	0.07	0.11	0.23	0.15	0.16	0.22	0.21	0.22	0.22	0.22	0.12	0.17	0.16	0.18	0.22	0.19	0.15	0.18	0.18	0.2	0.14	0.17	0.08	0.11	0.14	0.13	0.18	0.09	0.14	0.14	0.05	0.07	0.07	0.21	0.16	0.21	0.16	0.08	0.11	0.04	0.09	0.02	0.08
OG0010651	-0.02	0.02	0.06	0.07	0.12	0.13	0.07	0.06	0.25	0.17	0.18	0.24	0.22	0.24	0.24	0.24	0.12	0.22	0.21	0.23	0.2	0.19	0.16	0.15	0.19	0.21	0.14	0.21	0.07	0.12	0.15	0.14	0.15	0.09	0.15	0.12	0.09	0.03	0.03	0.22	0.12	0.16	0.17	0.06	0.13	0.06	0.07	0.05	0.07
OG0007577	0.02	-0.03	0.06	0.15	0.14	0.14	0.11	0.04	0.17	0.14	0.13	0.17	0.15	0.15	0.17	0.17	0.16	0.18	0.15	0.24	0.16	0.08	0.11	0.13	0.22	0.18	0.17	0.22	0.15	0.21	0.23	0.21	0.12	0.16	0.22	0.1	0.1	0.06	0.06	0.2	0.11	0.19	0.19	0.06	0.12	0.15	-0.06	0.06	0.1
OG0009713	-0.01	-0.01	0.03	0.14	0.15	0.15	0.09	0.04	0.2	0.19	0.18	0.15	0.14	0.15	0.15	0.15	0.18	0.14	0.07	0.15	0.14	0.15	0.12	0.11	0.2	0.13	0.17	0.15	0.14	0.24	0.2	0.26	0.19	0.21	0.23	0.14	0.18	0.05	0.05	0.18	0.11	0.23	0.18	0.09	0.16	0.14	0.05	0.03	0.1
OG0005475	0.03	0.05	0.08	0.21	0.2	0.33	0.2	0.21	0.23	0.17	0.13	0.21	0.19	0.23	0.21	0.21	0.24	0.22	0.21	0.39	0.1	0.15	0.29	0.27	0.36	0.32	0.27	0.34	0.24	0.26	0.34	0.2	0.22	0.22	0.24	0.16	0.17	0.13	0.12	0.12	0.16	0.14	0.18	0.23	0.25	0.15	-0.01	0.06	0.01
OG0008484	0.02	0.1	0.07	0.13	0.15	0.24	0.16	0.18	0.22	0.14	0.12	0.25	0.25	0.24	0.24	0.24	0.25	0.25	0.24	0.3	0.19	0.16	0.19	0.18	0.23	0.2	0.26	0.23	0.11	0.21	0.22	0.24	0.19	0.11	0.17	0.14	0.13	0.13	0.13	0.1	0.09	0.18	0.13	0.08	0.13	0.17	0.09	0.15	0.17
OG0010703	-0.1	0.07	0.03	0.12	0.11	0.15	-0.05	0.01	0.18	0.16	0.16	0.18	0.17	0.17	0.17	0.17	0.15	0.15	0.11	0.27	0.17	0.21	0.19	0.18	0.27	0.19	0.25	0.24	0.19	0.2	0.23	0.22	0.19	0.21	0.22	0	0.05	0.1	0.1	0.21	0.1	0.03	0.15	0.12	0.17	0.15	0.06	0.03	0.11
OG0010699	-0.07	0.02	0.09	0.07	0.12	0.15	0.12	0.04	0.15	0.1	0.09	0.15	0.13	0.14	0.14	0.14	0.14	0.17	0.13	0.26	0.18	0.19	0.2	0.19	0.14	0.16	0.2	0.24	0.07	0.12	0.15	0.18	0.2	0.06	0.1	0.05	0.11	0.03	0.02	0.11	0.01	0.11	0.17	-0.04	0.13	0.06	0.13	0.05	0.03
OG0011112	-0.12	0.02	0.09	0.12	0.17	0.11	-0.02	0	0.25	0.24	0.22	0.19	0.18	0.19	0.19	0.19	0.24	0.17	0.12	0.26	0.2	0.24	0.25	0.24	0.28	0.26	0.28	0.22	0.26	0.21	0.2	0.18	0.2	0.17	0.24	0.05	0.05	0.07	0.07	0.2	0.19	0.21	0.12	0.06	0.18	0.11	0.13	0.09	0.1
OG0009091	0.27	0.06	0.22	0.16	0.19	0.32	0.26	0.25	0.29	0.22	0.23	0.28	0.26	0.28	0.28	0.28	0.28	0.21	0.11	0.25	0.17	0.1	0.29	0.28	0.19	0.3	0.28	0.29	0.19	0.25	0.32	0.31	0.19	0.29	0.28	0.33	0.32	0.27	0.27	0.12	0.15	0.22	0.28	0.28	0.2	0.21	0.13	0.19	0.05
OG0010344	0.1	-0.02	0.11	0.17	0.19	0.14	0.07	0.22	0.29	0.2	0.2	0.22	0.21	0.22	0.22	0.22	0.25	0.22	0.08	0.12	0.1	0.15	0.23	0.22	0.27	0.28	0.26	0.19	0.25	0.19	0.23	0.17	0.18	0.17	0.26	0.24	0.24	0.16	0.15	0.15	0.16	0.25	0.08	0.16	0.2	0.13	0.14	0.16	0.15
OG0010064	0.14	0.07	0.15	0.08	0.1	0.24	0.07	0.22	0.23	0.18	0.12	0.22	0.21	0.22	0.22	0.22	0.2	0.16	0.1	0.17	0.14	0.09	0.15	0.14	0.18	0.2	0.18	0.01	0.08	0.15	0.14	0.17	0.18	0.1	0.18	0.15	0.28	0.2	0.2	0.02	0.11	0.07	0.14	0.06	0.11	0.13	0.09	0.07	0.06
OG0010065	0.03	0.06	0.11	0.1	0.15	0.17	0.05	0.14	0.2	0.25	0.22	0.28	0.26	0.29	0.27	0.27	0.28	0.28	0.16	0.28	0.19	0.23	0.24	0.24	0.24	0.29	0.31	0.23	0.19	0.22	0.2	0.22	0.23	0.19	0.21	0.08	0.14	0.26	0.25	0.08	0.14	0.05	0.14	0.15	0.16	0.14	0.1	0.12	0.15
OG0010333	-0.01	0.07	-0.07	0.08	0.13	0.06	0.09	0.17	0.17	0.18	0.19	0.21	0.21	0.2	0.2	0.2	0.19	0.14	0.18	0.19	0.19	0.12	0.22	0.21	0.25	0.23	0.2	0.16	0.09	0.09	0.08	0.11	0.12	0.11	0.12	0.11	0.08	0.14	0.13	0	0.12	0	0.12	0.08	0.1	0.07	0.08	0.05	0.15
OG0003082	0.3	0.08	-0.12	0.3	0.07	0.25	-0.01	0.04	0.16	0.14	0.14	0.16	0.18	0.18	0.17	0.17	0.23	0.18	0.18	0.13	0.16	0.05	0.16	0.17	0.24	0.23	0.15	0.18	0.2	0.21	0.16	0.14	-0.05	0.23	0.21	0.15	0.14	0.16	0.12	0.17	0.21	-0.11	0.11	0.09	0	0.19	-0.01	0.01	0.19
OG0009977	0	-0.06	-0.01	0.12	0.09	0.07	-0.08	-0.09	0.17	0.21	0.19	0.12	0.11	0.14	0.12	0.12	0.12	0.06	0	0.09	0.07	0.18	0.13	0.12	0.11	0.13	0.13	0.09	0.05	0.1	0.12	0.22	0.12	0.13	0.19	0.08	0.14	0.14	0.14	0.22	0.13	0.19	0.21	0.01	0.14	0.07	0.08	0.1	0.14
OG0010621	-0.14	-0.07	-0.04	0.1	0.11	0.02	-0.1	-0.14	0.18	0.18	0.16	0.08	0.07	0.08	0.08	0.08	0.15	0.15	0.1	0.2	0.14	0.21	0.09	0.08	0.17	0.14	0.21	0.15	0.14	0.15	0.09	0.17	0.14	0.18	0.18	-0.01	0.07	0.1	0.1	0.19	0.14	0.04	0.15	0.02	0.12	0.05	0.06	0.14	0.19
OG0009976	-0.09	-0.06	0.02	0.02	0.13	-0.02	-0.08	-0.07	0.15	0.21	0.19	0.03	0.02	0.03	0.03	0.03	0.1	0.1	0.06	0.09	0.07	0.08	0.04	0.03	0.11	0.09	0.13	0.11	0.1	0.18	0.04	0.11	0.08	0.13	0.21	0.1	0.14	0.05	0.05	0.13	0.15	0.09	0.19	0	0.14	0.07	0.08	0.18	0.11
OG0010299	-0.09	-0.06	0.02	0.02	0.13	-0.02	-0.08	-0.07	0.15	0.21	0.19	0.03	0.02	0.03	0.03	0.03	0.1	0.1	0.06	0.09	0.07	0.08	0.04	0.03	0.11	0.09	0.13	0.11	0.09	0.18	0.04	0.11	0.08	0.13	0.21	0.1	0.14	0.05	0.05	0.13	0.15	0.09	0.19	0	0.14	0.07	0.08	0.19	0.12
OG0010298	-0.09	-0.06	0.02	0.02	0.13	-0.02	-0.08	-0.07	0.15	0.21	0.19	0.03	0.02	0.03	0.03	0.03	0.1	0.1	0.06	0.09	0.07	0.08	0.04	0.03	0.11	0.09	0.13	0.11	0.09	0.18	0.04	0.11	0.08	0.13	0.21	0.1	0.14	0.05	0.05	0.13	0.15	0.09	0.19	0	0.14	0.07	0.08	0.19	0.12
OG0006592	-0.02	0.04	0.08	0.19	0.18	0.15	0.07	0.07	0.25	0.19	0.2	0.23	0.21	0.22	0.22	0.22	0.19	0.21	0.14	0.22	0.15	0.22	0.21	0.2	0.29	0.26	0.3	0.25	0.21	0.25	0.24	0.28	0.19	0.21	0.19	0.12	0.13	0.16	0.16	0.26	0.2	0.1	0.17	0.17	0.13	0.13	0.09	0.13	0.15
OG0005634	0.01	-0.04	0	0.11	0.1	0.19	0.04	0.04	0.24	0.2	0.22	0.2	0.25	0.25	0.24	0.24	0.23	0.15	0.22	0.14	0.15	0.13	0.12	0.15	0.2	0.18	0.26	0.18	0.11	0.15	0.16	0.16	0.09	0.15	0.16	0.14	0.1	0.14	0.14	0.21	0.13	0.04	0.13	0.12	0.14	0.14	0.02	0.09	0.15
OG0009712	0.01	0.1	0.03	0.14	0.14	0.26	0.07	0.09	0.23	0.2	0.16	0.26	0.27	0.26	0.26	0.26	0.31	0.21	0.26	0.09	0.11	0.18	0.06	0.05	0.14	0.07	0.11	0.05	0.12	0.19	0.25	0.21	0.18	0.17	0.18	0.12	0.05	0.2	0.2	0.19	0.09	0.12	0.08	0.17	0.15	0.17	0.09	0.11	0.18
OG0006849	-0.02	-0.01	0.01	0.15	0.13	0.17	0.05	0.08	0.26	0.25	0.23	0.26	0.26	0.25	0.25	0.25	0.28	0.16	0.18	0.13	0.12	0.2	0.1	0.14	0.21	0.2	0.16	0.1	0.14	0.16	0.18	0.22	0.16	0.15	0.2	0.16	0.14	0.15	0.14	0.32	0.19	0.13	0.14	0.19	0.15	0.13	0.13	0.14	0.17
OG0008613	-0.05	0.03	-0.03	0.13	0.15	0.14	0.12	0.06	0.22	0.18	0.19	0.21	0.21	0.21	0.21	0.21	0.18	0.17	0.28	0.18	0.07	0.18	0.08	0.1	0.15	0.12	0.14	0.18	0.11	0.21	0.22	0.2	0.16	0.15	0.17	0.12	0.05	0.13	0.12	0.26	0.12	0.18	0.24	0.1	0.13	0.13	0.09	0.19	0.16
OG0011371	0	0.02	0.1	0.06	0.16	0.11	0.09	0.11	0.18	0.21	0.21	0.18	0.16	0.17	0.17	0.17	0.22	0.15	0.2	0.13	0.08	0.17	0.09	0.08	0.12	0.1	0.14	0.11	0.14	0.2	0.18	0.17	0.14	0.16	0.18	0.18	0.16	0.15	0.14	0.09	0.14	-0.01	0.05	0.16	0.17	0.15	0.12	0.17	0.12
OG0010296	-0.03	0.11	0.03	0.07	0.12	0.17	0.07	0.04	0.15	0.13	0.13	0.19	0.2	0.19	0.19	0.19	0.22	0.13	0.16	0.16	0.01	0.07	0.06	0.06	0.09	0.07	0.12	0.09	0.07	0.12	0.15	0.09	0.15	0.13	0.15	0.08	0.08	0.12	0.12	0.11	0.06	0.16	0.12	0.14	0.08	0.16	0.02	0.1	0.15
OG0009856	-0.07	0.14	0.04	0.04	0.1	0.19	0.05	-0.02	0.14	0.11	0.12	0.18	0.19	0.17	0.17	0.17	0.16	0.16	0.21	0.23	0.05	0.11	0.06	0.05	0.14	0.07	0.13	0.15	0.12	0.11	0.14	0.13	0.13	0.17	0.14	0.06	0.09	0.16	0.15	0.06	0.09	-0.02	0.12	0.17	0.07	0.17	0.04	0.11	0.17
OG0006016	0.06	0.16	0.07	0.1	0.23	0.17	0.11	0.11	0.26	0.25	0.26	0.22	0.24	0.24	0.24	0.24	0.24	0.21	0.25	0.21	0.22	0.09	0.15	0.17	0.22	0.19	0.24	0.16	0.16	0.17	0.21	0.15	0.16	0.17	0.22	0.19	0.1	0.15	0.18	0.16	0.2	0.12	0.13	0.21	0.14	0.15	0.16	0.16	0.21
OG0011424	-0.1	0.07	0.06	0.06	0.16	0.09	0	0.02	0.18	0.21	0.21	0.18	0.16	0.17	0.17	0.17	0.15	0.15	0.21	0.13	0.13	0.11	0.09	0.08	0.07	0.1	0.09	0.11	0.09	0.15	0.13	0.07	0.09	0.06	0.18	0.07	0	0.05	0.05	0.14	0.12	0.09	0.15	0.06	0.17	0.1	0.12	0.12	0.12
OG0011423	-0.1	0.07	0.06	0.06	0.16	0.09	0	0.02	0.18	0.21	0.21	0.18	0.16	0.17	0.17	0.17	0.15	0.15	0.21	0.13	0.13	0.11	0.09	0.08	0.07	0.1	0.09	0.11	0.09	0.15	0.13	0.07	0.09	0.06	0.18	0.07	0	0.05	0.05	0.14	0.12	0.09	0.15	0.06	0.17	0.1	0.12	0.12	0.12
OG0007759	-0.03	0.09	0.04	0.08	0.22	0.16	0.09	0.08	0.24	0.23	0.24	0.23	0.26	0.25	0.25	0.25	0.23	0.14	0.23	0.15	0.15	0.13	0.14	0.16	0.19	0.15	0.21	0.12	0.12	0.16	0.17	0.12	0.17	0.14	0.19	0.17	0.07	0.12	0.12	0.18	0.16	0.18	0.16	0.17	0.13	0.13	0.11	0.14	0.16
OG0008058	-0.08	0.1	-0.01	0.09	0.2	0.12	0.03	0	0.19	0.23	0.23	0.22	0.25	0.25	0.25	0.25	0.18	0.15	0.24	0.23	0.1	0.13	0.16	0.15	0.21	0.17	0.21	0.13	0.1	0.12	0.12	0.07	0.1	0.09	0.15	0.13	0.04	0.07	0.06	0.17	0.16	0.09	0.14	0.11	0.1	0.1	0.09	0.15	0.14
OG0008463	-0.06	0.1	0.02	0.09	0.19	0.14	0.05	0.03	0.22	0.22	0.23	0.21	0.25	0.24	0.24	0.24	0.21	0.14	0.24	0.21	0.12	0.12	0.15	0.14	0.19	0.16	0.2	0.15	0.11	0.14	0.14	0.09	0.12	0.11	0.17	0.14	0.05	0.09	0.09	0.15	0.16	0.11	0.17	0.13	0.13	0.13	0.09	0.14	0.14
OG0008464	-0.06	0.1	0.02	0.09	0.19	0.14	0.05	0.03	0.22	0.22	0.23	0.21	0.25	0.24	0.24	0.24	0.21	0.14	0.24	0.21	0.12	0.12	0.15	0.14	0.19	0.16	0.2	0.15	0.11	0.14	0.14	0.09	0.12	0.11	0.17	0.14	0.05	0.09	0.09	0.15	0.16	0.11	0.17	0.13	0.13	0.13	0.09	0.14	0.14
OG0008187	-0.26	0	-0.01	-0.02	0.06	-0.07	-0.03	-0.06	0.06	0.01	0.02	0.05	0.03	0.04	0.04	0.04	0.15	0.09	0.03	0.22	0.23	0.16	0.06	0.05	0.1	0.1	0.15	0.13	0.11	0.01	0.05	0.04	0.11	-0.06	-0.02	-0.04	-0.21	0.08	0.07	0.03	0.11	-0.07	-0.08	-0.06	0.08	0.07	0.16	0.22	0.19
OG0008307	-0.06	0.02	0	0.03	0.16	0.06	0.08	0.11	0.07	0.07	0.08	0.1	0.08	0.11	0.09	0.09	0.08	0.1	0.07	0.2	0.14	0.13	0.11	0.1	0.12	0.09	0.14	0.12	0.12	0	0.1	0.07	0.11	0.01	0.05	0	-0.03	0.09	0.09	-0.02	0.07	0.04	0.01	0.06	0.11	0.01	0.1	0.13	0.06
OG0010369	-0.07	-0.03	0.03	0.07	0.11	0.12	0.04	-0.01	0.14	0.16	0.16	0.2	0.19	0.18	0.2	0.2	0.15	0.16	0.21	0.27	0.13	0.21	0.14	0.13	0.22	0.15	0.21	0.16	0.19	0.11	0.13	0.08	0.09	0.02	0.18	-0.09	-0.08	0.05	0.05	0.16	0.07	-0.02	0.15	0.02	0.12	0.1	0.06	0.09	0.08
OG0009018	-0.05	-0.11	-0.01	0.03	-0.11	0	0.03	-0.06	0	-0.04	-0.07	-0.04	-0.05	-0.05	-0.05	-0.05	0.03	0.03	0	0.06	0.12	-0.01	0.08	0.07	0	0.05	0.06	0.02	0.07	0	0.03	-0.01	-0.06	-0.04	-0.01	0.07	0.02	-0.02	0.03	-0.13	0.03	-0.04	-0.12	-0.02	0.09	0.06	0.09	-0.08	-0.01
OG0008860	-0.02	0.09	0.19	-0.03	0.04	0	0.02	0.04	0	-0.04	-0.03	0	-0.02	-0.01	-0.01	-0.01	0.03	0.07	0	0.1	0.1	0	0	-0.01	0.12	0.01	0.08	0.08	0.01	0.04	0.07	0.08	0.05	0.04	0.07	-0.06	0.01	-0.02	0.02	0.01	0	-0.04	-0.08	-0.02	0.02	0.08	0	0.08	-0.01
OG0002058	-0.01	0.11	0.07	0.05	0.07	0.13	0.01	0.12	0.11	0.09	0.1	0.11	0.1	0.1	0.1	0.1	0.11	0.12	0.12	0.16	0.09	0.1	0.11	0.11	0.12	0.11	0.12	0.14	0.14	0.09	0.11	0.1	0.09	0.12	0.1	0.04	0.04	0.11	0.11	0.01	0.03	-0.08	0.01	0.11	0.08	0.07	0.06	0.06	0.02
OG0010820	-0.03	0.1	0.1	-0.03	0.03	-0.05	0.04	0.03	0.06	0.08	0.08	0.06	0.04	0.05	0.05	0.05	0.01	0.13	0.04	0.18	0.12	0.07	0.06	0.05	0.09	0.12	0.14	0.15	0.07	0.03	0.01	0.05	0.06	-0.01	0.01	-0.01	-0.01	-0.02	-0.02	0.02	0.06	-0.08	-0.06	0.01	-0.01	0.01	0.02	0.04	0.06
OG0011222	0.1	0.15	0.14	0.01	0.01	0.06	0.05	0.05	0.09	0.06	0.07	0.08	0.07	0.08	0.08	0.08	0.05	0.11	0.03	0.04	0.1	0	0.04	0.08	0.07	0.05	0.09	0.01	0.04	0.06	0.04	0.07	0.04	0.06	0.08	0.07	0.05	0.1	0.1	0.04	0.06	-0.01	-0.04	0.06	0.02	0.1	0.06	0.03	0.12
OG0003656	-0.09	0.04	0.06	0.17	0.13	-0.11	-0.03	0.04	0.08	0.09	0.11	0.04	0.05	0.04	0.04	0.04	0.04	0	-0.03	-0.08	0.02	0.06	-0.02	-0.01	0	0.1	0.06	-0.1	0.03	-0.03	0.08	0.05	-0.08	0.07	0.05	0.02	-0.07	0.03	0.03	-0.07	-0.02	-0.09	-0.01	-0.08	0.03	-0.04	0.12	0.11	-0.09
OG0002610	-0.05	0.01	-0.01	0.09	0.12	0.04	0.14	0.05	0.17	0.19	0.16	0.04	0.16	0.16	0.16	0.16	0.08	0.06	0.07	0.11	0.14	0.16	0.17	0.17	0.2	0.18	0.24	0.03	0.01	0.02	0.04	0.03	0.01	-0.04	-0.03	0.12	-0.02	-0.08	-0.08	0.17	0.07	0.01	-0.07	-0.12	-0.01	-0.02	0.09	0.1	0.07
OG0010148	-0.13	-0.02	-0.02	-0.01	0.01	-0.1	0.03	-0.05	0.02	0.07	0.03	-0.03	-0.04	-0.04	-0.04	-0.04	0.1	0.04	0.08	0.07	0.12	0.01	-0.03	-0.03	0.05	0.03	0.07	0.01	0.03	0.07	0.01	0	-0.04	-0.04	0.05	0.05	0	-0.1	-0.1	-0.02	0.11	-0.11	-0.09	-0.11	0.02	0.09	0.14	0.16	0.14
OG0003336	0.13	-0.05	0.11	-0.02	0.11	0.1	0.16	0.04	0.26	0.3	0.25	0.22	0.22	0.24	0.22	0.22	0.24	0.17	0.2	0.22	0.36	0.33	0.26	0.26	0.11	0.28	0.21	0.1	0.09	-0.09	0.11	0	0.07	0.12	0.11	0.28	0.2	0.28	0.25	0.2	0.24	0.15	-0.04	0.1	0.09	-0.06	0.4	0.27	0.22
OG0003476	0.23	-0.14	-0.02	-0.04	0.06	0.15	0.22	0.14	0.12	0.13	0.12	0.12	0.11	0.14	0.13	0.13	0.18	0.22	0.1	0.09	0.14	0.11	0.17	0.19	0.08	0.13	0.16	0.09	0.03	-0.05	0.13	0.02	0.1	0.03	0.06	0.32	0.18	0.22	0.23	0.06	0.09	0.12	0.01	0.19	0.25	0.03	0.4	0.23	0.16
OG0003774	0	0.08	0.15	0.07	0.02	-0.01	0.11	0.03	0.31	0.3	0.32	0.29	0.32	0.32	0.31	0.31	0.33	0.29	0.29	0.24	0.37	0.2	0.28	0.28	0.27	0.31	0.29	0.2	0.14	0.15	0.22	0.21	0.13	0.17	0.17	0.64	0.24	0.31	0.31	0.13	0.32	0.14	0.14	0.12	0.21	0.35	0.43	0.39	0.3
OG0003262	0.16	0.22	0.15	0.08	0.11	0.1	0.15	0.16	0.29	0.23	0.26	0.28	0.3	0.3	0.29	0.29	0.3	0.22	0.17	0.16	0.28	0.18	0.14	0.15	0.17	0.25	0.19	0.22	0.23	0.14	0.1	0.15	0.14	0.15	0.15	0.36	0.2	0.27	0.24	0.2	0.31	0.17	0.14	0.18	0.1	0.22	0.29	0.35	0.29
OG0003094	-0.2	0.01	0.11	0.01	0.18	0.09	0.1	0.12	0.28	0.26	0.25	0.26	0.26	0.29	0.27	0.27	0.23	0.26	0.17	0.22	0.18	0.19	0.33	0.34	0.23	0.19	0.24	0.21	0.12	0.23	0.27	0.28	0.44	0.19	0.24	0.28	0.24	0.29	0.32	0.18	0.27	0.36	0.24	0.22	0.25	0.22	0.24	0.19	0.2
OG0003225	-0.16	0.04	0.18	0.09	0.24	0.14	0.08	0.11	0.41	0.4	0.39	0.39	0.39	0.41	0.4	0.4	0.33	0.38	0.28	0.3	0.24	0.32	0.42	0.43	0.34	0.3	0.34	0.28	0.22	0.33	0.37	0.41	0.46	0.29	0.35	0.36	0.32	0.35	0.38	0.26	0.33	0.36	0.36	0.3	0.32	0.32	0.28	0.21	0.24
OG0003172	-0.18	0.06	0.19	0.1	0.24	0.13	0.09	0.12	0.39	0.37	0.36	0.36	0.37	0.38	0.37	0.37	0.31	0.35	0.26	0.29	0.22	0.28	0.4	0.41	0.32	0.28	0.32	0.26	0.23	0.3	0.35	0.38	0.43	0.27	0.32	0.34	0.31	0.32	0.35	0.24	0.32	0.37	0.36	0.28	0.34	0.29	0.26	0.24	0.21
OG0003309	-0.19	0.06	0.15	0.11	0.2	0.11	0.07	0.16	0.41	0.37	0.36	0.38	0.39	0.4	0.39	0.39	0.32	0.34	0.29	0.3	0.22	0.29	0.38	0.39	0.34	0.3	0.33	0.28	0.2	0.38	0.37	0.43	0.47	0.29	0.32	0.37	0.32	0.32	0.34	0.26	0.35	0.35	0.35	0.27	0.34	0.33	0.25	0.27	0.27
OG0003339	-0.12	0.1	0.18	0.1	0.21	0.16	0.13	0.2	0.44	0.36	0.35	0.37	0.38	0.4	0.38	0.38	0.36	0.38	0.34	0.34	0.31	0.24	0.4	0.42	0.37	0.31	0.34	0.26	0.25	0.39	0.38	0.43	0.4	0.32	0.36	0.38	0.36	0.35	0.38	0.27	0.37	0.35	0.33	0.29	0.27	0.37	0.27	0.3	0.32
OG0003972	-0.02	0	0.12	0.08	0.23	0.18	0.22	0.17	0.35	0.27	0.29	0.22	0.2	0.25	0.23	0.23	0.29	0.24	0.18	0.27	0.16	0.23	0.31	0.32	0.26	0.18	0.25	0.24	0.17	0.36	0.29	0.39	0.36	0.24	0.31	0.26	0.24	0.29	0.31	0.24	0.29	0.32	0.3	0.35	0.32	0.28	0.35	0.32	0.13
OG0003990	0.08	0.06	0.16	0.17	0.18	0.21	0.18	0.25	0.4	0.38	0.37	0.29	0.27	0.31	0.3	0.3	0.31	0.31	0.2	0.17	0.12	0.25	0.33	0.35	0.27	0.29	0.23	0.2	0.19	0.28	0.36	0.38	0.41	0.21	0.32	0.32	0.25	0.24	0.27	0.27	0.37	0.32	0.33	0.27	0.45	0.24	0.34	0.18	0.2
OG0003867	-0.08	-0.08	0.09	0.05	0.13	0.15	0.08	0.08	0.31	0.21	0.2	0.15	0.09	0.12	0.11	0.11	0.37	0.25	0.2	0.27	0.18	0.19	0.24	0.25	0.19	0.17	0.17	0.27	0.21	0.43	0.4	0.37	0.43	0.31	0.35	0.18	0.22	0.27	0.31	0.08	0.22	0.25	0.25	0.29	0.42	0.36	0.33	0.26	0.21
OG0003361	-0.17	-0.15	-0.21	0.14	0.13	0.01	-0.01	-0.06	0.28	0.27	0.26	0.18	0.19	0.19	0.19	0.19	0.22	0.24	0.25	0.21	0.23	0.25	0.29	0.29	0.3	0.23	0.21	0.24	0.21	0.32	0.28	0.26	0.37	0.28	0.31	0.19	0.18	0.12	0.15	0.16	0.35	0.13	0.23	0.18	0.39	0.3	0.43	0.26	0.29
OG0003582	-0.17	-0.08	0.05	0.02	0	0.06	0.09	0.07	0.33	0.27	0.27	0.26	0.26	0.28	0.26	0.26	0.3	0.27	0.22	0.23	0.22	0.21	0.33	0.34	0.26	0.23	0.24	0.21	0.14	0.23	0.33	0.34	0.37	0.23	0.24	0.35	0.25	0.26	0.29	0.18	0.33	0.28	0.27	0.26	0.4	0.38	0.46	0.39	0.26
OG0003126	-0.14	-0.09	0.06	0.04	0.16	0.09	0.04	-0.06	0.21	0.19	0.19	0.15	0.15	0.18	0.16	0.16	0.23	0.19	0.21	0.2	0.21	0.18	0.25	0.26	0.19	0.2	0.22	0.19	0.13	0.22	0.25	0.25	0.25	0.15	0.17	0.15	0.12	0.12	0.13	0.1	0.32	0.22	0.19	0.13	0.31	0.26	0.32	0.32	0.23
OG0003133	-0.05	-0.06	-0.02	0.09	0.19	0.12	0.07	-0.01	0.21	0.16	0.15	0.07	0.08	0.1	0.08	0.08	0.23	0.14	0.18	0.17	0.18	0.09	0.25	0.26	0.18	0.16	0.11	0.13	0.11	0.23	0.25	0.22	0.22	0.18	0.17	0.2	0.14	0.2	0.2	0.1	0.36	0.2	0.15	0.19	0.34	0.29	0.38	0.36	0.22
OG0007945	-0.03	-0.04	-0.1	0.08	0.1	0.04	0.03	0.02	0.21	0.21	0.22	0.13	0.17	0.16	0.16	0.16	0.12	0.09	0.23	0.1	0.02	0.23	0.09	0.08	0.09	0.14	0.12	0.13	0.01	0.02	0.13	0.15	0.07	0.13	0.16	0.12	0.08	0.23	0.22	0.28	0.17	0.05	0.17	0.15	0.08	0.05	0.12	0.19	0.17
OG0008936	0	-0.01	-0.08	0.04	0.1	0.05	0.06	0.07	0.17	0.17	0.18	0.12	0.16	0.15	0.15	0.15	0.12	0.08	0.19	0.06	0.04	0.18	0.06	0.05	0.02	0.1	0.09	0.08	0.01	-0.02	0.09	0.11	0.07	0.09	0.12	0.11	0.03	0.26	0.25	0.19	0.14	0.05	0.13	0.13	0.04	0.05	0.12	0.19	0.19
OG0009141	-0.01	-0.01	-0.06	0.03	0.09	0.06	0.03	0.06	0.15	0.15	0.16	0.15	0.15	0.14	0.14	0.14	0.13	0.1	0.19	0.07	0.06	0.18	0.04	0.03	0	0.09	0.05	0.1	0.03	0	0.11	0.13	0.09	0.11	0.14	0.11	0.05	0.29	0.28	0.17	0.13	0.06	0.15	0.15	0.07	0.08	0.11	0.18	0.2
OG0009710	-0.09	0.06	-0.06	0.01	0.11	0.06	0.03	0.01	0.16	0.17	0.18	0.15	0.16	0.15	0.15	0.15	0.14	0.1	0.24	0.1	0	0.17	0.04	0.03	0.03	0.09	0.05	0.09	0.02	0.01	0.12	0.14	0.11	0.11	0.15	0.09	0.08	0.22	0.21	0.22	0.11	0.05	0.16	0.15	0.04	0.1	0.05	0.17	0.18
OG0009720	-0.05	0.02	-0.03	0.01	0.11	0.06	0.03	0.07	0.16	0.17	0.18	0.15	0.16	0.15	0.15	0.15	0.14	0.1	0.21	0.06	0.04	0.17	0.04	0.03	0.03	0.09	0.05	0.09	0.02	0.01	0.12	0.14	0.11	0.11	0.15	0.1	0.03	0.26	0.25	0.22	0.14	0.05	0.16	0.15	0.04	0.05	0.1	0.17	0.18
OG0009140	-0.11	0.06	-0.01	0	0.14	0.13	0.05	0.02	0.17	0.22	0.21	0.2	0.2	0.19	0.19	0.19	0.19	0.17	0.23	0.18	0.07	0.15	0.06	0.05	0.1	0.14	0.08	0.13	0.05	0.09	0.16	0.15	0.11	0.11	0.2	0.14	0.12	0.19	0.18	0.21	0.1	0.08	0.17	0.1	0.12	0.16	0.08	0.19	0.17
OG0009980	-0.09	-0.01	-0.06	-0.04	0.07	0	-0.07	-0.02	0.12	0.21	0.22	0.15	0.16	0.15	0.15	0.15	0.14	0.1	0.21	0.06	0.04	0.2	0	-0.01	0.03	0.17	0.09	0.12	0.02	0.01	0.12	0.1	0.06	0.07	0.11	0.03	0.03	0.18	0.13	0.2	0.08	-0.03	0.11	0.06	0.04	0.01	0	0.12	0.15
OG0009972	-0.07	-0.02	-0.06	0.04	0.1	0.08	0	0.03	0.19	0.2	0.2	0.18	0.19	0.17	0.17	0.17	0.16	0.12	0.22	0.12	0.06	0.2	0.06	0.05	0.09	0.15	0.11	0.15	0.08	0.07	0.18	0.17	0.09	0.13	0.18	0.09	0.09	0.2	0.2	0.23	0.13	0.03	0.18	0.13	0.11	0.09	0.09	0.16	0.18
OG0009486	-0.09	-0.01	-0.06	0.05	0.11	0.08	0.03	0.05	0.2	0.21	0.22	0.2	0.2	0.19	0.19	0.19	0.19	0.14	0.24	0.15	0.1	0.23	0.08	0.07	0.12	0.17	0.13	0.17	0.1	0.09	0.2	0.18	0.11	0.11	0.15	0.1	0.08	0.18	0.17	0.24	0.13	0.01	0.16	0.12	0.12	0.1	0.1	0.17	0.18
OG0009978	-0.05	-0.01	-0.09	0.05	0.11	0.06	0.04	0.05	0.2	0.21	0.22	0.15	0.2	0.19	0.19	0.19	0.14	0.1	0.22	0.1	0.04	0.2	0.08	0.07	0.11	0.17	0.14	0.13	0.06	0.05	0.16	0.14	0.06	0.11	0.15	0.09	0.08	0.18	0.17	0.24	0.14	0.01	0.16	0.11	0.08	0.05	0.1	0.17	0.18
OG0009308	-0.03	-0.01	-0.09	0.02	0.12	0.04	0.06	0.08	0.17	0.18	0.19	0.13	0.17	0.16	0.16	0.16	0.12	0.08	0.2	0.09	0.06	0.17	0.06	0.05	0.09	0.14	0.12	0.12	0.04	0.02	0.13	0.12	0.08	0.09	0.13	0.08	0.06	0.19	0.19	0.22	0.14	0.04	0.13	0.09	0.05	0.02	0.1	0.17	0.17
OG0011011	-0.03	0.02	0	0.07	0.12	0.16	0.04	0.08	0.2	0.22	0.22	0.24	0.25	0.24	0.24	0.24	0.22	0.17	0.19	0.11	0.07	0.21	0.06	0.05	0.09	0.16	0.11	0.1	0.07	0.08	0.2	0.18	0.11	0.13	0.19	0.12	0.08	0.21	0.21	0.25	0.12	0.02	0.14	0.18	0.13	0.11	0.13	0.14	0.19
OG0010307	-0.03	0.02	-0.03	0.04	0.1	0.1	0.05	0.07	0.19	0.2	0.2	0.18	0.23	0.22	0.22	0.22	0.2	0.12	0.22	0.03	0.02	0.18	0.02	0.05	0.05	0.11	0.08	0.05	-0.01	0.03	0.14	0.13	0.05	0.09	0.14	0.08	0.05	0.2	0.2	0.23	0.1	-0.02	0.14	0.12	0.07	0.09	0.09	0.16	0.21
OG0009716	-0.03	0.02	-0.06	0.04	0.1	0.1	0.05	0.07	0.19	0.2	0.2	0.18	0.23	0.22	0.22	0.22	0.2	0.12	0.22	0.07	0.02	0.18	0.06	0.05	0.09	0.15	0.12	0.11	0.03	0.03	0.14	0.13	0.07	0.09	0.14	0.11	0.05	0.2	0.2	0.23	0.12	-0.01	0.14	0.14	0.07	0.09	0.09	0.16	0.18
OG0009714	-0.07	0.02	-0.06	0	0.05	0.11	-0.02	0.03	0.14	0.15	0.16	0.18	0.18	0.17	0.17	0.17	0.2	0.16	0.2	0.07	0.02	0.14	0.06	0.05	0.05	0.11	0.06	0.15	0.03	0.03	0.14	0.13	0.11	0.09	0.13	0.08	0.05	0.2	0.2	0.19	0.08	-0.02	0.2	0.13	0.06	0.13	0.04	0.11	0.18
OG0011015	-0.07	0.02	-0.03	0.02	0.07	0.09	-0.02	0.04	0.15	0.17	0.18	0.19	0.2	0.19	0.19	0.19	0.22	0.13	0.21	0.06	0.03	0.17	0.02	0.01	0.04	0.12	0.06	0.09	0.02	0.03	0.15	0.14	0.06	0.09	0.15	0.09	0.04	0.21	0.21	0.2	0.09	-0.03	0.14	0.12	0.08	0.11	0.07	0.14	0.19
OG0010623	-0.05	0.02	-0.03	0.03	0.09	0.12	0.02	0.06	0.17	0.18	0.19	0.21	0.21	0.2	0.2	0.2	0.19	0.15	0.23	0.09	0.05	0.17	0.04	0.03	0.07	0.14	0.08	0.13	0.05	0.05	0.17	0.15	0.08	0.11	0.16	0.11	0.07	0.23	0.22	0.22	0.11	0	0.16	0.16	0.1	0.12	0.08	0.15	0.18
OG0010627	-0.05	0.02	-0.03	0.03	0.09	0.12	0.02	0.06	0.17	0.18	0.19	0.21	0.21	0.2	0.2	0.2	0.19	0.15	0.23	0.09	0.05	0.17	0.04	0.03	0.07	0.14	0.08	0.13	0.05	0.05	0.17	0.15	0.08	0.11	0.16	0.11	0.07	0.23	0.22	0.22	0.11	0	0.16	0.16	0.1	0.12	0.08	0.15	0.18
OG0010622	-0.05	0.02	-0.03	0.03	0.09	0.12	0.02	0.06	0.17	0.18	0.19	0.21	0.21	0.2	0.2	0.2	0.19	0.15	0.23	0.09	0.05	0.17	0.04	0.03	0.07	0.14	0.08	0.13	0.05	0.05	0.17	0.15	0.08	0.11	0.16	0.11	0.07	0.23	0.22	0.22	0.11	0	0.16	0.16	0.1	0.12	0.08	0.15	0.18
OG0010634	-0.05	0.02	-0.03	0.03	0.09	0.12	0.02	0.06	0.17	0.18	0.19	0.21	0.21	0.2	0.2	0.2	0.19	0.15	0.23	0.09	0.05	0.17	0.04	0.03	0.07	0.14	0.08	0.13	0.05	0.05	0.17	0.15	0.08	0.11	0.16	0.11	0.07	0.23	0.22	0.22	0.11	0	0.16	0.16	0.1	0.12	0.08	0.15	0.18
OG0010617	-0.05	0.02	-0.03	0.03	0.09	0.12	0.02	0.06	0.17	0.18	0.19	0.21	0.21	0.2	0.2	0.2	0.19	0.15	0.23	0.09	0.05	0.17	0.04	0.03	0.07	0.14	0.08	0.13	0.05	0.05	0.17	0.15	0.08	0.11	0.16	0.11	0.07	0.23	0.22	0.22	0.11	0	0.16	0.16	0.1	0.12	0.08	0.15	0.18
OG0009982	-0.03	0.02	-0.03	0	0.1	0.1	0.05	0.09	0.14	0.15	0.16	0.18	0.19	0.17	0.17	0.17	0.16	0.12	0.2	0.07	0.06	0.14	0.02	0.01	0.05	0.11	0.07	0.11	0.03	0.03	0.14	0.13	0.09	0.09	0.14	0.11	0.05	0.25	0.24	0.19	0.11	0.03	0.14	0.13	0.07	0.09	0.09	0.16	0.18
OG0009984	-0.03	0.02	-0.03	0	0.1	0.1	0.05	0.09	0.14	0.15	0.16	0.18	0.19	0.17	0.17	0.17	0.16	0.12	0.2	0.07	0.06	0.14	0.02	0.01	0.05	0.11	0.07	0.11	0.03	0.03	0.14	0.13	0.09	0.09	0.14	0.11	0.05	0.25	0.24	0.19	0.11	0.03	0.14	0.13	0.07	0.09	0.09	0.16	0.18
OG0009983	-0.03	0.02	-0.03	0	0.1	0.1	0.05	0.09	0.14	0.15	0.16	0.18	0.19	0.17	0.17	0.17	0.16	0.12	0.2	0.07	0.06	0.14	0.02	0.01	0.05	0.11	0.07	0.11	0.03	0.03	0.14	0.13	0.09	0.09	0.14	0.11	0.05	0.25	0.24	0.19	0.11	0.03	0.14	0.13	0.07	0.09	0.09	0.16	0.18
OG0006581	-0.07	0.01	0.12	-0.02	0.07	0.11	-0.1	0.03	0.13	0.16	0.14	0.17	0.22	0.19	0.19	0.19	0.09	0.06	0.19	-0.01	-0.05	0.08	0.05	0.04	0.08	0.07	0.05	0.07	0.02	-0.02	0.11	0.08	0.03	0.01	0.09	0.05	0.05	0.11	0.1	0.13	0.19	0.08	0.17	0.07	0.05	0.07	0.11	0.15	0.1
OG0010308	0.1	0.02	0.1	0.09	0.1	0.26	0.11	0.12	0.23	0.2	0.2	0.22	0.21	0.22	0.22	0.22	0.25	0.25	0.21	0.12	0.05	0.12	0.06	0.09	0.01	0.11	0.05	0.12	0.03	0.11	0.23	0.21	0.13	0.17	0.22	0.24	0.22	0.25	0.24	0.21	0.15	0.16	0.22	0.24	0.2	0.13	0.14	0.16	0.22
OG0010633	0.13	0.02	0.09	0.03	0.09	0.24	0.11	0.11	0.21	0.18	0.19	0.21	0.19	0.2	0.2	0.2	0.19	0.19	0.23	0.09	0.05	0.09	0.04	0.08	0.02	0.09	0.05	0.14	0.1	0.09	0.21	0.2	0.12	0.15	0.21	0.2	0.22	0.28	0.27	0.22	0.14	0.18	0.29	0.23	0.14	0.17	0.08	0.15	0.15
OG0011018	0.07	0.02	-0.03	0.02	0.07	0.16	0.11	0.1	0.2	0.17	0.18	0.15	0.18	0.19	0.19	0.19	0.12	0.13	0.19	0.06	-0.01	0.12	0.06	0.05	0.04	0.12	0.06	0.11	0.02	0.03	0.15	0.14	0.06	0.09	0.15	0.18	0.13	0.21	0.21	0.2	0.12	0.07	0.19	0.16	0.08	0.11	0.07	0.14	0.12
OG0009418	0.21	0.03	0.16	0.11	0.17	0.29	0.29	0.31	0.3	0.23	0.2	0.3	0.28	0.29	0.29	0.29	0.21	0.34	0.34	0.37	0.25	0.19	0.27	0.26	0.31	0.32	0.32	0.3	0.23	0.23	0.23	0.21	0.27	0.15	0.26	0.32	0.35	0.29	0.28	0.17	0.2	0.26	0.21	0.18	0.18	0.16	0.11	0.1	0.08
OG0008615	0.13	0.03	0.13	0.11	0.14	0.26	0.18	0.14	0.29	0.33	0.33	0.35	0.34	0.34	0.34	0.34	0.25	0.25	0.19	0.27	0.2	0.21	0.23	0.22	0.27	0.34	0.28	0.29	0.24	0.18	0.29	0.27	0.24	0.24	0.28	0.24	0.3	0.24	0.24	0.29	0.22	0.31	0.29	0.25	0.19	0.16	0.15	0.14	0.17
OG0001376	-0.02	0	0.12	0.07	0.13	0.12	0.02	0.07	0.21	0.24	0.23	0.24	0.24	0.24	0.24	0.24	0.13	0.19	0.26	0.16	0.19	0.12	0.1	0.12	0.1	0.22	0.09	0.14	-0.01	0.02	0.16	0.1	0.05	0.15	0.14	0.13	0.09	0.19	0.16	0.19	0.2	0.07	0.22	0.13	0.07	0.03	0.09	0.11	0.17
OG0003646	0.2	0.1	0.3	0.26	0.32	0.27	0.41	0.36	0.41	0.27	0.26	0.38	0.39	0.39	0.39	0.39	0.37	0.3	0.28	0.31	0.28	0.29	0.3	0.31	0.44	0.26	0.34	0.21	0.28	0.22	0.26	0.29	0.28	0.36	0.34	0.36	0.38	0.37	0.4	0.27	0.3	0.26	0.1	0.33	0.24	0.12	0.28	0.32	0.33
OG0003854	0.07	0.34	0.36	0.16	0.25	0.16	0.26	0.3	0.35	0.29	0.28	0.29	0.28	0.31	0.3	0.3	0.29	0.26	0.2	0.24	0.22	0.11	0.27	0.28	0.28	0.18	0.29	0.23	0.17	0.4	0.22	0.37	0.3	0.23	0.28	0.29	0.25	0.3	0.27	0.25	0.37	0.29	0.29	0.27	0.13	0.32	0.08	0.29	0.2
OG0003317	0.13	0.41	0.36	0.26	0.35	0.27	0.25	0.37	0.3	0.27	0.26	0.32	0.32	0.33	0.33	0.33	0.31	0.26	0.18	0.21	0.15	0.14	0.23	0.25	0.22	0.16	0.21	0.16	0.15	0.32	0.26	0.28	0.21	0.23	0.29	0.2	0.19	0.26	0.25	0.2	0.3	0.21	0.22	0.16	0.05	0.25	0.01	0.12	0.18
OG0007218	-0.09	0.01	-0.05	0.26	0.33	0.09	0.09	-0.01	0.37	0.39	0.38	0.25	0.22	0.24	0.24	0.24	0.28	0.35	0.34	0.46	0.23	0.4	0.4	0.39	0.38	0.33	0.32	0.37	0.3	0.25	0.28	0.33	0.27	0.43	0.34	0.12	0.19	0.26	0.25	0.42	0.39	0.11	0.24	0.38	0.15	0.07	0.27	0.25	0.33
OG0003606	-0.13	-0.07	0.02	0.2	0.18	0.14	0.02	-0.04	0.34	0.29	0.3	0.24	0.24	0.24	0.24	0.24	0.27	0.34	0.25	0.44	0.18	0.29	0.36	0.38	0.38	0.32	0.34	0.4	0.31	0.3	0.23	0.35	0.33	0.29	0.35	0.17	0.23	0.21	0.19	0.23	0.29	0.14	0.27	0.3	0.26	0.22	0.13	0.17	0.14
OG0003090	0.02	0.03	0.05	0.34	0.37	0.13	0.02	0.15	0.34	0.35	0.34	0.24	0.25	0.24	0.24	0.24	0.24	0.25	0.17	0.12	0.15	0.29	0.26	0.26	0.23	0.21	0.24	0.16	0.23	0.24	0.19	0.28	0.25	0.36	0.33	0.15	0.2	0.21	0.18	0.32	0.3	0.18	0.16	0.17	0.09	0.03	0.14	0.04	0.18
OG0004123	0.24	-0.02	-0.02	0.04	0.22	0.23	0.27	0.18	0.32	0.32	0.3	0.26	0.26	0.28	0.27	0.27	0.27	0.22	0.24	0.17	0.3	0.14	0.36	0.38	0.3	0.26	0.22	0.18	0.28	0.33	0.3	0.33	0.22	0.21	0.31	0.33	0.36	0.22	0.23	0.19	0.35	0.28	0.25	0.19	0.11	0.31	0.26	0.19	0.23
OG0003176	0.16	0.02	-0.03	0.17	0.34	0.19	0.08	0.06	0.42	0.42	0.44	0.32	0.31	0.33	0.32	0.32	0.34	0.24	0.32	0.27	0.35	0.34	0.42	0.43	0.37	0.34	0.29	0.25	0.36	0.28	0.33	0.41	0.28	0.38	0.45	0.28	0.36	0.29	0.29	0.3	0.45	0.33	0.42	0.2	0.13	0.31	0.3	0.27	0.38
OG0003246	0.17	0.04	0	0.17	0.37	0.25	0.13	0.13	0.39	0.38	0.37	0.33	0.33	0.34	0.34	0.34	0.36	0.29	0.32	0.27	0.34	0.32	0.4	0.41	0.37	0.31	0.29	0.24	0.33	0.24	0.33	0.39	0.27	0.35	0.41	0.31	0.3	0.3	0.3	0.27	0.41	0.28	0.36	0.25	0.08	0.32	0.28	0.3	0.36
OG0010994	0.05	0.06	-0.06	0.06	0.11	0	0.05	0.09	0.09	0.11	0.07	0.13	0.21	0.17	0.17	0.17	0.1	-0.09	0.05	0.02	0.01	0.1	0.09	0.08	0.22	0.14	0.14	-0.01	0.04	0.01	0.04	0.03	0.04	0.06	0.06	0.2	0	0.05	0.05	0.16	0.17	0.14	0.05	0.15	-0.03	0.05	0.01	0.08	0.06
OG0010000	0.15	0.06	0.03	0.13	0.15	0.17	0.05	0.13	0.28	0.25	0.26	0.24	0.22	0.23	0.23	0.23	0.3	0.16	0.11	-0.03	0.06	0.22	0.08	0.15	0.11	0.09	0.09	-0.09	0.14	0.2	0.26	0.26	0.23	0.23	0.27	0.19	0.09	0.22	0.21	0.28	0.22	0.23	0.28	0.25	0.16	0.18	0.15	0.12	0.17
OG0008255	0.04	0.09	-0.07	0.11	0.02	0.03	-0.08	0.05	0.19	0.13	0.14	0.13	0.11	0.12	0.12	0.12	0.13	0.05	-0.03	0.04	-0.03	0.13	0.14	0.13	0.19	0.12	0.17	-0.04	0.09	0.25	0.1	0.29	0.1	0.14	0.16	0.13	0.07	0.19	0.19	0.14	0.16	0.01	0.23	0.15	0.07	0.17	-0.04	-0.07	0.13
OG0010203	0.05	-0.02	0.07	0.14	0.19	0.06	-0.06	0.13	0.29	0.24	0.25	0.22	0.21	0.22	0.22	0.22	0.26	0.1	0.03	0.12	0.16	0.29	0.27	0.27	0.31	0.28	0.31	0.06	0.25	0.23	0.23	0.27	0.22	0.17	0.22	0.14	0.14	0.16	0.15	0.15	0.33	0.16	0.16	0.2	0.2	0.13	0.14	0.07	0.21
OG0011416	-0.05	-0.03	-0.07	0.1	0.11	0.05	0	-0.02	0.23	0.21	0.21	0.13	0.16	0.17	0.17	0.17	0.15	0.2	0.02	0.05	0.21	0.18	0.19	0.18	0.12	0.24	0.27	0.11	0.19	0.06	0.08	0.12	0.09	0.11	0.13	0.09	0.05	0.1	0.1	0.23	0.19	-0.06	0.12	0.14	0.02	0.05	0.12	0.14	0.14
OG0009090	-0.02	0.13	-0.06	0.11	0.13	0.06	-0.01	0.03	0.19	0.27	0.28	0.22	0.24	0.27	0.25	0.25	0.13	0.04	0.07	0.04	0.07	0.21	0.27	0.26	0.23	0.28	0.17	0.02	0.07	0.08	0.11	0.1	0.01	0.07	0.12	0.12	0.06	0.09	0.09	0.27	0.25	0.02	0.13	0.09	0.06	0.03	0.16	0.1	0.04
OG0011539	-0.1	0.07	-0.07	0.01	0.11	0.09	-0.15	-0.02	0.09	0.16	0.16	0.13	0.12	0.13	0.13	0.13	0.05	0.13	-0.01	0.04	-0.01	0.1	0.19	0.18	0.12	0.14	0.12	0.06	0.04	0.01	0.04	0.03	-0.01	0.01	0.08	0.02	-0.1	0.05	0.05	0.14	0.11	-0.01	0.17	0.09	0.02	0.05	0.06	0.03	-0.03
OG0009702	0.01	-0.05	-0.06	0.04	-0.08	-0.12	-0.11	-0.05	0.18	0.14	0.15	0.09	0.11	0.12	0.12	0.12	0.04	0.06	-0.03	-0.17	0.09	0.05	0.14	0.13	0.01	0.19	0.13	0.02	0.12	0.02	-0.03	0.08	0.08	0.13	0.05	0.05	0.18	0.03	0.03	0.18	0.14	0.04	0.13	-0.02	-0.03	-0.02	-0.03	-0.04	0.14
OG0010523	0.04	-0.02	0.16	0.03	0.04	0.04	0.05	0.07	0.17	0.21	0.19	0.21	0.24	0.25	0.25	0.25	0.1	0.12	-0.08	-0.01	0.21	0.13	0.17	0.16	0.12	0.22	0.33	0.08	0.1	0.09	0.12	0.15	0.12	0.22	0.12	0.11	0.22	0.14	0.14	0.13	0.11	0.14	0.1	0.12	0.05	0.03	0.03	-0.09	0.19
OG0006268	0.03	-0.06	0.06	0.07	0.15	0.14	0.12	0.07	0.21	0.17	0.19	0.19	0.18	0.2	0.18	0.18	0.2	0.16	0.1	0.23	0.27	0.18	0.23	0.24	0.16	0.2	0.19	0.25	0.22	0.12	0.17	0.23	0.23	0.2	0.2	0.19	0.19	0.26	0.28	0.12	0.21	0.23	0.14	0.23	0.14	0.14	0.23	0.15	0.2
OG0003141	0.05	-0.02	0.07	-0.09	0.12	0.12	0.08	0.05	0.19	0.17	0.17	0.12	0.12	0.15	0.14	0.14	0.14	0.14	0.03	0.13	0.12	0.16	0.18	0.18	0.1	0.17	0.2	0.17	0.15	0.12	0.19	0.16	0.18	0.08	0.12	0.28	0.11	0.23	0.25	0.15	0.22	0.17	0.2	0.16	0.13	0.11	0.15	0.13	0.2
OG0003287	0.17	0.09	0.14	-0.04	0.16	0.18	0	0.07	0.17	0.14	0.13	0.14	0.14	0.16	0.15	0.15	0.2	0.17	0.14	0.19	0.15	0.04	0.2	0.21	0.07	0.1	0.15	0.19	0.12	0.19	0.29	0.19	0.2	0.16	0.16	0.19	0.12	0.27	0.27	0.04	0.16	0.24	0.26	0.16	0.15	0.12	0.11	0.15	0.08
OG0004103	-0.09	-0.11	-0.03	-0.03	0.08	0.04	-0.05	-0.05	0.07	0.08	0.1	0.05	0.05	0.06	0.05	0.05	0.01	0.12	0.07	0.04	0.09	0.15	0.05	0.08	0.02	-0.03	-0.01	0.12	0.04	0.01	0.05	0.08	0.15	0.12	0.07	0.14	0.03	0.07	0.06	0.11	0.04	0.07	0.12	0.08	0.05	0.07	0.01	0.1	0.11
OG0004527	-0.15	-0.12	-0.15	-0.02	0.08	-0.01	-0.01	-0.02	0.12	0.19	0.21	0.14	0.17	0.18	0.17	0.17	0.03	0.12	0.13	0.08	0.1	0.23	0.14	0.16	0.1	0.13	0.11	0.16	-0.03	-0.03	0.01	0.03	0.1	0.05	0.01	0.24	0.06	0.03	0.02	0.19	0.08	0.02	0.08	0.04	0.05	0.03	0.14	0.12	0.12
OG0011062	0	0.06	0.1	-0.04	0.06	0.04	-0.05	0.01	0.06	0.11	0.11	0.08	0.09	0.08	0.08	0.08	0.01	0.06	0.06	0.08	0.03	-0.04	0.04	0.03	0.07	0.05	0.09	0.12	0.09	0.11	0.04	0.03	-0.01	0.06	0.13	0.12	0.07	0.1	0.1	0	0.07	-0.01	0.15	0.09	0.07	0.1	0.01	0.12	-0.04
OG0007943	-0.04	0	0.04	0.03	0.11	0.13	0.13	0.03	0.13	0.11	0.11	0.14	0.18	0.16	0.16	0.16	0.08	0.12	0.18	0.08	0.04	0.01	-0.01	0.01	0.1	0	0.1	0.11	-0.05	0.13	0.11	0.09	0.07	0.14	0.13	0.14	0.11	0.14	0.13	0.11	0.1	0.14	0.21	0.13	0.06	0.13	0.06	0.19	0.13
OG0009477	-0.05	-0.01	0.02	0.03	0.09	0.11	0.16	0.04	0.08	0.1	0.09	0.07	0.11	0.1	0.1	0.1	0.06	0.06	0.07	0.08	0.09	0.01	0	-0.01	0.08	0.01	0.09	0.05	-0.05	0.08	0.07	0.06	0.05	0.08	0.07	0.07	0.06	0.05	0.05	0.1	0.05	0.14	0.1	0.11	0.03	0.04	0.07	0.13	0.09
OG0003066	0.22	0.21	0.1	0.15	0.07	0.22	0.17	0.15	0.11	-0.01	-0.02	0.1	0.15	0.14	0.14	0.14	0.04	-0.02	0	-0.03	0.03	0.01	-0.01	0	0.14	0.03	0.03	-0.02	0.09	0.09	0.03	0.08	-0.04	0	-0.03	0.11	0.07	0.06	0.03	0.19	0.04	0.07	0.03	0.1	-0.12	0.04	-0.04	0	-0.1
OG0010822	0.02	0.06	0.1	0.02	0.12	0.1	0.12	0.1	0.2	0.2	0.18	0.15	0.13	0.14	0.14	0.14	0.12	0.1	0.07	0.11	0.16	0.09	0.16	0.19	0.04	0.12	0.05	0.06	-0.03	0.03	0.15	0.14	0.06	0.15	0.15	0.19	0.16	0.17	0.16	0.13	0.16	0.21	0.12	0.16	0.08	0.06	0.13	0.09	0.09
OG0011110	0.02	0.06	0.03	0.12	0.17	0.17	0.16	0.12	0.15	0.17	0.18	0.19	0.2	0.19	0.19	0.19	0.24	0.15	0.18	0.16	0.14	0.08	0.11	0.15	0.14	0.16	0.05	0.16	0.12	0.08	0.15	0.09	0.06	-0.01	0.1	0.17	0.05	0.03	0.02	0.22	0.07	0.16	0.08	0.07	0.08	0.06	0.07	0.09	0.06
OG0009094	0.02	0.06	0.04	0.12	0.08	0.04	0.1	0.05	0.15	0.11	0.12	0.07	0.11	0.1	0.1	0.1	0.13	0.03	0.1	0.1	0.02	0.05	0.18	0.17	0.15	0.16	0.08	0.05	0	0.06	0.03	0.06	0.05	0.07	0.1	0.13	-0.05	0.06	0.05	0.2	0.16	0.03	0.06	0.09	0.04	0.02	0.17	0.18	-0.01
OG0010754	-0.07	0.02	0.16	-0.03	0.07	-0.01	0.09	0.11	0.11	0.03	0.04	0.06	0.09	0.1	0.1	0.1	-0.01	0.03	0.15	0.12	0.09	0.04	0.11	0.1	0.09	0.07	0.19	0.1	-0.03	-0.01	0.01	0.05	0.06	0.09	0.05	0.07	0.05	0.07	0.07	0.13	0.09	0.11	0.08	-0.03	-0.06	-0.04	0.07	0.09	0.07
OG0008956	-0.07	-0.04	0.01	0.07	0.07	-0.02	-0.04	-0.05	0.09	0.09	0.1	0.05	0.03	0.04	0.04	0.04	0.13	0.15	0.11	0.1	0.1	0.01	0.1	0.09	0.09	0.1	0.14	0.14	0.06	0.13	0.05	0.13	0.11	0.18	0.09	0.02	0.12	0.15	0.14	0.11	0.14	0.05	0	0.12	0.08	0.07	0.03	0.15	0.16
OG0011030	-0.05	-0.03	-0.07	0.01	-0.04	0.05	-0.03	-0.06	0.04	0.01	0.02	0.08	0.09	0.08	0.08	0.08	0.05	0.06	0.1	0.08	-0.04	-0.01	0.09	0.08	0.12	0.04	0.09	0.19	0.11	0.01	0.03	0	0.04	0.01	0.03	0.05	-0.03	0.1	0.1	0.04	0.07	0.04	0.12	0.07	0.02	0.18	-0.05	0.03	0.1
OG0002667	0.18	-0.13	0.05	0.05	0.15	0.03	0.08	0.11	0.15	0.17	0.17	0.03	-0.03	0.03	0.03	0.03	0.07	0.14	0	0.03	0.16	0.15	0.15	0.16	0.07	0.15	0.12	0.1	0.12	0.16	0.15	0.16	0.06	0.13	0.15	0.08	0.04	0.14	0.15	0.08	0.19	0.06	0.14	0.12	0.07	0.02	0.14	0.18	0.11
OG0002555	0.18	-0.05	-0.06	0.14	0.03	0.07	0.06	-0.01	0.06	0.03	0.03	-0.03	-0.05	-0.03	-0.03	-0.03	0.1	0.01	0.08	0.08	0.07	0.07	0.11	0.12	0.1	0.01	0.05	0.03	0.04	0.12	0.16	0.12	-0.01	0.1	0.12	0.12	0.08	0.11	0.11	0.01	0.14	0.04	0.06	0.05	0.05	0.12	0.16	0.08	0.12
OG0002810	-0.02	0.08	0.13	0.05	0	-0.04	0.04	0.14	0.13	0.05	0.05	0.14	0.15	0.13	0.13	0.13	0.04	0.06	0.07	0	-0.15	0.03	0.05	0.05	0.18	0.05	0.04	0.05	0.05	0.02	0.05	0	0.05	-0.05	0.09	0.15	0.11	0	0.05	0	0.01	0.09	0.04	0.06	0.09	0.05	0	0	0
OG0002723	-0.06	-0.05	-0.05	0.19	0.12	-0.01	0.08	0.05	0.13	0.14	0.14	0.13	0.13	0.16	0.13	0.13	0.14	0.08	0.07	0.06	0.05	0.14	0.09	0.09	0.12	0.17	0.11	0.12	0.02	0.07	0.13	0.13	0.1	0.17	0.2	0.13	0.08	0.08	0.08	0.02	0.09	0.02	0.12	0.17	0.16	0.08	0.16	-0.01	0.02
OG0009474	0.1	-0.09	-0.03	0.14	0.13	0.04	0.07	0.01	0.11	0.12	0.12	0.03	0.06	0.06	0.06	0.06	0.02	0.1	0.12	0.12	0	0.08	0.12	0.11	0.11	0.09	0.07	0.02	-0.01	0.04	0.03	0.06	0.02	0.11	0.07	0.02	0.06	0.01	0.01	0.16	0.08	0.02	0.1	-0.01	0.07	-0.12	0.1	0.14	0.09
OG0011064	0.2	-0.02	0.07	0.11	0.12	0.16	0.04	0.12	0.27	0.17	0.18	0.15	0.18	0.19	0.19	0.19	0.17	0.17	0.07	0.06	0.07	0.13	0.16	0.15	0.23	0.26	0.27	0.1	0.07	0.12	0.15	0.18	0.15	0.18	0.19	0.2	0.24	0.17	0.16	0.22	0.22	0.07	0.19	0.09	0.13	0.06	0.13	0.14	0.13
OG0010657	0.1	0.02	0.03	0.01	0.11	0.14	0.05	0.11	0.21	0.16	0.16	0.13	0.12	0.13	0.13	0.13	0.15	0.1	0.14	0.18	0.05	0.04	0.14	0.13	0.17	0.14	0.18	0.3	0.09	0.11	0.13	0.12	0.14	0.16	0.13	0.14	0.22	0.15	0.14	0.11	0.14	0.19	0.2	0.17	0.07	0.1	0.06	0.08	0.06
OG0003453	-0.12	0.03	0.03	-0.13	-0.12	0.03	0	-0.1	-0.03	-0.14	-0.15	-0.15	-0.22	-0.17	-0.19	-0.19	0.01	0.03	0.04	0.14	0.04	0.01	-0.05	-0.04	-0.11	-0.17	-0.06	0.05	0.03	0.11	0.07	0.05	0.15	0.04	0.05	-0.09	0	0.02	0.03	-0.1	-0.09	0.03	0.01	0.01	0.12	0.03	-0.02	-0.21	-0.02
OG0003669	0.07	-0.11	-0.04	0.06	0.03	0.2	-0.06	-0.05	0.07	-0.03	-0.04	-0.09	-0.18	-0.13	-0.14	-0.14	0.08	0.05	-0.01	0.08	-0.08	0.07	0.05	0.05	-0.06	-0.04	-0.01	0.09	0.11	0.31	0.25	0.33	0.14	0.18	0.18	-0.03	0.07	0.17	0.17	-0.05	-0.01	0.11	0.23	0.16	0.22	0.1	-0.01	-0.09	-0.06
OG0003500	0.08	0.07	0.1	-0.04	0	0.22	0	-0.02	-0.01	-0.16	-0.16	-0.13	-0.22	-0.18	-0.19	-0.19	0.04	-0.03	-0.08	0.12	-0.08	-0.02	-0.01	-0.01	-0.19	-0.16	-0.13	0.16	0.11	0.18	0.23	0.14	0.18	0.1	0.13	0	0.02	0.22	0.22	-0.14	-0.08	0.19	0.18	0.15	0.27	0.2	0.07	0	-0.1
OG0003393	0.13	-0.03	-0.03	0.03	0.13	0.22	0.08	0.05	0.14	-0.02	-0.03	-0.14	-0.24	-0.18	-0.19	-0.19	0.11	0.11	0.06	0.21	0.02	0.12	0.05	0.06	-0.03	-0.08	0.05	0.21	0.28	0.31	0.21	0.21	0.29	0.23	0.27	-0.03	0.19	0.22	0.22	-0.03	0.03	0.23	0.16	0.21	0.26	0.12	0.07	-0.01	0.08
OG0003330	0.09	-0.02	0.08	0.1	0.07	0.29	0.06	-0.03	0.12	-0.02	-0.02	-0.03	-0.1	-0.08	-0.09	-0.09	0.2	0.09	0.04	0.16	-0.05	0.04	0.05	0.06	-0.03	-0.1	-0.01	0.16	0.2	0.27	0.27	0.27	0.26	0.23	0.27	0.01	0.14	0.25	0.25	-0.04	0.02	0.2	0.17	0.23	0.23	0.26	0.07	0.03	0.1
OG0003291	0.09	-0.05	0.1	0.08	0.08	0.3	0.08	0	0.14	-0.01	-0.02	-0.03	-0.11	-0.07	-0.09	-0.09	0.22	0.12	0.05	0.17	-0.01	0.08	0.08	0.09	0	-0.1	0.02	0.18	0.21	0.29	0.25	0.29	0.29	0.25	0.29	0.03	0.16	0.27	0.27	-0.01	0.07	0.22	0.19	0.24	0.23	0.26	0.09	0.04	0.09
OG0003278	0.09	-0.05	0.1	0.08	0.08	0.3	0.08	0	0.14	-0.01	-0.02	-0.03	-0.11	-0.07	-0.09	-0.09	0.22	0.12	0.05	0.17	-0.01	0.08	0.08	0.09	0	-0.1	0.02	0.18	0.21	0.29	0.25	0.29	0.29	0.25	0.29	0.03	0.16	0.27	0.27	-0.01	0.07	0.22	0.19	0.24	0.23	0.26	0.09	0.04	0.09
OG0003689	0.11	0.08	0.14	0.02	0.03	0.23	-0.03	-0.07	0.08	-0.08	-0.09	-0.09	-0.17	-0.14	-0.16	-0.16	0.21	0.09	-0.01	0.14	0.03	-0.09	0.04	0.05	-0.08	-0.09	-0.05	0.14	0.17	0.26	0.27	0.24	0.25	0.2	0.2	0.09	0.11	0.26	0.26	-0.14	0.11	0.22	0.17	0.21	0.32	0.36	0.11	0.19	0.06
OG0003463	0.11	0.11	0.07	-0.04	-0.02	0.02	-0.01	-0.06	0	-0.16	-0.16	-0.15	-0.16	-0.12	-0.14	-0.14	0.03	-0.01	-0.02	0.05	0.04	0	0	0	-0.06	-0.01	0.02	0	0.11	0.15	0.08	0.08	0.01	0.07	0	0	-0.03	0.08	0.08	-0.07	0.09	0.02	-0.05	0.02	0.06	0.03	0	0.13	0.11
OG0002718	-0.01	0	0.12	0.05	-0.15	0.13	-0.02	-0.12	-0.08	-0.24	-0.25	-0.16	-0.13	-0.15	-0.16	-0.16	0.05	-0.15	-0.12	-0.03	-0.07	-0.2	-0.08	-0.08	-0.09	-0.22	-0.13	-0.02	0.01	0.1	-0.02	-0.02	-0.05	0.01	-0.02	0.02	-0.02	0.02	0.02	-0.19	-0.02	0.01	-0.05	0.01	-0.04	0.16	-0.04	0.03	-0.06
OG0011504	0	-0.03	0.01	0.09	0.01	-0.01	-0.05	-0.02	0.04	0.01	0.02	-0.02	-0.02	-0.02	-0.02	-0.02	0.05	0.01	0.02	-0.02	0.06	-0.01	-0.06	-0.02	0.02	0	0.02	0.01	0.04	0.06	-0.01	0.03	0.04	0.06	0.03	-0.04	0	0.05	0.05	0.06	0.06	-0.01	0.05	0.03	-0.03	0	-0.11	-0.02	0.03
OG0011097	0.07	-0.02	0.06	0.15	0.07	0.09	0.02	0.04	0.15	0.12	0.13	0.1	0.09	0.1	0.1	0.1	0.17	0.15	0.14	0.12	0.14	0.08	0.06	0.1	0.14	0.12	0.1	0.18	0.12	0.17	0.1	0.14	0.11	0.18	0.15	0.15	0.13	0.17	0.16	0.18	0.17	0.11	0.17	0.19	0.08	0.06	0.02	0.04	0.09
OG0009726	0.06	-0.02	0.07	0.16	0.1	0.06	0.03	0.06	0.14	0.11	0.12	0.09	0.08	0.09	0.09	0.09	0.12	0.1	0.13	0.09	0.14	0.05	0.06	0.09	0.13	0.11	0.06	0.12	0.12	0.11	0.05	0.08	0.05	0.13	0.09	0.09	0.09	0.11	0.11	0.1	0.17	0.03	0.12	0.13	0.06	-0.01	-0.01	-0.03	0.06
OG0008945	0.02	-0.01	0.06	0.12	0.07	0.03	0	0.04	0.12	0.08	0.09	0.07	0.06	0.07	0.07	0.07	0.1	0.07	0.11	0.07	0.12	0.03	0.04	0.07	0.11	0.09	0.04	0.1	0.1	0.08	0.03	0.06	0.06	0.1	0.07	0.06	0.07	0.09	0.09	0.14	0.14	0.05	0.09	0.1	0.04	0.01	-0.04	-0.01	0.06
OG0009742	0.03	-0.01	0.06	0.12	0.07	0.03	0.01	0.04	0.12	0.08	0.09	0.07	0.06	0.07	0.07	0.07	0.1	0.08	0.11	0.07	0.12	0.02	0.04	0.07	0.11	0.09	0.04	0.1	0.1	0.08	0.03	0.06	0.06	0.11	0.07	0.06	0.07	0.09	0.09	0.14	0.14	0.05	0.1	0.11	0.04	0.01	-0.05	-0.01	0.06
OG0009741	0.03	-0.01	0.06	0.12	0.07	0.03	0.01	0.04	0.12	0.08	0.09	0.07	0.06	0.07	0.07	0.07	0.1	0.08	0.11	0.07	0.12	0.02	0.04	0.07	0.11	0.09	0.04	0.1	0.1	0.08	0.03	0.06	0.06	0.11	0.07	0.06	0.07	0.09	0.09	0.14	0.14	0.05	0.1	0.11	0.04	0.01	-0.05	-0.01	0.06
OG0009743	0.03	-0.01	0.06	0.12	0.07	0.04	0.01	0.04	0.12	0.08	0.09	0.07	0.06	0.07	0.07	0.07	0.1	0.08	0.1	0.07	0.12	0.02	0.04	0.07	0.11	0.09	0.04	0.1	0.1	0.08	0.03	0.06	0.07	0.11	0.07	0.06	0.07	0.09	0.09	0.14	0.14	0.06	0.1	0.11	0.04	0.01	-0.05	-0.01	0.06
OG0010005	0.03	-0.01	0.06	0.12	0.07	0.04	0.01	0.04	0.12	0.09	0.09	0.07	0.06	0.07	0.07	0.07	0.1	0.08	0.11	0.07	0.12	0.03	0.04	0.07	0.11	0.09	0.04	0.1	0.1	0.09	0.03	0.06	0.06	0.11	0.07	0.06	0.08	0.09	0.09	0.14	0.14	0.05	0.1	0.11	0.04	0.01	-0.04	-0.01	0.06
OG0010007	0.03	-0.01	0.06	0.12	0.07	0.04	0.01	0.04	0.12	0.09	0.09	0.07	0.06	0.07	0.07	0.07	0.1	0.08	0.11	0.07	0.12	0.03	0.04	0.07	0.11	0.09	0.04	0.1	0.1	0.09	0.03	0.06	0.06	0.11	0.07	0.06	0.08	0.09	0.09	0.14	0.14	0.05	0.1	0.11	0.04	0.01	-0.04	-0.01	0.06
OG0010003	0.03	-0.01	0.06	0.12	0.07	0.04	0.01	0.04	0.12	0.09	0.09	0.07	0.06	0.07	0.07	0.07	0.1	0.08	0.11	0.07	0.12	0.03	0.04	0.07	0.11	0.09	0.04	0.1	0.1	0.09	0.03	0.06	0.06	0.11	0.07	0.06	0.08	0.09	0.09	0.14	0.14	0.05	0.1	0.11	0.04	0.01	-0.04	-0.01	0.06
OG0010002	0.03	-0.01	0.06	0.12	0.07	0.04	0.01	0.04	0.12	0.09	0.09	0.07	0.06	0.07	0.07	0.07	0.1	0.08	0.11	0.07	0.12	0.03	0.04	0.07	0.11	0.09	0.04	0.1	0.1	0.09	0.03	0.06	0.06	0.11	0.07	0.06	0.08	0.09	0.09	0.14	0.14	0.05	0.1	0.11	0.04	0.01	-0.04	-0.01	0.06
OG0010016	0.03	-0.01	0.06	0.12	0.07	0.04	0.01	0.04	0.12	0.09	0.09	0.07	0.06	0.07	0.07	0.07	0.1	0.08	0.11	0.07	0.12	0.03	0.04	0.07	0.11	0.09	0.04	0.1	0.1	0.09	0.03	0.06	0.06	0.11	0.07	0.06	0.08	0.09	0.09	0.14	0.14	0.05	0.1	0.11	0.04	0.01	-0.04	-0.01	0.06
OG0010008	0.03	-0.01	0.06	0.12	0.07	0.04	0.01	0.04	0.12	0.09	0.09	0.07	0.06	0.07	0.07	0.07	0.1	0.08	0.11	0.07	0.12	0.03	0.04	0.07	0.11	0.09	0.04	0.1	0.1	0.09	0.03	0.06	0.06	0.11	0.07	0.06	0.08	0.09	0.09	0.14	0.14	0.05	0.1	0.11	0.04	0.01	-0.04	-0.01	0.06
OG0010004	0.03	-0.01	0.06	0.12	0.07	0.04	0.01	0.04	0.12	0.09	0.09	0.07	0.06	0.07	0.07	0.07	0.1	0.08	0.11	0.07	0.12	0.03	0.04	0.07	0.11	0.09	0.04	0.1	0.1	0.09	0.03	0.06	0.06	0.11	0.07	0.06	0.08	0.09	0.09	0.14	0.14	0.05	0.1	0.11	0.04	0.01	-0.04	-0.01	0.06
OG0010015	0.03	-0.01	0.06	0.12	0.07	0.04	0.01	0.04	0.12	0.09	0.09	0.07	0.06	0.07	0.07	0.07	0.1	0.08	0.11	0.07	0.12	0.03	0.04	0.07	0.11	0.09	0.04	0.1	0.1	0.09	0.03	0.06	0.06	0.11	0.07	0.06	0.08	0.09	0.09	0.14	0.14	0.05	0.1	0.11	0.04	0.01	-0.04	-0.01	0.06
OG0010011	0.03	-0.01	0.06	0.12	0.07	0.04	0.01	0.04	0.12	0.09	0.09	0.07	0.06	0.07	0.07	0.07	0.1	0.08	0.11	0.07	0.12	0.03	0.04	0.07	0.11	0.09	0.04	0.1	0.1	0.09	0.03	0.06	0.06	0.11	0.07	0.06	0.08	0.09	0.09	0.14	0.14	0.05	0.1	0.11	0.04	0.01	-0.04	-0.01	0.06
OG0010010	0.03	-0.01	0.06	0.12	0.07	0.04	0.01	0.04	0.12	0.09	0.09	0.07	0.06	0.07	0.07	0.07	0.1	0.08	0.11	0.07	0.12	0.03	0.04	0.07	0.11	0.09	0.04	0.1	0.1	0.09	0.03	0.06	0.06	0.11	0.07	0.06	0.08	0.09	0.09	0.14	0.14	0.05	0.1	0.11	0.04	0.01	-0.04	-0.01	0.06
OG0010006	0.03	-0.01	0.06	0.12	0.07	0.04	0.01	0.04	0.12	0.09	0.09	0.07	0.06	0.07	0.07	0.07	0.1	0.08	0.11	0.07	0.12	0.03	0.04	0.07	0.11	0.09	0.04	0.1	0.1	0.09	0.03	0.06	0.06	0.11	0.07	0.06	0.08	0.09	0.09	0.14	0.14	0.05	0.1	0.11	0.04	0.01	-0.04	-0.01	0.06
OG0010013	0.03	-0.01	0.06	0.12	0.07	0.04	0.01	0.04	0.12	0.09	0.09	0.07	0.06	0.07	0.07	0.07	0.1	0.08	0.11	0.07	0.12	0.03	0.04	0.07	0.11	0.09	0.04	0.1	0.1	0.09	0.03	0.06	0.06	0.11	0.07	0.06	0.08	0.09	0.09	0.14	0.14	0.05	0.1	0.11	0.04	0.01	-0.04	-0.01	0.06
OG0010009	0.03	-0.01	0.06	0.12	0.07	0.04	0.01	0.04	0.12	0.09	0.09	0.07	0.06	0.07	0.07	0.07	0.1	0.08	0.11	0.07	0.12	0.03	0.04	0.07	0.11	0.09	0.04	0.1	0.1	0.09	0.03	0.06	0.06	0.11	0.07	0.06	0.08	0.09	0.09	0.14	0.14	0.05	0.1	0.11	0.04	0.01	-0.04	-0.01	0.06
OG0010014	0.03	-0.01	0.06	0.12	0.07	0.04	0.01	0.04	0.12	0.09	0.09	0.07	0.06	0.07	0.07	0.07	0.1	0.08	0.11	0.07	0.12	0.03	0.04	0.07	0.11	0.09	0.04	0.1	0.1	0.09	0.03	0.06	0.06	0.11	0.07	0.06	0.08	0.09	0.09	0.14	0.14	0.05	0.1	0.11	0.04	0.01	-0.04	-0.01	0.06
OG0010012	0.03	-0.01	0.06	0.12	0.07	0.04	0.01	0.04	0.12	0.09	0.09	0.07	0.06	0.07	0.07	0.07	0.1	0.08	0.11	0.07	0.12	0.03	0.04	0.07	0.11	0.09	0.04	0.1	0.1	0.09	0.03	0.06	0.06	0.11	0.07	0.06	0.08	0.09	0.09	0.14	0.14	0.05	0.1	0.11	0.04	0.01	-0.04	-0.01	0.06
OG0009744	0.03	-0.01	0.02	0.12	0.02	0.03	0.01	0.01	0.12	0.08	0.09	0.07	0.06	0.07	0.07	0.07	0.1	0.08	0.11	0.07	0.12	0.02	0.04	0.07	0.11	0.09	0.04	0.1	0.1	0.12	0.07	0.1	0.06	0.11	0.07	0.06	0.07	0.09	0.09	0.14	0.13	0.1	0.14	0.11	0.04	0.05	-0.05	0.03	0.06
OG0010332	0.04	-0.02	0.04	0.07	0.09	0.03	0	0.02	0.12	0.09	0.1	0.07	0.06	0.07	0.07	0.07	0.1	0.08	0.11	0.1	0.13	0.04	0.08	0.07	0.16	0.13	0.07	0.14	0.14	0.05	0.03	0.07	0.07	0.11	0.07	0.06	0.06	0.09	0.09	0.15	0.18	0.04	0.1	0.11	0.05	0.03	-0.02	0.01	0.06
OG0009767	0.07	-0.06	0.1	0.18	0.2	0.16	0.01	0.01	0.28	0.25	0.26	0.19	0.18	0.19	0.19	0.19	0.26	0.2	0.12	0.2	0.23	0.24	0.2	0.23	0.28	0.25	0.27	0.24	0.32	0.24	0.2	0.26	0.23	0.27	0.27	0.17	0.16	0.17	0.17	0.28	0.27	0.22	0.22	0.24	0.2	0.09	0.15	0.12	0.15
OG0009501	0.07	-0.01	0.11	0.18	0.2	0.14	0.01	0.11	0.22	0.21	0.22	0.19	0.18	0.19	0.19	0.19	0.22	0.2	0.08	0.07	0.24	0.09	0.16	0.19	0.2	0.21	0.17	0.14	0.23	0.22	0.2	0.22	0.19	0.27	0.19	0.13	0.16	0.18	0.17	0.16	0.16	0.14	0.1	0.2	0.2	0.1	0.1	0.03	0.11
OG0008177	0.01	0.03	0.09	0.13	0.1	0.19	-0.02	-0.01	0.26	0.2	0.21	0.24	0.22	0.23	0.23	0.23	0.2	0.22	0.18	0.2	0.09	0.19	0.18	0.2	0.22	0.19	0.22	0.29	0.22	0.23	0.24	0.22	0.21	0.21	0.23	0.18	0.13	0.23	0.22	0.28	0.22	0.25	0.3	0.22	0.15	0.19	0.06	0.09	0.19
OG0005524	0.01	0.07	0.07	0.12	0.19	0.14	0.11	0.05	0.25	0.22	0.24	0.18	0.18	0.2	0.2	0.2	0.16	0.2	0.28	0.23	0.17	0.08	0.12	0.13	0.21	0.16	0.19	0.24	0.16	0.27	0.19	0.2	0.17	0.18	0.24	0.17	0.17	0.16	0.15	0.25	0.23	0.25	0.32	0.16	0.14	0.17	0.06	0.17	0.13
OG0009478	0.05	-0.06	-0.06	0.13	0.1	0.04	0.07	0.05	0.19	0.11	0.12	0.1	0.14	0.13	0.13	0.13	0.07	0.1	0.22	0.03	0.07	0.06	0.02	0.05	0.14	0.07	0.03	0.08	-0.01	0.07	0.01	0.09	0.05	0.13	0.09	0.16	0.18	0.07	0.07	0.19	0.13	0.12	0.12	0.02	0.07	0	0.04	0.07	0.15
OG0006062	0.07	0.06	0.04	0.08	0.09	0.15	0.11	0.01	0.18	0.17	0.18	0.14	0.15	0.16	0.16	0.16	0.08	0.11	0.13	0.09	0.14	0.08	0.21	0.22	0.09	0.12	0.06	0.18	0.09	0.07	0.14	0.1	0.06	0.13	0.14	0.21	0.1	0.16	0.19	0.22	0.19	0.13	0.22	0.19	0.03	0.14	0.12	0.08	0.13
OG0007249	0.06	0	-0.07	0.1	0.09	0.13	0.05	-0.04	0.13	0.11	0.13	0.12	0.12	0.12	0.12	0.12	0.13	0.11	0.09	0.16	0.06	0.11	0.1	0.09	0.15	0.08	0.05	0.18	0.14	0.06	0.06	0.14	0.14	0.11	0.09	0.14	0.18	0.06	0.05	0.18	0.12	0.19	0.18	0.12	0.14	0.15	0.03	0.04	0.16
OG0004883	0	0	0.05	0.05	0.13	0.13	0.06	-0.05	0.15	0.07	0.09	0.08	0.09	0.1	0.09	0.09	0.08	0.14	0.13	0.21	0.13	0.1	0.07	0.06	0.13	0.13	0.13	0.2	0.08	0.02	0.07	0.07	0.12	0.09	0.11	0.06	0.12	0.04	0.05	0.16	0.07	0.13	0.13	0.03	0	0.06	-0.04	0.09	0.09
OG0004416	0.1	0.05	0.06	-0.1	0.16	0.23	0.01	0.03	0.26	0.15	0.15	0.15	0.13	0.16	0.15	0.15	0.18	0.11	0.05	0.18	0.2	0.15	0.27	0.26	0.16	0.16	0.2	0.26	0.31	0.12	0.23	0.26	0.3	0.35	0.29	0.11	0.24	0.33	0.34	0.21	0.27	0.28	0.22	0.35	0.06	0.17	0.09	0.14	0.27
OG0004647	0.17	0.04	0.08	-0.07	0.23	0.33	0.09	0.06	0.36	0.24	0.25	0.26	0.23	0.27	0.26	0.26	0.26	0.23	0.17	0.17	0.19	0.22	0.28	0.31	0.09	0.13	0.17	0.24	0.28	0.18	0.29	0.31	0.37	0.41	0.35	0.15	0.29	0.43	0.44	0.3	0.28	0.37	0.35	0.43	0.12	0.17	0.16	0.17	0.33
OG0004318	0.14	0.08	0.09	-0.06	0.2	0.3	0.07	0.06	0.3	0.18	0.19	0.19	0.17	0.2	0.19	0.19	0.23	0.17	0.12	0.14	0.18	0.14	0.23	0.26	0.1	0.08	0.14	0.22	0.25	0.17	0.29	0.3	0.34	0.41	0.34	0.1	0.26	0.37	0.38	0.25	0.26	0.33	0.27	0.38	0.09	0.2	0.12	0.16	0.34
OG0004317	0.14	0.07	0.1	-0.07	0.2	0.31	0.08	0.06	0.32	0.19	0.2	0.2	0.18	0.21	0.2	0.2	0.24	0.19	0.13	0.15	0.2	0.16	0.24	0.27	0.1	0.09	0.15	0.23	0.25	0.17	0.29	0.31	0.35	0.41	0.35	0.12	0.27	0.38	0.4	0.26	0.27	0.34	0.28	0.39	0.1	0.2	0.14	0.17	0.35
OG0002863	0.3	0.06	0.07	0.07	0.12	0.33	0.22	0.23	0.26	0.15	0.14	0.21	0.17	0.21	0.2	0.2	0.19	0.21	0.06	0.24	0.18	0.16	0.2	0.19	0.12	0.18	0.23	0.34	0.23	0.1	0.19	0.22	0.28	0.19	0.18	0.24	0.23	0.35	0.32	0.21	0.13	0.32	0.2	0.28	0.1	0.07	-0.01	0.03	0.16
OG0001477	0.22	0.03	0.01	0.13	0.15	0.31	0.23	0.13	0.36	0.3	0.3	0.3	0.29	0.32	0.32	0.32	0.21	0.27	0.2	0.22	0.14	0.32	0.33	0.35	0.17	0.17	0.2	0.24	0.17	0.15	0.28	0.34	0.18	0.23	0.23	0.3	0.19	0.38	0.38	0.25	0.2	0.32	0.36	0.27	0.14	0.21	0.17	0.12	0.26
OG0001265	0.23	0	0.02	0.18	0.19	0.32	0.25	0.15	0.4	0.36	0.36	0.35	0.34	0.37	0.37	0.37	0.26	0.31	0.24	0.26	0.19	0.39	0.37	0.39	0.22	0.26	0.27	0.3	0.22	0.16	0.35	0.32	0.22	0.25	0.26	0.33	0.2	0.38	0.38	0.29	0.21	0.34	0.35	0.28	0.19	0.19	0.18	0.15	0.25
OG0003396	0.22	-0.02	0.06	0.19	0.2	0.3	0.04	0.1	0.15	0.06	0.06	-0.01	-0.1	-0.05	-0.06	-0.06	0.14	0.11	-0.01	0.08	-0.01	0.14	0.11	0.12	-0.05	0.03	0.07	0.19	0.24	0.24	0.23	0.28	0.17	0.26	0.25	0.07	0.16	0.24	0.24	0.06	0.04	0.18	0.24	0.21	0.17	0.02	0.02	-0.09	-0.07
OG0003509	0.09	-0.14	-0.13	0.18	0.2	0.23	0.14	0.1	0.27	0.16	0.15	0.08	0.05	0.1	0.09	0.09	0.18	0.14	0.03	0.19	0.13	0.23	0.29	0.3	0.2	0.24	0.16	0.15	0.23	0.18	0.28	0.28	0.27	0.23	0.19	0.13	0.22	0.19	0.22	0.25	0.22	0.23	0.06	0.23	0.26	-0.01	0.22	0.04	0.06
OG0002880	0.02	0.03	-0.04	0.11	0.28	0.14	0.18	0.21	0.19	0.22	0.21	0.09	0.05	0.1	0.1	0.1	0.07	0.07	0.1	0.13	0.01	0.21	0.19	0.2	0.12	0.14	0.16	0.13	0.15	0.21	0.14	0.2	0.24	0.17	0.2	-0.05	0.14	0.08	0.08	0.18	0.17	0.16	0.18	0.15	0.16	0.02	0.07	-0.02	0.08
OG0004218	0	-0.02	0.03	0.07	0.21	0.26	0.12	0.11	0.26	0.15	0.14	0.14	0.11	0.14	0.14	0.14	0.22	0.11	0.16	0.11	0.1	0.28	0.17	0.22	0.08	0.03	0.06	-0.03	0.15	0.21	0.26	0.21	0.29	0.22	0.25	-0.01	0.03	0.22	0.23	0.09	0.12	0.15	0.11	0.12	0.06	0.07	0.1	0.06	0.19
OG0000607	0.31	0.07	0.05	0.23	0.33	0.47	0.26	0.27	0.49	0.31	0.29	0.33	0.27	0.31	0.3	0.3	0.46	0.37	0.22	0.4	0.35	0.35	0.41	0.43	0.34	0.3	0.34	0.32	0.46	0.33	0.52	0.46	0.54	0.52	0.52	0.26	0.36	0.47	0.47	0.29	0.36	0.36	0.21	0.43	0.32	0.31	0.35	0.21	0.4
OG0003998	0.23	0.05	0.17	0.25	0.31	0.47	0.25	0.26	0.37	0.18	0.17	0.21	0.13	0.18	0.17	0.17	0.36	0.26	0.11	0.34	0.19	0.26	0.3	0.32	0.22	0.22	0.24	0.27	0.4	0.31	0.43	0.38	0.48	0.42	0.41	0.17	0.32	0.4	0.4	0.25	0.24	0.38	0.16	0.39	0.43	0.13	0.18	0.09	0.2
OG0003567	0.21	0.04	0.13	0.18	0.24	0.46	0.14	0.21	0.3	0.13	0.12	0.15	0.07	0.12	0.11	0.11	0.3	0.22	0.04	0.31	0.15	0.26	0.31	0.32	0.16	0.17	0.24	0.28	0.38	0.29	0.34	0.37	0.47	0.37	0.34	0.01	0.23	0.36	0.34	0.18	0.17	0.29	0.16	0.34	0.31	0.13	0.09	-0.04	0.1
OG0003907	-0.32	-0.16	-0.21	-0.09	-0.17	-0.42	-0.26	-0.25	-0.14	-0.07	-0.06	-0.14	-0.09	-0.12	-0.12	-0.12	-0.1	-0.17	0.01	-0.04	0.08	0.03	-0.01	-0.04	0.13	0.07	0.06	-0.16	-0.07	-0.17	-0.17	-0.26	-0.19	-0.19	-0.14	-0.07	-0.16	-0.25	-0.24	-0.17	0.06	-0.33	-0.3	-0.3	-0.03	0.08	0.12	0.16	0.09
OG0004417	-0.4	-0.09	-0.05	-0.24	-0.14	-0.28	-0.07	-0.06	-0.2	-0.19	-0.2	-0.17	-0.16	-0.18	-0.18	-0.18	-0.14	-0.12	0.09	0.12	0.13	0	-0.05	-0.08	0.02	-0.08	0	-0.05	-0.11	-0.18	-0.14	-0.25	-0.07	-0.26	-0.2	-0.19	-0.19	-0.19	-0.16	-0.28	-0.12	-0.24	-0.34	-0.3	-0.03	-0.02	0.06	0.15	-0.02
OG0004413	-0.29	-0.27	-0.08	-0.16	-0.1	-0.26	-0.04	-0.16	-0.26	-0.29	-0.29	-0.36	-0.37	-0.38	-0.38	-0.38	-0.22	-0.18	-0.07	-0.02	0.01	-0.14	-0.14	-0.17	-0.09	-0.21	-0.14	-0.08	-0.1	-0.12	-0.11	-0.22	-0.08	-0.19	-0.13	-0.19	-0.08	-0.26	-0.22	-0.41	-0.21	-0.12	-0.25	-0.32	-0.03	-0.11	-0.02	0.05	-0.24
OG0004332	-0.31	-0.06	-0.07	-0.14	-0.25	-0.29	-0.28	-0.22	-0.28	-0.28	-0.28	-0.33	-0.33	-0.35	-0.35	-0.35	-0.22	-0.16	-0.13	-0.02	-0.07	-0.21	-0.18	-0.21	-0.2	-0.21	-0.16	-0.12	-0.14	-0.03	-0.23	-0.15	-0.19	-0.31	-0.24	-0.21	-0.14	-0.35	-0.34	-0.41	-0.34	-0.27	-0.2	-0.4	-0.14	-0.01	-0.29	-0.15	-0.3
OG0005343	-0.17	-0.15	-0.09	-0.09	-0.28	-0.14	-0.07	-0.05	-0.2	-0.18	-0.19	-0.14	-0.13	-0.15	-0.15	-0.15	-0.11	-0.01	-0.02	0.02	-0.04	-0.18	-0.08	-0.1	-0.03	-0.08	-0.04	-0.03	-0.13	0.01	-0.07	-0.03	-0.03	-0.14	-0.1	-0.05	-0.01	-0.08	-0.06	-0.41	-0.31	-0.24	-0.12	-0.22	0.12	0.15	-0.07	-0.05	-0.22
OG0004853	-0.24	-0.07	-0.01	-0.04	-0.07	-0.04	0.15	0.13	0.02	0.01	0	0.04	0.05	0.07	0.07	0.07	0	0.13	0.05	0.21	0.21	0.07	0.21	0.19	0.12	0.13	0.21	0.08	-0.04	0.02	-0.03	0	0.09	-0.17	-0.13	0.07	0.01	-0.09	-0.05	-0.14	-0.09	-0.07	-0.15	-0.2	0.03	0.01	0.12	-0.1	-0.1
OG0004193	-0.32	0.02	-0.11	-0.2	-0.01	-0.21	0.02	0.07	-0.16	-0.09	-0.1	-0.09	-0.09	-0.08	-0.07	-0.07	-0.14	-0.03	0.06	0.15	0.06	-0.02	0.01	-0.03	0.07	0	0.13	0.01	-0.08	0	-0.07	-0.11	-0.02	-0.2	-0.15	-0.09	-0.13	-0.11	-0.09	-0.2	-0.2	-0.21	-0.18	-0.27	-0.02	0.06	-0.07	0.03	-0.13
OG0000691	-0.29	-0.07	-0.04	-0.07	-0.01	-0.02	-0.03	-0.04	0.1	0.1	0.09	0.06	0.06	0.07	0.07	0.07	0.13	0.2	0.21	0.32	0.2	0.13	0.23	0.21	0.14	0.17	0.27	0.22	0.09	0.19	0.1	0.15	0.11	-0.06	0.04	0.03	0.01	0.01	0.02	-0.14	-0.06	-0.1	0.05	-0.09	0.08	0.24	0.06	0.07	-0.03
OG0004178	-0.15	0.05	0.04	0.03	0.08	0	0.04	0.08	0.03	-0.01	-0.03	0.04	0.02	0.03	0.03	0.03	0.11	0.17	0.15	0.33	0.24	0.1	0.11	0.09	0.12	0.11	0.24	0.18	0.13	0.09	0.12	0.03	0.05	0	0.03	0.03	0.01	0.11	0.14	-0.21	-0.13	-0.11	-0.09	-0.13	0.13	0.16	0.13	0.12	0.03
OG0004940	-0.19	0.05	-0.02	-0.06	0	-0.11	0	0	-0.08	-0.1	-0.11	-0.06	-0.08	-0.08	-0.08	-0.08	0.01	0.07	0.09	0.22	0.16	0.02	0.02	-0.01	0.03	0.01	0.12	0.11	0.05	0.01	0.05	-0.07	-0.02	-0.12	-0.07	-0.03	-0.09	0	0.04	-0.28	-0.18	-0.14	-0.14	-0.22	0.04	0.14	0.1	0.05	-0.03
OG0005130	-0.21	0.07	-0.01	-0.06	0.01	-0.12	0.01	0	-0.08	-0.09	-0.1	-0.06	-0.08	-0.08	-0.08	-0.08	0.01	0.08	0.08	0.23	0.17	0.01	0.03	0	0.03	0.01	0.13	0.11	0.05	0.02	0.03	-0.06	-0.01	-0.12	-0.06	-0.02	-0.09	0.01	0.05	-0.27	-0.18	-0.13	-0.13	-0.22	0.05	0.15	0.11	0.06	-0.02
OG0004977	-0.21	0.07	-0.01	-0.06	0.01	-0.12	0.01	0	-0.08	-0.09	-0.1	-0.06	-0.08	-0.08	-0.08	-0.08	0.01	0.08	0.08	0.23	0.17	0.01	0.03	0	0.03	0.01	0.13	0.11	0.05	0.02	0.03	-0.06	-0.01	-0.12	-0.06	-0.02	-0.09	0.01	0.05	-0.27	-0.18	-0.13	-0.13	-0.22	0.05	0.15	0.11	0.06	-0.02
OG0004393	0.02	0.08	0.18	0.04	-0.02	-0.02	0.08	0.06	0.08	-0.05	-0.05	-0.01	0	0.02	0.01	0.01	0.12	0.06	-0.04	0.14	0.13	0.07	0.13	0.09	0.03	0.04	0.17	0.05	0.04	-0.08	0.03	0	0.1	-0.05	-0.04	0.01	-0.02	0.12	0.12	-0.08	-0.08	-0.04	-0.18	-0.08	0.03	-0.02	0.19	0.05	0.08
OG0004731	0.01	0.07	0.13	0.19	0.15	0.13	-0.06	0.04	0.04	-0.06	-0.06	0.01	-0.01	-0.01	-0.01	-0.01	0.15	0.03	-0.04	0.19	0.16	0.07	0.05	0.02	0.23	0.12	0.22	0.05	0.21	0.11	0.08	0.03	0.02	0.08	0.08	-0.23	-0.06	-0.04	-0.08	-0.09	-0.02	-0.2	-0.23	-0.05	0.03	-0.03	-0.13	-0.02	-0.04
OG0003163	-0.32	-0.04	-0.03	-0.07	0.05	-0.1	-0.08	-0.06	0.13	0.08	0.07	0.03	0	0.01	0.01	0.01	0.13	0.14	0.11	0.35	0.36	0.19	0.2	0.17	0.23	0.18	0.27	0.13	0.21	0.19	0.12	0.14	0.22	0.06	0.16	-0.08	0.06	0.01	0.03	-0.13	0.02	-0.07	-0.14	-0.19	0.1	0.24	0.05	0.18	0.11
OG0005318	-0.31	-0.23	-0.13	0.17	0.1	-0.14	-0.11	-0.06	0.16	0.11	0.1	0.07	0.05	0.05	0.05	0.05	0.18	0.2	0.14	0.36	0.3	0.28	0.19	0.17	0.32	0.27	0.32	0.24	0.25	0.21	0.14	0.13	0.25	0.13	0.2	-0.02	0.1	0	0.01	-0.06	0	-0.12	-0.11	-0.09	0.34	0.18	0.17	0.2	0.11
OG0005671	-0.22	-0.15	-0.1	-0.01	0.11	-0.12	-0.02	-0.18	0.15	0.17	0.15	0.01	-0.02	-0.01	-0.01	-0.01	0.14	0.17	0.24	0.36	0.29	0.26	0.24	0.22	0.18	0.18	0.26	0.24	0.2	0.17	0.19	0.09	0.12	0.11	0.2	0.09	0.13	0.06	0.08	-0.06	0.1	-0.01	0.05	-0.04	0.17	0.14	0.25	0.28	0.11
OG0005670	-0.19	-0.15	-0.11	-0.02	0.09	-0.09	-0.04	-0.16	0.13	0.14	0.13	0.02	0	0.01	0.01	0.01	0.15	0.18	0.21	0.35	0.29	0.22	0.22	0.2	0.19	0.22	0.27	0.26	0.22	0.17	0.16	0.05	0.1	0.08	0.17	0.11	0.14	0.03	0.05	-0.07	0.09	-0.07	0	-0.07	0.19	0.18	0.26	0.26	0.11
OG0005757	-0.2	-0.15	-0.11	0	0.11	-0.09	-0.03	-0.15	0.14	0.16	0.14	0.04	0.01	0.02	0.02	0.02	0.17	0.2	0.23	0.36	0.31	0.24	0.23	0.21	0.21	0.21	0.29	0.27	0.23	0.18	0.18	0.06	0.12	0.1	0.19	0.11	0.15	0.04	0.07	-0.06	0.07	-0.06	0.01	-0.06	0.22	0.17	0.26	0.26	0.12
OG0005756	-0.2	-0.15	-0.11	0	0.11	-0.09	-0.03	-0.15	0.14	0.16	0.14	0.04	0.01	0.02	0.02	0.02	0.17	0.2	0.23	0.36	0.31	0.24	0.23	0.21	0.21	0.21	0.29	0.27	0.23	0.18	0.18	0.06	0.12	0.1	0.19	0.11	0.15	0.04	0.07	-0.06	0.07	-0.06	0.01	-0.06	0.22	0.17	0.26	0.26	0.12
OG0004850	0.01	0.04	0.08	0.08	0.22	0.17	0.21	0.3	0.15	0.11	0.09	0.18	0.17	0.16	0.17	0.17	0.24	0.17	0.18	0.2	0.2	0.07	0.11	0.1	0.18	0.06	0.14	0.11	0.13	0.22	0.22	0.15	0.31	0.09	0.2	0.07	0.18	0.06	0.08	-0.1	0.01	0.15	-0.06	-0.04	0.23	0.29	0.11	0.15	0.19
OG0005645	0	-0.16	0.08	0.13	0.18	0.2	0.18	0.24	0.22	0.17	0.15	0.18	0.15	0.17	0.17	0.17	0.25	0.24	0.2	0.25	0.18	0.23	0.2	0.2	0.19	0.14	0.2	0.16	0.17	0.27	0.27	0.25	0.27	0.16	0.26	0.08	0.24	0.11	0.15	-0.07	-0.04	0.13	0.01	0.01	0.32	0.25	0.2	0.13	0.1
OG0004746	-0.05	-0.13	0.06	0.12	0.1	0.09	0.13	0.16	0.12	0.06	0.04	0.13	0.12	0.11	0.12	0.12	0.21	0.15	0.15	0.16	0.12	0.14	0.1	0.1	0.16	0.02	0.12	0.07	0.07	0.19	0.17	0.15	0.21	0.07	0.17	0.03	0.17	-0.03	0.01	-0.12	-0.06	0.03	-0.1	-0.04	0.24	0.28	0.15	0.11	0.12
OG0007390	-0.2	-0.09	-0.1	0.22	0.17	-0.14	-0.08	-0.04	0.18	0.15	0.14	0	-0.01	-0.01	-0.01	-0.01	0.13	0.11	0.15	0.23	0.17	0.28	0.16	0.14	0.27	0.17	0.19	0.03	0.23	0.15	0.09	0.16	0.18	-0.02	0.2	-0.07	-0.05	-0.08	-0.08	0.01	0.17	-0.04	-0.07	-0.14	0.22	0.08	0.11	0.18	0.17
OG0004347	-0.23	-0.08	-0.03	0.09	0.15	0.04	-0.06	-0.01	0.16	0.16	0.16	0.05	0.05	0.06	0.05	0.05	0.15	0.12	0.19	0.34	0.21	0.27	0.24	0.21	0.3	0.16	0.26	0.27	0.24	0.3	0.22	0.18	0.32	0.17	0.27	-0.01	0.07	-0.02	-0.03	0.05	0.18	0.02	0.04	0.05	0.3	0.15	0.13	0.01	0.01
OG0002899	-0.08	0.2	0.23	0.28	0.42	0.36	0.31	0.44	0.53	0.53	0.51	0.53	0.49	0.53	0.53	0.53	0.49	0.54	0.43	0.59	0.47	0.43	0.54	0.53	0.49	0.53	0.62	0.47	0.44	0.46	0.49	0.5	0.55	0.37	0.44	0.23	0.36	0.35	0.35	0.27	0.27	0.25	0.27	0.25	0.39	0.25	0.15	0.16	0.24
OG0006072	-0.06	0.1	0.2	0.18	0.39	0.3	0.21	0.27	0.54	0.5	0.48	0.45	0.42	0.44	0.44	0.44	0.54	0.49	0.39	0.59	0.47	0.44	0.54	0.52	0.46	0.47	0.54	0.4	0.46	0.46	0.44	0.45	0.49	0.34	0.49	0.21	0.29	0.34	0.33	0.2	0.29	0.16	0.23	0.25	0.36	0.33	0.29	0.34	0.27
OG0005878	-0.03	0.04	0.17	0.31	0.42	0.3	0.09	0.28	0.56	0.49	0.45	0.5	0.47	0.49	0.49	0.49	0.56	0.46	0.3	0.51	0.46	0.5	0.59	0.57	0.63	0.63	0.68	0.43	0.52	0.54	0.46	0.48	0.48	0.4	0.5	0.27	0.34	0.35	0.34	0.28	0.42	0.18	0.17	0.29	0.43	0.33	0.29	0.3	0.31
OG0006037	-0.06	0.01	0.12	0.3	0.43	0.23	0.16	0.23	0.52	0.46	0.44	0.4	0.36	0.38	0.39	0.39	0.47	0.4	0.34	0.61	0.46	0.52	0.5	0.48	0.58	0.5	0.61	0.45	0.53	0.46	0.42	0.5	0.47	0.44	0.56	0.2	0.28	0.3	0.28	0.29	0.36	0.18	0.21	0.28	0.35	0.27	0.21	0.28	0.3
OG0005002	-0.03	0.05	0.16	0.29	0.33	0.31	0.2	0.23	0.39	0.36	0.34	0.45	0.42	0.42	0.43	0.43	0.47	0.43	0.41	0.59	0.5	0.39	0.43	0.42	0.49	0.47	0.55	0.44	0.42	0.34	0.38	0.33	0.32	0.26	0.36	0.15	0.23	0.28	0.27	0.14	0.2	0.07	0.08	0.11	0.28	0.29	0.21	0.26	0.29
OG0006846	-0.04	0.07	0.16	0.23	0.33	0.3	0.22	0.27	0.48	0.41	0.39	0.45	0.42	0.44	0.44	0.44	0.5	0.47	0.47	0.66	0.5	0.48	0.49	0.48	0.53	0.51	0.61	0.49	0.46	0.42	0.43	0.43	0.39	0.3	0.42	0.24	0.31	0.36	0.35	0.16	0.24	0.12	0.16	0.17	0.34	0.3	0.23	0.3	0.29
OG0005537	-0.05	0.09	0.22	0.24	0.34	0.34	0.24	0.23	0.46	0.41	0.41	0.47	0.44	0.46	0.46	0.46	0.5	0.5	0.43	0.65	0.5	0.43	0.49	0.47	0.5	0.48	0.59	0.54	0.43	0.4	0.45	0.42	0.39	0.32	0.4	0.22	0.3	0.33	0.32	0.22	0.22	0.16	0.13	0.21	0.35	0.33	0.25	0.28	0.27
OG0006403	-0.07	0.09	0.2	0.25	0.34	0.34	0.25	0.31	0.47	0.42	0.4	0.48	0.45	0.47	0.47	0.47	0.53	0.53	0.45	0.69	0.53	0.44	0.5	0.48	0.51	0.52	0.61	0.46	0.43	0.44	0.44	0.41	0.4	0.28	0.4	0.21	0.28	0.34	0.33	0.13	0.21	0.09	0.1	0.14	0.36	0.32	0.26	0.29	0.28
OG0006688	0.02	0.09	0.19	0.23	0.32	0.36	0.25	0.27	0.46	0.39	0.36	0.45	0.42	0.44	0.44	0.44	0.47	0.49	0.43	0.64	0.47	0.43	0.46	0.45	0.5	0.48	0.58	0.43	0.41	0.4	0.4	0.4	0.37	0.34	0.44	0.23	0.34	0.4	0.39	0.13	0.19	0.11	0.16	0.21	0.33	0.3	0.24	0.27	0.28
OG0006400	-0.08	0.05	0.08	0.27	0.3	0.14	0.22	0.21	0.38	0.39	0.37	0.39	0.37	0.38	0.38	0.38	0.42	0.44	0.44	0.53	0.48	0.34	0.4	0.39	0.5	0.52	0.53	0.35	0.34	0.28	0.3	0.27	0.24	0.16	0.29	0.26	0.29	0.21	0.18	0.14	0.23	0.02	-0.02	0.05	0.21	0.19	0.18	0.34	0.27
OG0004343	-0.04	0.03	0.02	0.3	0.38	0.2	0.29	0.24	0.46	0.47	0.45	0.42	0.42	0.44	0.44	0.44	0.45	0.49	0.45	0.63	0.58	0.45	0.51	0.49	0.56	0.57	0.61	0.42	0.42	0.33	0.31	0.32	0.29	0.25	0.33	0.29	0.32	0.26	0.22	0.25	0.32	0.07	0.02	0.11	0.29	0.21	0.32	0.4	0.35
OG0006341	-0.07	0.1	0.16	0.13	0.38	0.26	0.21	0.24	0.43	0.48	0.46	0.42	0.39	0.41	0.41	0.41	0.48	0.48	0.54	0.58	0.49	0.42	0.39	0.4	0.39	0.43	0.5	0.37	0.35	0.44	0.45	0.37	0.35	0.27	0.44	0.25	0.28	0.35	0.31	0.13	0.26	0.09	0.19	0.12	0.34	0.32	0.27	0.36	0.25
OG0005181	-0.08	0.11	0.11	0.25	0.41	0.22	0.25	0.3	0.48	0.5	0.48	0.47	0.48	0.5	0.5	0.5	0.49	0.44	0.56	0.52	0.44	0.45	0.46	0.44	0.5	0.47	0.53	0.34	0.33	0.4	0.4	0.34	0.31	0.27	0.38	0.27	0.26	0.33	0.32	0.23	0.31	0.06	0.15	0.15	0.3	0.26	0.3	0.36	0.32
OG0004844	-0.08	0.11	0.13	0.25	0.41	0.24	0.26	0.3	0.48	0.51	0.48	0.48	0.49	0.5	0.5	0.5	0.5	0.45	0.55	0.53	0.46	0.45	0.47	0.45	0.51	0.48	0.54	0.35	0.34	0.41	0.41	0.35	0.32	0.28	0.38	0.27	0.27	0.33	0.32	0.23	0.31	0.09	0.14	0.15	0.31	0.27	0.3	0.36	0.32
OG0005942	-0.01	0.08	0.1	0.34	0.36	0.28	0.13	0.23	0.36	0.3	0.31	0.28	0.25	0.27	0.27	0.27	0.37	0.39	0.25	0.5	0.36	0.3	0.34	0.32	0.45	0.36	0.45	0.31	0.39	0.39	0.34	0.38	0.34	0.41	0.44	0.06	0.25	0.24	0.22	0.12	0.12	0.04	0.05	0.11	0.26	0.23	0.1	0.16	0.21
OG0006098	-0.16	-0.08	0.04	0.22	0.28	0.17	0.12	0.13	0.42	0.36	0.35	0.29	0.26	0.28	0.28	0.28	0.4	0.4	0.36	0.59	0.47	0.47	0.48	0.46	0.44	0.42	0.54	0.4	0.41	0.37	0.3	0.36	0.45	0.27	0.36	0.11	0.26	0.25	0.24	0.15	0.23	0.1	0.07	0.09	0.31	0.17	0.29	0.23	0.22
OG0006099	-0.16	-0.08	0.04	0.22	0.28	0.17	0.12	0.13	0.42	0.36	0.35	0.29	0.26	0.28	0.28	0.28	0.4	0.4	0.36	0.59	0.47	0.47	0.48	0.46	0.44	0.42	0.54	0.4	0.41	0.37	0.3	0.36	0.45	0.27	0.36	0.11	0.26	0.25	0.24	0.15	0.23	0.1	0.07	0.09	0.31	0.17	0.29	0.23	0.22
OG0000982	-0.08	-0.03	-0.01	0.15	0.29	0.18	0.16	0.16	0.36	0.33	0.31	0.28	0.3	0.32	0.32	0.32	0.34	0.34	0.36	0.56	0.48	0.44	0.43	0.41	0.46	0.43	0.53	0.39	0.36	0.3	0.24	0.23	0.31	0.17	0.27	0.11	0.2	0.19	0.15	0.17	0.25	0.02	0.01	0.06	0.25	0.12	0.22	0.25	0.23
OG0006202	-0.1	-0.04	0.07	0.16	0.27	0.2	0.14	0.18	0.38	0.35	0.33	0.3	0.27	0.29	0.29	0.29	0.35	0.38	0.36	0.58	0.45	0.42	0.43	0.42	0.39	0.4	0.5	0.43	0.36	0.34	0.3	0.35	0.34	0.25	0.36	0.1	0.21	0.27	0.24	0.12	0.14	0.1	0.12	0.08	0.21	0.13	0.17	0.22	0.2
OG0008604	-0.07	0.06	0.14	0.18	0.25	0.19	0.17	0.24	0.32	0.32	0.29	0.35	0.33	0.34	0.34	0.34	0.39	0.38	0.3	0.47	0.37	0.33	0.36	0.35	0.38	0.37	0.44	0.34	0.31	0.33	0.32	0.3	0.29	0.16	0.28	0.12	0.19	0.21	0.2	0.1	0.15	0.13	0.01	0.12	0.26	0.23	0.18	0.21	0.22
OG0008478	-0.16	0.03	0.14	0.18	0.24	0.16	0.16	0.18	0.35	0.27	0.28	0.34	0.32	0.33	0.33	0.33	0.37	0.37	0.35	0.49	0.37	0.37	0.35	0.34	0.4	0.36	0.46	0.42	0.33	0.3	0.34	0.26	0.28	0.14	0.26	0.11	0.17	0.12	0.12	0.22	0.17	0.15	0.06	0.07	0.25	0.22	0.18	0.2	0.25
OG0005423	-0.02	0.08	0.11	0.24	0.31	0.32	0.2	0.31	0.39	0.39	0.37	0.44	0.41	0.42	0.43	0.43	0.44	0.45	0.39	0.57	0.39	0.37	0.39	0.37	0.42	0.43	0.5	0.37	0.34	0.36	0.35	0.36	0.34	0.32	0.4	0.14	0.29	0.36	0.35	0.15	0.18	0.07	0.08	0.21	0.3	0.26	0.19	0.21	0.29
OG0007567	0.08	0.09	0.15	0.16	0.25	0.33	0.14	0.19	0.38	0.3	0.29	0.38	0.35	0.37	0.37	0.37	0.4	0.39	0.38	0.52	0.35	0.33	0.39	0.38	0.39	0.4	0.47	0.38	0.35	0.33	0.32	0.36	0.27	0.24	0.37	0.21	0.23	0.38	0.37	0.08	0.17	0.07	0.21	0.19	0.26	0.28	0.16	0.23	0.19
OG0006850	-0.07	0.1	0.13	0.2	0.28	0.24	0.15	0.15	0.34	0.33	0.31	0.34	0.34	0.36	0.36	0.36	0.39	0.38	0.29	0.49	0.37	0.3	0.38	0.37	0.37	0.39	0.51	0.35	0.29	0.31	0.31	0.29	0.27	0.22	0.3	0.05	0.07	0.25	0.24	0.17	0.16	0.09	0.1	0.13	0.23	0.2	0.18	0.21	0.19
OG0007486	-0.1	0.06	0.11	0.19	0.27	0.27	0.11	0.15	0.35	0.36	0.32	0.38	0.35	0.37	0.37	0.37	0.44	0.42	0.31	0.49	0.44	0.38	0.39	0.38	0.38	0.4	0.51	0.34	0.32	0.35	0.38	0.33	0.31	0.3	0.31	0.1	0.18	0.35	0.34	0.14	0.14	0.02	0.09	0.16	0.28	0.25	0.2	0.23	0.19
OG0006295	-0.08	0.12	0.18	0.22	0.3	0.29	0.07	0.16	0.4	0.37	0.33	0.42	0.39	0.41	0.41	0.41	0.45	0.41	0.29	0.5	0.37	0.36	0.44	0.42	0.43	0.42	0.47	0.29	0.35	0.36	0.4	0.35	0.32	0.25	0.36	0.11	0.08	0.32	0.31	0.15	0.19	0.02	0.08	0.16	0.31	0.28	0.22	0.25	0.21
OG0008928	-0.11	0.1	0.14	0.17	0.23	0.21	0.07	0.13	0.34	0.28	0.24	0.33	0.31	0.32	0.32	0.32	0.34	0.36	0.3	0.48	0.33	0.33	0.34	0.33	0.39	0.35	0.42	0.26	0.32	0.29	0.26	0.25	0.27	0.19	0.33	0.1	0.1	0.29	0.28	0.1	0.13	0.02	0.01	0.09	0.24	0.22	0.17	0.2	0.24
OG0008308	-0.01	0.1	0.11	0.19	0.26	0.28	0.16	0.2	0.38	0.32	0.28	0.37	0.34	0.36	0.36	0.36	0.38	0.41	0.33	0.54	0.42	0.35	0.38	0.37	0.4	0.39	0.48	0.33	0.38	0.33	0.31	0.35	0.31	0.32	0.36	0.17	0.21	0.4	0.39	0.03	0.15	-0.03	0.08	0.2	0.27	0.24	0.2	0.22	0.27
OG0008635	-0.07	0.1	0.14	0.18	0.25	0.23	0.13	0.11	0.36	0.33	0.33	0.35	0.33	0.34	0.34	0.34	0.39	0.38	0.3	0.51	0.39	0.3	0.36	0.35	0.41	0.37	0.47	0.36	0.35	0.31	0.29	0.3	0.29	0.29	0.35	0.09	0.17	0.31	0.3	0.16	0.16	0.06	0.15	0.18	0.26	0.23	0.18	0.21	0.24
OG0005788	-0.03	0.12	0.17	0.13	0.22	0.2	0.22	0.15	0.34	0.27	0.26	0.37	0.35	0.37	0.36	0.36	0.44	0.41	0.39	0.59	0.51	0.28	0.37	0.35	0.4	0.41	0.48	0.44	0.35	0.29	0.3	0.28	0.29	0.21	0.31	0.21	0.27	0.29	0.28	0.04	0.16	0.07	0.06	0.09	0.24	0.35	0.21	0.33	0.32
OG0006345	-0.02	0.06	0.17	0.19	0.26	0.24	0.26	0.32	0.35	0.33	0.31	0.37	0.34	0.36	0.36	0.36	0.44	0.4	0.38	0.45	0.38	0.33	0.38	0.37	0.4	0.39	0.45	0.31	0.38	0.34	0.31	0.28	0.3	0.07	0.27	0.24	0.23	0.16	0.16	0.07	0.14	0.07	-0.05	0.03	0.27	0.24	0.19	0.22	0.14
OG0008628	-0.04	0.06	0.14	0.18	0.25	0.21	0.27	0.32	0.32	0.32	0.29	0.35	0.33	0.34	0.34	0.34	0.41	0.38	0.36	0.42	0.42	0.28	0.36	0.35	0.34	0.37	0.43	0.29	0.35	0.33	0.29	0.27	0.29	0.06	0.25	0.24	0.25	0.18	0.17	0	0.12	0.1	-0.06	0.03	0.26	0.23	0.18	0.21	0.16
OG0008161	0.07	0.06	0.23	0.2	0.27	0.29	0.34	0.35	0.39	0.33	0.32	0.38	0.35	0.37	0.37	0.37	0.39	0.42	0.38	0.5	0.44	0.27	0.39	0.38	0.41	0.4	0.46	0.38	0.36	0.33	0.32	0.3	0.31	0.19	0.34	0.31	0.4	0.22	0.21	0.05	0.15	0.22	0.06	0.08	0.28	0.25	0.2	0.23	0.23
OG0008447	0.01	0.03	0.16	0.19	0.26	0.28	0.25	0.25	0.33	0.32	0.3	0.36	0.33	0.35	0.35	0.35	0.42	0.39	0.37	0.48	0.43	0.24	0.37	0.36	0.35	0.38	0.44	0.39	0.36	0.33	0.36	0.28	0.3	0.21	0.26	0.22	0.31	0.22	0.22	0.05	0.17	0.12	0.06	0.13	0.27	0.24	0.19	0.22	0.15
OG0008457	0.02	0.1	0.16	0.18	0.24	0.25	0.29	0.36	0.35	0.29	0.25	0.34	0.32	0.33	0.33	0.33	0.36	0.37	0.36	0.44	0.43	0.24	0.35	0.34	0.36	0.36	0.41	0.31	0.33	0.3	0.31	0.25	0.28	0.15	0.27	0.26	0.3	0.23	0.23	-0.02	0.12	0.11	-0.08	0.07	0.25	0.22	0.18	0.2	0.18
OG0003549	0.08	0.21	0.12	0.13	0.3	0.37	0.13	0.28	0.25	0.28	0.25	0.29	0.24	0.27	0.27	0.27	0.33	0.31	0.38	0.37	0.3	0.15	0.2	0.19	0.21	0.29	0.27	0.29	0.26	0.46	0.36	0.3	0.32	0.2	0.34	0.11	0.25	0.24	0.19	0.06	0.06	0.2	0.15	0.08	0.24	0.31	-0.1	0.09	0.16
OG0000736	0.15	0.12	0.15	0.29	0.31	0.22	0.34	0.42	0.27	0.28	0.26	0.26	0.27	0.3	0.3	0.3	0.22	0.25	0.34	0.29	0.25	0.21	0.25	0.24	0.3	0.29	0.36	0.19	0.16	0.27	0.17	0.19	0.05	0.09	0.2	0.1	0.25	0.08	0.08	0.11	0.07	0.02	0.05	-0.02	0.07	0.01	-0.06	0.02	-0.02
OG0006978	0	-0.04	0.06	0.09	0.06	0.19	0.26	0.24	0.22	0.18	0.15	0.23	0.21	0.22	0.22	0.22	0.24	0.34	0.25	0.36	0.28	0.14	0.28	0.26	0.25	0.23	0.34	0.23	0.19	0.26	0.18	0.27	0.21	0.06	0.18	0.24	0.29	0.11	0.1	-0.1	0	0.07	0.1	-0.04	0.21	0.26	0.04	0.02	0.07
OG0008303	0.06	-0.06	0.04	0.16	0.16	0.16	0.13	0.12	0.28	0.27	0.28	0.21	0.19	0.2	0.2	0.2	0.25	0.28	0.21	0.43	0.33	0.26	0.35	0.34	0.3	0.33	0.36	0.3	0.28	0.28	0.21	0.26	0.27	0.24	0.3	0.17	0.26	0.21	0.2	0.03	0.16	0.07	0.11	0.12	0.31	0.11	0.16	0.15	0.11
OG0008740	0.1	0.06	0.14	0.17	0.23	0.19	0.24	0.33	0.3	0.26	0.27	0.26	0.27	0.29	0.29	0.29	0.25	0.29	0.29	0.35	0.28	0.24	0.34	0.33	0.31	0.32	0.39	0.2	0.13	0.24	0.19	0.25	0.24	0.19	0.26	0.26	0.27	0.29	0.28	0.08	0.1	0.09	0.04	0.08	0.17	0.14	0.17	0.2	0.15
OG0005405	-0.15	0.12	0.09	0.09	0.26	0.09	0.11	0.19	0.25	0.32	0.3	0.25	0.23	0.25	0.25	0.25	0.29	0.3	0.42	0.45	0.34	0.32	0.28	0.26	0.3	0.3	0.42	0.33	0.23	0.31	0.26	0.2	0.21	0.13	0.27	0.12	0.13	0.18	0.15	0.06	0.15	-0.02	0.11	0.01	0.29	0.16	0.2	0.24	0.2
OG0005217	-0.13	0.05	0.06	0.11	0.24	0.1	0.15	0.15	0.26	0.22	0.2	0.24	0.23	0.25	0.25	0.25	0.27	0.33	0.32	0.47	0.35	0.24	0.29	0.27	0.4	0.28	0.39	0.3	0.26	0.23	0.21	0.19	0.21	0.11	0.24	0.07	0.12	0.16	0.15	0.02	0.11	-0.06	-0.02	-0.02	0.24	0.27	0.14	0.27	0.23
OG0006897	0.08	0.09	0.01	0.14	0.21	0.17	0.22	0.17	0.32	0.29	0.27	0.31	0.33	0.35	0.35	0.35	0.23	0.31	0.35	0.42	0.3	0.27	0.4	0.39	0.42	0.39	0.46	0.26	0.23	0.18	0.16	0.21	0.14	0.15	0.2	0.22	0.18	0.3	0.29	0.09	0.17	-0.06	0.09	0.1	0.12	0.1	0.2	0.18	0.15
OG0007480	0.05	0.07	0.09	0.22	0.31	0.25	0.33	0.33	0.38	0.38	0.34	0.38	0.4	0.42	0.42	0.42	0.28	0.36	0.4	0.44	0.4	0.27	0.45	0.43	0.48	0.46	0.51	0.29	0.23	0.22	0.27	0.19	0.19	0.18	0.23	0.29	0.34	0.21	0.2	0.19	0.21	0.08	0.04	0.08	0.17	0.1	0.23	0.23	0.13
OG0009039	0.05	0.07	0.1	0.16	0.19	0.26	0.19	0.19	0.29	0.25	0.26	0.28	0.26	0.28	0.28	0.28	0.31	0.32	0.3	0.42	0.35	0.24	0.29	0.28	0.3	0.3	0.33	0.28	0.3	0.25	0.21	0.23	0.23	0.18	0.28	0.18	0.23	0.24	0.23	-0.06	0.12	0.07	0.13	0.13	0.2	0.17	0.17	0.19	0.14
OG0008789	-0.08	0.03	0.08	0.15	0.21	0.2	0.13	0.04	0.3	0.27	0.28	0.3	0.28	0.29	0.29	0.29	0.32	0.33	0.27	0.43	0.36	0.26	0.31	0.3	0.31	0.32	0.41	0.41	0.35	0.26	0.3	0.25	0.25	0.23	0.29	0.1	0.13	0.17	0.17	0.12	0.17	0.1	0.13	0.2	0.22	0.2	0.16	0.18	0.21
OG0009523	-0.03	0.02	0.08	0.15	0.2	0.2	0.14	0.11	0.29	0.26	0.27	0.29	0.27	0.28	0.28	0.28	0.31	0.32	0.25	0.42	0.36	0.21	0.3	0.29	0.3	0.31	0.41	0.39	0.29	0.25	0.29	0.24	0.24	0.29	0.28	0.12	0.19	0.23	0.23	0.1	0.14	0.08	0.12	0.22	0.21	0.19	0.15	0.17	0.22
OG0009524	-0.09	0.1	0.1	0.15	0.21	0.2	0.16	0.12	0.3	0.25	0.24	0.3	0.28	0.29	0.29	0.29	0.3	0.33	0.25	0.43	0.38	0.24	0.31	0.3	0.31	0.32	0.39	0.32	0.27	0.26	0.26	0.25	0.25	0.2	0.26	0.11	0.1	0.21	0.2	0.12	0.09	0.1	0.1	0.1	0.22	0.2	0.16	0.18	0.2
OG0007764	-0.07	0.06	0.11	0.15	0.2	0.18	0.15	0.11	0.29	0.24	0.23	0.29	0.27	0.28	0.28	0.28	0.31	0.32	0.24	0.41	0.37	0.2	0.3	0.29	0.3	0.31	0.36	0.3	0.25	0.25	0.25	0.24	0.24	0.24	0.25	0.13	0.12	0.24	0.23	0.1	0.09	0.08	0	0.12	0.21	0.19	0.15	0.17	0.2
OG0004686	0.21	0.15	-0.01	0.28	0.35	0.3	0.18	0.17	0.53	0.49	0.49	0.44	0.43	0.46	0.46	0.46	0.44	0.36	0.34	0.31	0.28	0.48	0.45	0.48	0.35	0.38	0.38	0.19	0.32	0.28	0.37	0.38	0.34	0.33	0.38	0.28	0.26	0.37	0.34	0.44	0.35	0.22	0.29	0.23	0.22	0.17	0.24	0.25	0.35
OG0000273	0.31	0.29	0.38	0.29	0.3	0.41	0.29	0.32	0.42	0.39	0.37	0.41	0.39	0.41	0.41	0.41	0.35	0.37	0.3	0.33	0.34	0.22	0.38	0.38	0.36	0.37	0.34	0.27	0.25	0.2	0.27	0.21	0.18	0.18	0.3	0.29	0.34	0.26	0.24	0.29	0.37	0.2	0.13	0.19	0.18	0.1	0.11	0.18	0.23
OG0006339	-0.11	0	-0.03	0.33	0.4	0.14	0.09	0.15	0.51	0.52	0.5	0.46	0.44	0.45	0.45	0.45	0.45	0.38	0.3	0.49	0.46	0.53	0.53	0.51	0.63	0.59	0.55	0.31	0.49	0.37	0.35	0.38	0.34	0.29	0.38	0.22	0.19	0.24	0.23	0.35	0.46	0.13	0.17	0.24	0.29	0.16	0.3	0.28	0.33
OG0005876	0.04	0.09	-0.08	0.23	0.22	0.03	0.11	0.19	0.32	0.37	0.38	0.35	0.4	0.38	0.39	0.39	0.24	0.05	0.25	0.17	0.17	0.29	0.35	0.34	0.44	0.39	0.36	0.1	0.21	0.16	0.14	0.16	0.12	0.16	0.2	0.23	0.13	0.17	0.16	0.34	0.29	0.03	0.09	0.09	0.1	0.05	0.14	0.12	0.21
OG0006243	0.01	0.06	-0.1	0.22	0.2	0.02	0.08	0.16	0.33	0.37	0.39	0.36	0.4	0.39	0.4	0.4	0.24	0.04	0.25	0.19	0.16	0.31	0.36	0.34	0.45	0.4	0.35	0.09	0.2	0.16	0.14	0.16	0.13	0.16	0.21	0.23	0.12	0.16	0.16	0.32	0.3	0.02	0.12	0.06	0.11	0.06	0.16	0.14	0.23
OG0006459	0.03	0.06	-0.1	0.21	0.22	0	0.1	0.18	0.34	0.39	0.41	0.34	0.38	0.38	0.39	0.39	0.22	0.05	0.24	0.2	0.18	0.33	0.37	0.36	0.44	0.42	0.36	0.1	0.21	0.17	0.15	0.18	0.14	0.17	0.22	0.23	0.14	0.18	0.17	0.33	0.31	0.03	0.13	0.06	0.12	0.05	0.18	0.16	0.23
OG0004903	0.17	0.08	0.21	-0.01	0.2	0.29	0.5	0.42	0.3	0.22	0.2	0.27	0.27	0.3	0.29	0.29	0.32	0.34	0.3	0.44	0.45	0.14	0.3	0.3	0.3	0.35	0.37	0.32	0.26	0.2	0.25	0.21	0.28	0.11	0.24	0.34	0.37	0.28	0.26	0.03	0.18	0.27	0.02	0.06	0.17	0.19	0.31	0.23	0.25
OG0003538	0.06	0.02	0.18	0.1	0.2	0.24	0.11	0.17	0.26	0.29	0.26	0.31	0.29	0.31	0.31	0.31	0.33	0.33	0.33	0.46	0.26	0.2	0.34	0.3	0.43	0.38	0.44	0.44	0.28	0.31	0.35	0.23	0.25	0.22	0.33	0.23	0.19	0.25	0.24	0.1	0.21	0.03	0.09	0.22	0.28	0.4	0.11	0.22	0.15
OG0007158	0.24	0.07	0.22	0.23	0.32	0.41	0.31	0.34	0.43	0.39	0.39	0.45	0.42	0.45	0.44	0.44	0.47	0.39	0.3	0.47	0.4	0.29	0.46	0.45	0.47	0.48	0.46	0.43	0.38	0.41	0.43	0.4	0.39	0.47	0.43	0.42	0.43	0.46	0.45	0.19	0.28	0.31	0.3	0.42	0.33	0.29	0.24	0.24	0.23
OG0007849	0.1	0.06	0.18	0.19	0.2	0.29	0.27	0.22	0.26	0.29	0.26	0.32	0.29	0.31	0.31	0.31	0.35	0.35	0.23	0.33	0.36	0.11	0.3	0.28	0.22	0.27	0.34	0.32	0.24	0.25	0.33	0.33	0.27	0.31	0.25	0.27	0.35	0.32	0.31	0.12	0.17	0.25	0.11	0.26	0.25	0.24	0.2	0.23	0.21
OG0008449	0.16	0.09	0.25	0.14	0.21	0.32	0.27	0.3	0.29	0.3	0.26	0.32	0.29	0.31	0.31	0.31	0.35	0.33	0.24	0.35	0.33	0.1	0.29	0.28	0.27	0.31	0.33	0.29	0.28	0.26	0.29	0.24	0.26	0.28	0.25	0.27	0.41	0.28	0.27	0.03	0.1	0.27	0.04	0.23	0.19	0.23	0.15	0.14	0.12
OG0007661	-0.07	0.01	0.03	0.24	0.3	0.16	0.16	0.15	0.37	0.38	0.4	0.37	0.38	0.39	0.39	0.39	0.37	0.39	0.35	0.36	0.34	0.35	0.35	0.34	0.47	0.42	0.43	0.35	0.35	0.23	0.25	0.22	0.2	0.13	0.22	0.2	0.19	0.08	0.07	0.35	0.31	0.12	0.05	0.13	0.19	0.12	0.22	0.22	0.3
OG0008059	-0.1	0.09	0	0.1	0.15	0.17	0.07	0.05	0.27	0.33	0.33	0.29	0.27	0.29	0.29	0.29	0.25	0.3	0.22	0.26	0.27	0.2	0.24	0.23	0.2	0.26	0.27	0.14	0.18	0.19	0.25	0.22	0.16	0.11	0.26	0.12	0.05	0.17	0.16	0.15	0.12	0.07	0.16	0.06	0.21	0.19	0.17	0.13	0.18
OG0008323	-0.07	0.12	0.04	0.12	0.16	0.2	0.13	0.1	0.31	0.29	0.28	0.3	0.28	0.3	0.3	0.3	0.25	0.31	0.29	0.3	0.34	0.19	0.22	0.21	0.23	0.26	0.31	0.2	0.21	0.26	0.29	0.26	0.21	0.17	0.27	0.13	0.11	0.21	0.2	0.16	0.13	0.1	0.19	0.06	0.21	0.21	0.16	0.15	0.22
OG0009347	-0.03	0.02	0.11	0.05	0.19	0.17	0.07	0.07	0.19	0.11	0.12	0.18	0.17	0.18	0.18	0.18	0.16	0.21	0.17	0.34	0.26	0.18	0.19	0.18	0.22	0.2	0.27	0.28	0.17	0.15	0.18	0.17	0.22	0.17	0.18	0.06	0.06	0.2	0.2	0.15	0.15	0.11	0.2	0.12	0.11	0.09	0.14	0.16	0.17
OG0009769	-0.05	0.02	0.25	0.14	0.2	0.24	0.09	0.17	0.28	0.21	0.22	0.28	0.26	0.27	0.27	0.27	0.28	0.26	0.28	0.34	0.29	0.21	0.29	0.28	0.28	0.29	0.33	0.32	0.23	0.2	0.28	0.22	0.19	0.11	0.23	0.16	0.11	0.13	0.13	0.2	0.11	0.23	0.1	0.06	0.2	0.18	0.15	0.17	0.09
OG0010696	-0.09	0.02	0.09	0.13	0.18	0.14	0.05	0.02	0.26	0.23	0.24	0.25	0.24	0.25	0.25	0.25	0.31	0.28	0.24	0.4	0.25	0.26	0.26	0.25	0.3	0.27	0.33	0.29	0.33	0.22	0.21	0.2	0.21	0.17	0.21	0.07	0.03	0.19	0.18	0.13	0.13	-0.09	0.05	0.14	0.19	0.17	0.13	0.15	0.16
OG0007955	-0.09	0.07	0.1	0.15	0.21	0.23	0.04	0.01	0.3	0.23	0.24	0.3	0.28	0.29	0.29	0.29	0.3	0.33	0.3	0.48	0.3	0.29	0.31	0.3	0.35	0.32	0.39	0.41	0.35	0.26	0.3	0.25	0.25	0.24	0.29	0.05	0.06	0.17	0.17	0.2	0.19	0.06	0.25	0.17	0.22	0.2	0.16	0.18	0.16
OG0010718	-0.01	0.11	0.09	0.13	0.18	0.22	0.05	0.08	0.26	0.18	0.19	0.25	0.24	0.25	0.25	0.25	0.23	0.28	0.22	0.41	0.27	0.24	0.26	0.25	0.3	0.27	0.32	0.3	0.23	0.22	0.21	0.24	0.21	0.2	0.25	0.08	0.08	0.19	0.18	0.13	0.15	0.05	0.23	0.14	0.19	0.17	0.13	0.15	0.17
OG0010719	-0.03	0.12	0.09	0.12	0.17	0.2	0.02	0.07	0.25	0.17	0.18	0.24	0.22	0.24	0.24	0.24	0.22	0.26	0.2	0.39	0.24	0.25	0.25	0.24	0.28	0.26	0.31	0.29	0.22	0.21	0.2	0.23	0.2	0.18	0.24	0.07	0.05	0.17	0.16	0.16	0.12	0.06	0.22	0.12	0.18	0.16	0.13	0.14	0.17
OG0008753	-0.05	0.1	0.03	0.14	0.2	0.15	0.01	0.1	0.24	0.21	0.21	0.24	0.26	0.27	0.27	0.27	0.2	0.22	0.24	0.3	0.29	0.21	0.29	0.28	0.28	0.29	0.31	0.2	0.14	0.19	0.16	0.18	0.15	0.17	0.15	0.09	0.01	0.18	0.17	0.13	0.12	-0.07	0.1	0.06	0.16	0.1	0.15	0.12	0.07
OG0010373	-0.07	0.11	0.09	0.12	0.17	0.2	0.02	0.04	0.25	0.22	0.22	0.24	0.22	0.24	0.24	0.24	0.26	0.26	0.23	0.38	0.25	0.21	0.25	0.24	0.28	0.26	0.31	0.27	0.26	0.21	0.2	0.18	0.2	0.13	0.24	0.06	0	0.17	0.16	0.11	0.14	-0.03	0.17	0.12	0.18	0.16	0.13	0.14	0.13
OG0010032	-0.17	0.06	0.03	0.14	0.2	0.1	0.05	0.12	0.24	0.25	0.22	0.28	0.26	0.27	0.27	0.27	0.28	0.3	0.2	0.3	0.29	0.31	0.29	0.28	0.28	0.29	0.35	0.16	0.23	0.22	0.2	0.18	0.19	-0.02	0.15	-0.01	-0.04	0.09	0.09	0.08	0.11	0.01	-0.07	-0.05	0.16	0.14	0.15	0.17	0.19
OG0007938	-0.04	0.1	0.14	0.17	0.24	0.25	0.1	0.14	0.27	0.29	0.3	0.33	0.3	0.32	0.32	0.32	0.37	0.3	0.26	0.38	0.3	0.25	0.34	0.33	0.33	0.35	0.35	0.3	0.31	0.3	0.3	0.31	0.26	0.21	0.26	0.14	0.15	0.17	0.16	0.13	0.13	0.07	0.02	0.13	0.25	0.24	0.13	0.2	0.1
OG0011364	0.05	0.02	0.13	0.12	0.16	0.2	0.19	0.18	0.23	0.21	0.21	0.23	0.21	0.22	0.22	0.22	0.29	0.25	0.26	0.24	0.26	0.22	0.24	0.23	0.27	0.24	0.28	0.27	0.29	0.2	0.23	0.17	0.19	0.06	0.13	0.24	0.24	0.05	0.05	0.09	0.1	0.09	0.01	0.06	0.17	0.15	0.12	0.14	0.08
OG0011082	-0.07	0.02	0.06	0.12	0.17	0.15	0.07	0.01	0.25	0.22	0.18	0.24	0.22	0.24	0.24	0.24	0.26	0.26	0.2	0.33	0.22	0.27	0.25	0.24	0.28	0.26	0.35	0.29	0.26	0.21	0.24	0.23	0.2	0.18	0.24	0.01	0.08	0.17	0.16	0.2	0.15	0.07	0.08	0.16	0.18	0.16	0.13	0.14	0.24
OG0011108	0	0.02	0.1	0.12	0.16	0.15	0.09	0.09	0.23	0.16	0.16	0.23	0.21	0.22	0.22	0.22	0.2	0.25	0.23	0.36	0.24	0.21	0.24	0.23	0.27	0.24	0.3	0.25	0.19	0.2	0.23	0.22	0.19	0.21	0.22	0.08	0.12	0.25	0.24	0.09	0.13	0.09	0.15	0.15	0.17	0.15	0.12	0.14	0.18
OG0011103	0.02	0.02	0.09	0.12	0.17	0.2	0.16	0.23	0.25	0.17	0.13	0.24	0.22	0.24	0.24	0.24	0.22	0.26	0.28	0.31	0.29	0.18	0.25	0.24	0.28	0.26	0.33	0.29	0.21	0.21	0.24	0.23	0.2	0.18	0.24	0.16	0.23	0.17	0.16	0.02	0.12	0.11	0.03	0.12	0.18	0.16	0.13	0.14	0.16
OG0011523	0	0.07	0.13	0.12	0.16	0.15	0.09	0.18	0.23	0.18	0.16	0.23	0.21	0.22	0.22	0.22	0.2	0.25	0.16	0.35	0.24	0.21	0.24	0.23	0.27	0.24	0.28	0.17	0.14	0.2	0.13	0.22	0.19	0.13	0.22	0.1	0.14	0.15	0.14	0.09	0.09	0.09	0.05	0.02	0.17	0.15	0.12	0.14	0.27
OG0009332	-0.1	0.07	0.07	0.12	0.16	0.18	0.09	0.12	0.23	0.2	0.16	0.23	0.21	0.22	0.22	0.22	0.27	0.25	0.23	0.36	0.26	0.2	0.24	0.23	0.22	0.24	0.28	0.25	0.19	0.2	0.23	0.17	0.19	0.11	0.18	0.05	0.05	0.15	0.15	0.14	0.11	0.04	0.01	0.1	0.17	0.15	0.12	0.14	0.11
OG0009783	-0.14	0.07	0.06	0.13	0.18	0.22	0.04	0.06	0.26	0.25	0.19	0.25	0.24	0.25	0.25	0.25	0.29	0.28	0.18	0.4	0.3	0.3	0.26	0.25	0.25	0.27	0.33	0.26	0.24	0.22	0.26	0.24	0.21	0.17	0.21	0.04	0.08	0.14	0.14	0.17	0.12	0.04	0.06	0.1	0.19	0.17	0.13	0.15	0.19
OG0010694	-0.1	0.07	0.03	0.12	0.16	0.2	0	0.04	0.23	0.21	0.16	0.23	0.21	0.22	0.22	0.22	0.25	0.25	0.21	0.36	0.24	0.28	0.24	0.23	0.22	0.24	0.3	0.27	0.24	0.2	0.23	0.22	0.19	0.16	0.22	0.01	0.05	0.15	0.15	0.14	0.13	0.04	0.1	0.15	0.17	0.15	0.12	0.14	0.18
OG0008482	-0.04	0.1	0.07	0.17	0.2	0.17	0.1	0.12	0.3	0.3	0.27	0.3	0.27	0.29	0.29	0.29	0.3	0.26	0.27	0.4	0.28	0.25	0.31	0.3	0.35	0.35	0.39	0.26	0.28	0.26	0.33	0.25	0.24	0.16	0.26	0.09	0.09	0.22	0.21	0.13	0.15	0.09	0.08	0.1	0.24	0.18	0.17	0.16	0.18
OG0009535	-0.01	0.06	0.11	0.14	0.2	0.23	0.09	0.16	0.28	0.25	0.22	0.28	0.26	0.27	0.27	0.27	0.32	0.3	0.28	0.39	0.37	0.24	0.29	0.28	0.28	0.29	0.36	0.32	0.27	0.24	0.28	0.26	0.23	0.25	0.27	0.06	0.17	0.26	0.25	0.04	0.17	0.14	0.1	0.17	0.2	0.18	0.15	0.17	0.15
OG0009758	-0.07	0.07	0.06	0.14	0.19	0.16	0.15	0.26	0.27	0.24	0.2	0.26	0.25	0.26	0.26	0.26	0.31	0.29	0.31	0.37	0.36	0.29	0.27	0.27	0.31	0.28	0.34	0.26	0.3	0.23	0.22	0.25	0.22	0.13	0.22	0.12	0.18	0.2	0.2	0.02	0.13	0.03	-0.01	0.12	0.2	0.17	0.14	0.16	0.15
OG0002724	-0.11	-0.05	0.03	0.09	0.15	0.12	0.06	-0.02	0.22	0.19	0.17	0.17	0.18	0.17	0.17	0.17	0.26	0.17	0.22	0.46	0.26	0.32	0.39	0.33	0.41	0.36	0.38	0.31	0.39	0.14	0.16	0.16	0.1	0.01	0.19	0.12	0.05	0.12	0.14	0.02	0.21	-0.01	-0.01	0.1	0.19	0.08	0.3	0.16	0.08
OG0008456	0	-0.04	0.14	0.09	0.2	0.2	0.04	0.08	0.3	0.26	0.27	0.23	0.21	0.22	0.22	0.22	0.22	0.22	0.14	0.31	0.25	0.31	0.27	0.26	0.28	0.32	0.37	0.31	0.32	0.26	0.23	0.25	0.27	0.23	0.29	0.13	0.18	0.15	0.14	0.2	0.18	0.13	0.18	0.18	0.21	0.11	0.09	0.16	0.08
OG0010585	0.07	0.02	0.13	0.12	0.17	0.22	0.16	0.17	0.25	0.22	0.18	0.24	0.22	0.24	0.24	0.24	0.22	0.26	0.28	0.33	0.24	0.21	0.25	0.24	0.28	0.26	0.31	0.24	0.31	0.21	0.2	0.23	0.2	0.18	0.24	0.19	0.24	0.26	0.26	0.06	0.11	0.02	0.03	0.18	0.18	0.16	0.13	0.14	0.13
OG0011361	-0.1	0.07	0.07	0.12	0.16	0.15	0.05	0.14	0.23	0.21	0.21	0.23	0.21	0.22	0.22	0.22	0.27	0.2	0.22	0.31	0.21	0.27	0.24	0.23	0.27	0.24	0.3	0.25	0.24	0.2	0.23	0.22	0.19	0.21	0.18	0.1	0.1	0.2	0.19	0.09	0.14	-0.06	0.01	0.21	0.17	0.15	0.12	0.14	0.1
OG0011362	-0.05	0.07	0.1	0.06	0.16	0.1	0.09	0.21	0.18	0.16	0.16	0.18	0.16	0.17	0.17	0.17	0.2	0.2	0.16	0.29	0.19	0.21	0.19	0.18	0.22	0.19	0.23	0.15	0.24	0.2	0.08	0.17	0.19	0.06	0.22	0.08	0.1	0.15	0.14	-0.1	0.07	-0.06	-0.09	0.1	0.17	0.15	0.06	0.14	0.18
OG0010586	-0.03	-0.02	0.12	0.12	0.17	0.13	0.07	0.1	0.25	0.22	0.22	0.19	0.18	0.19	0.19	0.19	0.25	0.22	0.24	0.33	0.27	0.27	0.25	0.24	0.28	0.26	0.31	0.27	0.31	0.21	0.24	0.23	0.2	0.15	0.19	0.09	0.15	0.12	0.12	0.07	0.17	0.02	-0.01	0.08	0.18	0.11	0.13	0.14	0.11
OG0010970	0	0.02	0.1	0.12	0.16	0.15	0.19	0.22	0.23	0.21	0.21	0.23	0.21	0.22	0.22	0.22	0.27	0.25	0.25	0.35	0.24	0.24	0.24	0.23	0.27	0.24	0.28	0.2	0.24	0.2	0.18	0.22	0.19	0.11	0.18	0.19	0.22	0.2	0.19	-0.01	0.11	-0.07	-0.04	0.1	0.17	0.15	0.12	0.14	0.14
OG0003095	0.06	-0.07	0.14	0.06	0.15	0.27	0.18	0.12	0.37	0.31	0.31	0.34	0.32	0.36	0.35	0.35	0.32	0.36	0.23	0.4	0.32	0.37	0.43	0.42	0.34	0.4	0.37	0.46	0.32	0.26	0.32	0.35	0.34	0.24	0.29	0.42	0.3	0.33	0.33	0.29	0.26	0.26	0.31	0.29	0.24	0.24	0.23	0.18	0.19
OG0004238	-0.17	-0.02	0.13	-0.05	0.09	0.1	0.11	0	0.17	0.14	0.13	0.2	0.18	0.19	0.18	0.18	0.1	0.15	0.17	0.31	0.2	0.13	0.16	0.15	0.18	0.18	0.2	0.23	0.09	0.1	0.1	0.16	0.18	0.08	0.13	0.07	0.15	0.09	0.1	0.1	0.07	0.13	0.13	0.03	0.11	0.06	0.07	0.1	0.11
OG0004601	-0.04	0.15	0.1	0.14	0.21	0.25	0.3	0.33	0.16	0.1	0.08	0.17	0.17	0.19	0.18	0.18	0.17	0.26	0.24	0.44	0.3	0.03	0.3	0.27	0.39	0.33	0.36	0.36	0.15	0.3	0.2	0.18	0.21	0.07	0.1	0.1	0.12	0.14	0.13	0.05	0.16	0.04	-0.05	0.06	0.09	0.1	-0.04	-0.1	0.04
OG0004705	-0.08	-0.09	0.05	-0.02	0	0.12	0.23	0.17	0.18	0.09	0.06	0.18	0.18	0.21	0.2	0.2	0.17	0.28	0.25	0.38	0.22	0.19	0.29	0.26	0.28	0.26	0.36	0.5	0.24	0.12	0.2	0.18	0.18	0.09	0.06	0.28	0.21	0.18	0.21	0.04	0.11	0.16	0.12	0.18	0.19	0.19	0.21	0.12	0.09
OG0004809	-0.05	-0.05	0.07	0.02	0.05	0.14	0.27	0.21	0.2	0.11	0.09	0.18	0.19	0.21	0.2	0.2	0.19	0.3	0.24	0.4	0.25	0.19	0.31	0.28	0.3	0.28	0.36	0.52	0.27	0.15	0.21	0.18	0.2	0.09	0.08	0.31	0.2	0.2	0.24	0.06	0.15	0.2	0.12	0.18	0.17	0.21	0.22	0.16	0.11
OG0002911	-0.08	0.01	-0.04	0.19	0.35	0.15	0.17	0.18	0.44	0.46	0.44	0.4	0.42	0.43	0.43	0.43	0.44	0.43	0.49	0.51	0.51	0.39	0.48	0.48	0.56	0.48	0.51	0.38	0.36	0.4	0.37	0.37	0.31	0.31	0.4	0.32	0.27	0.31	0.3	0.23	0.42	0.13	0.23	0.14	0.29	0.39	0.39	0.49	0.41
OG0003302	-0.14	-0.04	-0.15	0.04	0.09	-0.2	0.04	-0.02	0.1	0.14	0.14	0.07	0.12	0.09	0.1	0.1	0.08	0.03	0.11	0.19	0.23	0.16	0.22	0.2	0.26	0.2	0.21	0.04	0.07	0.02	0	0.03	0.01	0	0.04	0.19	0.05	0.05	0.06	-0.04	0.14	-0.05	-0.03	-0.08	-0.03	0.07	0.16	0.23	0.08
OG0005473	-0.28	-0.08	0	0.17	0.22	-0.07	0.08	0.06	0.3	0.34	0.32	0.25	0.29	0.28	0.28	0.28	0.29	0.28	0.35	0.44	0.43	0.39	0.42	0.4	0.42	0.4	0.46	0.25	0.21	0.2	0.15	0.16	0.14	0.12	0.19	0.16	0.13	0.07	0.11	0.09	0.22	-0.07	-0.06	-0.06	0.13	0.1	0.31	0.34	0.13
OG0000696	-0.18	0.03	-0.16	0.15	0.15	-0.11	0.06	0.02	0.15	0.28	0.27	0.19	0.24	0.22	0.22	0.22	0.18	0.22	0.33	0.26	0.29	0.14	0.23	0.21	0.36	0.33	0.32	0.14	0.09	0.19	0.05	0.06	-0.05	-0.05	0.11	0.16	0.04	-0.03	-0.06	0.03	0.13	-0.19	-0.03	-0.13	0	0.17	0.09	0.22	0.15
OG0003079	-0.23	-0.15	0.01	0.2	0.12	0.04	0.1	-0.05	0.34	0.26	0.24	0.19	0.15	0.17	0.16	0.16	0.32	0.34	0.25	0.34	0.22	0.33	0.33	0.36	0.29	0.21	0.29	0.2	0.16	0.4	0.32	0.42	0.35	0.31	0.36	0.12	0.24	0.18	0.2	0.11	0.18	0.13	0.21	0.17	0.4	0.27	0.3	0.22	0.24
OG0006247	-0.12	0.05	-0.06	0.16	0.24	0.11	0.12	0.06	0.38	0.36	0.38	0.25	0.22	0.25	0.24	0.24	0.34	0.37	0.42	0.32	0.24	0.3	0.24	0.3	0.17	0.14	0.21	0.21	0.16	0.4	0.29	0.39	0.27	0.24	0.35	0.11	0.13	0.25	0.24	0.12	0.25	0.12	0.34	0.18	0.19	0.26	0.14	0.2	0.3
OG0004912	0.04	0.12	0.12	0.23	0.28	0.28	0.01	0.19	0.48	0.4	0.39	0.41	0.37	0.4	0.4	0.4	0.48	0.35	0.27	0.27	0.2	0.34	0.4	0.43	0.39	0.36	0.38	0.2	0.33	0.47	0.55	0.48	0.51	0.49	0.51	0.17	0.24	0.42	0.44	0.27	0.27	0.25	0.24	0.28	0.47	0.37	0.27	0.25	0.35
OG0005482	-0.15	0.02	0.17	0.23	0.33	0.26	0.21	0.21	0.42	0.36	0.35	0.34	0.3	0.32	0.32	0.32	0.43	0.43	0.38	0.42	0.33	0.34	0.29	0.34	0.34	0.25	0.36	0.3	0.25	0.45	0.46	0.44	0.49	0.38	0.46	0.09	0.26	0.31	0.3	0.17	0.16	0.21	0.19	0.21	0.4	0.31	0.2	0.23	0.28
OG0005990	0.01	-0.01	0.15	0.28	0.32	0.3	0.27	0.37	0.34	0.3	0.28	0.3	0.27	0.29	0.29	0.29	0.36	0.35	0.29	0.34	0.26	0.23	0.25	0.26	0.29	0.27	0.3	0.24	0.21	0.43	0.37	0.36	0.42	0.26	0.38	0.14	0.33	0.17	0.16	0.03	0.08	0.22	0.09	0.08	0.37	0.26	0.12	0.19	0.13
OG0006297	0.08	0	0.21	0.24	0.31	0.34	0.32	0.39	0.42	0.39	0.37	0.38	0.35	0.37	0.37	0.37	0.43	0.43	0.36	0.39	0.34	0.28	0.3	0.31	0.3	0.32	0.36	0.26	0.24	0.43	0.4	0.38	0.38	0.25	0.38	0.25	0.39	0.26	0.25	0.1	0.14	0.28	0.12	0.12	0.38	0.29	0.21	0.27	0.22
OG0006404	0.06	0.03	0.23	0.23	0.35	0.35	0.32	0.39	0.45	0.42	0.4	0.41	0.38	0.4	0.4	0.4	0.46	0.45	0.39	0.42	0.37	0.29	0.33	0.34	0.33	0.35	0.39	0.28	0.26	0.43	0.43	0.39	0.41	0.27	0.41	0.27	0.41	0.26	0.25	0.12	0.16	0.31	0.15	0.14	0.39	0.28	0.23	0.26	0.22
OG0008581	-0.19	-0.13	-0.07	-0.07	-0.18	-0.41	-0.26	-0.33	-0.17	-0.18	-0.17	-0.24	-0.22	-0.25	-0.25	-0.25	-0.14	-0.14	-0.19	-0.13	0.03	-0.13	-0.2	-0.21	-0.1	-0.16	-0.11	-0.14	-0.06	-0.07	-0.28	-0.08	-0.24	-0.14	-0.14	-0.07	-0.08	-0.26	-0.23	-0.16	-0.12	-0.18	-0.11	-0.21	-0.17	-0.03	-0.02	0.08	-0.08
OG0008732	-0.19	-0.13	-0.07	-0.07	-0.19	-0.41	-0.26	-0.33	-0.17	-0.17	-0.17	-0.24	-0.22	-0.25	-0.25	-0.25	-0.14	-0.14	-0.19	-0.13	0.03	-0.13	-0.2	-0.21	-0.1	-0.16	-0.11	-0.14	-0.06	-0.07	-0.28	-0.08	-0.24	-0.13	-0.14	-0.07	-0.08	-0.26	-0.23	-0.16	-0.11	-0.18	-0.11	-0.21	-0.17	-0.03	-0.02	0.08	-0.08
OG0009228	0.02	-0.05	-0.04	-0.21	-0.28	-0.29	-0.15	-0.3	-0.28	-0.28	-0.27	-0.21	-0.18	-0.22	-0.22	-0.22	-0.18	-0.18	-0.18	-0.15	-0.05	-0.21	-0.28	-0.29	-0.21	-0.27	-0.23	-0.19	-0.18	-0.27	-0.28	-0.29	-0.31	-0.25	-0.25	0.01	-0.16	-0.15	-0.16	-0.27	-0.18	-0.19	-0.22	-0.22	-0.11	0.13	0.03	0.17	0.02
OG0008872	0	-0.04	-0.04	-0.25	-0.2	-0.29	-0.18	-0.29	-0.26	-0.2	-0.19	-0.23	-0.22	-0.24	-0.24	-0.24	-0.17	-0.16	-0.1	-0.12	-0.08	-0.22	-0.26	-0.27	-0.19	-0.22	-0.21	-0.15	-0.16	-0.19	-0.23	-0.27	-0.29	-0.23	-0.16	0.03	-0.14	-0.14	-0.14	-0.25	-0.06	-0.17	-0.13	-0.19	-0.04	0.14	0.09	0.22	-0.02
OG0008014	-0.04	-0.06	-0.13	-0.23	-0.26	-0.34	-0.17	-0.32	-0.31	-0.23	-0.22	-0.25	-0.22	-0.26	-0.26	-0.26	-0.15	-0.21	-0.12	-0.19	-0.09	-0.24	-0.25	-0.26	-0.17	-0.24	-0.25	-0.23	-0.2	-0.2	-0.31	-0.29	-0.29	-0.27	-0.22	-0.01	-0.18	-0.23	-0.23	-0.26	-0.08	-0.24	-0.19	-0.21	-0.12	0.08	0.09	0.15	0
OG0008245	-0.04	-0.06	-0.11	-0.22	-0.26	-0.33	-0.21	-0.35	-0.29	-0.24	-0.23	-0.27	-0.24	-0.27	-0.27	-0.27	-0.16	-0.19	-0.14	-0.18	-0.09	-0.24	-0.26	-0.27	-0.19	-0.25	-0.23	-0.22	-0.19	-0.18	-0.29	-0.3	-0.3	-0.26	-0.2	0	-0.16	-0.21	-0.21	-0.28	-0.07	-0.23	-0.2	-0.22	-0.08	0.13	0.08	0.17	0
OG0008546	-0.02	-0.07	-0.09	-0.27	-0.24	-0.35	-0.2	-0.34	-0.28	-0.22	-0.22	-0.29	-0.28	-0.3	-0.3	-0.3	-0.19	-0.18	-0.16	-0.17	-0.08	-0.25	-0.28	-0.29	-0.21	-0.24	-0.22	-0.21	-0.18	-0.21	-0.29	-0.29	-0.29	-0.25	-0.19	0	-0.16	-0.2	-0.2	-0.22	-0.07	-0.19	-0.19	-0.21	-0.12	0.16	0.07	0.24	0.02
OG0008547	-0.02	-0.07	-0.09	-0.23	-0.24	-0.34	-0.2	-0.34	-0.28	-0.22	-0.22	-0.25	-0.23	-0.26	-0.26	-0.26	-0.19	-0.18	-0.16	-0.17	-0.08	-0.25	-0.28	-0.29	-0.21	-0.24	-0.22	-0.21	-0.18	-0.21	-0.29	-0.29	-0.32	-0.25	-0.19	0.02	-0.16	-0.2	-0.2	-0.27	-0.08	-0.22	-0.19	-0.21	-0.12	0.16	0.07	0.2	0
OG0005327	-0.17	-0.13	-0.16	-0.28	-0.11	-0.36	-0.22	-0.2	-0.41	-0.4	-0.39	-0.44	-0.44	-0.47	-0.45	-0.45	-0.41	-0.34	-0.28	-0.21	-0.1	-0.31	-0.31	-0.32	-0.23	-0.36	-0.33	-0.2	-0.14	-0.28	-0.33	-0.38	-0.27	-0.24	-0.23	-0.25	-0.24	-0.32	-0.27	-0.26	-0.17	-0.12	-0.22	-0.27	-0.24	-0.07	-0.15	0.09	-0.12
OG0005253	-0.19	-0.15	-0.17	-0.29	-0.15	-0.38	-0.24	-0.2	-0.41	-0.4	-0.39	-0.44	-0.44	-0.46	-0.45	-0.45	-0.43	-0.33	-0.3	-0.22	-0.1	-0.29	-0.3	-0.32	-0.25	-0.34	-0.35	-0.21	-0.16	-0.26	-0.35	-0.39	-0.25	-0.25	-0.24	-0.26	-0.26	-0.34	-0.29	-0.26	-0.18	-0.15	-0.24	-0.29	-0.24	-0.1	-0.15	0.04	-0.14
OG0005404	-0.17	-0.13	-0.17	-0.26	-0.12	-0.36	-0.22	-0.2	-0.41	-0.4	-0.39	-0.44	-0.44	-0.47	-0.45	-0.45	-0.41	-0.34	-0.28	-0.21	-0.1	-0.29	-0.28	-0.3	-0.23	-0.35	-0.33	-0.2	-0.15	-0.24	-0.33	-0.37	-0.25	-0.24	-0.23	-0.26	-0.25	-0.32	-0.27	-0.26	-0.15	-0.13	-0.22	-0.27	-0.23	-0.09	-0.14	0.06	-0.13
OG0005359	-0.18	-0.14	-0.18	-0.28	-0.14	-0.37	-0.23	-0.21	-0.42	-0.41	-0.4	-0.45	-0.45	-0.47	-0.46	-0.46	-0.42	-0.34	-0.29	-0.22	-0.11	-0.3	-0.29	-0.31	-0.24	-0.36	-0.34	-0.21	-0.16	-0.25	-0.34	-0.38	-0.26	-0.25	-0.24	-0.26	-0.26	-0.33	-0.28	-0.27	-0.16	-0.14	-0.23	-0.28	-0.22	-0.08	-0.13	0.06	-0.13
OG0005357	-0.18	-0.14	-0.18	-0.28	-0.14	-0.37	-0.23	-0.21	-0.42	-0.41	-0.4	-0.45	-0.45	-0.47	-0.46	-0.46	-0.42	-0.34	-0.29	-0.22	-0.11	-0.3	-0.29	-0.31	-0.24	-0.36	-0.34	-0.21	-0.16	-0.25	-0.34	-0.38	-0.26	-0.25	-0.24	-0.26	-0.26	-0.33	-0.28	-0.27	-0.16	-0.14	-0.23	-0.28	-0.22	-0.08	-0.13	0.06	-0.13
OG0005358	-0.18	-0.14	-0.18	-0.28	-0.14	-0.37	-0.23	-0.21	-0.42	-0.41	-0.4	-0.45	-0.45	-0.47	-0.46	-0.46	-0.42	-0.34	-0.29	-0.22	-0.11	-0.3	-0.29	-0.31	-0.24	-0.36	-0.34	-0.21	-0.16	-0.25	-0.34	-0.38	-0.26	-0.25	-0.24	-0.26	-0.26	-0.33	-0.28	-0.27	-0.16	-0.14	-0.23	-0.28	-0.22	-0.08	-0.13	0.06	-0.13
OG0005302	-0.18	-0.15	-0.18	-0.27	-0.13	-0.37	-0.23	-0.21	-0.42	-0.41	-0.4	-0.45	-0.45	-0.47	-0.46	-0.46	-0.42	-0.35	-0.29	-0.22	-0.11	-0.3	-0.29	-0.31	-0.24	-0.36	-0.34	-0.21	-0.16	-0.25	-0.34	-0.38	-0.26	-0.24	-0.23	-0.26	-0.26	-0.33	-0.28	-0.27	-0.17	-0.14	-0.23	-0.28	-0.22	-0.08	-0.14	0.06	-0.13
OG0005326	-0.18	-0.15	-0.18	-0.27	-0.13	-0.37	-0.23	-0.21	-0.42	-0.41	-0.4	-0.45	-0.45	-0.47	-0.46	-0.46	-0.42	-0.35	-0.29	-0.22	-0.11	-0.3	-0.29	-0.31	-0.24	-0.36	-0.34	-0.21	-0.16	-0.25	-0.34	-0.38	-0.26	-0.24	-0.23	-0.26	-0.26	-0.33	-0.28	-0.27	-0.17	-0.14	-0.23	-0.28	-0.22	-0.08	-0.14	0.06	-0.13
OG0005455	-0.26	0.08	-0.04	-0.17	-0.25	-0.35	-0.14	-0.13	-0.39	-0.38	-0.37	-0.29	-0.24	-0.3	-0.3	-0.3	-0.26	-0.26	-0.22	-0.3	-0.14	-0.43	-0.34	-0.36	-0.18	-0.32	-0.36	-0.25	-0.3	-0.24	-0.24	-0.26	-0.24	-0.27	-0.3	-0.13	-0.32	-0.27	-0.27	-0.32	-0.2	-0.2	-0.17	-0.31	-0.24	0.02	-0.23	0	-0.15
OG0001108	-0.11	-0.03	-0.08	-0.29	-0.2	-0.35	-0.19	-0.27	-0.44	-0.46	-0.45	-0.48	-0.48	-0.48	-0.49	-0.49	-0.36	-0.33	-0.27	-0.29	-0.16	-0.31	-0.36	-0.37	-0.38	-0.43	-0.35	-0.21	-0.31	-0.22	-0.37	-0.4	-0.32	-0.31	-0.36	-0.28	-0.31	-0.29	-0.27	-0.37	-0.26	-0.28	-0.24	-0.3	-0.35	-0.15	-0.17	-0.18	-0.25
OG0001215	-0.19	-0.09	-0.08	-0.36	-0.22	-0.43	-0.19	-0.24	-0.36	-0.39	-0.38	-0.38	-0.38	-0.38	-0.39	-0.39	-0.29	-0.28	-0.2	-0.24	-0.06	-0.21	-0.3	-0.32	-0.3	-0.38	-0.3	-0.17	-0.28	-0.2	-0.3	-0.32	-0.19	-0.28	-0.3	-0.16	-0.26	-0.18	-0.16	-0.3	-0.14	-0.17	-0.2	-0.24	-0.23	-0.03	0.04	0.02	-0.14
OG0003851	-0.14	-0.08	-0.24	-0.3	-0.11	-0.4	-0.07	-0.17	-0.19	-0.17	-0.15	-0.32	-0.29	-0.3	-0.3	-0.3	-0.26	-0.26	-0.12	-0.06	0.05	-0.09	-0.14	-0.17	-0.13	-0.15	-0.15	-0.06	-0.11	-0.24	-0.32	-0.28	-0.13	-0.24	-0.24	-0.01	-0.24	-0.12	-0.14	-0.11	-0.01	-0.07	-0.17	-0.24	-0.19	-0.08	0.07	0.2	0.07
OG0007502	-0.19	-0.06	-0.02	-0.38	-0.18	-0.23	-0.08	-0.13	-0.35	-0.27	-0.26	-0.26	-0.23	-0.27	-0.27	-0.27	-0.22	-0.31	-0.15	-0.23	0.04	-0.33	-0.29	-0.3	-0.21	-0.28	-0.28	-0.23	-0.24	-0.2	-0.32	-0.36	-0.15	-0.28	-0.26	-0.15	-0.25	-0.21	-0.21	-0.23	-0.04	-0.06	-0.23	-0.27	-0.26	-0.1	-0.08	0.09	0.03
OG0007501	-0.19	-0.06	-0.02	-0.38	-0.18	-0.23	-0.08	-0.13	-0.35	-0.27	-0.26	-0.26	-0.23	-0.27	-0.27	-0.27	-0.22	-0.31	-0.15	-0.23	0.04	-0.33	-0.29	-0.3	-0.21	-0.28	-0.28	-0.23	-0.24	-0.2	-0.32	-0.36	-0.15	-0.28	-0.26	-0.15	-0.25	-0.21	-0.21	-0.23	-0.04	-0.06	-0.23	-0.27	-0.26	-0.1	-0.08	0.09	0.03
OG0007500	-0.19	-0.06	-0.02	-0.38	-0.18	-0.23	-0.08	-0.13	-0.35	-0.27	-0.26	-0.26	-0.23	-0.27	-0.27	-0.27	-0.22	-0.31	-0.15	-0.23	0.04	-0.33	-0.29	-0.3	-0.21	-0.28	-0.28	-0.23	-0.24	-0.2	-0.32	-0.36	-0.15	-0.28	-0.26	-0.15	-0.25	-0.21	-0.21	-0.23	-0.04	-0.06	-0.23	-0.27	-0.26	-0.1	-0.08	0.09	0.03
OG0007337	-0.22	-0.13	-0.2	-0.41	-0.14	-0.25	-0.14	-0.2	-0.33	-0.27	-0.26	-0.34	-0.33	-0.35	-0.35	-0.35	-0.27	-0.24	-0.14	-0.2	-0.06	-0.23	-0.19	-0.2	-0.26	-0.26	-0.26	-0.19	-0.22	-0.17	-0.31	-0.35	-0.08	-0.29	-0.23	-0.05	-0.19	-0.2	-0.19	-0.28	-0.01	-0.08	-0.2	-0.22	-0.15	0.05	0	0	-0.06
OG0005742	-0.26	-0.06	-0.05	-0.39	-0.25	-0.49	-0.15	-0.28	-0.42	-0.38	-0.37	-0.38	-0.35	-0.4	-0.4	-0.4	-0.33	-0.37	-0.17	-0.28	-0.07	-0.37	-0.42	-0.44	-0.34	-0.41	-0.34	-0.31	-0.32	-0.37	-0.42	-0.42	-0.34	-0.29	-0.35	-0.11	-0.28	-0.25	-0.23	-0.36	-0.16	-0.12	-0.23	-0.32	-0.29	-0.07	-0.02	0.21	0.02
OG0005520	-0.18	-0.14	-0.2	-0.27	-0.18	-0.4	-0.13	-0.17	-0.44	-0.34	-0.32	-0.39	-0.33	-0.36	-0.35	-0.35	-0.44	-0.39	-0.17	-0.29	-0.17	-0.36	-0.31	-0.33	-0.26	-0.31	-0.32	-0.35	-0.39	-0.35	-0.48	-0.47	-0.46	-0.47	-0.46	-0.22	-0.37	-0.43	-0.43	-0.24	-0.17	-0.26	-0.36	-0.41	-0.45	-0.27	-0.21	-0.08	-0.25
OG0002771	-0.08	-0.1	-0.2	-0.34	-0.29	-0.29	-0.12	-0.26	-0.43	-0.47	-0.46	-0.43	-0.41	-0.43	-0.44	-0.44	-0.39	-0.36	-0.32	-0.29	-0.23	-0.32	-0.33	-0.34	-0.37	-0.44	-0.39	-0.25	-0.34	-0.39	-0.37	-0.42	-0.27	-0.37	-0.47	-0.15	-0.3	-0.21	-0.16	-0.37	-0.3	-0.15	-0.32	-0.3	-0.26	-0.1	-0.07	-0.06	-0.16
OG0004571	-0.13	-0.11	-0.27	-0.12	-0.24	-0.32	-0.02	-0.13	-0.29	-0.27	-0.29	-0.29	-0.24	-0.27	-0.27	-0.27	-0.28	-0.26	-0.18	-0.26	-0.17	-0.19	-0.16	-0.18	-0.11	-0.18	-0.21	-0.25	-0.24	-0.38	-0.34	-0.36	-0.26	-0.37	-0.38	0	-0.32	-0.24	-0.23	-0.25	-0.16	-0.2	-0.22	-0.28	-0.27	-0.21	-0.05	-0.06	-0.13
OG0004467	-0.27	-0.13	-0.26	-0.18	-0.21	-0.41	-0.06	-0.14	-0.28	-0.19	-0.19	-0.31	-0.25	-0.27	-0.27	-0.27	-0.29	-0.26	-0.07	-0.33	-0.21	-0.26	-0.27	-0.27	-0.25	-0.29	-0.31	-0.34	-0.41	-0.22	-0.31	-0.31	-0.32	-0.34	-0.37	-0.06	-0.2	-0.31	-0.27	-0.19	-0.13	-0.12	-0.19	-0.32	-0.25	-0.16	0.02	0.06	-0.06
OG0006417	-0.24	-0.08	-0.23	-0.18	-0.12	-0.42	-0.04	-0.1	-0.23	-0.1	-0.08	-0.32	-0.27	-0.28	-0.28	-0.28	-0.34	-0.28	-0.11	-0.24	-0.09	-0.18	-0.18	-0.19	-0.12	-0.09	-0.15	-0.19	-0.23	-0.26	-0.29	-0.28	-0.13	-0.28	-0.27	-0.12	-0.16	-0.28	-0.26	-0.08	-0.05	-0.13	-0.07	-0.33	-0.14	-0.3	0.1	-0.04	-0.08
OG0006603	-0.26	-0.08	-0.23	-0.18	-0.1	-0.43	-0.03	-0.08	-0.24	-0.11	-0.09	-0.33	-0.28	-0.29	-0.29	-0.29	-0.33	-0.27	-0.1	-0.23	-0.1	-0.18	-0.2	-0.21	-0.13	-0.1	-0.17	-0.18	-0.24	-0.27	-0.3	-0.29	-0.15	-0.29	-0.28	-0.12	-0.18	-0.3	-0.28	-0.09	-0.06	-0.15	-0.09	-0.32	-0.15	-0.32	0.1	-0.02	-0.1
OG0004157	-0.14	-0.02	-0.28	-0.15	-0.2	-0.46	-0.14	-0.21	-0.42	-0.35	-0.34	-0.54	-0.51	-0.5	-0.51	-0.51	-0.53	-0.4	-0.34	-0.38	-0.23	-0.35	-0.36	-0.37	-0.29	-0.29	-0.32	-0.31	-0.33	-0.26	-0.39	-0.37	-0.4	-0.34	-0.4	-0.28	-0.3	-0.44	-0.48	-0.28	-0.18	-0.35	-0.3	-0.37	-0.32	-0.25	-0.29	-0.17	-0.25
OG0005937	-0.22	0.05	-0.21	-0.18	-0.3	-0.45	-0.03	-0.18	-0.32	-0.24	-0.23	-0.36	-0.32	-0.32	-0.32	-0.32	-0.4	-0.25	-0.21	-0.27	-0.16	-0.28	-0.2	-0.22	-0.24	-0.2	-0.23	-0.26	-0.34	-0.21	-0.33	-0.29	-0.37	-0.37	-0.39	-0.12	-0.28	-0.38	-0.38	-0.23	-0.2	-0.3	-0.17	-0.3	-0.27	-0.13	-0.12	-0.1	-0.21
OG0007691	-0.12	0	-0.11	-0.27	-0.17	-0.3	-0.11	-0.2	-0.33	-0.28	-0.27	-0.3	-0.29	-0.31	-0.31	-0.31	-0.24	-0.27	-0.18	-0.22	-0.11	-0.28	-0.3	-0.31	-0.26	-0.32	-0.27	-0.18	-0.19	-0.18	-0.24	-0.25	-0.21	-0.26	-0.21	-0.15	-0.24	-0.22	-0.22	-0.32	-0.18	-0.17	-0.15	-0.23	-0.05	0.04	-0.03	-0.04	-0.1
OG0009022	-0.06	-0.01	-0.18	-0.3	-0.1	-0.26	-0.1	-0.27	-0.17	-0.08	-0.08	-0.25	-0.26	-0.26	-0.26	-0.26	-0.23	-0.22	-0.03	-0.12	-0.11	-0.08	-0.13	-0.14	-0.22	-0.24	-0.2	-0.17	-0.11	-0.08	-0.13	-0.1	-0.14	-0.14	-0.06	-0.09	-0.18	-0.12	-0.12	-0.18	-0.01	-0.08	0.01	-0.08	0	0.1	0.01	-0.02	-0.03
OG0009576	-0.11	-0.02	-0.08	-0.21	-0.14	-0.2	-0.14	-0.27	-0.25	-0.16	-0.15	-0.17	-0.14	-0.18	-0.18	-0.18	-0.23	-0.18	-0.06	-0.17	-0.15	-0.19	-0.21	-0.22	-0.18	-0.24	-0.2	-0.11	-0.11	-0.07	-0.17	-0.18	-0.22	-0.22	-0.13	-0.07	-0.18	-0.2	-0.2	-0.24	-0.1	-0.16	-0.02	-0.19	0	0.09	-0.09	-0.07	-0.1
OG0011570	-0.02	-0.07	-0.18	-0.2	-0.04	-0.2	-0.15	-0.22	-0.2	-0.09	-0.08	-0.21	-0.21	-0.21	-0.21	-0.21	-0.19	-0.18	-0.07	-0.14	-0.08	-0.11	-0.16	-0.16	-0.18	-0.2	-0.17	-0.07	-0.06	0.01	-0.11	-0.12	-0.2	-0.18	-0.06	-0.08	-0.15	-0.15	-0.15	-0.2	-0.06	-0.12	0.05	-0.16	0.02	0.1	0.01	0.02	-0.1
OG0011144	-0.02	-0.07	-0.18	-0.2	-0.04	-0.2	-0.15	-0.22	-0.2	-0.09	-0.08	-0.21	-0.21	-0.21	-0.21	-0.21	-0.19	-0.18	-0.08	-0.14	-0.08	-0.11	-0.16	-0.16	-0.18	-0.2	-0.17	-0.07	-0.06	0.01	-0.11	-0.12	-0.2	-0.18	-0.07	-0.08	-0.15	-0.15	-0.15	-0.2	-0.06	-0.12	0.05	-0.16	0.02	0.1	0.01	0.01	-0.1
OG0003031	-0.21	0.06	0.04	-0.09	-0.09	-0.34	-0.14	-0.13	-0.22	-0.17	-0.16	-0.24	-0.17	-0.19	-0.19	-0.19	-0.22	-0.22	-0.07	-0.19	-0.1	-0.24	-0.22	-0.24	-0.12	-0.16	-0.16	-0.2	-0.22	-0.15	-0.26	-0.25	-0.33	-0.32	-0.24	-0.08	-0.22	-0.32	-0.32	-0.11	-0.04	-0.17	-0.17	-0.28	-0.18	-0.13	-0.13	0.03	-0.1
OG0000695	-0.09	-0.05	-0.03	-0.21	0.01	-0.19	-0.12	-0.11	-0.14	-0.09	-0.1	-0.22	-0.18	-0.19	-0.19	-0.19	-0.14	-0.19	-0.1	-0.21	0	-0.13	-0.11	-0.13	-0.07	-0.12	-0.15	-0.13	-0.03	0	-0.15	-0.13	-0.12	-0.15	-0.06	-0.03	-0.15	-0.13	-0.16	-0.07	0.1	0.01	-0.09	-0.14	-0.06	-0.05	0.07	0.14	0.02
OG0008321	-0.23	-0.33	-0.23	-0.1	-0.21	-0.39	-0.28	-0.27	-0.23	-0.18	-0.18	-0.28	-0.28	-0.28	-0.28	-0.28	-0.24	-0.23	-0.09	-0.22	-0.17	-0.07	-0.24	-0.25	-0.2	-0.19	-0.21	-0.15	-0.2	-0.16	-0.21	-0.28	-0.25	-0.23	-0.18	-0.14	-0.21	-0.22	-0.19	-0.22	-0.11	-0.24	-0.11	-0.22	0.19	-0.23	0.08	0.04	-0.18
OG0005994	-0.27	-0.31	-0.35	-0.27	-0.33	-0.48	-0.28	-0.38	-0.36	-0.23	-0.22	-0.38	-0.33	-0.34	-0.34	-0.34	-0.37	-0.29	-0.09	-0.28	-0.26	-0.13	-0.17	-0.19	-0.26	-0.21	-0.27	-0.25	-0.37	-0.37	-0.32	-0.45	-0.34	-0.38	-0.37	-0.09	-0.33	-0.36	-0.3	-0.3	-0.14	-0.38	-0.22	-0.31	-0.04	-0.15	0.18	-0.09	-0.24
OG0006457	-0.3	-0.32	-0.41	-0.22	-0.3	-0.46	-0.24	-0.36	-0.34	-0.21	-0.2	-0.36	-0.31	-0.32	-0.32	-0.32	-0.38	-0.33	-0.09	-0.27	-0.28	-0.1	-0.16	-0.18	-0.24	-0.18	-0.25	-0.24	-0.36	-0.35	-0.3	-0.44	-0.32	-0.38	-0.36	-0.1	-0.32	-0.35	-0.29	-0.28	-0.15	-0.37	-0.21	-0.3	0.01	-0.18	0.17	-0.08	-0.26
OG0005667	-0.32	-0.12	-0.14	-0.3	-0.56	-0.48	-0.28	-0.39	-0.5	-0.42	-0.41	-0.38	-0.36	-0.4	-0.39	-0.39	-0.38	-0.36	-0.24	-0.34	-0.32	-0.36	-0.38	-0.4	-0.37	-0.42	-0.38	-0.26	-0.4	-0.27	-0.33	-0.36	-0.37	-0.42	-0.42	-0.22	-0.36	-0.43	-0.38	-0.42	-0.32	-0.38	-0.14	-0.35	-0.24	-0.01	-0.15	-0.25	-0.32
OG0006756	-0.24	-0.27	-0.25	-0.17	-0.39	-0.51	-0.33	-0.47	-0.4	-0.31	-0.3	-0.39	-0.36	-0.4	-0.4	-0.4	-0.29	-0.28	-0.21	-0.31	-0.22	-0.25	-0.38	-0.4	-0.3	-0.29	-0.32	-0.28	-0.28	-0.31	-0.31	-0.43	-0.36	-0.33	-0.31	-0.15	-0.28	-0.36	-0.34	-0.39	-0.21	-0.37	-0.27	-0.29	0.02	-0.04	0.12	0.02	-0.15
OG0005310	-0.24	-0.19	-0.19	-0.22	-0.34	-0.42	-0.33	-0.33	-0.47	-0.36	-0.36	-0.43	-0.4	-0.43	-0.42	-0.42	-0.42	-0.39	-0.26	-0.31	-0.28	-0.23	-0.38	-0.4	-0.27	-0.39	-0.38	-0.32	-0.36	-0.26	-0.29	-0.4	-0.29	-0.34	-0.31	-0.31	-0.39	-0.36	-0.34	-0.4	-0.31	-0.36	-0.26	-0.35	-0.09	-0.08	-0.08	-0.14	-0.32
OG0004071	-0.03	-0.04	-0.22	-0.19	-0.25	-0.31	-0.22	-0.34	-0.32	-0.29	-0.26	-0.29	-0.27	-0.29	-0.29	-0.29	-0.3	-0.32	-0.33	-0.39	-0.35	-0.27	-0.25	-0.28	-0.29	-0.27	-0.24	-0.3	-0.26	-0.23	-0.31	-0.26	-0.25	-0.26	-0.33	-0.08	-0.26	-0.21	-0.21	-0.24	-0.09	-0.14	-0.08	-0.2	-0.26	0.05	-0.16	-0.05	-0.09
OG0005107	-0.17	-0.06	-0.14	-0.23	-0.25	-0.32	-0.16	-0.16	-0.27	-0.2	-0.18	-0.24	-0.17	-0.21	-0.21	-0.21	-0.24	-0.32	-0.22	-0.27	-0.18	-0.25	-0.17	-0.19	-0.09	-0.19	-0.23	-0.23	-0.23	-0.22	-0.2	-0.2	-0.18	-0.27	-0.27	0	-0.34	-0.2	-0.23	-0.14	-0.02	-0.09	-0.12	-0.2	-0.13	0.07	-0.01	-0.04	-0.12
OG0004819	-0.18	-0.07	-0.19	-0.21	-0.24	-0.36	-0.18	-0.2	-0.28	-0.19	-0.17	-0.28	-0.21	-0.25	-0.25	-0.25	-0.26	-0.35	-0.24	-0.26	-0.18	-0.23	-0.16	-0.18	-0.1	-0.17	-0.22	-0.22	-0.22	-0.19	-0.21	-0.2	-0.17	-0.26	-0.28	-0.03	-0.32	-0.23	-0.26	-0.15	0	-0.09	-0.13	-0.23	-0.09	0.02	0.02	-0.04	-0.1
OG0004567	-0.14	-0.22	-0.12	-0.38	-0.41	-0.27	-0.16	-0.33	-0.39	-0.41	-0.39	-0.38	-0.36	-0.39	-0.39	-0.39	-0.29	-0.34	-0.24	-0.41	-0.24	-0.3	-0.41	-0.37	-0.46	-0.52	-0.49	-0.43	-0.4	-0.31	-0.29	-0.39	-0.27	-0.3	-0.34	-0.13	-0.34	-0.22	-0.21	-0.3	-0.19	-0.12	-0.27	-0.26	-0.19	-0.05	0.01	-0.02	-0.11
OG0004920	-0.22	-0.24	-0.17	-0.42	-0.51	-0.41	-0.24	-0.38	-0.5	-0.49	-0.48	-0.49	-0.46	-0.5	-0.5	-0.5	-0.4	-0.44	-0.36	-0.38	-0.21	-0.37	-0.37	-0.39	-0.4	-0.43	-0.41	-0.35	-0.35	-0.37	-0.43	-0.47	-0.35	-0.42	-0.43	-0.18	-0.4	-0.33	-0.33	-0.41	-0.21	-0.23	-0.34	-0.36	-0.3	-0.09	-0.07	-0.05	-0.23
OG0005381	-0.1	-0.14	-0.16	-0.13	-0.26	-0.26	-0.17	-0.12	-0.36	-0.36	-0.35	-0.31	-0.25	-0.28	-0.28	-0.28	-0.33	-0.43	-0.4	-0.37	-0.27	-0.2	-0.26	-0.28	-0.18	-0.28	-0.26	-0.37	-0.29	-0.41	-0.33	-0.38	-0.28	-0.3	-0.34	-0.16	-0.36	-0.27	-0.24	-0.17	-0.15	-0.19	-0.37	-0.25	-0.14	-0.17	0.01	-0.15	-0.15
OG0003896	-0.22	-0.23	-0.28	-0.3	-0.37	-0.46	-0.23	-0.3	-0.54	-0.5	-0.47	-0.55	-0.49	-0.52	-0.52	-0.52	-0.5	-0.57	-0.44	-0.41	-0.33	-0.34	-0.36	-0.39	-0.33	-0.39	-0.43	-0.37	-0.4	-0.46	-0.44	-0.47	-0.36	-0.44	-0.49	-0.26	-0.48	-0.42	-0.41	-0.34	-0.26	-0.25	-0.37	-0.41	-0.27	-0.21	-0.1	-0.17	-0.32
OG0004320	-0.09	-0.09	-0.27	-0.17	-0.36	-0.39	-0.31	-0.29	-0.42	-0.4	-0.38	-0.47	-0.41	-0.45	-0.45	-0.45	-0.44	-0.55	-0.44	-0.43	-0.3	-0.35	-0.31	-0.33	-0.25	-0.32	-0.37	-0.39	-0.27	-0.24	-0.36	-0.37	-0.32	-0.27	-0.33	-0.29	-0.37	-0.34	-0.32	-0.25	-0.16	-0.2	-0.27	-0.37	-0.23	-0.16	-0.14	-0.21	-0.18
OG0003174	-0.31	-0.3	-0.35	-0.29	-0.05	-0.23	-0.11	-0.15	-0.1	-0.06	-0.06	-0.19	-0.21	-0.18	-0.19	-0.19	-0.16	-0.11	0.03	-0.06	0.04	0.06	-0.01	-0.01	-0.13	-0.06	-0.1	-0.04	-0.13	-0.03	0.01	-0.13	0.1	-0.18	-0.12	-0.09	-0.1	-0.09	-0.07	-0.09	0.02	0.05	-0.03	-0.13	0.12	0.01	0.11	0.14	-0.07
OG0003127	-0.29	-0.25	-0.24	-0.17	-0.18	-0.39	-0.22	-0.25	-0.08	-0.07	-0.06	-0.23	-0.19	-0.2	-0.2	-0.2	-0.16	-0.29	-0.2	-0.19	-0.06	0.08	0.08	0.04	0	0.03	-0.02	-0.21	-0.08	-0.14	-0.16	-0.18	-0.05	-0.21	-0.16	-0.06	-0.21	-0.18	-0.14	-0.07	0.11	-0.14	-0.12	-0.19	0.05	-0.11	0.26	0.08	-0.07
OG0003294	-0.13	-0.13	-0.08	-0.05	-0.09	-0.1	-0.08	0	0.05	0.03	0.03	0	-0.01	0	0	0	0.05	0.05	-0.01	0	-0.05	0.09	0.08	0.08	0.05	0	0.05	0.07	0.07	-0.01	0.06	0.09	0.14	0.03	0.03	0.1	0.04	0.03	0.05	0.03	-0.02	0.03	0.11	0.11	0.25	-0.01	0.34	0	-0.04
OG0003128	-0.27	-0.08	-0.02	-0.13	-0.07	-0.09	0	0.02	-0.01	0.03	0.03	0.03	0.02	0.03	0.02	0.02	0.01	0.06	0.04	0.03	0.09	-0.01	0.06	0.06	0.09	0.04	0.02	0.03	-0.07	-0.02	0.1	0.05	0.18	-0.01	0.01	0.07	0.05	0.01	0.03	-0.01	0.13	0.09	0.03	-0.02	0.1	0.12	0.18	0.27	0.11
OG0008913	0.02	-0.18	-0.13	-0.03	-0.08	-0.12	-0.11	-0.02	0	0	0.01	-0.04	0.03	0.02	0.02	0.02	-0.01	-0.26	-0.19	-0.19	-0.17	0.11	0	-0.01	0.04	0.05	0	-0.19	-0.08	-0.14	-0.08	-0.09	-0.1	-0.08	-0.08	0.1	-0.21	-0.02	0.01	0.09	0.01	-0.01	-0.05	0.03	-0.02	-0.02	0.09	0.11	-0.03
OG0008033	-0.13	-0.32	-0.24	-0.14	-0.18	-0.25	-0.13	-0.19	-0.15	-0.15	-0.17	-0.2	-0.14	-0.15	-0.15	-0.15	-0.16	-0.16	-0.07	-0.17	-0.11	0.05	-0.07	-0.08	-0.09	-0.12	-0.08	-0.13	-0.21	-0.23	-0.2	-0.23	-0.18	-0.15	-0.19	-0.04	-0.12	-0.14	-0.12	-0.12	-0.09	-0.19	-0.14	-0.14	-0.04	-0.07	0.13	0.07	-0.04
OG0009629	-0.19	-0.2	-0.14	-0.11	-0.12	-0.18	-0.13	-0.11	-0.14	-0.06	-0.05	-0.03	-0.02	-0.03	-0.03	-0.03	-0.16	-0.15	-0.08	-0.13	-0.05	0.08	-0.02	-0.03	-0.03	-0.05	-0.09	-0.17	-0.16	-0.24	-0.22	-0.23	-0.2	-0.19	-0.23	-0.04	-0.06	-0.17	-0.13	-0.05	-0.09	-0.13	-0.2	-0.17	-0.23	-0.18	0.15	-0.04	-0.19
OG0007367	-0.2	-0.03	-0.06	-0.07	-0.12	-0.15	-0.04	-0.08	-0.09	-0.08	-0.07	-0.1	-0.11	-0.1	-0.1	-0.1	-0.05	-0.05	-0.05	0.02	-0.01	-0.11	-0.03	-0.04	-0.04	0.02	-0.06	0.04	0.03	-0.08	-0.03	-0.14	0.08	-0.17	-0.1	-0.02	-0.09	-0.22	-0.22	-0.12	-0.01	-0.07	-0.12	-0.14	0.15	0.03	0.03	-0.06	-0.08
OG0009328	-0.05	-0.13	-0.15	0.04	0	-0.21	0	-0.16	-0.02	-0.02	-0.01	-0.15	-0.15	-0.15	-0.15	-0.15	-0.08	-0.08	-0.06	0.04	0.13	0	-0.02	-0.03	-0.03	0.03	-0.02	0.02	0	0.01	-0.06	-0.04	0	0.01	0.05	0.01	0.02	-0.09	-0.09	-0.09	0.08	-0.04	0.04	-0.08	0.04	-0.1	0.06	0.07	0.06
OG0010241	-0.13	-0.06	0	-0.16	-0.14	-0.2	-0.22	-0.24	-0.23	-0.12	-0.12	-0.15	-0.11	-0.15	-0.15	-0.15	-0.12	-0.16	0	-0.15	-0.03	-0.15	-0.18	-0.19	-0.11	-0.17	-0.18	-0.1	-0.18	-0.03	-0.19	-0.24	-0.1	-0.2	-0.15	-0.02	-0.16	-0.17	-0.22	-0.17	-0.03	-0.14	-0.08	-0.18	-0.1	0.03	-0.07	-0.05	-0.18
OG0011446	-0.14	-0.17	-0.24	-0.15	-0.09	-0.14	-0.1	-0.15	-0.15	-0.09	-0.13	-0.16	-0.16	-0.17	-0.17	-0.17	-0.14	-0.09	-0.04	-0.03	-0.17	0.01	-0.06	-0.07	-0.13	-0.15	-0.12	-0.07	-0.11	-0.06	-0.16	-0.17	0.04	-0.18	-0.06	-0.04	-0.05	-0.15	-0.15	-0.2	-0.1	-0.06	-0.09	-0.16	0.13	0	0.01	-0.07	-0.14
OG0008326	-0.07	-0.01	-0.11	0.06	-0.08	-0.1	0.04	-0.04	-0.14	-0.09	-0.08	-0.14	-0.11	-0.11	-0.11	-0.11	-0.24	-0.11	-0.06	-0.13	-0.16	-0.11	-0.1	-0.11	-0.06	-0.05	-0.08	-0.17	-0.21	-0.21	-0.18	-0.19	-0.28	-0.23	-0.26	-0.2	-0.19	-0.21	-0.21	-0.05	-0.04	-0.13	-0.2	-0.17	-0.07	-0.31	0.02	0.08	-0.03
OG0011044	-0.12	-0.02	-0.06	0.07	-0.12	-0.06	-0.02	-0.12	-0.12	-0.11	-0.1	-0.13	-0.13	-0.13	-0.13	-0.13	-0.2	-0.1	-0.05	-0.15	-0.14	-0.09	-0.12	-0.13	-0.1	-0.07	-0.13	-0.15	-0.17	-0.19	-0.13	-0.18	-0.27	-0.19	-0.22	-0.2	-0.16	-0.21	-0.21	-0.07	-0.07	-0.13	-0.15	-0.13	0.04	-0.28	0.02	0.03	-0.06
OG0007483	-0.06	-0.01	-0.09	-0.01	-0.21	-0.06	-0.08	-0.16	-0.14	-0.18	-0.18	-0.15	-0.14	-0.15	-0.15	-0.15	-0.2	-0.19	-0.13	-0.23	-0.17	-0.15	-0.14	-0.15	-0.12	-0.13	-0.16	-0.16	-0.18	-0.19	-0.17	-0.2	-0.15	-0.19	-0.24	-0.17	-0.13	-0.18	-0.18	-0.13	-0.11	-0.13	-0.14	-0.18	0.03	-0.24	-0.04	-0.11	-0.05
OG0007276	-0.05	-0.02	-0.02	-0.11	-0.24	-0.05	-0.06	-0.19	-0.14	-0.22	-0.21	-0.15	-0.14	-0.15	-0.15	-0.15	-0.15	-0.21	-0.17	-0.21	-0.17	-0.13	-0.14	-0.15	-0.14	-0.16	-0.15	-0.13	-0.14	-0.16	-0.18	-0.17	-0.08	-0.14	-0.18	-0.13	-0.08	-0.13	-0.13	-0.16	-0.11	-0.11	-0.12	-0.14	0.05	-0.12	0	-0.12	-0.06
OG0008931	-0.05	-0.08	-0.05	-0.06	-0.2	-0.03	-0.07	-0.15	-0.12	-0.2	-0.19	-0.13	-0.12	-0.13	-0.13	-0.13	-0.13	-0.2	-0.15	-0.2	-0.15	-0.1	-0.12	-0.13	-0.12	-0.15	-0.14	-0.12	-0.13	-0.13	-0.16	-0.15	-0.05	-0.12	-0.16	-0.13	-0.07	-0.1	-0.11	-0.15	-0.13	-0.09	-0.1	-0.12	0.05	-0.15	-0.03	-0.12	-0.09
OG0008930	-0.05	-0.08	-0.05	-0.06	-0.2	-0.03	-0.07	-0.15	-0.12	-0.2	-0.19	-0.13	-0.12	-0.13	-0.13	-0.13	-0.13	-0.2	-0.15	-0.2	-0.15	-0.1	-0.12	-0.13	-0.12	-0.15	-0.14	-0.12	-0.13	-0.13	-0.16	-0.15	-0.05	-0.12	-0.16	-0.13	-0.07	-0.1	-0.11	-0.15	-0.13	-0.09	-0.1	-0.12	0.05	-0.15	-0.03	-0.12	-0.09
OG0010701	-0.14	-0.11	-0.09	-0.06	-0.23	-0.1	0	-0.15	-0.23	-0.21	-0.21	-0.23	-0.24	-0.24	-0.24	-0.24	-0.21	-0.16	-0.17	-0.15	-0.24	-0.19	-0.18	-0.19	-0.2	-0.18	-0.18	-0.11	-0.18	-0.16	-0.05	-0.15	-0.19	-0.2	-0.23	-0.33	-0.16	-0.22	-0.22	-0.22	-0.23	-0.14	-0.1	-0.14	0.05	-0.16	-0.07	0	-0.11
OG0010214	-0.15	-0.07	-0.06	-0.06	-0.09	-0.02	-0.1	-0.07	-0.2	-0.23	-0.23	-0.21	-0.21	-0.21	-0.21	-0.21	-0.19	-0.18	-0.14	-0.14	-0.17	-0.19	-0.21	-0.21	-0.13	-0.15	-0.17	-0.14	-0.16	-0.13	-0.11	-0.12	-0.05	-0.09	-0.11	-0.26	-0.15	-0.15	-0.15	-0.15	-0.13	-0.07	-0.14	-0.11	-0.03	-0.15	-0.1	-0.07	-0.14
OG0011002	-0.15	-0.12	-0.17	0.1	-0.14	-0.18	-0.05	-0.1	-0.1	-0.13	-0.13	-0.21	-0.21	-0.21	-0.21	-0.21	-0.14	-0.09	-0.17	-0.08	-0.12	-0.04	-0.11	-0.11	-0.08	-0.1	-0.07	-0.09	-0.06	-0.08	-0.16	-0.07	-0.05	-0.08	-0.11	-0.17	-0.04	-0.2	-0.2	-0.05	-0.06	-0.11	-0.09	-0.03	-0.03	-0.11	-0.05	-0.12	-0.11
OG0010904	-0.15	-0.12	-0.07	-0.09	-0.04	-0.17	0	-0.05	-0.1	-0.13	-0.13	-0.16	-0.17	-0.17	-0.17	-0.17	-0.14	-0.14	-0.14	-0.08	-0.08	-0.04	-0.06	-0.06	-0.08	-0.1	-0.12	-0.09	-0.11	-0.08	-0.16	-0.07	-0.01	-0.08	-0.11	-0.1	-0.09	-0.1	-0.1	-0.03	-0.06	0.04	-0.04	-0.06	-0.08	-0.11	0.01	-0.02	-0.1
OG0010903	-0.15	-0.17	-0.11	-0.09	-0.09	-0.19	0	-0.05	-0.15	-0.18	-0.18	-0.21	-0.21	-0.21	-0.21	-0.21	-0.19	-0.14	-0.14	-0.08	-0.08	-0.04	-0.11	-0.11	-0.13	-0.15	-0.12	-0.09	-0.11	-0.13	-0.21	-0.12	-0.01	-0.13	-0.16	-0.17	-0.09	-0.15	-0.15	-0.08	-0.09	0.04	-0.09	-0.12	-0.13	-0.11	-0.05	-0.02	-0.14
OG0009647	-0.17	-0.13	-0.15	-0.05	-0.14	-0.22	-0.03	-0.06	-0.16	-0.2	-0.19	-0.25	-0.26	-0.26	-0.26	-0.26	-0.19	-0.14	-0.19	-0.12	-0.11	-0.1	-0.12	-0.13	-0.13	-0.16	-0.12	-0.12	-0.11	-0.15	-0.21	-0.14	-0.02	-0.14	-0.17	-0.2	-0.09	-0.2	-0.2	-0.06	-0.07	-0.03	-0.15	-0.08	-0.13	-0.12	-0.04	-0.1	-0.1
OG0009262	-0.09	-0.09	-0.06	-0.03	-0.14	-0.12	0.05	0.03	-0.16	-0.2	-0.19	-0.21	-0.22	-0.22	-0.22	-0.22	-0.19	-0.14	-0.15	-0.08	-0.11	-0.1	-0.13	-0.13	-0.14	-0.16	-0.12	-0.07	-0.11	-0.11	-0.17	-0.1	-0.06	-0.14	-0.17	-0.2	-0.09	-0.16	-0.16	-0.06	-0.09	0.01	-0.11	-0.1	-0.12	-0.12	-0.09	-0.05	-0.13
OG0002628	0	0	-0.07	-0.11	-0.1	-0.05	-0.1	-0.08	-0.1	-0.1	-0.1	-0.1	-0.1	-0.1	-0.1	-0.1	-0.1	-0.1	-0.1	-0.11	-0.09	0	-0.1	-0.1	-0.1	-0.1	-0.1	-0.1	-0.11	-0.1	-0.1	0	0	0	-0.1	-0.1	0	0	0	0.05	-0.07	0	0	0	-0.1	0	-0.12	0	0
OG0007522	-0.04	-0.11	-0.26	-0.14	-0.19	-0.18	-0.04	-0.19	-0.19	-0.17	-0.16	-0.23	-0.24	-0.24	-0.24	-0.24	-0.17	-0.13	-0.14	-0.15	-0.16	-0.12	-0.13	-0.14	-0.15	-0.18	-0.2	-0.06	-0.16	-0.2	-0.23	-0.18	-0.1	-0.16	-0.17	-0.01	-0.2	-0.04	-0.08	-0.1	-0.17	-0.16	-0.05	-0.1	-0.08	-0.04	-0.07	0.03	-0.09
OG0009546	-0.01	-0.17	-0.15	-0.12	-0.06	-0.18	-0.07	-0.12	-0.21	-0.2	-0.19	-0.21	-0.22	-0.22	-0.22	-0.22	-0.19	-0.18	-0.19	-0.17	-0.07	-0.09	-0.21	-0.22	-0.22	-0.08	-0.16	-0.07	-0.11	-0.23	-0.13	-0.22	-0.1	-0.18	-0.21	-0.03	-0.14	-0.07	-0.08	-0.14	-0.17	-0.03	-0.1	-0.14	-0.08	-0.2	-0.04	-0.01	-0.16
OG0010868	0	-0.17	-0.11	-0.04	-0.09	-0.14	0	-0.11	-0.15	-0.18	-0.18	-0.16	-0.17	-0.17	-0.17	-0.17	-0.09	-0.14	-0.2	-0.14	-0.04	-0.07	-0.16	-0.16	-0.18	-0.1	-0.12	-0.03	-0.11	-0.18	-0.11	-0.17	-0.06	-0.13	-0.16	0.02	-0.1	-0.05	-0.05	-0.08	-0.13	-0.01	-0.09	-0.1	-0.08	-0.11	-0.05	0.03	-0.07
OG0003372	-0.04	-0.06	-0.11	-0.28	-0.24	-0.11	0.12	0.03	-0.29	-0.36	-0.37	-0.3	-0.3	-0.28	-0.29	-0.29	-0.24	-0.09	-0.1	-0.06	-0.05	-0.26	-0.16	-0.16	-0.29	-0.28	-0.15	0	-0.25	-0.18	-0.22	-0.23	-0.13	-0.28	-0.43	-0.14	-0.18	-0.14	-0.12	-0.27	-0.32	-0.03	-0.19	-0.18	-0.38	-0.15	-0.16	-0.23	-0.12
OG0007964	-0.13	0.16	-0.04	-0.27	-0.24	-0.22	0.05	0.04	-0.35	-0.4	-0.39	-0.36	-0.36	-0.36	-0.36	-0.36	-0.32	-0.28	-0.3	-0.2	-0.16	-0.33	-0.32	-0.33	-0.31	-0.34	-0.28	-0.2	-0.28	-0.3	-0.29	-0.33	0.01	-0.31	-0.36	-0.22	-0.22	-0.21	-0.21	-0.17	-0.19	-0.02	-0.28	-0.22	-0.19	-0.14	-0.19	-0.2	-0.07
OG0007505	-0.13	0.08	0.09	-0.43	-0.29	-0.26	-0.02	-0.06	-0.36	-0.41	-0.4	-0.31	-0.31	-0.32	-0.32	-0.32	-0.33	-0.26	-0.26	-0.2	-0.09	-0.3	-0.28	-0.29	-0.29	-0.35	-0.25	-0.23	-0.28	-0.3	-0.39	-0.32	-0.1	-0.32	-0.34	-0.12	-0.22	-0.17	-0.17	-0.3	-0.24	-0.08	-0.29	-0.28	-0.29	-0.05	-0.14	-0.11	-0.06
OG0008817	-0.18	0.05	0.03	-0.28	-0.1	-0.19	0.08	0.06	-0.28	-0.32	-0.31	-0.28	-0.29	-0.29	-0.29	-0.29	-0.25	-0.25	-0.23	-0.14	-0.09	-0.28	-0.17	-0.18	-0.25	-0.27	-0.23	-0.19	-0.18	-0.3	-0.21	-0.29	-0.08	-0.25	-0.28	-0.07	-0.16	-0.12	-0.07	-0.27	-0.13	0.05	-0.22	-0.22	-0.15	-0.15	0.03	-0.13	-0.13
OG0007969	-0.17	0.11	0.09	-0.28	-0.2	-0.27	-0.03	-0.07	-0.34	-0.39	-0.38	-0.31	-0.3	-0.32	-0.32	-0.32	-0.31	-0.24	-0.27	-0.19	-0.18	-0.4	-0.34	-0.35	-0.27	-0.33	-0.28	-0.23	-0.24	-0.2	-0.34	-0.23	-0.17	-0.3	-0.35	-0.12	-0.21	-0.17	-0.17	-0.25	-0.25	-0.01	-0.19	-0.24	-0.27	-0.11	-0.28	-0.15	-0.1
OG0008082	-0.24	0	-0.09	-0.36	-0.24	-0.17	-0.04	-0.04	-0.31	-0.35	-0.35	-0.32	-0.32	-0.32	-0.32	-0.32	-0.28	-0.24	-0.28	-0.19	-0.18	-0.37	-0.18	-0.19	-0.3	-0.33	-0.28	-0.2	-0.24	-0.14	-0.25	-0.14	-0.07	-0.3	-0.35	-0.21	-0.18	-0.23	-0.19	-0.28	-0.27	0.05	-0.08	-0.21	-0.33	-0.02	-0.28	-0.22	-0.21
OG0005924	-0.22	-0.1	-0.19	-0.23	-0.21	-0.18	-0.1	-0.13	-0.22	-0.28	-0.27	-0.31	-0.32	-0.32	-0.32	-0.32	-0.22	-0.17	-0.22	-0.15	-0.14	-0.22	-0.15	-0.16	-0.21	-0.23	-0.22	-0.11	-0.2	-0.18	-0.22	-0.2	0.04	-0.19	-0.18	-0.09	-0.23	-0.15	-0.15	-0.16	-0.17	-0.04	-0.1	-0.17	-0.14	-0.08	-0.07	-0.13	-0.12
OG0009804	-0.21	-0.17	-0.18	-0.26	-0.14	-0.21	-0.11	-0.1	-0.25	-0.28	-0.28	-0.25	-0.26	-0.26	-0.26	-0.26	-0.23	-0.14	-0.14	-0.17	-0.07	-0.16	-0.09	-0.09	-0.22	-0.24	-0.2	-0.03	-0.2	-0.17	-0.21	-0.22	-0.06	-0.22	-0.25	-0.04	-0.18	-0.07	-0.02	-0.24	-0.15	-0.03	-0.05	-0.19	-0.21	-0.03	-0.04	-0.14	-0.13
OG0005338	-0.14	-0.17	-0.02	-0.18	-0.2	-0.16	-0.11	-0.2	-0.31	-0.31	-0.29	-0.32	-0.31	-0.3	-0.31	-0.31	-0.36	-0.21	-0.26	-0.2	-0.27	-0.19	-0.19	-0.21	-0.27	-0.26	-0.23	-0.07	-0.26	-0.27	-0.24	-0.25	-0.2	-0.33	-0.32	-0.19	-0.28	-0.25	-0.23	-0.21	-0.31	-0.13	-0.1	-0.21	-0.1	-0.18	-0.23	-0.21	-0.32
OG0011141	-0.16	-0.15	-0.13	-0.23	-0.21	-0.14	-0.07	-0.07	-0.17	-0.15	-0.15	-0.13	-0.13	-0.13	-0.13	-0.13	-0.15	-0.06	-0.14	-0.15	-0.06	-0.09	-0.17	-0.18	-0.19	-0.07	-0.13	-0.05	-0.12	-0.24	-0.08	-0.18	0.06	-0.19	-0.18	-0.13	-0.11	-0.11	-0.12	-0.16	-0.14	-0.08	-0.07	-0.13	-0.01	-0.13	-0.09	-0.1	-0.06
OG0011595	-0.14	-0.03	-0.07	-0.25	-0.19	-0.12	-0.1	-0.15	-0.2	-0.18	-0.18	-0.16	-0.16	-0.17	-0.17	-0.17	-0.19	-0.14	-0.17	-0.14	-0.12	-0.15	-0.11	-0.11	-0.18	-0.2	-0.17	-0.09	-0.16	-0.15	-0.11	-0.14	0.09	-0.18	-0.21	-0.08	-0.15	-0.1	-0.1	-0.03	-0.15	0.04	-0.05	-0.16	-0.08	0.05	-0.11	-0.18	-0.03
OG0009408	0.1	-0.12	-0.09	-0.05	-0.3	-0.18	-0.1	-0.11	-0.27	-0.3	-0.3	-0.28	-0.28	-0.28	-0.28	-0.28	-0.21	-0.2	-0.24	-0.18	-0.17	-0.13	-0.27	-0.28	-0.24	-0.26	-0.22	-0.18	-0.21	-0.2	-0.23	-0.24	-0.25	-0.24	-0.27	-0.11	-0.19	-0.14	-0.14	-0.22	-0.23	-0.22	-0.25	-0.21	-0.13	0	-0.02	-0.03	-0.17
OG0009231	-0.03	-0.16	-0.2	-0.15	-0.29	-0.19	-0.13	-0.24	-0.26	-0.25	-0.25	-0.23	-0.21	-0.23	-0.23	-0.23	-0.16	-0.23	-0.15	-0.17	-0.16	-0.11	-0.26	-0.27	-0.19	-0.21	-0.21	-0.17	-0.16	-0.28	-0.22	-0.27	-0.28	-0.23	-0.26	-0.08	-0.19	-0.08	-0.13	-0.21	-0.21	-0.21	-0.24	-0.17	0.01	-0.06	-0.03	0.08	-0.04
OG0011534	-0.05	-0.21	-0.04	-0.09	-0.19	-0.14	-0.05	-0.14	-0.2	-0.13	-0.13	-0.21	-0.21	-0.21	-0.21	-0.21	-0.19	-0.14	-0.17	-0.14	-0.17	-0.07	-0.11	-0.11	-0.18	-0.15	-0.17	-0.14	-0.16	-0.22	-0.11	-0.17	-0.15	-0.18	-0.16	-0.19	-0.15	-0.2	-0.15	-0.2	-0.27	-0.17	-0.09	-0.12	-0.05	-0.21	-0.05	-0.23	-0.21
OG0008248	-0.12	-0.13	-0.14	-0.25	-0.17	-0.25	-0.25	-0.17	-0.3	-0.25	-0.24	-0.31	-0.31	-0.31	-0.31	-0.31	-0.3	-0.27	-0.18	-0.22	-0.2	-0.12	-0.3	-0.31	-0.29	-0.26	-0.27	-0.22	-0.16	-0.19	-0.3	-0.35	-0.28	-0.23	-0.21	-0.19	-0.24	-0.22	-0.19	-0.25	-0.32	-0.27	-0.21	-0.26	-0.12	-0.23	-0.1	-0.1	-0.28
OG0008476	0.06	0.06	-0.21	-0.04	-0.15	-0.15	-0.11	-0.13	-0.29	-0.27	-0.26	-0.27	-0.26	-0.27	-0.27	-0.27	-0.26	-0.26	-0.17	-0.22	-0.16	-0.18	-0.26	-0.27	-0.22	-0.22	-0.26	-0.18	-0.19	-0.29	-0.23	-0.3	-0.3	-0.26	-0.26	-0.21	-0.23	-0.28	-0.25	-0.18	-0.17	-0.26	-0.22	-0.22	-0.2	-0.14	-0.23	-0.21	-0.04
OG0010745	-0.09	-0.2	-0.09	-0.28	-0.12	-0.15	0.02	0.05	-0.21	-0.25	-0.24	-0.22	-0.22	-0.23	-0.23	-0.23	-0.2	-0.19	-0.21	-0.15	-0.01	-0.21	-0.12	-0.13	-0.19	-0.21	-0.18	-0.15	-0.12	-0.24	-0.13	-0.23	-0.08	-0.19	-0.22	-0.14	-0.16	-0.02	0.04	-0.21	-0.15	0.02	-0.2	-0.17	-0.1	-0.13	0.07	0	-0.02
OG0007672	-0.04	-0.07	-0.09	-0.26	0	-0.08	-0.04	0.02	-0.16	-0.22	-0.22	-0.22	-0.23	-0.23	-0.23	-0.23	-0.19	-0.22	-0.22	-0.14	0.04	-0.1	-0.07	-0.08	-0.18	-0.21	-0.16	-0.14	-0.08	-0.25	-0.15	-0.2	-0.05	-0.08	-0.19	-0.04	-0.19	-0.03	0.02	-0.17	-0.04	0.06	-0.16	-0.09	-0.29	-0.19	0.07	-0.01	-0.05
OG0009232	0.11	-0.02	-0.07	-0.12	-0.09	-0.14	-0.04	-0.12	-0.2	-0.24	-0.24	-0.28	-0.29	-0.29	-0.29	-0.29	-0.25	-0.25	-0.2	-0.15	-0.22	-0.11	-0.17	-0.18	-0.25	-0.27	-0.23	-0.19	-0.14	-0.25	-0.24	-0.18	-0.19	-0.14	-0.21	-0.12	-0.2	-0.04	-0.04	-0.21	-0.21	-0.11	-0.14	-0.12	-0.19	-0.22	-0.05	-0.09	-0.16
OG0010405	-0.05	-0.02	0.08	-0.21	0	-0.11	0.13	0.14	-0.23	-0.26	-0.25	-0.23	-0.24	-0.24	-0.24	-0.24	-0.21	-0.2	-0.2	-0.15	-0.07	-0.27	-0.23	-0.24	-0.2	-0.22	-0.18	-0.15	-0.18	-0.25	-0.23	-0.24	-0.1	-0.2	-0.23	-0.12	-0.16	-0.04	-0.04	-0.22	-0.19	0	-0.21	-0.18	-0.22	-0.3	-0.07	0.04	-0.15
OG0010039	-0.03	0.1	0.03	-0.06	0	-0.11	-0.06	-0.05	-0.15	-0.19	-0.18	-0.24	-0.25	-0.25	-0.25	-0.25	-0.22	-0.17	-0.09	-0.11	-0.17	-0.12	-0.11	-0.12	-0.21	-0.23	-0.19	-0.12	-0.1	-0.11	-0.16	-0.12	-0.12	-0.13	-0.16	-0.14	-0.17	-0.1	-0.1	-0.17	-0.13	-0.02	0.01	-0.11	-0.19	-0.18	-0.3	-0.11	-0.13
OG0010712	-0.09	-0.02	0.07	-0.17	-0.07	-0.1	-0.17	-0.03	-0.23	-0.26	-0.25	-0.19	-0.19	-0.19	-0.19	-0.19	-0.21	-0.2	-0.14	-0.15	-0.12	-0.19	-0.23	-0.24	-0.2	-0.22	-0.12	-0.15	-0.09	-0.01	-0.23	-0.19	-0.15	-0.16	-0.23	-0.17	-0.12	-0.22	-0.22	-0.15	-0.25	-0.05	-0.12	-0.18	-0.13	-0.16	-0.38	-0.18	-0.08
OG0007892	-0.07	-0.01	0.01	-0.09	-0.27	-0.17	-0.05	-0.14	-0.35	-0.34	-0.34	-0.37	-0.37	-0.37	-0.37	-0.37	-0.29	-0.32	-0.27	-0.24	-0.23	-0.27	-0.33	-0.34	-0.32	-0.29	-0.29	-0.2	-0.25	-0.3	-0.33	-0.34	-0.26	-0.29	-0.36	-0.23	-0.26	-0.28	-0.31	-0.18	-0.24	-0.19	-0.21	-0.2	-0.08	-0.28	-0.07	-0.29	-0.25
OG0007891	-0.07	-0.01	0.01	-0.09	-0.27	-0.17	-0.05	-0.14	-0.35	-0.34	-0.34	-0.37	-0.37	-0.37	-0.37	-0.37	-0.29	-0.32	-0.27	-0.24	-0.23	-0.27	-0.33	-0.34	-0.32	-0.29	-0.29	-0.2	-0.25	-0.3	-0.33	-0.34	-0.26	-0.29	-0.36	-0.23	-0.26	-0.28	-0.31	-0.18	-0.24	-0.19	-0.21	-0.2	-0.08	-0.28	-0.07	-0.29	-0.25
OG0010378	-0.15	0.01	0.05	-0.14	-0.27	-0.16	-0.1	0.04	-0.24	-0.27	-0.27	-0.2	-0.21	-0.21	-0.21	-0.21	-0.22	-0.21	-0.16	-0.16	-0.17	-0.18	-0.24	-0.25	-0.21	-0.23	-0.13	-0.16	-0.14	-0.16	-0.2	-0.16	-0.12	-0.17	-0.24	-0.24	-0.13	-0.23	-0.23	-0.13	-0.26	-0.06	-0.13	-0.19	-0.02	-0.18	-0.2	-0.11	-0.17
OG0010379	-0.15	0.01	0.05	-0.14	-0.27	-0.16	-0.1	0.04	-0.24	-0.27	-0.27	-0.2	-0.21	-0.21	-0.21	-0.21	-0.22	-0.21	-0.16	-0.16	-0.17	-0.18	-0.24	-0.25	-0.21	-0.23	-0.13	-0.16	-0.14	-0.16	-0.2	-0.16	-0.12	-0.17	-0.24	-0.24	-0.13	-0.23	-0.23	-0.13	-0.26	-0.06	-0.13	-0.19	-0.02	-0.18	-0.2	-0.11	-0.17
OG0008648	-0.14	0.1	0.04	-0.27	0.03	-0.12	0.08	0.14	-0.11	-0.11	-0.1	-0.08	-0.09	-0.09	-0.09	-0.09	-0.05	-0.05	-0.1	0	0.23	-0.16	-0.07	-0.08	-0.07	-0.06	-0.02	-0.01	0	-0.03	-0.08	-0.09	0.12	-0.04	-0.12	-0.05	-0.06	0.05	0.05	-0.15	-0.06	0.11	-0.16	-0.06	-0.1	-0.01	0.04	0.15	0.15
OG0004068	-0.13	-0.25	-0.14	-0.26	-0.11	-0.22	-0.01	-0.19	-0.14	-0.18	-0.17	-0.18	-0.19	-0.18	-0.18	-0.18	-0.2	-0.08	-0.02	0.09	0.17	0	0.05	0.02	-0.04	-0.08	-0.02	0.08	-0.14	-0.2	-0.14	-0.19	-0.06	-0.1	-0.19	-0.02	0.02	-0.11	-0.07	-0.16	0	-0.05	-0.14	-0.14	-0.12	-0.04	0.13	0.13	0.05
OG0005250	-0.07	-0.17	-0.06	-0.19	-0.16	-0.18	0.03	-0.04	-0.22	-0.2	-0.22	-0.2	-0.19	-0.21	-0.21	-0.21	-0.15	-0.14	-0.07	-0.02	0.02	-0.11	-0.16	-0.18	-0.12	-0.14	-0.11	-0.13	-0.13	-0.17	-0.24	-0.26	-0.09	-0.27	-0.18	0	-0.1	-0.11	-0.11	-0.35	-0.17	-0.15	-0.31	-0.32	-0.02	-0.02	0.13	0.05	-0.07
OG0007587	-0.04	0.09	0.15	-0.31	0.02	-0.16	-0.06	0.06	-0.28	-0.33	-0.32	-0.29	-0.28	-0.3	-0.3	-0.3	-0.19	-0.28	-0.23	-0.2	-0.08	-0.32	-0.32	-0.33	-0.18	-0.31	-0.28	-0.23	-0.18	-0.14	-0.2	-0.24	-0.08	-0.16	-0.17	-0.25	-0.21	-0.15	-0.15	-0.33	-0.2	-0.05	-0.26	-0.18	-0.34	-0.11	-0.15	-0.07	-0.18
OG0008493	0.05	0.18	0.08	-0.3	-0.21	-0.31	0.07	0.04	-0.31	-0.32	-0.32	-0.32	-0.33	-0.33	-0.33	-0.33	-0.22	-0.25	-0.26	-0.21	0.04	-0.28	-0.32	-0.33	-0.28	-0.27	-0.26	-0.21	-0.21	-0.31	-0.29	-0.29	-0.18	-0.28	-0.32	-0.05	-0.23	-0.06	-0.1	-0.23	-0.15	-0.08	-0.29	-0.24	-0.25	-0.12	0.07	0.07	-0.02
OG0003118	-0.01	-0.05	0.01	-0.12	-0.08	-0.09	0.05	0.01	-0.15	-0.17	-0.17	-0.09	-0.06	-0.09	-0.09	-0.09	-0.07	-0.14	-0.08	-0.1	0.08	-0.2	-0.15	-0.16	-0.07	-0.08	-0.12	-0.1	-0.12	-0.16	-0.09	-0.16	-0.06	-0.13	-0.15	0.02	-0.11	-0.01	-0.02	-0.14	-0.04	0.01	-0.14	-0.12	-0.14	-0.09	-0.06	0.03	0.02
OG0011172	-0.14	-0.07	0.02	-0.15	-0.09	-0.06	0	0.04	-0.2	-0.23	-0.23	-0.16	-0.14	-0.17	-0.17	-0.17	-0.14	-0.14	-0.12	-0.14	0.01	-0.23	-0.21	-0.21	-0.13	-0.15	-0.17	-0.14	-0.16	-0.22	-0.21	-0.21	-0.01	-0.13	-0.21	-0.03	-0.15	-0.05	-0.05	-0.2	-0.01	0.04	-0.19	-0.16	-0.23	-0.16	0.06	0.03	0
OG0008348	-0.11	0.08	0.01	-0.34	-0.15	-0.19	-0.03	-0.09	-0.27	-0.27	-0.26	-0.19	-0.16	-0.2	-0.2	-0.2	-0.17	-0.24	-0.18	-0.14	0	-0.36	-0.23	-0.24	-0.2	-0.22	-0.22	-0.18	-0.21	-0.24	-0.19	-0.28	-0.1	-0.24	-0.27	-0.06	-0.15	-0.1	-0.05	-0.26	-0.19	0.02	-0.25	-0.21	-0.29	-0.04	-0.07	0.01	0.04
OG0006777	-0.09	-0.07	-0.08	-0.26	-0.18	-0.19	-0.11	-0.16	-0.23	-0.2	-0.19	-0.2	-0.17	-0.2	-0.2	-0.2	-0.09	-0.23	-0.1	-0.2	0.01	-0.23	-0.19	-0.2	-0.12	-0.15	-0.17	-0.2	-0.16	-0.26	-0.2	-0.24	-0.13	-0.2	-0.23	-0.06	-0.18	-0.15	-0.13	-0.18	-0.07	-0.1	-0.24	-0.16	-0.23	-0.07	-0.03	0.01	0.02
OG0010545	-0.07	-0.07	-0.03	-0.14	-0.21	-0.2	-0.16	-0.23	-0.17	-0.2	-0.19	-0.22	-0.22	-0.23	-0.23	-0.23	-0.06	-0.15	-0.16	-0.15	0.03	-0.06	-0.12	-0.13	-0.14	-0.16	-0.13	-0.15	-0.12	-0.19	-0.17	-0.18	-0.13	-0.15	-0.18	-0.09	-0.11	-0.16	-0.16	-0.12	-0.01	-0.18	-0.2	-0.17	-0.15	0.01	0.07	-0.06	-0.07
OG0009847	-0.09	-0.02	-0.02	-0.21	-0.31	-0.21	-0.15	-0.21	-0.25	-0.28	-0.28	-0.25	-0.26	-0.26	-0.26	-0.26	-0.15	-0.18	-0.22	-0.17	0	-0.19	-0.17	-0.18	-0.22	-0.24	-0.2	-0.17	-0.2	-0.23	-0.21	-0.22	-0.22	-0.18	-0.25	-0.15	-0.18	-0.2	-0.2	-0.2	-0.11	-0.2	-0.23	-0.19	-0.25	0.01	-0.04	-0.1	-0.1
OG0010456	-0.05	-0.02	0.04	-0.16	-0.28	-0.17	-0.13	-0.19	-0.23	-0.26	-0.25	-0.23	-0.24	-0.24	-0.24	-0.24	-0.12	-0.16	-0.2	-0.15	0.05	-0.15	-0.14	-0.15	-0.2	-0.22	-0.18	-0.15	-0.18	-0.25	-0.23	-0.24	-0.24	-0.16	-0.23	-0.12	-0.16	-0.17	-0.17	-0.17	-0.09	-0.19	-0.21	-0.18	-0.26	-0.02	-0.02	-0.04	-0.09
OG0010457	-0.05	-0.02	0.04	-0.16	-0.28	-0.17	-0.13	-0.19	-0.23	-0.26	-0.25	-0.23	-0.24	-0.24	-0.24	-0.24	-0.12	-0.16	-0.2	-0.15	0.05	-0.15	-0.14	-0.15	-0.2	-0.22	-0.18	-0.15	-0.18	-0.25	-0.23	-0.24	-0.24	-0.16	-0.23	-0.12	-0.16	-0.17	-0.17	-0.17	-0.09	-0.19	-0.21	-0.18	-0.26	-0.02	-0.02	-0.04	-0.09
OG0005582	0.01	0.11	0.15	-0.2	-0.33	-0.19	-0.18	-0.2	-0.31	-0.34	-0.33	-0.17	-0.14	-0.18	-0.18	-0.18	-0.19	-0.24	-0.23	-0.22	-0.19	-0.31	-0.29	-0.3	-0.24	-0.36	-0.26	-0.25	-0.24	-0.34	-0.27	-0.29	-0.29	-0.28	-0.35	-0.08	-0.21	-0.21	-0.17	-0.27	-0.22	-0.24	-0.25	-0.2	-0.21	0.03	-0.02	-0.18	-0.1
OG0010933	0.04	0.02	0.01	-0.08	-0.21	-0.12	-0.07	-0.19	-0.17	-0.15	-0.15	-0.08	-0.04	-0.06	-0.09	-0.09	0.01	-0.1	-0.02	-0.09	0.03	-0.14	-0.17	-0.18	-0.1	-0.12	-0.13	-0.08	-0.17	-0.19	-0.17	-0.18	-0.22	-0.15	-0.15	0.03	-0.09	-0.02	-0.07	-0.12	-0.06	-0.13	-0.15	-0.1	-0.15	0.06	-0.03	0.04	0.05
OG0010840	-0.12	0.14	0.02	-0.23	-0.12	-0.2	-0.07	-0.23	-0.17	-0.15	-0.15	-0.18	-0.16	-0.18	-0.18	-0.18	-0.11	-0.15	-0.03	-0.04	0.03	-0.18	-0.17	-0.18	-0.14	-0.21	-0.18	-0.15	-0.12	-0.19	-0.17	-0.18	-0.17	-0.15	-0.13	-0.05	-0.11	-0.11	-0.12	-0.21	-0.03	-0.08	-0.11	-0.13	-0.15	0.01	-0.03	0.13	0.13
OG0010834	-0.05	0.15	0.01	-0.28	-0.21	-0.17	-0.07	-0.23	-0.21	-0.25	-0.24	-0.18	-0.16	-0.18	-0.18	-0.18	-0.06	-0.19	-0.14	-0.09	-0.01	-0.25	-0.22	-0.22	-0.14	-0.16	-0.18	-0.15	-0.12	-0.17	-0.22	-0.23	-0.13	-0.19	-0.22	-0.05	-0.11	-0.21	-0.21	-0.14	-0.08	-0.03	-0.2	-0.17	-0.24	0.16	-0.09	0.04	0.1
OG0005330	0.07	-0.11	-0.04	-0.16	-0.17	-0.18	-0.02	0.01	-0.03	0.01	0.03	0.05	0.11	0.09	0.09	0.09	-0.09	-0.15	-0.15	-0.37	-0.06	0.01	-0.11	-0.06	-0.24	-0.13	-0.2	-0.32	-0.25	-0.28	-0.14	-0.14	-0.1	-0.12	-0.18	0.01	-0.06	-0.02	0.02	0.06	-0.08	0.02	-0.07	-0.12	-0.19	-0.09	0.2	0.07	0.05
OG0005639	0.15	-0.08	-0.12	0.01	-0.07	-0.02	-0.04	-0.04	0.01	0.02	0.01	-0.05	-0.04	-0.03	-0.03	-0.03	-0.06	-0.06	-0.14	-0.14	-0.22	0.04	-0.02	-0.01	-0.13	-0.05	-0.06	-0.04	-0.08	-0.16	-0.02	-0.03	-0.06	-0.05	-0.03	-0.03	-0.03	-0.04	-0.02	0.1	-0.03	-0.01	0.06	0.04	0.11	-0.02	0.07	-0.03	0.07
OG0006719	0.08	0.06	-0.07	-0.08	-0.1	-0.04	-0.09	0.01	-0.1	-0.08	-0.07	-0.02	-0.01	-0.02	0	0	-0.11	-0.13	-0.05	-0.2	-0.18	-0.08	-0.06	-0.07	-0.15	-0.19	-0.13	-0.17	-0.08	-0.06	-0.06	0.02	-0.04	0.01	-0.07	-0.08	-0.08	-0.04	-0.04	0.03	-0.13	0.03	0.02	-0.08	-0.02	-0.04	-0.01	-0.1	-0.01
OG0005283	0.04	0.06	0.05	-0.08	-0.09	-0.02	-0.08	0.02	-0.12	-0.11	-0.09	-0.07	-0.07	-0.07	-0.06	-0.06	-0.12	-0.07	-0.06	-0.23	-0.26	-0.16	-0.15	-0.12	-0.22	-0.27	-0.21	-0.24	-0.14	-0.1	-0.11	0.01	-0.06	0.01	-0.05	-0.07	-0.07	-0.05	-0.06	-0.05	-0.12	-0.03	0	-0.08	0.03	-0.03	-0.07	-0.05	0.05
OG0006364	0.04	-0.15	-0.1	-0.14	-0.12	-0.19	-0.12	-0.24	-0.06	-0.09	-0.08	-0.2	-0.21	-0.2	-0.2	-0.2	-0.1	-0.14	-0.16	-0.15	-0.1	-0.04	-0.1	-0.08	-0.15	-0.15	-0.13	-0.09	-0.02	-0.07	-0.11	-0.09	-0.1	-0.03	-0.05	0.01	-0.02	-0.05	-0.02	-0.01	0.02	0.04	-0.04	-0.06	-0.01	0.01	0.07	0.06	0.09
OG0009855	0.07	-0.11	-0.02	-0.03	0	-0.12	-0.08	-0.13	0.06	0.01	0.01	-0.1	-0.11	-0.1	-0.1	-0.1	0.01	-0.03	-0.11	-0.1	-0.03	0.05	-0.05	-0.06	-0.06	-0.04	-0.01	-0.02	0	-0.03	-0.1	0.02	-0.01	0.06	0.03	0.08	0.07	0.01	0	0.06	0.11	0.05	0.01	0.01	-0.04	-0.06	0.13	0.15	0.08
OG0010515	-0.02	-0.16	-0.07	0.02	-0.02	-0.04	-0.02	-0.09	-0.03	-0.06	-0.06	-0.08	-0.09	-0.09	-0.09	-0.09	-0.01	-0.1	-0.12	0.01	-0.01	0.01	-0.03	-0.04	-0.05	0.02	-0.04	0.07	-0.08	-0.1	-0.04	-0.04	-0.03	-0.05	-0.04	0.07	0	-0.02	-0.02	0.06	-0.08	0.06	0.03	-0.03	-0.01	-0.09	-0.03	0.05	-0.1
OG0007289	0.14	0	0.02	0.03	0.09	0.04	0.14	0.04	0.04	-0.01	0	-0.06	-0.04	-0.04	-0.04	-0.04	0.01	0	-0.05	-0.03	0.04	-0.03	-0.05	-0.03	-0.06	-0.01	-0.04	0.01	-0.06	-0.09	-0.02	-0.01	-0.01	0.02	0	0.06	0.04	0.06	0.06	0.15	0.04	0.13	0.01	0.1	-0.08	-0.12	0	0.13	-0.01
OG0007457	0.14	-0.06	-0.07	0	0.02	0.07	0.14	0	0.09	0.07	0.08	0.02	0.04	0.04	0.04	0.04	0.09	0.05	0.03	0.02	0.05	0.04	0.03	0.05	-0.07	-0.01	-0.04	0.04	-0.05	-0.04	0.09	0.1	0.04	0.04	0.05	0.25	0.1	0.12	0.11	0.13	0.05	0.18	0.17	0.1	0.01	0.08	0.07	0.17	0.05
OG0008868	0.01	-0.05	-0.14	-0.01	0.01	-0.02	0.01	-0.1	0	0	0.01	-0.01	-0.02	-0.01	-0.01	-0.01	0.04	-0.01	-0.01	-0.01	-0.05	0.06	0.08	0.07	-0.08	-0.07	-0.03	0.04	0.04	-0.07	0	0.06	0.09	-0.01	-0.05	0.02	0.06	0.05	0.05	0.12	0.07	0.14	0.09	0.05	-0.01	0.14	0.02	0.1	0.07
OG0011250	0.07	0.06	0.07	-0.09	0.01	-0.01	0.07	0.01	-0.01	0.06	0.07	0.03	0.07	0.08	0.08	0.08	-0.04	-0.04	-0.07	-0.03	-0.03	-0.03	0.04	0.03	-0.03	0.05	0.04	0.04	-0.04	-0.13	-0.01	0.03	0.02	-0.08	-0.06	0.05	-0.03	0	0	0.04	0.06	0.09	0.03	0.01	-0.08	0.03	0.06	0.08	0.06
OG0010846	0.04	-0.03	0.01	-0.08	-0.02	-0.09	0	-0.05	-0.08	-0.01	-0.01	-0.04	0	0	0	0	-0.11	-0.1	-0.11	-0.09	-0.1	-0.02	-0.03	-0.04	-0.1	-0.02	-0.02	-0.03	-0.11	-0.19	-0.08	-0.04	-0.08	-0.15	-0.13	0	-0.09	-0.02	-0.02	-0.03	-0.02	0.02	-0.04	-0.07	-0.06	0	0.07	0.09	0.03
OG0010176	0.06	0.01	0.03	-0.06	-0.05	-0.11	0.02	-0.07	-0.09	-0.04	-0.03	-0.06	-0.02	-0.02	-0.02	-0.02	-0.12	-0.12	-0.12	-0.1	-0.11	-0.05	-0.05	-0.06	-0.11	-0.04	-0.04	-0.05	-0.12	-0.21	-0.1	-0.06	-0.1	-0.16	-0.15	0.03	-0.1	0.01	0	-0.04	-0.03	0	-0.06	-0.08	-0.04	0.01	0.08	0.06	0.03
OG0010486	0.06	0.01	0.03	-0.06	-0.05	-0.11	0.02	-0.07	-0.09	-0.04	-0.03	-0.06	-0.02	-0.02	-0.02	-0.02	-0.12	-0.12	-0.12	-0.1	-0.12	-0.04	-0.05	-0.06	-0.11	-0.04	-0.04	-0.05	-0.12	-0.2	-0.1	-0.06	-0.1	-0.16	-0.14	0.03	-0.1	0.01	0	-0.04	-0.02	0	-0.06	-0.08	-0.04	0.01	0.08	0.06	0.03
OG0010487	0.06	0.01	0.03	-0.06	-0.05	-0.11	0.02	-0.07	-0.09	-0.04	-0.03	-0.06	-0.02	-0.02	-0.02	-0.02	-0.12	-0.12	-0.12	-0.1	-0.12	-0.04	-0.05	-0.06	-0.11	-0.04	-0.04	-0.05	-0.12	-0.2	-0.1	-0.06	-0.1	-0.16	-0.14	0.03	-0.1	0.01	0	-0.04	-0.02	0	-0.06	-0.08	-0.04	0.01	0.08	0.06	0.03
OG0010489	0.06	0.01	0.03	-0.06	-0.05	-0.11	0.02	-0.07	-0.09	-0.04	-0.03	-0.06	-0.02	-0.02	-0.02	-0.02	-0.12	-0.12	-0.12	-0.1	-0.12	-0.04	-0.05	-0.06	-0.11	-0.04	-0.04	-0.05	-0.12	-0.2	-0.1	-0.06	-0.1	-0.16	-0.14	0.03	-0.1	0.01	0	-0.04	-0.02	0	-0.06	-0.08	-0.04	0.01	0.08	0.06	0.03
OG0010488	0.06	0.01	0.03	-0.06	-0.05	-0.11	0.02	-0.07	-0.09	-0.04	-0.03	-0.06	-0.02	-0.02	-0.02	-0.02	-0.12	-0.12	-0.12	-0.1	-0.12	-0.04	-0.05	-0.06	-0.11	-0.04	-0.04	-0.05	-0.12	-0.2	-0.1	-0.06	-0.1	-0.16	-0.14	0.03	-0.1	0.01	0	-0.04	-0.02	0	-0.06	-0.08	-0.04	0.01	0.08	0.06	0.03
OG0009869	0.08	0.02	0.03	-0.05	-0.03	-0.08	0.05	-0.05	-0.07	-0.02	-0.01	-0.03	0	0	0	0	-0.09	-0.09	-0.09	-0.07	-0.09	-0.03	-0.03	-0.03	-0.08	-0.02	-0.01	0	-0.09	-0.18	-0.07	-0.04	-0.05	-0.13	-0.12	0.06	-0.07	0.03	0.03	-0.02	0	0.03	-0.03	-0.04	-0.02	0.02	0.09	0.07	0.03
OG0010175	0.08	0.02	0.03	-0.05	-0.03	-0.08	0.05	-0.06	-0.07	-0.02	-0.01	-0.03	0	0.03	0.01	0.01	-0.07	-0.09	-0.09	-0.07	-0.09	-0.01	-0.03	-0.03	-0.08	-0.02	-0.01	0	-0.13	-0.18	-0.07	-0.04	-0.08	-0.13	-0.1	0.06	-0.06	0.03	0.03	-0.02	0	0.03	-0.03	-0.04	-0.02	0.03	0.09	0.07	0.06
OG0004759	-0.11	0.06	0.08	-0.07	0.08	-0.02	0.06	-0.01	0.04	0	0.02	0.06	0.05	0.06	0.05	0.05	-0.06	0	0.04	0.06	-0.01	0.04	0.06	0.06	0.03	0	-0.02	-0.01	-0.06	-0.1	-0.04	0.03	0.05	-0.03	-0.04	0.05	-0.01	-0.04	-0.05	0.06	0	0.12	0.06	0.05	-0.04	-0.06	0.04	-0.07	-0.01
OG0004607	-0.11	0.03	0.02	-0.06	-0.04	-0.15	-0.06	-0.17	-0.16	-0.16	-0.14	-0.15	-0.16	-0.15	-0.17	-0.17	-0.18	-0.15	-0.14	-0.05	-0.09	-0.12	-0.11	-0.13	-0.14	-0.11	-0.14	-0.11	-0.12	-0.18	-0.16	-0.07	-0.11	-0.09	-0.14	-0.08	-0.09	-0.12	-0.13	-0.08	-0.12	-0.03	-0.02	-0.05	-0.14	-0.14	-0.09	-0.09	-0.13
OG0005597	0.19	0.15	-0.01	-0.02	-0.02	0.1	0.14	0.17	-0.08	-0.13	-0.11	-0.09	-0.07	-0.06	-0.06	-0.06	-0.11	-0.09	-0.15	-0.04	-0.16	-0.12	0.02	0	-0.07	-0.09	0.02	0.11	-0.04	-0.2	-0.05	-0.08	-0.02	-0.08	-0.14	0.03	-0.06	0.04	0.06	0.04	-0.02	0.06	-0.02	0.13	-0.12	-0.05	-0.03	-0.24	-0.12
OG0006170	0.09	0.06	-0.04	-0.27	-0.1	-0.09	0.12	-0.01	-0.15	-0.15	-0.14	-0.19	-0.18	-0.16	-0.18	-0.18	-0.17	-0.15	-0.04	-0.11	-0.06	-0.19	-0.13	-0.12	-0.18	-0.14	-0.19	-0.02	-0.11	-0.21	-0.13	-0.2	-0.14	-0.17	-0.11	0.03	-0.06	-0.02	-0.03	-0.07	-0.01	0.02	0.03	-0.06	-0.1	-0.04	0.08	-0.03	-0.01
OG0007504	0.16	0.08	0.05	-0.16	0.03	0.12	0.18	0.1	0.03	-0.02	-0.01	-0.01	0	0.03	0.01	0.01	0.02	0	0.02	0.04	0.06	-0.1	-0.03	-0.01	-0.04	0.04	-0.04	0.08	0.03	-0.05	0.02	0.03	0.03	-0.02	0.03	0.11	0.1	0.11	0.1	0.08	0.1	0.24	0.07	0.09	-0.1	-0.02	0.09	0.04	0.06
OG0007029	0.18	0.07	0	-0.2	-0.01	0.08	0.22	0.07	-0.04	-0.09	-0.08	-0.08	-0.07	-0.04	-0.06	-0.06	-0.04	-0.06	-0.03	0.02	0.04	-0.13	-0.06	-0.05	-0.09	-0.02	-0.09	0.04	0	-0.17	-0.04	-0.09	-0.02	-0.07	-0.04	0.08	0.08	0.07	0.06	0.01	0.03	0.17	-0.02	0.04	-0.12	-0.03	0.09	-0.01	0.06
OG0007338	0.19	0.05	0.01	-0.19	-0.03	0.07	0.22	0.08	-0.04	-0.1	-0.09	-0.08	-0.07	-0.05	-0.06	-0.06	-0.05	-0.04	-0.03	0.01	0.07	-0.13	-0.07	-0.05	-0.07	-0.03	-0.07	0.05	0.03	-0.14	-0.05	-0.09	-0.02	-0.05	-0.04	0.08	0.07	0.07	0.06	0.01	0.05	0.14	-0.03	0.03	-0.12	-0.05	0.11	-0.03	0.08
OG0005908	-0.04	-0.03	-0.02	-0.04	0.04	0.03	0.06	0.05	0.12	0.11	0.1	0.09	0.1	0.1	0.1	0.1	0.01	0.09	0.04	0.02	0.04	-0.01	0.08	0.09	-0.01	0.07	0.05	0.12	0.03	-0.04	-0.03	0.08	0.08	0.05	0.05	0.09	0.16	0.06	0.05	0.18	0.18	0.17	0.13	0.17	-0.01	-0.01	0.04	0.06	0.03
OG0005377	-0.06	-0.07	-0.01	-0.02	0.1	-0.04	-0.02	-0.03	0.15	0.18	0.2	0.08	0.1	0.12	0.12	0.12	-0.02	0.08	0.11	0.05	0.03	0.14	0.05	0.05	0.05	0.12	0.13	0.07	-0.01	0.04	0.03	0.1	0.03	0.11	0.12	0.15	0.1	0.02	0.01	0.14	0.19	0.07	0.18	0.1	0.02	-0.02	0.11	0.11	0.02
OG0009778	-0.05	0.09	-0.04	-0.04	0.01	0.03	-0.06	0.03	0	0.04	0.01	-0.01	0.02	0.03	0.03	0.03	-0.06	0	-0.08	-0.12	-0.15	-0.06	0.04	0.03	-0.05	0.01	-0.03	-0.03	-0.03	-0.11	-0.05	0	-0.1	-0.14	-0.03	0.03	-0.05	-0.03	-0.03	0.08	0.01	0.01	0.15	-0.05	0.04	-0.03	0	0.07	-0.13
OG0006145	-0.11	-0.04	0.09	0.02	0.15	0.07	0.05	0.03	0.11	0.1	0.09	0.07	0.08	0.09	0.09	0.09	0.06	0.1	0.03	0.1	0.01	0.04	0.08	0.09	0.03	0.07	0.13	0.18	0.02	0.01	0.05	0	0.07	0.05	0.08	0.04	0.02	0.08	0.07	0.17	0.09	0.18	0.11	0.17	0.14	-0.08	0.17	0.13	-0.01
OG0008768	-0.02	-0.08	-0.03	0.08	0.08	0.15	0.1	0.1	0.15	0.14	0.12	0.18	0.18	0.19	0.17	0.17	0.18	0.12	0.19	0.09	0.13	0.14	0.04	0.07	0.08	0.16	0.01	0.11	0	0	0.11	0.09	0.08	0.03	0.1	0.16	0.14	0.06	0.09	0.24	0.12	0.11	0.08	0.09	0.05	0.06	0.09	0.08	0.09
OG0006596	0.18	0.06	0	0.08	0.04	0.2	0.06	0.06	0.1	0.05	0.03	0.06	0.04	0.07	0.05	0.05	0.09	0.12	0.11	-0.01	-0.06	0.04	-0.01	0.01	-0.05	0	-0.03	-0.02	-0.01	0.1	0.12	0.08	0.07	0.09	0.18	0.14	0.06	0.09	0.09	0.06	0.12	0.08	0.11	0.11	0.08	0.1	0.06	0.04	0.08
OG0010226	0.05	0.05	0	0	0.06	0.03	0.11	-0.04	0.06	0.07	0.08	0.01	0	0.03	0.01	0.01	0.01	0.06	0.13	0.17	-0.01	0.02	0.06	0.05	0.05	0.07	0.01	0.17	0.05	0.03	0.1	0.07	0.09	0.09	0.07	0.13	0.21	0.07	0.07	0.12	0.09	0.21	0.08	0.11	0.07	0.11	0.04	0.07	0.13
OG0010636	0.04	-0.02	0.06	-0.06	0	0.06	-0.02	-0.02	0.13	0.1	0.1	0.03	0.02	0.03	0.03	0.03	0.01	0.03	0	-0.01	-0.03	0.08	0.13	0.12	-0.02	0.05	-0.01	0.05	0.05	-0.03	0.03	0.15	0.12	0.06	0.12	0.08	0.11	0.1	0.09	0.21	0.12	0.18	0.21	0.15	0.01	0.03	0.08	0.06	-0.03
OG0004180	-0.07	0.05	0.12	-0.08	0.03	0.13	0.01	0.08	0.15	0.09	0.1	0.15	0.11	0.14	0.13	0.13	0.12	0.13	0.07	0.11	-0.08	0.13	0.06	0.06	-0.03	0.03	0.04	0.19	0.01	0.09	0.21	0.19	0.26	0.19	0.14	0.2	0.05	0.24	0.27	0.21	0.16	0.22	0.31	0.26	0.19	0.22	0.13	0.07	0.07
OG0004743	0.02	0.07	0.01	0.07	0.11	0.02	0.12	0.1	0.06	0.12	0.12	0	0	0.01	0	0	0	-0.03	0.1	-0.06	-0.08	-0.02	-0.06	-0.06	-0.09	-0.01	-0.05	-0.02	-0.1	0.01	0.1	0.08	0.06	0.11	0.14	-0.03	-0.05	0.11	0.1	0.13	0.07	0.08	0.18	0.19	-0.01	-0.09	0.06	0.08	0.05
OG0011086	-0.15	-0.08	-0.17	-0.15	-0.04	-0.13	-0.1	-0.14	0.04	0.06	0.07	-0.11	-0.12	-0.12	-0.12	-0.12	-0.09	-0.09	0.01	0.02	-0.08	0.13	0.14	0.13	-0.08	-0.05	-0.07	-0.09	-0.01	-0.06	0.04	0.03	0.14	0.01	0.08	0	0	0	0.07	0.02	0.1	0.09	0.08	-0.01	0.03	-0.06	0.06	-0.02	-0.07
OG0009518	-0.21	-0.21	-0.21	0.03	-0.01	-0.25	-0.08	-0.2	0.08	0.09	0.09	-0.13	-0.14	-0.14	-0.14	-0.14	-0.15	-0.02	-0.08	0.02	0.01	0.08	0.08	0.07	0.03	0.05	0.04	-0.08	-0.02	-0.07	-0.09	0.03	-0.02	0.03	-0.01	-0.07	-0.01	-0.16	-0.1	0.1	0.1	0.01	-0.02	-0.08	-0.12	-0.2	0.05	0.11	-0.02
OG0010036	-0.18	-0.23	-0.16	0.01	-0.05	-0.25	-0.09	-0.21	0.08	0.05	0.06	-0.19	-0.19	-0.19	-0.19	-0.19	-0.12	-0.07	-0.1	0	0.01	0.07	0.04	0.03	-0.02	0	-0.01	-0.06	0.01	-0.03	-0.05	0.07	0.03	0.07	0.03	-0.08	0.02	-0.13	-0.07	0.06	0.09	0.05	0.01	-0.06	-0.08	-0.16	0.03	0.09	-0.03
OG0009272	-0.05	-0.06	-0.12	0.01	0.15	-0.11	0.07	0	0.12	0.13	0.09	-0.05	-0.02	-0.01	-0.01	-0.01	-0.1	-0.02	0.19	0.2	0.14	0.11	0.12	0.11	0.16	0.09	0.14	0.16	0.16	0.13	0.11	0.13	0.07	0.15	0.15	0.08	0.13	0.05	0.05	0.01	0.18	0.14	0.18	0.03	0.04	0.04	0.05	0.15	0.02
OG0009327	-0.05	-0.12	-0.05	0.09	0.05	-0.07	-0.07	-0.11	0.15	0.08	0.09	-0.01	0	-0.01	-0.01	-0.01	-0.01	0.1	0.03	0.07	0.04	0.1	0.16	0.15	0.15	0.09	0.08	0.16	0.11	0.04	-0.01	0.14	0.21	0.19	0.14	0.08	0.13	0.05	0.05	0.1	0.15	0.1	0.19	0.06	0.02	-0.04	0.07	0.02	0.06
OG0010552	-0.05	-0.11	-0.1	0.02	0.04	-0.02	0	-0.02	0.17	0.18	0.19	0.03	0.02	0.03	0.03	0.03	0.06	0.1	0.01	0.14	0.05	0.16	0.17	0.16	0.16	0.14	0.08	0.11	0.1	0.09	0.03	0.11	0.21	0.15	0.16	0.12	0.07	0.01	0	0.19	0.13	0.05	0.1	0.14	0.12	0.03	0.03	0.01	0.03
OG0004934	0.01	-0.16	0	-0.06	-0.04	0.1	0.07	0.03	0.12	0.05	0.07	0.03	0	0.03	0.02	0.02	0.03	0.11	0.06	0.19	0.01	0.1	0.22	0.21	0.12	0.11	0.16	0.36	0.15	0.12	0.18	0.18	0.26	0.15	0.12	0.07	0.2	0.1	0.12	0.13	0.13	0.22	0.22	0.24	0.1	0.12	0	-0.11	0.01
OG0005848	-0.18	0.02	0.04	0.02	0.14	-0.02	-0.09	-0.03	0.09	0.03	0.04	-0.02	-0.04	-0.03	-0.03	-0.03	0.03	0.05	0	0.12	0.05	0.07	0.02	0	0.16	0.03	0.1	0.14	0.11	0.14	0.12	0.18	0.16	0.17	0.16	-0.09	0.07	0.04	0.03	0.09	0.07	0.07	0.07	0.05	0.1	0.04	-0.01	0.1	0.03
OG0008887	-0.05	0.15	0.06	0.12	0.09	0.14	-0.15	0.05	0.09	0.06	0.07	0.08	0.07	0.08	0.08	0.08	0.1	-0.04	0.05	0.04	0.04	0.03	0.09	0.08	0.07	0.1	-0.02	0.03	0.19	0.11	0.18	0.17	0.09	0.16	0.18	-0.06	0	0.1	0.1	0.09	0.05	0.08	0.15	0.03	0.17	0.1	-0.05	0.09	-0.04
OG0003406	0.01	0.07	-0.15	0	-0.02	0.04	0.08	-0.12	0.01	-0.09	-0.09	-0.15	-0.14	-0.13	-0.15	-0.15	0.01	-0.03	0.09	0.14	-0.03	-0.02	0.05	0.05	0.12	-0.07	-0.02	0.06	-0.01	0.08	0.01	0.02	0.03	0.04	0.02	-0.06	-0.01	0.01	0.01	-0.04	0.09	-0.01	-0.08	0.05	0.04	0.05	0.12	0.02	0.04
OG0003431	0.08	0.03	-0.01	0.09	-0.04	0.11	0.06	-0.09	0.06	-0.11	-0.12	-0.05	-0.02	-0.03	-0.05	-0.05	0.06	-0.04	-0.01	0.08	-0.08	-0.01	0.07	0.07	0.05	-0.13	0	0.03	0.09	0.05	0.02	0.07	-0.05	0.05	0.07	0.07	0.08	-0.04	0.01	-0.05	0.05	0.04	0.06	0.09	0.06	0.17	0.16	0.03	0.11
OG0002801	0.13	0.03	-0.09	0.06	0.15	0.13	0.03	0.01	0.03	0.06	0.05	0.01	0.02	0	0.02	0.02	0.07	-0.05	0.06	0.01	0.01	0.04	0.08	0.09	0.15	-0.02	-0.01	0.01	0.09	0.05	0.04	0.04	-0.06	0.02	0.13	0.03	-0.02	0.07	0.07	0.09	0.13	0	0.07	0.04	0.09	0.11	0.18	0.08	0.03
OG0003501	-0.03	0.08	-0.15	0.22	0.14	0	0.01	0.02	0.14	0.05	0.05	-0.04	0.04	0.03	0.01	0.01	0.07	-0.02	0.08	0.1	0.04	0.07	0.11	0.14	0.12	0.06	0.08	0.03	0.08	0.15	0.11	0.13	-0.01	0.08	0.05	0.07	0.04	0.03	0.06	0.02	0.11	0.08	0.06	0.03	-0.04	-0.03	0.11	0.19	0.05
OG0003155	-0.06	0.11	0.13	0.09	0.06	0.05	0.02	0.04	0.09	0.04	0.04	0	0	0.03	0	0	0.08	0.08	0.05	0.06	0.09	-0.04	0.09	0.09	0.01	0.09	0.07	0.04	0	0.1	0.09	0.09	0.11	0.08	-0.04	0.15	0.06	0.15	0.15	-0.13	0.1	0.01	-0.04	0.07	0.12	0.07	0.02	0.15	-0.02
OG0003120	0.01	-0.01	-0.06	0	-0.02	-0.13	-0.09	-0.02	-0.03	0.01	0	-0.12	-0.11	-0.08	-0.09	-0.09	-0.18	-0.09	-0.16	0.04	-0.01	-0.01	0.13	0.08	0.08	0.16	0.13	0.09	0.07	-0.04	-0.02	0.03	-0.04	0	-0.03	0.03	0.03	0.01	0.01	0.02	0.12	0.01	0.02	0	-0.02	-0.08	-0.06	0.01	-0.03
OG0010984	-0.07	-0.02	-0.17	0.02	-0.02	-0.08	0.04	-0.02	-0.03	0.03	0.04	-0.04	0.02	0.03	0	0	0.01	-0.01	0.04	-0.04	-0.01	-0.07	-0.03	-0.04	0	0.07	0.02	0.03	-0.06	0.08	0.01	0.07	-0.13	-0.05	-0.02	0.1	0.02	-0.07	-0.07	0.02	0.08	-0.03	0.08	0.01	-0.06	0.05	-0.09	0	-0.01
OG0000214	-0.06	-0.14	0.02	-0.08	0.12	-0.07	0.04	0.13	-0.03	-0.02	-0.02	-0.01	-0.01	-0.02	-0.02	-0.02	-0.05	-0.08	0.04	-0.09	0.01	0.08	0	-0.01	-0.02	-0.07	-0.14	-0.04	-0.11	-0.05	-0.08	-0.08	-0.05	-0.06	-0.04	0.05	-0.09	0.01	0.06	0.01	-0.03	0.04	0.01	-0.09	-0.07	-0.14	0.14	0.05	-0.05
OG0003235	0.07	-0.11	-0.2	-0.08	-0.11	-0.12	0.01	-0.04	-0.09	-0.05	-0.03	-0.11	-0.07	-0.07	-0.07	-0.07	-0.16	-0.2	-0.1	-0.08	-0.02	0.05	0.03	0.03	-0.03	0.01	-0.04	-0.02	-0.08	-0.15	-0.12	-0.09	-0.18	-0.04	-0.13	0.08	-0.08	0	-0.01	-0.02	0	-0.08	0.01	-0.04	-0.13	-0.14	0.07	-0.14	-0.08
OG0003605	0.04	-0.15	-0.19	-0.06	-0.12	-0.11	-0.04	-0.07	-0.08	-0.04	-0.02	-0.07	-0.03	-0.04	-0.03	-0.03	-0.16	-0.2	-0.08	-0.08	-0.02	0.07	0.06	0.06	0.01	0.02	0	-0.04	-0.06	-0.12	-0.11	-0.08	-0.19	-0.03	-0.11	0	-0.09	-0.06	-0.06	-0.01	0.01	-0.11	0	-0.03	-0.13	-0.13	0.03	-0.14	-0.12
OG0003511	0.08	-0.13	-0.2	-0.05	-0.07	-0.09	-0.04	-0.07	-0.04	-0.01	0.01	-0.11	-0.08	-0.07	-0.07	-0.07	-0.15	-0.17	-0.07	-0.04	-0.02	0.08	0.05	0.05	0.02	0.05	0.03	0	-0.01	-0.08	-0.1	-0.05	-0.18	-0.01	-0.06	0	-0.05	-0.06	-0.07	0.03	0.06	-0.1	0.04	-0.02	-0.12	-0.15	0.04	-0.14	-0.06
OG0007136	-0.09	0.08	-0.21	-0.08	-0.08	-0.2	-0.02	-0.17	-0.01	0	0.01	-0.12	-0.08	-0.07	-0.07	-0.07	-0.15	-0.04	-0.02	-0.2	-0.11	-0.06	-0.05	-0.01	-0.13	-0.15	-0.14	-0.23	-0.26	-0.1	-0.07	-0.01	-0.12	-0.08	-0.14	0.01	-0.06	-0.14	-0.1	0.09	0.05	-0.04	0.02	-0.06	-0.17	0	0.03	-0.06	0.11
OG0007137	-0.08	0.08	-0.21	-0.06	-0.07	-0.19	-0.01	-0.16	0	0.01	0.02	-0.11	-0.07	-0.06	-0.06	-0.06	-0.14	-0.03	-0.01	-0.19	-0.1	-0.05	-0.04	0	-0.12	-0.14	-0.14	-0.23	-0.25	-0.09	-0.06	0.01	-0.14	-0.07	-0.13	0.03	-0.05	-0.13	-0.09	0.06	0.06	-0.06	0.03	-0.05	-0.15	0	0.05	-0.07	0.11
OG0007258	-0.12	0	-0.07	-0.03	0.1	-0.27	0.06	0.03	-0.06	-0.02	-0.01	-0.21	-0.16	-0.17	-0.15	-0.15	-0.24	-0.15	-0.13	-0.11	-0.02	-0.06	0	-0.01	-0.01	-0.05	-0.04	-0.16	-0.17	-0.21	-0.28	-0.14	-0.09	-0.15	-0.14	-0.07	-0.1	-0.14	-0.14	0.06	0.05	-0.02	-0.09	-0.15	-0.28	-0.3	0.01	-0.05	-0.05
OG0007200	-0.08	-0.08	-0.23	0.08	0.15	-0.23	-0.15	-0.08	-0.11	-0.02	-0.01	-0.22	-0.16	-0.17	-0.17	-0.17	-0.22	-0.19	0.02	-0.19	-0.04	0.03	-0.03	-0.05	0.02	-0.04	-0.08	-0.2	-0.11	-0.13	-0.21	-0.19	-0.23	-0.04	-0.15	-0.15	-0.15	-0.18	-0.22	0.03	0.08	-0.22	-0.18	-0.19	-0.26	-0.31	-0.08	-0.03	-0.08
OG0009664	-0.05	-0.01	-0.23	0	0	-0.19	-0.13	-0.18	-0.14	-0.02	-0.01	-0.11	-0.11	-0.11	-0.11	-0.11	-0.2	-0.12	0.02	-0.13	0.02	-0.02	-0.06	-0.07	-0.03	0.03	-0.06	-0.13	-0.08	-0.13	-0.14	-0.19	-0.24	-0.07	-0.11	-0.05	-0.06	-0.13	-0.17	0.02	0.06	-0.17	-0.08	-0.17	-0.23	-0.1	-0.08	0.03	0.04
OG0005973	0.05	-0.03	-0.26	0.03	-0.16	-0.06	-0.11	-0.2	-0.13	-0.15	-0.14	-0.12	-0.13	-0.13	-0.13	-0.13	-0.15	-0.13	-0.09	-0.16	-0.18	-0.09	-0.14	-0.1	-0.16	-0.13	-0.16	-0.16	-0.11	-0.02	-0.04	-0.08	-0.22	-0.04	-0.1	0.01	-0.08	-0.06	-0.07	-0.13	-0.07	-0.07	0.03	-0.09	-0.07	0	-0.1	-0.07	-0.05
OG0003363	0.1	0.08	-0.14	0.09	0.1	-0.02	-0.08	-0.11	0	-0.03	0	-0.09	-0.11	-0.1	-0.1	-0.1	-0.12	-0.13	-0.14	-0.1	-0.04	-0.02	0.06	0.06	-0.02	0	-0.14	-0.1	0.05	-0.17	-0.03	-0.11	-0.21	-0.02	-0.1	0.01	-0.11	-0.05	-0.05	0.03	0.07	-0.1	-0.05	0.01	-0.04	-0.14	0.1	0.04	-0.03
OG0011212	0.1	-0.03	-0.16	-0.04	-0.09	-0.09	-0.1	-0.22	-0.2	-0.13	-0.13	-0.21	-0.21	-0.21	-0.21	-0.21	-0.19	-0.18	-0.02	-0.14	-0.03	-0.08	-0.16	-0.16	-0.18	-0.1	-0.17	-0.14	-0.16	-0.13	-0.01	-0.12	-0.2	-0.08	-0.21	-0.21	-0.15	-0.15	-0.2	-0.1	-0.13	-0.12	-0.04	-0.12	-0.23	-0.21	-0.16	0.03	-0.06
OG0010330	0.1	0.1	-0.02	0.04	0.06	0.07	-0.02	-0.06	0.02	-0.02	-0.01	-0.03	-0.04	-0.04	-0.04	-0.04	0.01	0	0.1	-0.02	-0.05	0.09	-0.07	-0.03	-0.08	-0.1	-0.07	-0.02	0.03	-0.05	0.01	0	-0.04	0.06	0.01	-0.07	0.02	0.03	0.03	0.08	0.01	0.03	-0.01	0.06	-0.02	-0.09	-0.06	0.02	0.01
OG0011374	0.05	-0.08	0.06	-0.04	-0.09	0.03	-0.05	-0.03	-0.06	-0.04	-0.03	-0.06	-0.07	-0.07	-0.07	-0.07	-0.04	-0.09	0.04	-0.03	0.01	-0.03	-0.06	-0.07	-0.08	-0.05	-0.07	-0.04	-0.01	-0.03	0.04	-0.07	-0.11	-0.04	-0.02	-0.1	0	-0.05	-0.05	-0.15	-0.07	-0.12	-0.09	-0.07	0.02	-0.1	-0.05	0.02	-0.07
OG0009709	0.03	0.05	0.02	0.03	0.07	-0.17	-0.03	-0.06	-0.17	-0.16	-0.15	-0.25	-0.26	-0.26	-0.26	-0.26	-0.19	-0.18	-0.13	-0.12	-0.07	-0.13	-0.21	-0.22	-0.18	-0.16	-0.16	-0.17	-0.11	-0.19	-0.21	-0.18	-0.22	-0.06	-0.09	-0.24	-0.14	-0.15	-0.16	-0.08	-0.06	-0.16	-0.15	-0.12	-0.21	-0.29	-0.14	-0.11	-0.16
OG0010086	-0.07	-0.1	0.06	-0.01	0.01	0.01	-0.02	0.01	-0.03	-0.02	-0.01	0.05	0.06	0.05	0.05	0.05	-0.05	0.06	-0.01	-0.07	-0.13	-0.03	-0.07	-0.08	-0.04	-0.02	-0.07	-0.06	-0.1	-0.1	-0.07	-0.08	-0.04	0	-0.03	0	0	-0.06	-0.06	0.06	-0.02	0.03	-0.05	-0.02	-0.15	-0.09	-0.06	-0.07	-0.02
OG0002339	-0.11	-0.18	-0.14	0.03	-0.03	0.02	-0.09	-0.1	-0.09	-0.11	-0.11	-0.1	-0.1	-0.1	-0.1	-0.1	-0.09	-0.09	-0.03	-0.06	-0.1	-0.04	-0.1	-0.1	-0.08	0.01	-0.08	-0.06	-0.08	-0.1	-0.1	-0.1	-0.01	0.02	0	-0.08	-0.07	-0.09	-0.09	-0.09	-0.05	-0.08	-0.09	-0.07	-0.03	-0.04	-0.18	-0.15	0.02
OG0008958	0.18	-0.01	-0.05	-0.03	-0.06	0.01	0	-0.09	-0.05	-0.09	-0.12	-0.09	-0.1	-0.1	-0.1	-0.1	-0.03	-0.01	-0.16	-0.16	-0.05	-0.04	-0.09	-0.06	-0.15	-0.11	-0.07	-0.05	0.02	0.02	-0.09	-0.07	-0.01	-0.02	-0.04	-0.03	0.04	0	0.03	0.01	-0.05	0.02	-0.06	0.01	-0.06	-0.04	-0.07	-0.07	0.01
OG0010034	0.07	0.06	-0.03	0.01	-0.02	0.12	0.09	0.03	0.08	0.04	0.01	0.07	0.06	0.09	0.07	0.07	0.07	0.08	-0.02	-0.03	-0.07	0.04	0.04	0.07	-0.05	0.01	0.04	0.07	0.02	0.11	0.08	0.06	0.19	0.11	0.11	0.09	0.22	0.09	0.09	0.14	0.09	0.23	0.1	0.14	0.11	0.1	-0.04	-0.01	0.11
OG0001716	0.09	0.01	0.07	-0.06	-0.03	-0.01	0.01	-0.02	0.01	-0.01	0	0	0	0.05	0	0	0.16	0.01	0.01	0.05	0.09	0.02	0.01	0	0.02	0.01	0.02	0.08	-0.08	-0.01	0	0	-0.02	0.02	0.05	0.06	0.07	0.01	0.01	0.01	0.04	0.03	0.01	0.07	-0.03	0.07	0.06	0.06	0.01
OG0002340	-0.01	0.01	-0.07	-0.06	-0.03	0.02	0.01	-0.02	0.01	-0.01	0	0	0	0.05	0	0	0.06	0.02	0.07	0.05	-0.01	0.02	0.01	0	0.02	0.01	0.02	0.08	-0.08	-0.01	0.01	0	0.09	0.02	0.05	-0.02	0.07	0.01	0.01	0.01	0.01	0.03	0.01	0.07	0.08	-0.04	0.06	-0.05	0.01
OG0002611	-0.02	0.01	-0.09	0.03	0.01	-0.01	-0.1	-0.08	-0.05	-0.01	-0.01	-0.05	-0.06	-0.06	-0.06	-0.06	-0.09	-0.03	0	-0.05	-0.12	0.01	0.01	0.01	-0.09	-0.1	-0.08	-0.03	-0.07	-0.07	-0.05	0.09	0.03	0.03	-0.05	0.01	-0.06	0.02	0.02	0.07	-0.01	0.05	0.11	0	-0.04	0	-0.04	-0.08	-0.1
OG0006898	0.01	-0.05	-0.06	0.02	0	0.03	-0.03	-0.15	-0.03	0	0.01	-0.04	-0.06	-0.05	-0.05	-0.05	-0.05	-0.04	0.02	0	-0.06	0.06	0.05	0.04	-0.07	-0.02	-0.04	0.02	0.04	-0.04	-0.01	-0.03	0.03	0.02	0.04	0.01	0.01	0.05	0.04	0.09	0.05	0.11	-0.02	0.1	0	0.02	-0.05	-0.09	-0.08
OG0010656	-0.05	-0.03	0	-0.01	0.07	-0.08	-0.13	-0.03	0.01	0.05	0.06	-0.01	-0.02	-0.02	-0.02	-0.02	-0.12	-0.07	-0.04	-0.1	-0.03	0.02	-0.05	-0.06	-0.02	-0.04	0.05	-0.06	0	0.01	-0.05	-0.02	-0.1	0.02	0.03	0	0.07	-0.08	-0.09	0.04	0.11	0.05	0.14	-0.08	0.05	-0.07	-0.02	0.06	0.06
OG0009650	-0.05	-0.09	-0.15	0.04	-0.02	-0.03	0	-0.03	0.12	0.17	0.18	0.07	0.1	0.11	0.11	0.11	-0.02	0.06	0.01	-0.02	0.08	0.16	0.24	0.24	0.16	0.17	0.11	-0.02	0.1	0.03	-0.01	0.02	0.06	0.03	0.07	0.11	0.08	0.01	0.01	0.16	0.21	-0.03	0.03	0.03	0.05	0.01	0.15	-0.05	0.04
OG0011432	-0.05	0.02	-0.14	-0.04	-0.04	0	-0.05	-0.06	0.04	0.16	0.16	0.08	0.07	0.08	0.08	0.08	-0.04	0.11	0.09	-0.08	-0.01	0.01	-0.01	-0.02	-0.03	0	-0.02	-0.14	-0.06	0.01	0.06	0.03	-0.01	-0.04	0.08	0.06	0	0	0	0.09	0.07	-0.01	0.12	-0.07	0.05	0.05	0.06	-0.02	0.06
OG0002719	0.06	0.15	0.1	-0.12	0.05	0.09	-0.06	0.12	0.08	0.07	0.07	0.07	0.07	0.07	0.07	0.07	0.08	-0.06	-0.07	-0.04	-0.07	-0.09	-0.07	-0.07	-0.06	-0.07	-0.05	-0.05	-0.05	-0.07	-0.07	-0.07	0.06	-0.06	-0.07	-0.12	0.1	-0.06	-0.06	-0.06	-0.04	0.09	-0.06	0.08	-0.09	0.05	0.04	-0.11	-0.09
OG0009964	0.1	0.18	0.02	-0.09	-0.12	-0.03	-0.14	-0.09	0.02	0.11	0.12	0.1	0.08	0.09	0.09	0.09	-0.05	-0.13	-0.09	-0.11	-0.09	-0.03	-0.03	-0.03	-0.17	0.11	-0.11	-0.12	-0.06	-0.14	0.01	-0.02	0.09	-0.08	-0.08	-0.11	0.05	-0.01	-0.02	0.02	-0.03	0.12	0.01	-0.11	-0.06	0.04	-0.06	-0.02	-0.03
OG0008650	-0.07	0.06	-0.01	0.06	0.09	0.05	-0.04	0.04	-0.02	0.07	0.06	0.08	0.07	0.08	0.08	0.08	-0.03	-0.04	-0.06	-0.04	-0.03	-0.01	0.02	0.05	0.1	-0.01	-0.07	-0.12	-0.05	-0.02	0.05	0.06	0.1	0.03	0.01	0.03	0.02	0	0	0.06	0.02	0.09	-0.04	-0.08	0.07	0.09	0.01	0.01	-0.01
OG0010738	0.04	0.06	-0.04	0.03	0	0.02	0	0.02	0.04	0.1	0.1	0.12	0.11	0.12	0.12	0.12	0.01	-0.03	0.02	-0.01	-0.03	0.03	0.08	0.08	0.07	0.09	0	-0.05	-0.04	-0.08	-0.05	-0.06	-0.01	-0.02	-0.06	0.1	0.08	0.01	0	0.09	0.1	0.05	-0.03	-0.03	0.01	0.03	0.08	0.01	0.03
OG0008318	0.14	0.08	-0.08	0.04	0.05	-0.04	0.16	0.16	0.01	0.06	0.07	0.05	0.1	0.09	0.11	0.11	-0.07	-0.02	0.01	-0.14	0.04	-0.05	-0.06	0	-0.05	0.02	-0.04	-0.08	-0.08	-0.1	-0.05	-0.08	-0.03	-0.02	-0.07	0.1	0.01	-0.04	-0.05	0.13	0.04	0.05	0	-0.05	-0.14	-0.11	0	0.04	0.06
OG0007395	0.11	-0.03	-0.07	-0.02	-0.07	-0.08	-0.01	-0.1	-0.11	-0.07	-0.06	-0.09	-0.07	-0.07	-0.07	-0.07	-0.14	-0.11	-0.17	-0.11	-0.1	-0.07	-0.02	-0.03	-0.13	-0.07	-0.04	-0.04	-0.1	-0.24	-0.14	-0.14	-0.13	-0.2	-0.21	-0.03	-0.1	-0.09	-0.09	-0.07	-0.1	0	-0.07	-0.11	-0.16	-0.09	0	-0.12	-0.14
OG0008057	0.11	0.08	-0.1	0.15	-0.05	-0.07	-0.08	-0.08	-0.1	-0.15	-0.14	-0.23	-0.24	-0.24	-0.24	-0.24	-0.22	-0.28	-0.12	-0.1	-0.19	-0.1	-0.1	-0.11	-0.18	-0.15	-0.19	-0.17	0.02	-0.12	-0.14	-0.12	-0.18	0	-0.05	-0.28	-0.09	-0.14	-0.15	-0.01	-0.11	-0.06	-0.07	-0.15	-0.28	-0.36	-0.26	-0.34	-0.17
OG0008781	0.1	-0.07	-0.17	-0.09	-0.04	-0.13	-0.05	-0.2	-0.17	-0.21	-0.2	-0.31	-0.32	-0.32	-0.32	-0.32	-0.28	-0.28	-0.17	-0.05	-0.16	-0.04	-0.1	-0.11	-0.2	-0.23	-0.18	-0.14	-0.06	-0.21	-0.21	-0.15	-0.17	-0.13	-0.14	-0.3	-0.11	-0.19	-0.19	-0.14	-0.22	-0.07	-0.11	-0.15	-0.34	-0.35	-0.26	-0.28	-0.19
OG0009149	0.11	-0.11	-0.16	-0.07	-0.07	-0.12	-0.06	-0.17	-0.14	-0.18	-0.17	-0.29	-0.3	-0.3	-0.3	-0.3	-0.26	-0.26	-0.16	-0.07	-0.13	0.01	-0.07	-0.08	-0.18	-0.21	-0.16	-0.12	-0.04	-0.24	-0.18	-0.12	-0.17	-0.11	-0.11	-0.28	-0.13	-0.16	-0.17	-0.12	-0.19	-0.08	-0.08	-0.13	-0.31	-0.36	-0.21	-0.27	-0.18
OG0008734	0.05	0.15	0.06	0.05	0.01	-0.06	-0.09	0.03	-0.27	-0.31	-0.31	-0.28	-0.28	-0.29	-0.29	-0.29	-0.2	-0.24	-0.21	-0.17	-0.21	-0.24	-0.24	-0.25	-0.2	-0.26	-0.21	-0.14	-0.06	-0.08	-0.24	-0.25	-0.27	-0.2	-0.28	-0.24	-0.18	-0.26	-0.23	-0.26	-0.29	-0.21	-0.21	-0.24	-0.25	-0.28	-0.38	-0.31	-0.34
OG0009735	0.12	0.02	-0.05	-0.02	-0.08	-0.03	-0.09	-0.06	-0.26	-0.29	-0.29	-0.26	-0.27	-0.27	-0.27	-0.27	-0.24	-0.23	-0.23	-0.17	-0.23	-0.21	-0.26	-0.27	-0.23	-0.25	-0.21	-0.17	-0.08	-0.16	-0.22	-0.27	-0.28	-0.19	-0.23	-0.28	-0.19	-0.25	-0.25	-0.21	-0.34	-0.17	-0.24	-0.2	-0.31	-0.31	-0.35	-0.38	-0.24
OG0008520	0	0.05	-0.11	0.03	-0.17	-0.1	-0.03	-0.12	-0.31	-0.29	-0.28	-0.32	-0.33	-0.33	-0.33	-0.33	-0.29	-0.28	-0.25	-0.21	-0.27	-0.25	-0.32	-0.33	-0.28	-0.24	-0.26	-0.21	-0.18	-0.34	-0.25	-0.33	-0.29	-0.21	-0.32	-0.34	-0.23	-0.27	-0.27	-0.27	-0.33	-0.26	-0.26	-0.21	-0.12	-0.37	-0.24	-0.2	-0.28
OG0009570	0.01	0.2	-0.11	-0.11	-0.21	-0.12	-0.03	-0.09	-0.26	-0.25	-0.25	-0.26	-0.27	-0.27	-0.27	-0.27	-0.24	-0.19	-0.25	-0.17	-0.27	-0.25	-0.22	-0.23	-0.23	-0.21	-0.21	-0.17	-0.12	-0.28	-0.18	-0.27	-0.16	-0.19	-0.23	-0.19	-0.19	-0.25	-0.25	-0.15	-0.24	-0.17	-0.24	-0.17	-0.08	-0.1	-0.12	-0.34	-0.24
OG0004234	0	0.03	-0.11	-0.07	-0.17	-0.21	-0.14	-0.15	-0.44	-0.44	-0.43	-0.52	-0.53	-0.54	-0.54	-0.54	-0.4	-0.35	-0.34	-0.48	-0.41	-0.34	-0.5	-0.47	-0.52	-0.55	-0.53	-0.43	-0.34	-0.22	-0.28	-0.37	-0.28	-0.23	-0.29	-0.4	-0.32	-0.35	-0.37	-0.34	-0.29	-0.24	-0.27	-0.22	-0.16	-0.21	-0.32	-0.27	-0.25
OG0005431	-0.02	0.11	-0.09	-0.01	-0.04	-0.23	-0.08	-0.05	-0.31	-0.35	-0.34	-0.41	-0.38	-0.38	-0.38	-0.38	-0.46	-0.51	-0.4	-0.37	-0.3	-0.21	-0.2	-0.22	-0.22	-0.28	-0.28	-0.37	-0.21	-0.32	-0.31	-0.32	-0.18	-0.23	-0.3	-0.4	-0.3	-0.27	-0.28	-0.15	-0.18	-0.18	-0.28	-0.26	-0.2	-0.53	-0.21	-0.4	-0.34
OG0007635	0.01	0.08	-0.04	0.05	-0.15	-0.01	-0.07	-0.02	-0.38	-0.43	-0.42	-0.39	-0.39	-0.4	-0.4	-0.4	-0.35	-0.31	-0.32	-0.26	-0.37	-0.31	-0.35	-0.37	-0.28	-0.34	-0.31	-0.23	-0.21	-0.22	-0.27	-0.31	-0.23	-0.22	-0.27	-0.44	-0.27	-0.36	-0.37	-0.27	-0.39	-0.25	-0.31	-0.24	-0.25	-0.25	-0.55	-0.43	-0.33
OG0007125	-0.08	0.05	0	0	-0.2	-0.18	-0.07	-0.07	-0.42	-0.48	-0.48	-0.41	-0.42	-0.42	-0.42	-0.42	-0.39	-0.36	-0.34	-0.29	-0.4	-0.28	-0.38	-0.39	-0.3	-0.42	-0.31	-0.26	-0.23	-0.27	-0.25	-0.31	-0.31	-0.27	-0.33	-0.41	-0.28	-0.38	-0.38	-0.38	-0.44	-0.29	-0.27	-0.26	-0.14	-0.26	-0.4	-0.44	-0.44
OG0007355	-0.02	0.16	0.09	0	-0.14	-0.09	-0.06	-0.01	-0.39	-0.45	-0.44	-0.38	-0.38	-0.39	-0.39	-0.39	-0.36	-0.33	-0.34	-0.27	-0.36	-0.34	-0.34	-0.35	-0.27	-0.39	-0.28	-0.24	-0.2	-0.18	-0.21	-0.27	-0.29	-0.24	-0.29	-0.37	-0.26	-0.35	-0.35	-0.35	-0.39	-0.26	-0.24	-0.23	-0.16	-0.22	-0.46	-0.53	-0.39
OG0004001	-0.16	-0.1	-0.31	-0.02	-0.02	-0.34	-0.23	-0.19	-0.27	-0.15	-0.13	-0.38	-0.36	-0.36	-0.36	-0.36	-0.33	-0.37	-0.14	-0.21	-0.2	-0.06	-0.16	-0.18	-0.12	-0.18	-0.19	-0.26	-0.15	-0.19	-0.26	-0.3	-0.25	-0.25	-0.21	-0.28	-0.33	-0.35	-0.39	-0.18	-0.05	-0.3	-0.22	-0.3	-0.1	-0.34	-0.11	-0.19	-0.28
OG0009038	-0.15	-0.09	-0.06	0.01	-0.14	-0.04	-0.17	-0.02	-0.22	-0.25	-0.25	-0.23	-0.23	-0.23	-0.23	-0.23	-0.2	-0.15	-0.23	-0.17	-0.23	-0.18	-0.18	-0.19	-0.11	-0.21	-0.21	-0.14	-0.08	-0.05	-0.07	-0.04	-0.12	-0.07	-0.07	-0.26	-0.19	-0.21	-0.21	-0.17	-0.29	-0.09	-0.02	-0.17	-0.11	-0.03	-0.26	-0.13	-0.27
OG0009852	-0.03	-0.06	-0.15	-0.12	-0.1	-0.08	-0.15	-0.16	-0.17	-0.2	-0.19	-0.25	-0.26	-0.26	-0.26	-0.26	-0.19	-0.18	-0.13	-0.12	-0.07	-0.11	-0.09	-0.09	-0.14	-0.24	-0.2	-0.13	-0.03	-0.15	-0.09	-0.1	-0.06	-0.02	-0.05	-0.23	-0.18	-0.11	-0.12	-0.18	-0.16	-0.12	-0.09	-0.08	-0.21	-0.08	-0.23	-0.1	-0.16
OG0008025	-0.16	0.06	-0.1	0.1	-0.12	-0.17	-0.18	-0.11	-0.31	-0.33	-0.33	-0.36	-0.36	-0.36	-0.36	-0.36	-0.32	-0.25	-0.3	-0.2	-0.31	-0.24	-0.32	-0.33	-0.18	-0.28	-0.25	-0.2	-0.11	-0.11	-0.23	-0.12	-0.24	-0.19	-0.2	-0.3	-0.22	-0.33	-0.34	-0.24	-0.28	-0.22	-0.14	-0.24	-0.12	-0.18	-0.41	-0.24	-0.36
OG0007919	-0.15	0.2	-0.05	0	-0.08	-0.17	-0.16	0.06	-0.29	-0.28	-0.27	-0.33	-0.34	-0.34	-0.34	-0.34	-0.29	-0.32	-0.22	-0.24	-0.37	-0.33	-0.3	-0.31	-0.22	-0.35	-0.29	-0.24	-0.19	0	-0.21	-0.16	-0.13	-0.2	-0.15	-0.35	-0.23	-0.31	-0.31	-0.21	-0.19	-0.19	-0.18	-0.14	-0.06	-0.13	-0.32	-0.32	-0.37
OG0007921	-0.15	0.2	-0.05	0	-0.08	-0.17	-0.16	0.06	-0.29	-0.28	-0.27	-0.33	-0.34	-0.34	-0.34	-0.34	-0.29	-0.32	-0.22	-0.24	-0.37	-0.33	-0.3	-0.31	-0.22	-0.35	-0.29	-0.24	-0.19	0	-0.21	-0.16	-0.13	-0.2	-0.15	-0.35	-0.23	-0.31	-0.31	-0.21	-0.19	-0.19	-0.18	-0.14	-0.06	-0.13	-0.32	-0.32	-0.37
OG0007920	-0.15	0.2	-0.05	0	-0.08	-0.17	-0.16	0.06	-0.29	-0.28	-0.27	-0.33	-0.34	-0.34	-0.34	-0.34	-0.29	-0.32	-0.22	-0.24	-0.37	-0.33	-0.3	-0.31	-0.22	-0.35	-0.29	-0.24	-0.19	0	-0.21	-0.16	-0.13	-0.2	-0.15	-0.35	-0.23	-0.31	-0.31	-0.21	-0.19	-0.19	-0.18	-0.14	-0.06	-0.13	-0.32	-0.32	-0.37
OG0003033	-0.02	-0.08	-0.08	-0.04	-0.04	-0.01	0.01	0	-0.19	-0.27	-0.26	-0.34	-0.37	-0.33	-0.35	-0.35	-0.25	-0.27	-0.23	-0.13	-0.25	-0.14	-0.16	-0.17	-0.2	-0.22	-0.22	-0.1	-0.08	-0.09	-0.1	-0.11	-0.06	-0.08	-0.07	-0.24	-0.17	-0.08	-0.05	-0.2	-0.26	-0.03	-0.14	-0.07	-0.02	-0.3	-0.04	-0.24	-0.28
OG0004408	0.03	0.03	-0.12	0.03	0.01	-0.04	0.09	-0.01	-0.19	-0.24	-0.23	-0.35	-0.33	-0.32	-0.33	-0.33	-0.23	-0.17	-0.11	-0.07	-0.22	-0.13	-0.26	-0.23	-0.2	-0.33	-0.26	-0.02	-0.14	-0.14	-0.16	-0.19	-0.06	0.02	-0.13	-0.29	-0.16	-0.07	-0.07	-0.02	-0.16	-0.06	-0.12	0.07	-0.12	-0.3	-0.09	-0.15	-0.05
OG0008646	-0.19	0.02	0.03	-0.11	-0.04	-0.11	-0.09	0.11	-0.22	-0.25	-0.25	-0.23	-0.23	-0.23	-0.23	-0.23	-0.2	-0.23	-0.18	-0.17	-0.13	-0.16	-0.22	-0.23	-0.06	-0.21	-0.17	-0.17	-0.08	-0.08	-0.02	-0.11	0.04	-0.07	-0.06	-0.24	-0.19	-0.13	-0.13	-0.17	-0.18	-0.05	-0.2	-0.12	0.06	-0.15	-0.08	-0.17	-0.24
OG0010747	-0.12	0.1	0.01	-0.13	-0.12	-0.2	0.07	0.17	-0.21	-0.2	-0.19	-0.22	-0.22	-0.23	-0.23	-0.23	-0.2	-0.19	-0.12	-0.15	-0.1	-0.21	-0.22	-0.22	-0.19	-0.21	-0.18	-0.1	-0.17	-0.15	-0.17	-0.18	-0.08	-0.19	-0.18	-0.1	-0.16	-0.07	-0.07	-0.16	-0.11	-0.03	-0.11	-0.17	-0.1	-0.13	-0.03	0	-0.13
OG0005580	-0.02	0.05	-0.02	-0.2	-0.15	-0.21	-0.14	-0.09	-0.37	-0.34	-0.33	-0.38	-0.39	-0.39	-0.39	-0.39	-0.35	-0.3	-0.21	-0.21	-0.18	-0.34	-0.34	-0.36	-0.31	-0.27	-0.3	-0.2	-0.24	-0.16	-0.28	-0.26	-0.3	-0.29	-0.31	-0.18	-0.26	-0.21	-0.22	-0.22	-0.08	-0.16	-0.16	-0.17	-0.22	-0.21	-0.24	-0.16	-0.24
OG0005403	0.03	-0.05	-0.14	-0.2	-0.14	-0.11	-0.02	-0.07	-0.29	-0.32	-0.3	-0.35	-0.35	-0.34	-0.35	-0.35	-0.3	-0.3	-0.21	-0.22	-0.14	-0.27	-0.27	-0.27	-0.24	-0.26	-0.3	-0.13	-0.15	-0.2	-0.19	-0.21	-0.21	-0.21	-0.16	-0.2	-0.17	-0.21	-0.19	-0.2	-0.14	-0.1	-0.14	-0.18	-0.1	-0.14	-0.08	-0.1	-0.17
OG0005126	0.01	-0.14	-0.15	-0.13	-0.31	-0.22	-0.16	-0.23	-0.3	-0.27	-0.25	-0.3	-0.26	-0.29	-0.29	-0.29	-0.28	-0.3	-0.32	-0.3	-0.25	-0.29	-0.23	-0.25	-0.23	-0.27	-0.28	-0.21	-0.19	-0.34	-0.27	-0.23	-0.17	-0.22	-0.23	-0.27	-0.18	-0.27	-0.28	-0.17	-0.23	-0.12	-0.15	-0.26	-0.15	-0.1	-0.13	-0.15	-0.04
OG0006501	0.14	-0.01	-0.04	0.28	-0.11	-0.02	-0.07	-0.05	-0.16	-0.26	-0.24	-0.25	-0.26	-0.26	-0.26	-0.26	-0.2	-0.27	-0.31	-0.16	-0.28	-0.1	-0.19	-0.21	-0.15	-0.17	-0.15	-0.12	-0.05	-0.09	-0.15	-0.08	-0.25	-0.09	-0.2	-0.17	-0.12	-0.16	-0.17	-0.1	-0.07	-0.06	-0.03	-0.06	-0.08	-0.19	-0.2	-0.22	-0.24
OG0006714	0.08	0.23	0.04	0.11	-0.03	-0.05	-0.06	0.12	-0.24	-0.29	-0.28	-0.22	-0.2	-0.23	-0.23	-0.23	-0.19	-0.35	-0.36	-0.3	-0.24	-0.26	-0.26	-0.27	-0.07	-0.22	-0.2	-0.3	-0.19	-0.18	-0.13	-0.14	-0.1	-0.08	-0.19	-0.23	-0.26	-0.16	-0.16	-0.14	-0.14	-0.11	-0.2	-0.11	-0.2	-0.18	-0.26	-0.17	-0.2
OG0006090	0.19	0.11	0.09	0.04	-0.12	0.08	0.01	0.02	-0.17	-0.19	-0.18	-0.2	-0.22	-0.21	-0.21	-0.21	-0.14	-0.16	-0.2	-0.34	-0.38	-0.24	-0.31	-0.28	-0.38	-0.29	-0.3	-0.22	-0.23	-0.19	-0.11	-0.19	-0.26	-0.17	-0.16	-0.17	-0.12	-0.14	-0.14	-0.15	-0.21	-0.07	-0.07	-0.05	0.03	-0.18	-0.1	-0.16	-0.14
OG0007199	0.01	0.16	0.15	-0.06	-0.17	-0.03	-0.08	0.07	-0.16	-0.2	-0.19	-0.16	-0.17	-0.16	-0.16	-0.16	-0.14	-0.18	-0.33	-0.27	-0.31	-0.25	-0.12	-0.13	-0.15	-0.19	-0.19	-0.1	-0.11	-0.06	-0.04	-0.01	-0.01	-0.1	-0.12	-0.11	-0.11	-0.09	-0.07	-0.13	-0.22	0	-0.01	-0.03	0.03	0.01	-0.2	-0.15	-0.24
OG0003699	-0.01	-0.11	-0.13	-0.33	-0.25	-0.34	-0.17	-0.26	-0.45	-0.48	-0.46	-0.53	-0.5	-0.5	-0.51	-0.51	-0.53	-0.5	-0.38	-0.47	-0.39	-0.4	-0.42	-0.42	-0.43	-0.46	-0.49	-0.35	-0.37	-0.49	-0.45	-0.46	-0.36	-0.31	-0.45	-0.27	-0.31	-0.34	-0.31	-0.26	-0.28	-0.12	-0.26	-0.22	-0.43	-0.36	-0.28	-0.22	-0.3
OG0004007	-0.06	-0.22	-0.19	-0.17	-0.3	-0.35	-0.12	-0.26	-0.42	-0.44	-0.41	-0.47	-0.44	-0.45	-0.46	-0.46	-0.46	-0.41	-0.41	-0.49	-0.36	-0.32	-0.45	-0.42	-0.49	-0.41	-0.48	-0.42	-0.4	-0.44	-0.41	-0.38	-0.45	-0.31	-0.45	-0.21	-0.25	-0.38	-0.37	-0.26	-0.27	-0.24	-0.26	-0.32	-0.32	-0.41	-0.14	-0.27	-0.24
OG0000588	-0.16	-0.19	-0.34	-0.45	-0.59	-0.58	-0.32	-0.45	-0.75	-0.72	-0.69	-0.75	-0.71	-0.75	-0.74	-0.74	-0.71	-0.69	-0.61	-0.68	-0.54	-0.54	-0.61	-0.63	-0.64	-0.69	-0.72	-0.59	-0.59	-0.61	-0.64	-0.65	-0.57	-0.59	-0.69	-0.4	-0.6	-0.53	-0.49	-0.5	-0.51	-0.4	-0.4	-0.47	-0.41	-0.37	-0.24	-0.33	-0.47
OG0002522	-0.12	-0.07	-0.22	-0.42	-0.31	-0.45	-0.28	-0.34	-0.65	-0.63	-0.63	-0.74	-0.74	-0.74	-0.74	-0.74	-0.62	-0.61	-0.49	-0.51	-0.37	-0.47	-0.49	-0.52	-0.51	-0.55	-0.58	-0.42	-0.38	-0.47	-0.54	-0.62	-0.42	-0.47	-0.5	-0.4	-0.44	-0.45	-0.45	-0.45	-0.32	-0.27	-0.39	-0.42	-0.37	-0.3	-0.26	-0.27	-0.38
OG0004177	-0.15	-0.19	-0.23	-0.3	-0.41	-0.41	-0.38	-0.36	-0.62	-0.65	-0.62	-0.67	-0.67	-0.7	-0.7	-0.7	-0.59	-0.6	-0.62	-0.55	-0.56	-0.41	-0.48	-0.5	-0.53	-0.6	-0.55	-0.44	-0.37	-0.36	-0.51	-0.41	-0.43	-0.4	-0.49	-0.38	-0.46	-0.41	-0.39	-0.43	-0.39	-0.3	-0.22	-0.33	-0.33	-0.3	-0.38	-0.33	-0.48
OG0004204	-0.16	-0.18	-0.22	-0.3	-0.4	-0.41	-0.38	-0.35	-0.62	-0.64	-0.62	-0.67	-0.67	-0.7	-0.7	-0.7	-0.59	-0.6	-0.61	-0.55	-0.57	-0.42	-0.5	-0.52	-0.53	-0.59	-0.55	-0.43	-0.38	-0.37	-0.51	-0.4	-0.44	-0.39	-0.49	-0.38	-0.46	-0.41	-0.4	-0.43	-0.39	-0.29	-0.21	-0.32	-0.34	-0.3	-0.39	-0.31	-0.48
OG0004194	-0.15	-0.19	-0.22	-0.31	-0.4	-0.41	-0.38	-0.35	-0.62	-0.64	-0.62	-0.67	-0.67	-0.7	-0.7	-0.7	-0.59	-0.6	-0.61	-0.55	-0.56	-0.41	-0.49	-0.51	-0.53	-0.59	-0.55	-0.44	-0.37	-0.38	-0.51	-0.4	-0.44	-0.4	-0.49	-0.38	-0.46	-0.4	-0.39	-0.43	-0.39	-0.29	-0.22	-0.32	-0.35	-0.3	-0.38	-0.32	-0.48
OG0001105	-0.17	-0.11	-0.12	-0.29	-0.42	-0.28	-0.11	-0.17	-0.43	-0.52	-0.5	-0.49	-0.47	-0.5	-0.5	-0.5	-0.35	-0.36	-0.34	-0.49	-0.33	-0.34	-0.46	-0.44	-0.49	-0.54	-0.54	-0.4	-0.38	-0.37	-0.35	-0.33	-0.25	-0.34	-0.43	-0.17	-0.28	-0.38	-0.33	-0.32	-0.28	-0.1	-0.28	-0.26	-0.21	-0.14	-0.09	-0.13	-0.2
OG0000100	-0.13	-0.16	-0.21	-0.4	-0.54	-0.46	-0.28	-0.4	-0.56	-0.54	-0.53	-0.54	-0.54	-0.57	-0.57	-0.57	-0.49	-0.46	-0.39	-0.43	-0.38	-0.44	-0.46	-0.48	-0.48	-0.5	-0.5	-0.32	-0.39	-0.45	-0.44	-0.4	-0.31	-0.43	-0.46	-0.18	-0.33	-0.31	-0.29	-0.39	-0.25	-0.15	-0.17	-0.28	-0.25	-0.09	-0.2	-0.17	-0.23
OG0004689	-0.36	-0.19	-0.36	-0.46	-0.49	-0.7	-0.34	-0.43	-0.6	-0.53	-0.51	-0.61	-0.54	-0.58	-0.58	-0.58	-0.6	-0.51	-0.37	-0.43	-0.24	-0.38	-0.44	-0.47	-0.43	-0.46	-0.44	-0.42	-0.48	-0.56	-0.64	-0.62	-0.47	-0.56	-0.65	-0.26	-0.41	-0.53	-0.51	-0.43	-0.33	-0.4	-0.41	-0.56	-0.4	-0.3	-0.12	-0.13	-0.25
OG0006305	-0.11	0.01	-0.08	-0.47	-0.4	-0.41	-0.14	-0.27	-0.5	-0.46	-0.45	-0.47	-0.46	-0.48	-0.48	-0.48	-0.39	-0.41	-0.28	-0.34	-0.2	-0.4	-0.39	-0.41	-0.4	-0.45	-0.41	-0.32	-0.38	-0.38	-0.37	-0.46	-0.34	-0.43	-0.45	-0.15	-0.37	-0.27	-0.26	-0.41	-0.3	-0.21	-0.29	-0.37	-0.27	-0.03	-0.04	-0.06	-0.13
OG0005279	-0.26	-0.08	-0.1	-0.4	-0.5	-0.48	-0.21	-0.3	-0.54	-0.5	-0.49	-0.45	-0.42	-0.47	-0.46	-0.46	-0.41	-0.39	-0.33	-0.37	-0.24	-0.37	-0.41	-0.43	-0.41	-0.53	-0.44	-0.34	-0.43	-0.37	-0.44	-0.5	-0.33	-0.46	-0.44	-0.18	-0.39	-0.38	-0.33	-0.41	-0.27	-0.28	-0.33	-0.4	-0.24	0.04	-0.03	-0.13	-0.17
OG0006173	-0.25	-0.27	-0.19	-0.43	-0.55	-0.46	-0.23	-0.36	-0.52	-0.52	-0.51	-0.49	-0.49	-0.5	-0.5	-0.5	-0.45	-0.35	-0.44	-0.35	-0.24	-0.4	-0.34	-0.35	-0.44	-0.49	-0.43	-0.3	-0.42	-0.39	-0.41	-0.37	-0.24	-0.44	-0.51	-0.21	-0.38	-0.31	-0.26	-0.44	-0.41	-0.2	-0.25	-0.37	-0.22	-0.09	-0.05	-0.19	-0.26
OG0005565	-0.25	-0.22	-0.24	-0.39	-0.43	-0.39	-0.25	-0.32	-0.46	-0.47	-0.46	-0.45	-0.43	-0.46	-0.46	-0.46	-0.35	-0.36	-0.34	-0.35	-0.27	-0.39	-0.39	-0.41	-0.37	-0.4	-0.38	-0.35	-0.34	-0.35	-0.39	-0.35	-0.25	-0.4	-0.47	-0.24	-0.3	-0.36	-0.32	-0.41	-0.33	-0.17	-0.29	-0.32	-0.31	-0.09	-0.15	-0.11	-0.19
OG0005228	-0.24	-0.19	-0.21	-0.4	-0.42	-0.41	-0.25	-0.3	-0.48	-0.5	-0.49	-0.49	-0.47	-0.51	-0.51	-0.51	-0.37	-0.39	-0.37	-0.37	-0.27	-0.42	-0.41	-0.42	-0.4	-0.42	-0.4	-0.37	-0.36	-0.35	-0.43	-0.38	-0.27	-0.43	-0.5	-0.27	-0.32	-0.38	-0.34	-0.43	-0.34	-0.19	-0.33	-0.34	-0.36	-0.14	-0.19	-0.14	-0.23
OG0002631	-0.23	-0.04	-0.16	-0.43	-0.51	-0.5	-0.18	-0.25	-0.65	-0.62	-0.61	-0.58	-0.53	-0.57	-0.57	-0.57	-0.6	-0.51	-0.4	-0.4	-0.27	-0.47	-0.46	-0.5	-0.53	-0.48	-0.5	-0.49	-0.5	-0.66	-0.65	-0.72	-0.53	-0.64	-0.68	-0.29	-0.44	-0.44	-0.41	-0.56	-0.49	-0.41	-0.6	-0.58	-0.43	-0.4	-0.13	-0.26	-0.33
OG0006060	-0.13	-0.23	-0.24	-0.26	-0.58	-0.34	-0.33	-0.49	-0.53	-0.56	-0.55	-0.48	-0.46	-0.49	-0.49	-0.49	-0.42	-0.37	-0.43	-0.36	-0.35	-0.34	-0.4	-0.42	-0.43	-0.48	-0.44	-0.31	-0.35	-0.44	-0.5	-0.42	-0.45	-0.43	-0.5	-0.27	-0.39	-0.44	-0.42	-0.47	-0.45	-0.41	-0.3	-0.38	-0.36	-0.15	-0.2	-0.32	-0.35
OG0004598	-0.15	-0.12	-0.14	-0.32	-0.59	-0.4	-0.28	-0.35	-0.77	-0.84	-0.82	-0.75	-0.74	-0.77	-0.77	-0.77	-0.64	-0.62	-0.58	-0.52	-0.45	-0.62	-0.65	-0.68	-0.58	-0.64	-0.63	-0.48	-0.49	-0.56	-0.6	-0.6	-0.6	-0.57	-0.69	-0.5	-0.56	-0.53	-0.49	-0.65	-0.62	-0.46	-0.54	-0.55	-0.48	-0.32	-0.43	-0.33	-0.46
OG0004540	-0.26	-0.08	-0.21	-0.46	-0.35	-0.48	-0.28	-0.34	-0.71	-0.7	-0.69	-0.73	-0.74	-0.75	-0.75	-0.75	-0.62	-0.56	-0.42	-0.45	-0.33	-0.5	-0.58	-0.6	-0.57	-0.63	-0.58	-0.41	-0.45	-0.42	-0.56	-0.62	-0.41	-0.49	-0.54	-0.49	-0.49	-0.49	-0.49	-0.57	-0.48	-0.39	-0.45	-0.49	-0.37	-0.27	-0.36	-0.31	-0.42
OG0005110	-0.15	-0.06	-0.13	-0.37	-0.29	-0.38	-0.2	-0.26	-0.66	-0.68	-0.66	-0.68	-0.69	-0.7	-0.7	-0.7	-0.57	-0.54	-0.43	-0.43	-0.28	-0.42	-0.53	-0.55	-0.53	-0.59	-0.54	-0.38	-0.39	-0.43	-0.53	-0.61	-0.4	-0.45	-0.52	-0.49	-0.46	-0.46	-0.46	-0.53	-0.47	-0.37	-0.48	-0.46	-0.37	-0.33	-0.37	-0.3	-0.41
OG0003535	-0.13	-0.19	-0.11	-0.38	-0.53	-0.39	-0.15	-0.31	-0.54	-0.57	-0.55	-0.53	-0.5	-0.53	-0.53	-0.53	-0.47	-0.44	-0.37	-0.47	-0.35	-0.38	-0.51	-0.49	-0.6	-0.62	-0.58	-0.47	-0.54	-0.59	-0.45	-0.55	-0.35	-0.47	-0.54	-0.23	-0.41	-0.3	-0.26	-0.41	-0.43	-0.25	-0.41	-0.35	-0.26	-0.27	-0.05	-0.24	-0.28
OG0005850	-0.06	-0.1	-0.15	-0.36	-0.49	-0.37	-0.19	-0.28	-0.59	-0.65	-0.64	-0.54	-0.51	-0.55	-0.55	-0.55	-0.47	-0.49	-0.43	-0.4	-0.3	-0.37	-0.48	-0.5	-0.48	-0.51	-0.48	-0.4	-0.37	-0.58	-0.53	-0.59	-0.43	-0.48	-0.56	-0.29	-0.43	-0.36	-0.33	-0.44	-0.48	-0.32	-0.52	-0.44	-0.42	-0.3	-0.18	-0.28	-0.32
OG0005188	-0.13	-0.13	-0.12	-0.37	-0.58	-0.43	-0.24	-0.36	-0.65	-0.69	-0.67	-0.6	-0.57	-0.61	-0.61	-0.61	-0.52	-0.53	-0.5	-0.44	-0.29	-0.46	-0.52	-0.54	-0.53	-0.56	-0.54	-0.42	-0.44	-0.66	-0.57	-0.67	-0.46	-0.55	-0.65	-0.3	-0.47	-0.42	-0.39	-0.53	-0.47	-0.37	-0.53	-0.46	-0.35	-0.31	-0.16	-0.25	-0.37
OG0005129	-0.1	-0.21	-0.12	-0.34	-0.47	-0.42	-0.25	-0.37	-0.62	-0.68	-0.67	-0.69	-0.68	-0.7	-0.7	-0.7	-0.58	-0.62	-0.5	-0.41	-0.31	-0.37	-0.5	-0.53	-0.54	-0.59	-0.54	-0.44	-0.41	-0.59	-0.62	-0.64	-0.54	-0.49	-0.6	-0.44	-0.47	-0.42	-0.4	-0.48	-0.49	-0.34	-0.53	-0.46	-0.45	-0.52	-0.19	-0.33	-0.37
OG0005600	-0.02	-0.22	-0.15	-0.28	-0.36	-0.24	-0.14	-0.19	-0.58	-0.66	-0.65	-0.6	-0.6	-0.61	-0.61	-0.61	-0.53	-0.52	-0.49	-0.39	-0.35	-0.34	-0.47	-0.49	-0.52	-0.54	-0.47	-0.39	-0.35	-0.53	-0.52	-0.58	-0.49	-0.45	-0.54	-0.43	-0.42	-0.37	-0.33	-0.44	-0.55	-0.31	-0.51	-0.39	-0.38	-0.5	-0.22	-0.37	-0.39
OG0005006	0.04	-0.25	-0.25	-0.17	-0.28	-0.19	-0.22	-0.28	-0.52	-0.51	-0.5	-0.51	-0.51	-0.53	-0.53	-0.53	-0.47	-0.47	-0.41	-0.36	-0.32	-0.25	-0.39	-0.41	-0.44	-0.38	-0.44	-0.33	-0.3	-0.43	-0.44	-0.52	-0.48	-0.39	-0.47	-0.39	-0.38	-0.38	-0.36	-0.33	-0.44	-0.37	-0.42	-0.33	-0.34	-0.5	-0.26	-0.35	-0.41
OG0000784	0.03	0.05	0.06	-0.25	-0.35	-0.26	-0.11	-0.09	-0.52	-0.55	-0.54	-0.5	-0.49	-0.51	-0.51	-0.51	-0.42	-0.44	-0.41	-0.38	-0.2	-0.46	-0.44	-0.46	-0.41	-0.43	-0.47	-0.35	-0.35	-0.41	-0.45	-0.53	-0.4	-0.45	-0.5	-0.31	-0.4	-0.37	-0.36	-0.4	-0.4	-0.29	-0.46	-0.41	-0.51	-0.35	-0.35	-0.37	-0.37
OG0005887	0.12	0.01	-0.01	-0.19	-0.28	-0.21	-0.13	-0.08	-0.46	-0.49	-0.48	-0.43	-0.42	-0.44	-0.44	-0.44	-0.34	-0.47	-0.49	-0.39	-0.33	-0.31	-0.33	-0.34	-0.37	-0.42	-0.38	-0.36	-0.27	-0.45	-0.4	-0.46	-0.36	-0.38	-0.43	-0.21	-0.41	-0.25	-0.22	-0.33	-0.35	-0.25	-0.35	-0.26	-0.35	-0.29	-0.19	-0.47	-0.34
OG0007923	-0.01	-0.18	-0.2	-0.07	-0.31	-0.14	-0.05	-0.21	-0.22	-0.27	-0.26	-0.29	-0.3	-0.3	-0.3	-0.3	-0.26	-0.31	-0.16	-0.2	-0.19	-0.04	-0.1	-0.11	-0.31	-0.28	-0.28	-0.19	-0.18	-0.29	-0.17	-0.18	-0.18	-0.15	-0.23	-0.23	-0.19	-0.18	-0.13	-0.23	-0.16	-0.09	-0.1	-0.16	-0.16	-0.17	-0.01	-0.08	-0.23
OG0007124	-0.24	-0.32	-0.26	-0.24	-0.39	-0.26	-0.14	-0.38	-0.34	-0.37	-0.36	-0.41	-0.41	-0.41	-0.41	-0.41	-0.36	-0.33	-0.26	-0.24	-0.34	-0.07	-0.17	-0.18	-0.35	-0.36	-0.32	-0.23	-0.29	-0.39	-0.29	-0.33	-0.18	-0.27	-0.27	-0.26	-0.29	-0.26	-0.23	-0.28	-0.25	-0.26	-0.25	-0.18	0.02	-0.21	0.1	-0.35	-0.27
OG0000686	-0.25	-0.18	-0.24	-0.05	-0.18	-0.31	-0.31	-0.22	-0.43	-0.49	-0.47	-0.54	-0.56	-0.56	-0.56	-0.56	-0.47	-0.44	-0.4	-0.2	-0.29	-0.17	-0.33	-0.36	-0.32	-0.4	-0.34	-0.26	-0.23	-0.26	-0.35	-0.33	-0.33	-0.22	-0.33	-0.52	-0.43	-0.35	-0.33	-0.3	-0.38	-0.33	-0.34	-0.33	-0.35	-0.38	-0.3	-0.39	-0.37
OG0008213	-0.07	-0.25	-0.16	-0.09	-0.27	-0.17	-0.11	-0.25	-0.33	-0.38	-0.37	-0.34	-0.34	-0.35	-0.35	-0.35	-0.3	-0.3	-0.33	-0.22	-0.32	-0.09	-0.3	-0.31	-0.29	-0.32	-0.27	-0.18	-0.2	-0.36	-0.27	-0.35	-0.34	-0.3	-0.31	-0.23	-0.24	-0.25	-0.18	-0.25	-0.4	-0.27	-0.27	-0.23	-0.09	-0.3	0.01	-0.2	-0.33
OG0007870	0	-0.2	-0.08	-0.14	-0.13	-0.19	0.01	-0.12	-0.35	-0.4	-0.4	-0.37	-0.37	-0.37	-0.37	-0.37	-0.32	-0.32	-0.29	-0.24	-0.2	-0.22	-0.27	-0.28	-0.32	-0.32	-0.29	-0.2	-0.25	-0.34	-0.33	-0.34	-0.26	-0.26	-0.33	-0.18	-0.26	-0.16	-0.13	-0.34	-0.26	-0.16	-0.27	-0.25	-0.2	-0.28	0	-0.17	-0.24
OG0007869	0	-0.2	-0.08	-0.14	-0.13	-0.19	0.01	-0.12	-0.35	-0.4	-0.4	-0.37	-0.37	-0.37	-0.37	-0.37	-0.32	-0.32	-0.29	-0.24	-0.2	-0.22	-0.27	-0.28	-0.32	-0.32	-0.29	-0.2	-0.25	-0.34	-0.33	-0.34	-0.26	-0.26	-0.33	-0.18	-0.26	-0.16	-0.13	-0.34	-0.26	-0.16	-0.27	-0.25	-0.2	-0.28	0	-0.17	-0.24
OG0004874	-0.09	-0.14	-0.13	-0.23	-0.34	-0.32	-0.18	-0.09	-0.59	-0.57	-0.55	-0.53	-0.54	-0.56	-0.54	-0.54	-0.54	-0.44	-0.47	-0.38	-0.38	-0.46	-0.49	-0.51	-0.43	-0.45	-0.43	-0.32	-0.37	-0.4	-0.44	-0.45	-0.36	-0.4	-0.45	-0.41	-0.39	-0.42	-0.43	-0.41	-0.5	-0.3	-0.37	-0.4	-0.26	-0.35	-0.4	-0.47	-0.35
OG0005640	-0.24	-0.29	-0.32	-0.23	-0.5	-0.32	-0.25	-0.31	-0.61	-0.64	-0.62	-0.6	-0.61	-0.63	-0.62	-0.62	-0.56	-0.49	-0.5	-0.42	-0.5	-0.38	-0.49	-0.51	-0.46	-0.56	-0.5	-0.37	-0.38	-0.43	-0.45	-0.43	-0.41	-0.42	-0.46	-0.5	-0.45	-0.53	-0.48	-0.52	-0.63	-0.41	-0.36	-0.4	-0.22	-0.27	-0.3	-0.5	-0.5
OG0004857	-0.1	-0.22	-0.14	-0.26	-0.43	-0.37	-0.23	-0.25	-0.65	-0.71	-0.69	-0.67	-0.68	-0.69	-0.69	-0.69	-0.58	-0.52	-0.54	-0.44	-0.39	-0.42	-0.54	-0.56	-0.52	-0.58	-0.53	-0.42	-0.42	-0.53	-0.53	-0.61	-0.47	-0.47	-0.55	-0.44	-0.47	-0.45	-0.4	-0.55	-0.59	-0.41	-0.55	-0.46	-0.23	-0.46	-0.23	-0.28	-0.47
OG0005001	-0.21	-0.22	-0.28	-0.33	-0.4	-0.42	-0.22	-0.3	-0.62	-0.64	-0.63	-0.68	-0.69	-0.69	-0.69	-0.69	-0.6	-0.58	-0.52	-0.4	-0.36	-0.39	-0.5	-0.52	-0.52	-0.58	-0.54	-0.42	-0.35	-0.55	-0.46	-0.54	-0.37	-0.42	-0.47	-0.41	-0.46	-0.42	-0.37	-0.54	-0.55	-0.29	-0.43	-0.4	-0.25	-0.38	-0.18	-0.36	-0.42
OG0005690	-0.09	-0.05	-0.22	-0.19	-0.48	-0.28	-0.21	-0.38	-0.55	-0.51	-0.5	-0.52	-0.51	-0.53	-0.53	-0.53	-0.43	-0.41	-0.39	-0.37	-0.41	-0.45	-0.44	-0.46	-0.47	-0.45	-0.45	-0.32	-0.34	-0.37	-0.42	-0.42	-0.5	-0.45	-0.43	-0.34	-0.4	-0.43	-0.43	-0.48	-0.48	-0.43	-0.27	-0.39	-0.24	-0.22	-0.26	-0.42	-0.43
OG0005179	-0.2	-0.18	-0.18	-0.12	-0.47	-0.29	-0.24	-0.33	-0.4	-0.39	-0.38	-0.34	-0.32	-0.35	-0.35	-0.35	-0.41	-0.39	-0.35	-0.36	-0.35	-0.36	-0.33	-0.35	-0.3	-0.29	-0.34	-0.31	-0.36	-0.33	-0.31	-0.34	-0.38	-0.36	-0.39	-0.24	-0.3	-0.34	-0.29	-0.3	-0.33	-0.3	-0.26	-0.31	-0.04	-0.22	-0.12	-0.17	-0.27
OG0008495	-0.2	-0.32	-0.21	-0.3	-0.28	-0.3	-0.13	-0.16	-0.31	-0.36	-0.35	-0.32	-0.33	-0.33	-0.33	-0.33	-0.29	-0.28	-0.25	-0.21	-0.14	-0.08	-0.15	-0.16	-0.28	-0.31	-0.26	-0.21	-0.25	-0.29	-0.25	-0.29	-0.05	-0.28	-0.32	-0.12	-0.23	-0.16	-0.09	-0.3	-0.19	-0.12	-0.26	-0.18	-0.1	-0.12	0.15	-0.12	-0.18
OG0006783	-0.11	-0.25	-0.13	-0.3	-0.28	-0.28	-0.09	-0.25	-0.38	-0.4	-0.4	-0.36	-0.37	-0.37	-0.37	-0.37	-0.35	-0.34	-0.3	-0.22	-0.13	-0.16	-0.23	-0.25	-0.34	-0.34	-0.31	-0.26	-0.27	-0.37	-0.36	-0.32	-0.17	-0.28	-0.36	-0.18	-0.24	-0.13	-0.1	-0.26	-0.27	-0.07	-0.28	-0.27	-0.19	-0.18	-0.01	0	-0.14
OG0008350	-0.15	-0.16	-0.04	-0.32	-0.26	-0.32	-0.03	-0.07	-0.32	-0.37	-0.36	-0.33	-0.33	-0.34	-0.34	-0.34	-0.29	-0.29	-0.26	-0.22	-0.09	-0.16	-0.26	-0.27	-0.29	-0.32	-0.26	-0.22	-0.26	-0.3	-0.29	-0.34	-0.13	-0.29	-0.33	-0.1	-0.23	-0.11	-0.08	-0.26	-0.24	-0.02	-0.3	-0.25	-0.14	-0.14	0.04	-0.03	-0.13
OG0005744	-0.22	-0.19	-0.1	-0.34	-0.27	-0.31	-0.03	-0.15	-0.31	-0.38	-0.37	-0.41	-0.42	-0.43	-0.43	-0.43	-0.36	-0.35	-0.24	-0.25	-0.25	-0.14	-0.27	-0.29	-0.39	-0.46	-0.37	-0.3	-0.34	-0.33	-0.28	-0.29	-0.06	-0.23	-0.28	-0.21	-0.25	-0.15	-0.1	-0.25	-0.27	0.01	-0.24	-0.21	-0.08	-0.22	0.09	-0.02	-0.2
OG0006416	-0.36	-0.19	-0.18	-0.34	-0.43	-0.41	-0.17	-0.28	-0.49	-0.54	-0.53	-0.51	-0.51	-0.52	-0.52	-0.52	-0.45	-0.4	-0.39	-0.33	-0.29	-0.33	-0.4	-0.41	-0.44	-0.41	-0.4	-0.25	-0.34	-0.36	-0.4	-0.37	-0.24	-0.42	-0.46	-0.28	-0.36	-0.32	-0.3	-0.41	-0.41	-0.2	-0.22	-0.3	-0.14	-0.23	-0.14	-0.23	-0.33
OG0005656	-0.39	-0.29	-0.27	-0.42	-0.32	-0.49	-0.19	-0.34	-0.46	-0.39	-0.38	-0.52	-0.53	-0.53	-0.53	-0.53	-0.46	-0.43	-0.21	-0.28	-0.26	-0.19	-0.34	-0.36	-0.45	-0.4	-0.41	-0.26	-0.4	-0.39	-0.33	-0.48	-0.23	-0.4	-0.4	-0.22	-0.36	-0.27	-0.24	-0.42	-0.23	-0.16	-0.24	-0.35	-0.1	-0.21	0.04	0.01	-0.23
OG0008903	-0.17	-0.34	-0.3	-0.14	-0.39	-0.24	-0.21	-0.32	-0.29	-0.3	-0.3	-0.3	-0.31	-0.31	-0.31	-0.31	-0.27	-0.16	-0.23	-0.2	-0.24	-0.1	-0.09	-0.09	-0.26	-0.25	-0.24	-0.16	-0.24	-0.19	-0.2	-0.14	-0.22	-0.27	-0.27	-0.1	-0.21	-0.25	-0.2	-0.28	-0.27	-0.2	-0.05	-0.2	-0.09	0.03	-0.11	-0.18	-0.27
OG0008725	-0.21	-0.27	-0.23	-0.06	-0.13	-0.27	-0.21	-0.19	-0.26	-0.2	-0.19	-0.16	-0.15	-0.17	-0.17	-0.17	-0.23	-0.2	-0.14	-0.16	-0.18	0.01	-0.09	-0.1	-0.16	-0.18	-0.21	-0.15	-0.24	-0.26	-0.23	-0.19	-0.29	-0.26	-0.3	-0.11	-0.21	-0.21	-0.13	-0.11	-0.16	-0.2	-0.15	-0.2	-0.12	-0.15	0.05	-0.11	-0.25
OG0008724	-0.21	-0.23	-0.15	-0.18	-0.13	-0.18	-0.2	-0.24	-0.22	-0.16	-0.15	-0.2	-0.17	-0.17	-0.17	-0.17	-0.23	-0.16	-0.2	-0.16	-0.24	-0.01	-0.05	-0.06	-0.19	-0.22	-0.16	-0.15	-0.2	-0.19	-0.2	-0.15	-0.19	-0.26	-0.23	-0.18	-0.17	-0.25	-0.16	-0.18	-0.2	-0.13	-0.12	-0.17	-0.13	-0.08	0.01	-0.11	-0.35
OG0008019	-0.17	-0.36	-0.19	-0.16	-0.27	-0.23	-0.22	-0.31	-0.33	-0.28	-0.27	-0.34	-0.34	-0.35	-0.35	-0.35	-0.3	-0.23	-0.25	-0.22	-0.23	-0.04	-0.17	-0.18	-0.29	-0.26	-0.27	-0.18	-0.23	-0.22	-0.27	-0.28	-0.31	-0.3	-0.28	-0.17	-0.24	-0.25	-0.18	-0.32	-0.26	-0.27	-0.17	-0.23	-0.01	-0.16	0.01	-0.14	-0.33
OG0010546	-0.14	-0.27	-0.16	-0.06	-0.23	-0.23	-0.17	-0.24	-0.23	-0.17	-0.16	-0.23	-0.24	-0.24	-0.24	-0.24	-0.21	-0.16	-0.17	-0.15	-0.24	-0.04	-0.1	-0.1	-0.2	-0.13	-0.18	-0.1	-0.18	-0.18	-0.23	-0.24	-0.15	-0.2	-0.19	-0.06	-0.16	-0.13	-0.13	-0.22	-0.14	-0.19	-0.12	-0.18	0.15	-0.11	0.08	-0.13	-0.21
OG0008549	-0.14	-0.34	-0.18	-0.13	-0.24	-0.19	-0.14	-0.29	-0.19	-0.23	-0.23	-0.27	-0.27	-0.28	-0.28	-0.28	-0.24	-0.23	-0.17	-0.12	-0.18	0.03	-0.12	-0.13	-0.19	-0.15	-0.17	-0.08	-0.13	-0.26	-0.23	-0.17	-0.19	-0.19	-0.2	-0.11	-0.1	-0.14	-0.14	-0.18	-0.12	-0.17	-0.08	-0.17	0.07	-0.18	0.17	0	-0.25
OG0010543	-0.18	-0.31	-0.13	-0.06	-0.19	-0.1	-0.11	-0.21	-0.18	-0.21	-0.21	-0.19	-0.19	-0.19	-0.19	-0.19	-0.21	-0.12	-0.1	-0.1	-0.16	-0.01	-0.05	-0.06	-0.16	-0.18	-0.14	-0.1	-0.13	-0.16	-0.1	-0.15	-0.24	-0.16	-0.19	-0.14	-0.12	-0.17	-0.11	-0.17	-0.16	-0.14	-0.12	-0.08	-0.04	-0.11	-0.02	-0.13	-0.24
OG0008270	-0.38	-0.19	-0.15	-0.18	-0.23	-0.24	-0.21	-0.19	-0.32	-0.37	-0.36	-0.33	-0.33	-0.34	-0.34	-0.34	-0.29	-0.29	-0.21	-0.18	-0.31	-0.13	-0.29	-0.3	-0.22	-0.31	-0.26	-0.22	-0.19	-0.24	-0.2	-0.27	-0.06	-0.22	-0.27	-0.34	-0.19	-0.31	-0.28	-0.23	-0.32	-0.16	-0.26	-0.19	0.12	-0.21	-0.08	-0.14	-0.29
OG0009435	-0.24	-0.12	-0.19	-0.26	-0.32	-0.13	-0.14	-0.12	-0.27	-0.3	-0.3	-0.28	-0.28	-0.28	-0.28	-0.28	-0.24	-0.2	-0.17	-0.18	-0.21	-0.17	-0.12	-0.12	-0.24	-0.26	-0.22	-0.14	-0.17	-0.2	-0.16	-0.24	-0.02	-0.24	-0.27	-0.2	-0.19	-0.26	-0.2	-0.26	-0.18	-0.14	-0.15	-0.17	-0.09	0.04	-0.11	-0.27	-0.2
OG0010287	-0.27	-0.19	-0.25	-0.21	-0.19	-0.14	-0.22	-0.21	-0.23	-0.26	-0.25	-0.23	-0.24	-0.24	-0.24	-0.24	-0.21	-0.16	-0.11	-0.15	-0.2	-0.12	-0.18	-0.19	-0.16	-0.22	-0.18	-0.05	-0.18	-0.14	-0.14	-0.19	0.12	-0.16	-0.19	-0.19	-0.16	-0.22	-0.22	-0.22	-0.21	-0.14	-0.1	-0.14	0.05	0.01	-0.07	-0.28	-0.15
OG0008035	-0.07	-0.21	-0.27	-0.07	-0.34	-0.28	-0.21	-0.2	-0.25	-0.21	-0.2	-0.33	-0.33	-0.33	-0.33	-0.33	-0.29	-0.31	-0.24	-0.17	-0.22	-0.09	-0.13	-0.14	-0.21	-0.15	-0.19	-0.17	-0.18	-0.18	-0.14	-0.21	-0.18	-0.22	-0.26	-0.18	-0.19	-0.24	-0.23	-0.18	-0.13	-0.15	-0.17	-0.2	0.02	-0.1	-0.01	-0.13	-0.18
OG0009625	-0.15	-0.27	-0.12	-0.28	-0.29	-0.23	-0.21	-0.24	-0.26	-0.29	-0.29	-0.26	-0.27	-0.27	-0.27	-0.27	-0.24	-0.23	-0.21	-0.17	-0.2	-0.05	-0.14	-0.15	-0.23	-0.21	-0.21	-0.17	-0.21	-0.28	-0.22	-0.23	-0.16	-0.23	-0.26	-0.16	-0.19	-0.21	-0.17	-0.25	-0.21	-0.21	-0.2	-0.13	-0.15	-0.14	0.06	-0.12	-0.24
OG0010908	-0.21	-0.07	-0.1	-0.28	-0.31	-0.19	-0.21	-0.19	-0.21	-0.25	-0.24	-0.22	-0.22	-0.23	-0.23	-0.23	-0.2	-0.15	-0.18	-0.15	-0.14	-0.09	-0.03	-0.04	-0.19	-0.21	-0.18	-0.1	-0.17	-0.17	-0.17	-0.23	0.01	-0.19	-0.22	-0.14	-0.16	-0.16	-0.12	-0.14	-0.12	-0.13	-0.13	-0.13	-0.12	0.01	-0.03	-0.2	-0.16
OG0006336	-0.35	-0.43	-0.29	-0.24	-0.43	-0.4	-0.33	-0.39	-0.4	-0.38	-0.37	-0.39	-0.39	-0.4	-0.4	-0.4	-0.37	-0.29	-0.21	-0.27	-0.29	-0.15	-0.29	-0.3	-0.36	-0.31	-0.29	-0.21	-0.32	-0.27	-0.27	-0.37	-0.22	-0.28	-0.33	-0.2	-0.26	-0.33	-0.26	-0.34	-0.34	-0.26	-0.19	-0.26	-0.03	-0.12	-0.04	-0.22	-0.27
OG0007553	-0.34	-0.29	-0.22	-0.22	-0.3	-0.39	-0.28	-0.31	-0.36	-0.36	-0.35	-0.4	-0.4	-0.41	-0.41	-0.41	-0.35	-0.29	-0.16	-0.23	-0.25	-0.15	-0.3	-0.32	-0.34	-0.29	-0.32	-0.2	-0.28	-0.26	-0.25	-0.35	-0.16	-0.26	-0.31	-0.14	-0.28	-0.26	-0.23	-0.33	-0.23	-0.17	-0.13	-0.25	-0.07	-0.14	-0.07	-0.14	-0.24
OG0004948	-0.23	-0.3	-0.36	-0.2	-0.51	-0.44	-0.38	-0.51	-0.37	-0.37	-0.35	-0.49	-0.51	-0.51	-0.51	-0.51	-0.43	-0.35	-0.29	-0.26	-0.24	-0.15	-0.19	-0.21	-0.37	-0.3	-0.37	-0.24	-0.27	-0.31	-0.27	-0.29	-0.23	-0.27	-0.34	-0.22	-0.27	-0.34	-0.3	-0.28	-0.22	-0.23	-0.18	-0.33	-0.07	-0.14	0.01	-0.22	-0.24
OG0007396	-0.17	-0.41	-0.28	-0.23	-0.4	-0.29	-0.3	-0.37	-0.4	-0.38	-0.37	-0.41	-0.42	-0.42	-0.42	-0.42	-0.37	-0.34	-0.29	-0.27	-0.29	-0.12	-0.24	-0.25	-0.36	-0.28	-0.33	-0.24	-0.32	-0.3	-0.3	-0.34	-0.22	-0.33	-0.36	-0.25	-0.29	-0.33	-0.29	-0.29	-0.28	-0.24	-0.26	-0.26	-0.11	-0.11	-0.12	-0.21	-0.26
OG0007732	-0.21	-0.44	-0.28	-0.27	-0.44	-0.3	-0.3	-0.37	-0.37	-0.36	-0.36	-0.38	-0.39	-0.39	-0.39	-0.39	-0.34	-0.31	-0.29	-0.25	-0.31	-0.1	-0.2	-0.21	-0.33	-0.3	-0.3	-0.21	-0.3	-0.29	-0.26	-0.33	-0.16	-0.33	-0.35	-0.21	-0.27	-0.33	-0.26	-0.31	-0.3	-0.21	-0.23	-0.24	-0.05	-0.07	-0.02	-0.23	-0.27
OG0008247	-0.06	-0.23	-0.13	-0.17	-0.39	-0.3	-0.18	-0.24	-0.29	-0.33	-0.33	-0.3	-0.3	-0.3	-0.3	-0.3	-0.26	-0.19	-0.3	-0.22	-0.22	-0.16	-0.23	-0.24	-0.29	-0.28	-0.23	-0.18	-0.22	-0.29	-0.2	-0.24	-0.27	-0.26	-0.3	-0.08	-0.2	-0.18	-0.1	-0.24	-0.3	-0.23	-0.2	-0.15	0	-0.11	0.11	-0.1	-0.2
OG0008121	-0.06	-0.23	-0.13	-0.21	-0.39	-0.27	-0.18	-0.21	-0.29	-0.33	-0.33	-0.3	-0.3	-0.3	-0.3	-0.3	-0.26	-0.26	-0.28	-0.22	-0.25	-0.13	-0.23	-0.24	-0.29	-0.28	-0.23	-0.18	-0.22	-0.32	-0.2	-0.27	-0.27	-0.26	-0.3	-0.11	-0.2	-0.14	-0.07	-0.24	-0.33	-0.23	-0.23	-0.15	0.03	-0.18	0.11	-0.07	-0.22
OG0007210	-0.19	-0.23	-0.23	-0.3	-0.39	-0.4	-0.24	-0.34	-0.34	-0.37	-0.36	-0.35	-0.36	-0.36	-0.36	-0.36	-0.28	-0.27	-0.26	-0.24	-0.13	-0.2	-0.29	-0.3	-0.32	-0.33	-0.29	-0.24	-0.29	-0.3	-0.34	-0.3	-0.26	-0.33	-0.35	-0.06	-0.23	-0.24	-0.21	-0.32	-0.26	-0.23	-0.23	-0.25	-0.13	0.03	0.04	-0.08	-0.19
OG0008175	-0.16	-0.23	-0.32	-0.22	-0.32	-0.32	-0.2	-0.3	-0.34	-0.39	-0.38	-0.35	-0.35	-0.36	-0.36	-0.36	-0.28	-0.31	-0.28	-0.19	-0.18	-0.16	-0.28	-0.29	-0.3	-0.27	-0.28	-0.19	-0.24	-0.32	-0.25	-0.35	-0.16	-0.3	-0.35	-0.16	-0.21	-0.29	-0.22	-0.29	-0.23	-0.21	-0.28	-0.24	-0.02	-0.12	0.05	-0.05	-0.12
OG0005769	-0.35	-0.19	-0.19	-0.23	-0.32	-0.39	-0.24	-0.23	-0.45	-0.41	-0.4	-0.44	-0.43	-0.45	-0.45	-0.45	-0.43	-0.38	-0.29	-0.34	-0.33	-0.34	-0.36	-0.38	-0.37	-0.46	-0.42	-0.29	-0.36	-0.2	-0.28	-0.27	-0.2	-0.25	-0.28	-0.37	-0.39	-0.31	-0.29	-0.38	-0.34	-0.2	-0.12	-0.31	-0.12	-0.15	-0.17	-0.1	-0.32
OG0006415	-0.26	-0.18	-0.16	-0.18	-0.22	-0.31	-0.16	-0.14	-0.41	-0.37	-0.36	-0.43	-0.43	-0.44	-0.44	-0.44	-0.35	-0.32	-0.23	-0.31	-0.23	-0.26	-0.31	-0.33	-0.33	-0.43	-0.38	-0.23	-0.32	-0.17	-0.24	-0.28	-0.16	-0.21	-0.22	-0.35	-0.33	-0.26	-0.24	-0.31	-0.29	-0.17	-0.14	-0.32	-0.1	-0.15	-0.09	-0.03	-0.23
OG0007551	-0.21	-0.05	-0.16	-0.31	-0.35	-0.29	-0.17	-0.12	-0.39	-0.36	-0.35	-0.37	-0.37	-0.38	-0.38	-0.38	-0.35	-0.29	-0.15	-0.26	-0.22	-0.28	-0.25	-0.26	-0.34	-0.38	-0.28	-0.2	-0.28	-0.17	-0.19	-0.24	-0.25	-0.29	-0.31	-0.23	-0.25	-0.26	-0.22	-0.32	-0.2	-0.2	-0.03	-0.28	-0.23	-0.05	-0.14	-0.24	-0.26
OG0005812	-0.31	-0.1	-0.15	-0.27	-0.28	-0.27	-0.2	-0.24	-0.43	-0.48	-0.47	-0.5	-0.5	-0.51	-0.51	-0.51	-0.42	-0.39	-0.26	-0.29	-0.3	-0.31	-0.31	-0.33	-0.35	-0.42	-0.39	-0.24	-0.3	-0.18	-0.22	-0.24	-0.22	-0.25	-0.3	-0.36	-0.34	-0.33	-0.3	-0.4	-0.23	-0.24	-0.19	-0.26	-0.26	-0.06	-0.25	-0.34	-0.27
OG0006391	-0.31	-0.21	-0.3	-0.3	-0.39	-0.37	-0.31	-0.25	-0.5	-0.47	-0.46	-0.51	-0.52	-0.52	-0.52	-0.52	-0.46	-0.38	-0.28	-0.34	-0.34	-0.25	-0.33	-0.35	-0.37	-0.49	-0.41	-0.26	-0.32	-0.2	-0.27	-0.33	-0.2	-0.35	-0.32	-0.32	-0.36	-0.33	-0.28	-0.43	-0.33	-0.31	-0.18	-0.35	-0.1	-0.02	-0.13	-0.25	-0.4
OG0006389	-0.3	-0.19	-0.3	-0.28	-0.38	-0.37	-0.3	-0.24	-0.49	-0.46	-0.45	-0.51	-0.51	-0.52	-0.52	-0.52	-0.45	-0.37	-0.29	-0.33	-0.34	-0.25	-0.34	-0.36	-0.36	-0.48	-0.4	-0.25	-0.32	-0.19	-0.26	-0.32	-0.18	-0.34	-0.31	-0.32	-0.36	-0.32	-0.27	-0.43	-0.34	-0.3	-0.18	-0.34	-0.08	-0.03	-0.13	-0.24	-0.39
OG0006390	-0.3	-0.18	-0.3	-0.28	-0.38	-0.37	-0.3	-0.24	-0.49	-0.46	-0.45	-0.51	-0.51	-0.52	-0.52	-0.52	-0.45	-0.37	-0.29	-0.33	-0.33	-0.25	-0.35	-0.37	-0.36	-0.48	-0.4	-0.25	-0.32	-0.19	-0.26	-0.32	-0.19	-0.34	-0.31	-0.32	-0.36	-0.32	-0.26	-0.43	-0.34	-0.3	-0.18	-0.34	-0.09	-0.03	-0.13	-0.23	-0.38
OG0006450	-0.3	-0.19	-0.3	-0.28	-0.38	-0.37	-0.3	-0.24	-0.49	-0.46	-0.45	-0.51	-0.51	-0.52	-0.52	-0.52	-0.45	-0.37	-0.29	-0.33	-0.33	-0.25	-0.35	-0.36	-0.36	-0.48	-0.4	-0.25	-0.32	-0.19	-0.26	-0.32	-0.19	-0.34	-0.31	-0.32	-0.36	-0.32	-0.27	-0.43	-0.34	-0.3	-0.18	-0.34	-0.09	-0.03	-0.14	-0.23	-0.38
OG0005889	-0.37	-0.27	-0.26	-0.32	-0.38	-0.35	-0.31	-0.26	-0.55	-0.56	-0.55	-0.57	-0.57	-0.58	-0.58	-0.58	-0.5	-0.45	-0.35	-0.37	-0.32	-0.34	-0.42	-0.44	-0.42	-0.49	-0.45	-0.3	-0.37	-0.25	-0.31	-0.4	-0.24	-0.38	-0.38	-0.38	-0.4	-0.37	-0.32	-0.45	-0.36	-0.26	-0.25	-0.36	-0.13	-0.1	-0.2	-0.26	-0.33
OG0006081	-0.34	-0.24	-0.25	-0.31	-0.36	-0.34	-0.3	-0.23	-0.53	-0.54	-0.53	-0.55	-0.56	-0.56	-0.56	-0.56	-0.49	-0.44	-0.34	-0.36	-0.32	-0.33	-0.4	-0.42	-0.41	-0.5	-0.44	-0.29	-0.35	-0.22	-0.31	-0.38	-0.24	-0.36	-0.36	-0.37	-0.39	-0.35	-0.3	-0.47	-0.34	-0.27	-0.23	-0.36	-0.14	-0.08	-0.17	-0.28	-0.32
OG0006080	-0.35	-0.26	-0.25	-0.29	-0.34	-0.32	-0.29	-0.22	-0.53	-0.53	-0.52	-0.54	-0.55	-0.56	-0.56	-0.56	-0.48	-0.43	-0.33	-0.36	-0.34	-0.31	-0.39	-0.41	-0.4	-0.49	-0.43	-0.28	-0.35	-0.21	-0.3	-0.37	-0.23	-0.36	-0.36	-0.37	-0.38	-0.36	-0.31	-0.46	-0.33	-0.26	-0.22	-0.35	-0.13	-0.09	-0.19	-0.29	-0.32
OG0006118	-0.35	-0.26	-0.25	-0.3	-0.34	-0.32	-0.29	-0.22	-0.53	-0.53	-0.52	-0.54	-0.55	-0.56	-0.56	-0.56	-0.48	-0.43	-0.33	-0.36	-0.34	-0.32	-0.39	-0.41	-0.4	-0.49	-0.43	-0.28	-0.35	-0.21	-0.3	-0.37	-0.23	-0.36	-0.36	-0.37	-0.38	-0.36	-0.31	-0.46	-0.33	-0.26	-0.22	-0.35	-0.13	-0.09	-0.18	-0.29	-0.33
OG0007332	-0.23	-0.1	-0.12	-0.32	-0.29	-0.32	-0.12	-0.12	-0.4	-0.4	-0.39	-0.41	-0.42	-0.42	-0.42	-0.42	-0.37	-0.34	-0.3	-0.27	-0.29	-0.29	-0.35	-0.36	-0.27	-0.37	-0.33	-0.21	-0.26	-0.26	-0.24	-0.31	-0.08	-0.25	-0.27	-0.21	-0.29	-0.16	-0.17	-0.36	-0.36	-0.18	-0.23	-0.21	0.07	-0.15	-0.02	-0.21	-0.24
OG0005657	-0.26	-0.09	-0.23	-0.15	-0.29	-0.36	-0.15	-0.14	-0.53	-0.58	-0.57	-0.51	-0.52	-0.53	-0.52	-0.52	-0.48	-0.45	-0.37	-0.33	-0.38	-0.4	-0.49	-0.5	-0.4	-0.49	-0.43	-0.33	-0.35	-0.24	-0.35	-0.39	-0.27	-0.36	-0.43	-0.42	-0.36	-0.36	-0.31	-0.42	-0.47	-0.21	-0.32	-0.35	-0.25	-0.23	-0.32	-0.26	-0.38
OG0006857	-0.23	-0.04	-0.08	-0.22	-0.08	-0.28	-0.09	-0.05	-0.26	-0.3	-0.29	-0.36	-0.37	-0.37	-0.37	-0.37	-0.34	-0.36	-0.32	-0.17	-0.15	-0.12	-0.1	-0.12	-0.22	-0.31	-0.24	-0.17	-0.14	-0.12	-0.14	-0.09	0.15	-0.14	-0.17	-0.27	-0.2	-0.17	-0.17	-0.18	-0.11	0.1	-0.12	-0.14	-0.12	-0.12	-0.06	-0.18	-0.21
OG0007772	-0.33	-0.09	-0.15	-0.3	-0.19	-0.24	-0.13	-0.05	-0.35	-0.4	-0.4	-0.37	-0.37	-0.37	-0.37	-0.37	-0.32	-0.29	-0.29	-0.21	-0.15	-0.3	-0.21	-0.22	-0.22	-0.32	-0.29	-0.17	-0.25	-0.18	-0.15	-0.25	0.08	-0.23	-0.27	-0.2	-0.23	-0.25	-0.21	-0.31	-0.23	-0.04	-0.22	-0.25	-0.09	-0.07	-0.14	-0.26	-0.22
OG0007263	-0.29	-0.04	-0.16	-0.19	-0.19	-0.29	-0.12	-0.06	-0.35	-0.36	-0.35	-0.42	-0.43	-0.43	-0.43	-0.43	-0.37	-0.29	-0.33	-0.25	-0.2	-0.26	-0.22	-0.23	-0.28	-0.29	-0.34	-0.21	-0.24	-0.22	-0.23	-0.21	-0.01	-0.2	-0.2	-0.22	-0.3	-0.23	-0.19	-0.33	-0.2	-0.13	-0.2	-0.25	-0.1	-0.14	-0.11	-0.26	-0.3
OG0006651	-0.32	0.08	-0.16	-0.27	-0.27	-0.29	-0.1	-0.09	-0.41	-0.48	-0.47	-0.48	-0.48	-0.49	-0.49	-0.49	-0.42	-0.37	-0.34	-0.26	-0.3	-0.37	-0.31	-0.33	-0.33	-0.43	-0.38	-0.29	-0.32	-0.21	-0.29	-0.23	-0.01	-0.26	-0.3	-0.33	-0.31	-0.29	-0.26	-0.27	-0.24	-0.11	-0.26	-0.25	-0.22	-0.1	-0.32	-0.35	-0.24
OG0006650	-0.32	0.08	-0.16	-0.27	-0.27	-0.29	-0.1	-0.09	-0.41	-0.48	-0.47	-0.48	-0.48	-0.49	-0.49	-0.49	-0.42	-0.37	-0.34	-0.26	-0.3	-0.37	-0.31	-0.33	-0.33	-0.43	-0.38	-0.29	-0.32	-0.21	-0.29	-0.23	-0.01	-0.26	-0.3	-0.33	-0.31	-0.29	-0.26	-0.27	-0.24	-0.11	-0.26	-0.25	-0.22	-0.1	-0.32	-0.35	-0.24
OG0005254	-0.23	-0.09	-0.05	-0.32	-0.3	-0.2	-0.06	-0.07	-0.39	-0.45	-0.45	-0.45	-0.47	-0.47	-0.47	-0.47	-0.4	-0.33	-0.34	-0.19	-0.26	-0.31	-0.27	-0.29	-0.33	-0.4	-0.35	-0.22	-0.27	-0.31	-0.26	-0.22	-0.14	-0.27	-0.31	-0.24	-0.21	-0.25	-0.2	-0.37	-0.44	-0.1	-0.19	-0.28	-0.13	-0.15	-0.18	-0.25	-0.39
OG0007985	-0.13	0.11	-0.01	-0.21	-0.35	-0.17	-0.13	-0.11	-0.35	-0.4	-0.39	-0.36	-0.36	-0.36	-0.36	-0.36	-0.32	-0.28	-0.3	-0.23	-0.31	-0.28	-0.19	-0.21	-0.31	-0.34	-0.28	-0.2	-0.21	-0.24	-0.23	-0.3	-0.18	-0.31	-0.33	-0.19	-0.25	-0.27	-0.23	-0.24	-0.25	-0.19	-0.18	-0.16	-0.12	-0.1	-0.23	-0.4	-0.25
OG0007788	-0.16	0.11	-0.01	-0.22	-0.31	-0.21	-0.12	-0.13	-0.3	-0.35	-0.35	-0.37	-0.38	-0.38	-0.38	-0.38	-0.33	-0.3	-0.26	-0.21	-0.3	-0.22	-0.16	-0.17	-0.32	-0.36	-0.3	-0.22	-0.23	-0.27	-0.22	-0.26	-0.15	-0.27	-0.28	-0.19	-0.26	-0.23	-0.19	-0.22	-0.2	-0.14	-0.14	-0.12	-0.16	-0.14	-0.2	-0.37	-0.23
OG0007787	-0.16	0.11	-0.01	-0.22	-0.31	-0.21	-0.12	-0.13	-0.3	-0.35	-0.35	-0.37	-0.38	-0.38	-0.38	-0.38	-0.33	-0.3	-0.26	-0.21	-0.3	-0.22	-0.16	-0.17	-0.32	-0.36	-0.3	-0.22	-0.23	-0.27	-0.22	-0.26	-0.15	-0.27	-0.28	-0.19	-0.26	-0.23	-0.19	-0.22	-0.2	-0.14	-0.14	-0.12	-0.16	-0.14	-0.2	-0.37	-0.23
OG0007786	-0.16	0.11	-0.01	-0.22	-0.31	-0.21	-0.12	-0.13	-0.3	-0.35	-0.35	-0.37	-0.38	-0.38	-0.38	-0.38	-0.33	-0.3	-0.26	-0.21	-0.3	-0.22	-0.16	-0.17	-0.32	-0.36	-0.3	-0.22	-0.23	-0.27	-0.22	-0.26	-0.15	-0.27	-0.28	-0.19	-0.26	-0.23	-0.19	-0.22	-0.2	-0.14	-0.14	-0.12	-0.16	-0.14	-0.2	-0.37	-0.23
OG0007789	-0.16	0.11	-0.01	-0.22	-0.31	-0.21	-0.12	-0.13	-0.3	-0.35	-0.35	-0.37	-0.38	-0.38	-0.38	-0.38	-0.33	-0.3	-0.26	-0.21	-0.3	-0.22	-0.16	-0.17	-0.32	-0.36	-0.3	-0.22	-0.23	-0.27	-0.22	-0.26	-0.15	-0.27	-0.28	-0.19	-0.26	-0.23	-0.19	-0.22	-0.2	-0.14	-0.14	-0.12	-0.16	-0.14	-0.2	-0.37	-0.23
OG0007377	-0.12	-0.31	-0.25	-0.06	-0.23	-0.24	-0.2	-0.19	-0.31	-0.35	-0.35	-0.32	-0.32	-0.32	-0.32	-0.32	-0.28	-0.28	-0.32	-0.23	-0.27	-0.1	-0.28	-0.29	-0.21	-0.27	-0.25	-0.15	-0.17	-0.15	-0.19	-0.2	-0.1	-0.15	-0.16	-0.21	-0.21	-0.2	-0.17	-0.3	-0.29	-0.24	-0.25	-0.17	0.07	-0.03	-0.09	-0.04	-0.21
OG0009428	-0.16	-0.23	-0.13	0.06	-0.15	-0.18	-0.18	-0.11	-0.27	-0.3	-0.3	-0.28	-0.28	-0.28	-0.28	-0.28	-0.24	-0.2	-0.24	-0.18	-0.24	-0.07	-0.23	-0.24	-0.12	-0.22	-0.22	-0.13	-0.13	-0.05	-0.16	-0.13	-0.06	-0.09	-0.08	-0.27	-0.19	-0.22	-0.18	-0.26	-0.22	-0.22	-0.21	-0.17	0.05	-0.06	-0.15	-0.03	-0.2
OG0009642	-0.15	-0.24	-0.17	0.05	-0.12	-0.17	-0.17	-0.09	-0.26	-0.29	-0.29	-0.26	-0.27	-0.27	-0.27	-0.27	-0.24	-0.23	-0.25	-0.17	-0.23	-0.05	-0.22	-0.23	-0.11	-0.21	-0.21	-0.12	-0.12	-0.03	-0.14	-0.11	-0.04	-0.07	-0.07	-0.28	-0.19	-0.21	-0.17	-0.25	-0.24	-0.21	-0.2	-0.17	0.04	-0.03	-0.17	-0.04	-0.24
OG0005474	-0.1	-0.19	-0.01	-0.23	-0.12	-0.13	-0.31	-0.12	-0.19	-0.18	-0.17	-0.18	-0.18	-0.19	-0.19	-0.19	-0.17	-0.25	-0.34	-0.33	-0.33	-0.12	-0.24	-0.25	-0.15	-0.2	-0.13	-0.16	-0.13	-0.02	-0.09	-0.11	-0.08	-0.12	-0.09	-0.19	-0.16	-0.13	-0.11	-0.22	-0.16	-0.1	-0.08	-0.03	0.06	-0.01	-0.08	-0.03	-0.24
OG0008016	-0.18	-0.12	-0.14	-0.19	-0.16	-0.18	-0.14	-0.12	-0.31	-0.26	-0.25	-0.32	-0.32	-0.32	-0.32	-0.32	-0.28	-0.31	-0.21	-0.23	-0.27	-0.22	-0.31	-0.32	-0.17	-0.3	-0.25	-0.23	-0.17	-0.04	-0.12	-0.14	-0.13	-0.18	-0.1	-0.27	-0.24	-0.19	-0.2	-0.29	-0.19	-0.18	-0.16	-0.14	0.08	0	-0.13	-0.03	-0.28
OG0007229	-0.33	-0.21	-0.14	-0.23	-0.23	-0.15	-0.16	-0.2	-0.3	-0.34	-0.34	-0.34	-0.34	-0.35	-0.35	-0.35	-0.3	-0.3	-0.22	-0.19	-0.26	-0.21	-0.21	-0.22	-0.19	-0.29	-0.27	-0.22	-0.19	-0.12	-0.07	-0.15	-0.05	-0.13	-0.14	-0.38	-0.24	-0.28	-0.24	-0.27	-0.25	-0.14	-0.24	-0.14	-0.02	0	-0.22	-0.23	-0.24
OG0009258	-0.19	-0.12	-0.12	-0.04	-0.13	-0.15	-0.05	-0.09	-0.18	-0.22	-0.21	-0.26	-0.27	-0.27	-0.27	-0.27	-0.2	-0.19	-0.17	-0.13	-0.2	-0.16	-0.22	-0.23	-0.07	-0.21	-0.17	-0.17	-0.12	-0.05	0.01	0	0	-0.03	-0.07	-0.34	-0.15	-0.21	-0.21	-0.21	-0.16	-0.13	-0.16	-0.09	0.09	-0.07	-0.07	-0.13	-0.18
OG0008266	-0.34	-0.14	-0.31	-0.13	-0.12	-0.24	-0.24	-0.22	-0.25	-0.22	-0.21	-0.29	-0.3	-0.3	-0.3	-0.3	-0.23	-0.19	-0.13	-0.19	-0.27	-0.15	-0.18	-0.19	-0.15	-0.21	-0.2	-0.11	-0.15	-0.02	-0.11	-0.16	0.01	-0.08	-0.05	-0.26	-0.17	-0.24	-0.24	-0.24	-0.16	-0.23	-0.12	-0.12	0.1	0.01	-0.08	-0.2	-0.21
OG0010244	-0.28	-0.06	-0.24	-0.19	-0.12	-0.22	-0.18	-0.18	-0.24	-0.23	-0.22	-0.24	-0.25	-0.25	-0.25	-0.25	-0.22	-0.21	-0.05	-0.16	-0.25	-0.11	-0.2	-0.2	-0.17	-0.23	-0.19	-0.06	-0.14	-0.03	-0.07	-0.21	0.01	-0.13	-0.12	-0.23	-0.17	-0.18	-0.19	-0.23	-0.14	-0.19	-0.05	-0.11	0.14	-0.02	-0.01	-0.16	-0.2
OG0010246	-0.28	-0.06	-0.24	-0.19	-0.12	-0.22	-0.18	-0.18	-0.24	-0.23	-0.22	-0.24	-0.25	-0.25	-0.25	-0.25	-0.22	-0.21	-0.05	-0.16	-0.25	-0.11	-0.2	-0.2	-0.17	-0.23	-0.19	-0.06	-0.14	-0.03	-0.07	-0.21	0.01	-0.13	-0.12	-0.23	-0.17	-0.18	-0.19	-0.23	-0.14	-0.19	-0.05	-0.11	0.14	-0.02	-0.01	-0.16	-0.2
OG0010245	-0.28	-0.06	-0.24	-0.19	-0.12	-0.22	-0.18	-0.18	-0.24	-0.23	-0.22	-0.24	-0.25	-0.25	-0.25	-0.25	-0.22	-0.21	-0.05	-0.16	-0.25	-0.11	-0.2	-0.2	-0.17	-0.23	-0.19	-0.06	-0.14	-0.03	-0.07	-0.21	0.01	-0.13	-0.12	-0.23	-0.17	-0.18	-0.19	-0.23	-0.14	-0.19	-0.05	-0.11	0.14	-0.02	-0.01	-0.16	-0.2
OG0007822	-0.34	-0.22	-0.28	-0.03	-0.12	-0.31	-0.2	-0.23	-0.27	-0.23	-0.23	-0.34	-0.33	-0.35	-0.35	-0.35	-0.27	-0.3	-0.17	-0.18	-0.24	-0.05	-0.25	-0.26	-0.11	-0.23	-0.21	-0.19	-0.13	-0.03	-0.13	-0.17	-0.06	-0.11	-0.11	-0.33	-0.17	-0.35	-0.32	-0.2	-0.13	-0.2	-0.16	-0.18	0.04	-0.12	-0.03	-0.02	-0.26
OG0007915	-0.33	-0.22	-0.26	-0.04	-0.13	-0.31	-0.22	-0.25	-0.26	-0.25	-0.24	-0.37	-0.37	-0.37	-0.37	-0.37	-0.29	-0.29	-0.2	-0.17	-0.26	-0.06	-0.24	-0.25	-0.13	-0.26	-0.2	-0.18	-0.12	-0.02	-0.12	-0.16	-0.04	-0.1	-0.09	-0.34	-0.16	-0.34	-0.31	-0.22	-0.14	-0.19	-0.15	-0.17	0.06	-0.1	-0.04	-0.03	-0.29
OG0007821	-0.33	-0.22	-0.26	-0.04	-0.13	-0.31	-0.22	-0.26	-0.26	-0.25	-0.24	-0.37	-0.37	-0.37	-0.37	-0.37	-0.29	-0.29	-0.2	-0.17	-0.26	-0.06	-0.23	-0.24	-0.13	-0.26	-0.2	-0.18	-0.12	-0.01	-0.12	-0.16	-0.04	-0.1	-0.09	-0.34	-0.16	-0.34	-0.31	-0.22	-0.14	-0.19	-0.15	-0.17	0.07	-0.1	-0.04	-0.04	-0.29
OG0006392	-0.33	-0.17	-0.35	-0.1	-0.17	-0.41	-0.28	-0.29	-0.3	-0.22	-0.21	-0.39	-0.4	-0.4	-0.4	-0.4	-0.41	-0.31	-0.15	-0.21	-0.23	-0.13	-0.13	-0.15	-0.17	-0.22	-0.27	-0.21	-0.2	-0.22	-0.19	-0.28	-0.21	-0.16	-0.17	-0.3	-0.24	-0.33	-0.33	-0.21	-0.12	-0.26	-0.17	-0.26	-0.06	-0.2	-0.04	-0.2	-0.29
OG0007299	-0.27	-0.15	-0.3	-0.15	-0.16	-0.29	-0.23	-0.3	-0.35	-0.27	-0.27	-0.39	-0.4	-0.4	-0.4	-0.4	-0.35	-0.29	-0.14	-0.22	-0.37	-0.15	-0.25	-0.26	-0.28	-0.32	-0.31	-0.19	-0.27	-0.15	-0.09	-0.24	-0.09	-0.17	-0.18	-0.36	-0.27	-0.25	-0.26	-0.36	-0.2	-0.22	-0.12	-0.2	0.09	-0.05	-0.08	-0.09	-0.26
OG0006679	-0.31	-0.28	-0.37	-0.06	-0.14	-0.38	-0.28	-0.36	-0.3	-0.21	-0.2	-0.44	-0.45	-0.45	-0.45	-0.45	-0.34	-0.28	-0.19	-0.19	-0.3	-0.12	-0.23	-0.24	-0.22	-0.21	-0.25	-0.17	-0.2	-0.13	-0.11	-0.2	-0.07	-0.12	-0.14	-0.34	-0.2	-0.31	-0.31	-0.3	-0.14	-0.21	-0.1	-0.22	0.12	-0.14	-0.06	-0.06	-0.23
OG0006746	-0.31	-0.28	-0.37	-0.06	-0.15	-0.39	-0.28	-0.36	-0.3	-0.21	-0.2	-0.44	-0.45	-0.45	-0.45	-0.45	-0.34	-0.28	-0.19	-0.19	-0.3	-0.12	-0.23	-0.24	-0.22	-0.21	-0.25	-0.17	-0.2	-0.12	-0.1	-0.2	-0.07	-0.12	-0.14	-0.34	-0.2	-0.31	-0.31	-0.3	-0.14	-0.21	-0.1	-0.22	0.12	-0.13	-0.06	-0.06	-0.23
OG0006744	-0.31	-0.28	-0.37	-0.06	-0.15	-0.39	-0.28	-0.36	-0.3	-0.21	-0.2	-0.44	-0.45	-0.45	-0.45	-0.45	-0.34	-0.28	-0.19	-0.19	-0.3	-0.12	-0.23	-0.24	-0.22	-0.21	-0.25	-0.17	-0.2	-0.12	-0.1	-0.2	-0.07	-0.12	-0.14	-0.34	-0.2	-0.31	-0.31	-0.3	-0.14	-0.21	-0.1	-0.22	0.12	-0.13	-0.06	-0.06	-0.23
OG0006745	-0.31	-0.28	-0.37	-0.06	-0.15	-0.39	-0.28	-0.36	-0.3	-0.21	-0.2	-0.44	-0.45	-0.45	-0.45	-0.45	-0.34	-0.28	-0.19	-0.19	-0.3	-0.12	-0.23	-0.24	-0.22	-0.21	-0.25	-0.17	-0.2	-0.12	-0.1	-0.2	-0.07	-0.12	-0.14	-0.34	-0.2	-0.31	-0.31	-0.3	-0.14	-0.21	-0.1	-0.22	0.12	-0.13	-0.06	-0.06	-0.23
OG0007060	-0.41	-0.33	-0.28	-0.15	-0.18	-0.28	-0.26	-0.32	-0.25	-0.31	-0.32	-0.4	-0.41	-0.41	-0.41	-0.41	-0.33	-0.27	-0.24	-0.15	-0.28	-0.07	-0.11	-0.13	-0.17	-0.29	-0.23	-0.12	-0.13	-0.11	-0.18	-0.03	-0.05	-0.12	-0.14	-0.29	-0.18	-0.32	-0.28	-0.25	-0.2	-0.13	-0.02	-0.12	-0.07	-0.08	-0.16	-0.21	-0.31
OG0006451	-0.38	-0.36	-0.31	-0.11	-0.19	-0.31	-0.28	-0.34	-0.24	-0.3	-0.32	-0.42	-0.42	-0.43	-0.43	-0.43	-0.32	-0.26	-0.26	-0.17	-0.28	-0.07	-0.14	-0.15	-0.16	-0.28	-0.22	-0.14	-0.12	-0.11	-0.19	-0.03	-0.04	-0.11	-0.13	-0.29	-0.17	-0.34	-0.3	-0.24	-0.18	-0.15	-0.04	-0.14	-0.04	-0.08	-0.14	-0.2	-0.28
OG0007147	-0.4	-0.34	-0.29	-0.12	-0.17	-0.29	-0.27	-0.33	-0.24	-0.3	-0.31	-0.41	-0.42	-0.42	-0.42	-0.42	-0.31	-0.25	-0.25	-0.17	-0.27	-0.08	-0.13	-0.15	-0.16	-0.28	-0.22	-0.14	-0.11	-0.1	-0.19	-0.02	-0.04	-0.11	-0.13	-0.29	-0.17	-0.33	-0.29	-0.24	-0.18	-0.15	-0.03	-0.13	-0.06	-0.09	-0.15	-0.21	-0.3
OG0006321	-0.29	-0.2	-0.24	-0.02	-0.34	-0.33	-0.27	-0.25	-0.32	-0.31	-0.3	-0.39	-0.38	-0.4	-0.4	-0.4	-0.31	-0.29	-0.36	-0.26	-0.29	-0.21	-0.25	-0.26	-0.16	-0.23	-0.23	-0.24	-0.22	-0.15	-0.24	-0.12	-0.19	-0.17	-0.21	-0.28	-0.21	-0.38	-0.36	-0.17	-0.24	-0.25	-0.18	-0.25	-0.1	-0.08	-0.24	-0.38	-0.26
OG0006874	-0.26	-0.17	-0.17	0	-0.28	-0.31	-0.23	-0.25	-0.26	-0.32	-0.31	-0.43	-0.43	-0.44	-0.44	-0.44	-0.32	-0.27	-0.3	-0.21	-0.27	-0.15	-0.21	-0.22	-0.18	-0.27	-0.23	-0.22	-0.21	-0.13	-0.21	-0.05	-0.17	-0.1	-0.17	-0.3	-0.18	-0.32	-0.29	-0.14	-0.19	-0.2	-0.13	-0.23	-0.17	-0.13	-0.26	-0.27	-0.25
OG0004070	-0.34	-0.21	-0.2	-0.2	-0.32	-0.38	-0.28	-0.34	-0.32	-0.39	-0.39	-0.43	-0.43	-0.45	-0.45	-0.45	-0.31	-0.38	-0.34	-0.18	-0.21	-0.13	-0.24	-0.25	-0.19	-0.28	-0.25	-0.31	-0.2	-0.21	-0.27	-0.2	-0.09	-0.26	-0.2	-0.29	-0.33	-0.28	-0.26	-0.32	-0.19	-0.19	-0.28	-0.29	-0.03	-0.06	-0.07	-0.14	-0.2
OG0007823	-0.28	-0.21	-0.27	-0.12	-0.16	-0.18	-0.32	-0.21	-0.24	-0.29	-0.28	-0.35	-0.35	-0.36	-0.36	-0.36	-0.28	-0.24	-0.25	-0.16	-0.21	-0.15	-0.15	-0.16	-0.1	-0.2	-0.18	-0.13	-0.07	-0.11	-0.15	-0.16	0.06	-0.07	-0.09	-0.27	-0.14	-0.29	-0.25	-0.15	-0.11	-0.11	-0.17	-0.21	-0.01	0.03	-0.21	-0.25	-0.14
OG0007917	-0.24	-0.25	-0.31	-0.13	-0.21	-0.21	-0.3	-0.25	-0.25	-0.26	-0.25	-0.32	-0.33	-0.33	-0.33	-0.33	-0.25	-0.22	-0.2	-0.17	-0.18	-0.12	-0.12	-0.13	-0.11	-0.17	-0.19	-0.15	-0.15	-0.08	-0.12	-0.16	0.05	-0.08	-0.12	-0.21	-0.16	-0.23	-0.22	-0.16	-0.11	-0.15	-0.21	-0.21	-0.02	0.08	-0.16	-0.26	-0.13
OG0008028	-0.24	-0.23	-0.27	-0.09	-0.21	-0.22	-0.33	-0.22	-0.22	-0.24	-0.23	-0.36	-0.36	-0.36	-0.36	-0.36	-0.26	-0.22	-0.23	-0.17	-0.19	-0.04	-0.13	-0.14	-0.09	-0.21	-0.16	-0.13	-0.05	-0.05	-0.17	-0.15	0.1	-0.09	-0.08	-0.26	-0.12	-0.3	-0.3	-0.15	-0.12	-0.19	-0.23	-0.19	0.1	-0.08	-0.08	-0.34	-0.21
OG0008718	-0.2	-0.14	-0.17	-0.16	-0.26	-0.12	-0.29	-0.15	-0.3	-0.31	-0.31	-0.31	-0.32	-0.32	-0.32	-0.32	-0.28	-0.24	-0.22	-0.21	-0.26	-0.09	-0.17	-0.18	-0.17	-0.3	-0.25	-0.16	-0.14	-0.1	-0.14	-0.22	0.04	-0.17	-0.14	-0.24	-0.22	-0.26	-0.26	-0.22	-0.21	-0.21	-0.25	-0.18	0.08	0	-0.14	-0.39	-0.26
OG0007064	-0.3	-0.39	-0.29	-0.12	-0.26	-0.4	-0.39	-0.33	-0.27	-0.28	-0.27	-0.34	-0.35	-0.35	-0.35	-0.35	-0.26	-0.29	-0.23	-0.26	-0.23	-0.05	-0.22	-0.24	-0.2	-0.18	-0.16	-0.21	-0.15	-0.11	-0.18	-0.22	-0.11	-0.12	-0.18	-0.14	-0.2	-0.28	-0.22	-0.22	-0.16	-0.19	-0.11	-0.17	-0.03	-0.05	-0.05	-0.17	-0.21
OG0005950	-0.33	-0.35	-0.34	-0.11	-0.24	-0.48	-0.33	-0.36	-0.37	-0.38	-0.37	-0.46	-0.45	-0.47	-0.47	-0.47	-0.36	-0.32	-0.32	-0.25	-0.25	-0.14	-0.31	-0.33	-0.2	-0.29	-0.3	-0.22	-0.21	-0.23	-0.27	-0.28	-0.09	-0.18	-0.22	-0.3	-0.23	-0.35	-0.33	-0.31	-0.29	-0.24	-0.26	-0.27	-0.01	-0.11	-0.11	-0.11	-0.21
OG0007297	-0.29	-0.33	-0.33	-0.09	-0.22	-0.45	-0.36	-0.37	-0.3	-0.33	-0.32	-0.39	-0.39	-0.4	-0.4	-0.4	-0.29	-0.26	-0.27	-0.22	-0.2	-0.08	-0.28	-0.29	-0.14	-0.26	-0.23	-0.16	-0.13	-0.17	-0.25	-0.24	-0.06	-0.12	-0.15	-0.27	-0.18	-0.31	-0.29	-0.25	-0.24	-0.25	-0.24	-0.25	0.04	-0.03	-0.05	-0.02	-0.13
OG0007298	-0.29	-0.33	-0.33	-0.09	-0.22	-0.45	-0.36	-0.37	-0.3	-0.33	-0.32	-0.39	-0.39	-0.4	-0.4	-0.4	-0.29	-0.26	-0.27	-0.22	-0.2	-0.08	-0.28	-0.29	-0.14	-0.26	-0.23	-0.16	-0.13	-0.17	-0.25	-0.24	-0.06	-0.12	-0.15	-0.27	-0.18	-0.31	-0.29	-0.25	-0.24	-0.25	-0.24	-0.25	0.04	-0.03	-0.05	-0.02	-0.13
OG0007227	-0.31	-0.37	-0.35	-0.05	-0.23	-0.48	-0.37	-0.38	-0.31	-0.31	-0.3	-0.4	-0.4	-0.41	-0.41	-0.41	-0.3	-0.27	-0.28	-0.22	-0.19	-0.1	-0.29	-0.3	-0.15	-0.22	-0.23	-0.17	-0.13	-0.18	-0.24	-0.25	-0.11	-0.13	-0.16	-0.24	-0.19	-0.32	-0.29	-0.29	-0.24	-0.28	-0.22	-0.25	0.08	-0.07	-0.04	-0.04	-0.16
OG0007145	-0.32	-0.37	-0.34	-0.07	-0.25	-0.48	-0.38	-0.39	-0.32	-0.32	-0.31	-0.41	-0.4	-0.42	-0.42	-0.42	-0.31	-0.28	-0.29	-0.23	-0.2	-0.12	-0.29	-0.31	-0.16	-0.23	-0.24	-0.17	-0.14	-0.19	-0.25	-0.26	-0.09	-0.14	-0.17	-0.25	-0.2	-0.33	-0.3	-0.27	-0.25	-0.26	-0.23	-0.26	0.06	-0.06	-0.06	-0.03	-0.16
OG0007146	-0.32	-0.37	-0.34	-0.07	-0.25	-0.48	-0.38	-0.39	-0.32	-0.32	-0.31	-0.41	-0.4	-0.42	-0.42	-0.42	-0.31	-0.28	-0.29	-0.23	-0.2	-0.12	-0.29	-0.31	-0.16	-0.23	-0.24	-0.17	-0.14	-0.19	-0.25	-0.26	-0.09	-0.14	-0.17	-0.25	-0.2	-0.33	-0.3	-0.27	-0.25	-0.26	-0.23	-0.26	0.06	-0.06	-0.06	-0.03	-0.16
OG0007144	-0.32	-0.37	-0.34	-0.07	-0.25	-0.48	-0.38	-0.39	-0.32	-0.32	-0.31	-0.41	-0.4	-0.42	-0.42	-0.42	-0.31	-0.28	-0.29	-0.23	-0.2	-0.12	-0.29	-0.31	-0.16	-0.23	-0.24	-0.17	-0.14	-0.19	-0.25	-0.26	-0.09	-0.14	-0.17	-0.25	-0.2	-0.33	-0.3	-0.27	-0.25	-0.26	-0.23	-0.26	0.06	-0.06	-0.06	-0.03	-0.16
OG0007536	-0.29	-0.35	-0.33	-0.2	-0.27	-0.32	-0.3	-0.31	-0.32	-0.37	-0.37	-0.39	-0.39	-0.4	-0.4	-0.4	-0.35	-0.34	-0.24	-0.22	-0.24	-0.06	-0.18	-0.19	-0.25	-0.31	-0.31	-0.26	-0.18	-0.26	-0.15	-0.25	-0.12	-0.16	-0.19	-0.26	-0.27	-0.25	-0.18	-0.32	-0.23	-0.25	-0.29	-0.19	0.04	-0.04	-0.01	-0.18	-0.24
OG0004242	-0.46	-0.38	-0.38	-0.26	-0.36	-0.41	-0.37	-0.44	-0.44	-0.48	-0.47	-0.55	-0.55	-0.56	-0.56	-0.56	-0.49	-0.42	-0.35	-0.26	-0.39	-0.14	-0.27	-0.29	-0.36	-0.43	-0.39	-0.27	-0.26	-0.27	-0.31	-0.28	-0.16	-0.27	-0.32	-0.4	-0.31	-0.42	-0.37	-0.37	-0.39	-0.22	-0.18	-0.29	-0.03	-0.12	-0.14	-0.28	-0.36
OG0005677	-0.48	-0.38	-0.38	-0.22	-0.34	-0.42	-0.36	-0.43	-0.43	-0.46	-0.45	-0.53	-0.54	-0.54	-0.54	-0.54	-0.47	-0.4	-0.34	-0.25	-0.41	-0.13	-0.28	-0.29	-0.34	-0.41	-0.38	-0.26	-0.27	-0.27	-0.29	-0.25	-0.16	-0.25	-0.3	-0.39	-0.31	-0.43	-0.37	-0.37	-0.38	-0.24	-0.16	-0.28	0	-0.13	-0.13	-0.26	-0.37
OG0006106	-0.29	-0.36	-0.33	-0.06	-0.18	-0.36	-0.26	-0.33	-0.24	-0.23	-0.22	-0.42	-0.42	-0.43	-0.43	-0.43	-0.31	-0.28	-0.22	-0.22	-0.31	0.05	-0.18	-0.19	-0.2	-0.29	-0.27	-0.22	-0.16	-0.15	-0.14	-0.16	0	-0.08	-0.11	-0.32	-0.22	-0.31	-0.31	-0.25	-0.17	-0.18	-0.16	-0.17	0.15	-0.1	0.04	-0.11	-0.18
OG0006742	-0.36	-0.42	-0.39	-0.12	-0.23	-0.43	-0.31	-0.4	-0.3	-0.31	-0.3	-0.47	-0.47	-0.48	-0.48	-0.48	-0.37	-0.34	-0.29	-0.19	-0.26	-0.01	-0.28	-0.29	-0.22	-0.26	-0.27	-0.22	-0.18	-0.2	-0.23	-0.25	-0.07	-0.15	-0.19	-0.28	-0.2	-0.33	-0.31	-0.3	-0.22	-0.21	-0.24	-0.22	0.12	-0.19	0.06	-0.03	-0.27
OG0006280	-0.31	-0.43	-0.31	-0.09	-0.34	-0.4	-0.4	-0.39	-0.37	-0.39	-0.38	-0.51	-0.5	-0.52	-0.52	-0.52	-0.42	-0.39	-0.35	-0.27	-0.3	-0.05	-0.28	-0.29	-0.26	-0.31	-0.33	-0.27	-0.21	-0.31	-0.31	-0.33	-0.2	-0.22	-0.24	-0.32	-0.27	-0.37	-0.35	-0.32	-0.24	-0.29	-0.33	-0.27	0.04	-0.26	0	-0.21	-0.34
OG0006281	-0.3	-0.43	-0.33	-0.1	-0.33	-0.4	-0.39	-0.38	-0.36	-0.39	-0.37	-0.52	-0.53	-0.53	-0.53	-0.53	-0.42	-0.39	-0.36	-0.26	-0.29	-0.04	-0.27	-0.29	-0.28	-0.3	-0.32	-0.26	-0.2	-0.3	-0.3	-0.32	-0.19	-0.21	-0.23	-0.33	-0.27	-0.36	-0.35	-0.31	-0.24	-0.29	-0.32	-0.26	0.06	-0.27	0.02	-0.22	-0.32
OG0006327	-0.3	-0.43	-0.33	-0.1	-0.33	-0.4	-0.39	-0.38	-0.36	-0.38	-0.37	-0.52	-0.53	-0.53	-0.53	-0.53	-0.42	-0.39	-0.36	-0.26	-0.29	-0.03	-0.27	-0.28	-0.28	-0.3	-0.32	-0.26	-0.2	-0.3	-0.3	-0.32	-0.19	-0.21	-0.23	-0.33	-0.27	-0.36	-0.34	-0.31	-0.24	-0.29	-0.32	-0.27	0.06	-0.27	0.02	-0.21	-0.33
OG0006329	-0.3	-0.43	-0.33	-0.1	-0.33	-0.4	-0.39	-0.38	-0.36	-0.38	-0.37	-0.52	-0.53	-0.53	-0.53	-0.53	-0.42	-0.39	-0.36	-0.26	-0.29	-0.03	-0.27	-0.28	-0.28	-0.3	-0.32	-0.26	-0.2	-0.3	-0.3	-0.32	-0.19	-0.21	-0.23	-0.33	-0.27	-0.36	-0.34	-0.31	-0.24	-0.29	-0.32	-0.27	0.06	-0.27	0.02	-0.21	-0.33
OG0006328	-0.3	-0.43	-0.33	-0.1	-0.33	-0.4	-0.39	-0.38	-0.36	-0.38	-0.37	-0.52	-0.53	-0.53	-0.53	-0.53	-0.42	-0.39	-0.36	-0.26	-0.29	-0.03	-0.27	-0.28	-0.28	-0.3	-0.32	-0.26	-0.2	-0.3	-0.3	-0.32	-0.19	-0.21	-0.23	-0.33	-0.27	-0.36	-0.34	-0.31	-0.24	-0.29	-0.32	-0.27	0.06	-0.27	0.02	-0.21	-0.33
OG0003911	-0.49	-0.27	-0.31	-0.19	-0.3	-0.43	-0.43	-0.51	-0.3	-0.31	-0.29	-0.44	-0.45	-0.46	-0.46	-0.46	-0.31	-0.27	-0.21	-0.24	-0.25	-0.04	-0.3	-0.29	-0.28	-0.37	-0.34	-0.26	-0.25	-0.14	-0.19	-0.2	-0.07	-0.17	-0.16	-0.38	-0.31	-0.34	-0.33	-0.21	-0.19	-0.27	-0.2	-0.27	0.06	-0.05	-0.02	-0.07	-0.09
OG0004891	-0.25	-0.32	-0.24	-0.14	-0.39	-0.3	-0.36	-0.42	-0.32	-0.39	-0.37	-0.41	-0.41	-0.42	-0.42	-0.42	-0.35	-0.29	-0.3	-0.38	-0.31	-0.12	-0.34	-0.31	-0.38	-0.44	-0.41	-0.38	-0.32	-0.23	-0.23	-0.23	-0.11	-0.14	-0.2	-0.32	-0.19	-0.29	-0.28	-0.25	-0.26	-0.19	-0.21	-0.24	0.03	-0.08	-0.06	-0.22	-0.14
OG0000627	-0.23	-0.24	-0.17	-0.16	-0.33	-0.43	-0.34	-0.35	-0.43	-0.49	-0.47	-0.57	-0.56	-0.57	-0.58	-0.58	-0.43	-0.55	-0.52	-0.44	-0.34	-0.29	-0.32	-0.34	-0.25	-0.35	-0.39	-0.38	-0.27	-0.38	-0.37	-0.39	-0.26	-0.24	-0.31	-0.23	-0.33	-0.35	-0.32	-0.29	-0.12	-0.18	-0.29	-0.25	-0.1	-0.24	-0.05	-0.1	-0.3
OG0004081	-0.38	-0.35	-0.32	-0.23	-0.38	-0.54	-0.45	-0.44	-0.5	-0.51	-0.49	-0.64	-0.64	-0.66	-0.66	-0.66	-0.5	-0.51	-0.46	-0.43	-0.44	-0.26	-0.4	-0.42	-0.36	-0.45	-0.45	-0.41	-0.35	-0.3	-0.38	-0.36	-0.26	-0.3	-0.34	-0.35	-0.39	-0.42	-0.38	-0.42	-0.28	-0.3	-0.27	-0.32	-0.08	-0.24	-0.08	-0.2	-0.35
OG0003032	-0.31	-0.23	-0.32	-0.33	-0.35	-0.62	-0.42	-0.45	-0.49	-0.47	-0.46	-0.63	-0.63	-0.65	-0.65	-0.65	-0.47	-0.53	-0.48	-0.45	-0.31	-0.3	-0.37	-0.4	-0.36	-0.43	-0.41	-0.41	-0.31	-0.32	-0.38	-0.34	-0.22	-0.27	-0.34	-0.28	-0.41	-0.37	-0.35	-0.4	-0.18	-0.26	-0.19	-0.32	-0.17	-0.15	-0.05	-0.08	-0.21
OG0005186	-0.34	-0.23	-0.23	-0.24	-0.38	-0.5	-0.38	-0.38	-0.43	-0.42	-0.41	-0.5	-0.48	-0.52	-0.52	-0.52	-0.4	-0.43	-0.4	-0.43	-0.39	-0.31	-0.36	-0.37	-0.28	-0.4	-0.39	-0.37	-0.33	-0.25	-0.31	-0.27	-0.22	-0.28	-0.32	-0.21	-0.36	-0.32	-0.28	-0.34	-0.18	-0.24	-0.15	-0.24	-0.09	-0.11	-0.02	-0.1	-0.27
OG0005207	-0.33	-0.23	-0.23	-0.25	-0.36	-0.51	-0.37	-0.37	-0.42	-0.41	-0.4	-0.52	-0.5	-0.53	-0.53	-0.53	-0.39	-0.43	-0.39	-0.42	-0.38	-0.3	-0.35	-0.36	-0.28	-0.39	-0.38	-0.37	-0.33	-0.24	-0.3	-0.26	-0.21	-0.27	-0.31	-0.22	-0.36	-0.31	-0.27	-0.33	-0.16	-0.23	-0.14	-0.24	-0.07	-0.12	-0.01	-0.08	-0.26
OG0004664	-0.22	-0.17	-0.35	-0.15	-0.15	-0.45	-0.27	-0.25	-0.33	-0.23	-0.23	-0.43	-0.4	-0.42	-0.41	-0.41	-0.42	-0.42	-0.31	-0.38	-0.27	-0.14	-0.21	-0.23	-0.17	-0.2	-0.28	-0.31	-0.24	-0.25	-0.32	-0.26	-0.18	-0.2	-0.22	-0.23	-0.31	-0.31	-0.33	-0.15	0	-0.24	-0.15	-0.21	-0.2	-0.16	-0.11	-0.16	-0.22
OG0004195	-0.14	-0.2	-0.27	-0.2	-0.27	-0.38	-0.26	-0.33	-0.29	-0.29	-0.27	-0.46	-0.47	-0.45	-0.46	-0.46	-0.32	-0.36	-0.32	-0.46	-0.32	-0.17	-0.32	-0.29	-0.43	-0.47	-0.42	-0.44	-0.31	-0.12	-0.22	-0.19	-0.1	-0.15	-0.17	-0.26	-0.23	-0.23	-0.19	-0.27	-0.14	-0.09	-0.07	-0.16	-0.03	-0.08	0.01	-0.08	-0.12
OG0005105	-0.25	-0.21	-0.15	-0.12	-0.25	-0.41	-0.33	-0.26	-0.32	-0.35	-0.33	-0.44	-0.45	-0.46	-0.46	-0.46	-0.32	-0.37	-0.46	-0.46	-0.37	-0.23	-0.37	-0.35	-0.29	-0.33	-0.33	-0.32	-0.27	-0.13	-0.24	-0.19	-0.13	-0.15	-0.18	-0.16	-0.27	-0.22	-0.21	-0.29	-0.12	-0.11	-0.05	-0.15	0	-0.11	-0.07	-0.05	-0.26
OG0000702	-0.32	-0.27	-0.33	-0.25	-0.29	-0.51	-0.42	-0.46	-0.35	-0.33	-0.31	-0.53	-0.54	-0.55	-0.55	-0.55	-0.37	-0.38	-0.32	-0.44	-0.32	-0.17	-0.36	-0.35	-0.4	-0.42	-0.43	-0.4	-0.25	-0.17	-0.21	-0.2	-0.1	-0.17	-0.16	-0.26	-0.29	-0.3	-0.28	-0.28	-0.14	-0.12	-0.05	-0.24	0.01	-0.04	-0.03	-0.08	-0.15
OG0006813	-0.35	-0.25	-0.3	-0.09	-0.24	-0.4	-0.38	-0.35	-0.34	-0.28	-0.27	-0.46	-0.47	-0.47	-0.47	-0.47	-0.41	-0.33	-0.23	-0.22	-0.35	-0.13	-0.27	-0.28	-0.27	-0.31	-0.31	-0.17	-0.25	-0.07	-0.25	-0.16	-0.21	-0.17	-0.12	-0.24	-0.27	-0.32	-0.3	-0.29	-0.19	-0.23	0.01	-0.28	-0.02	-0.06	-0.13	-0.13	-0.35
OG0006157	-0.29	-0.19	-0.22	-0.1	-0.23	-0.44	-0.31	-0.4	-0.35	-0.27	-0.26	-0.47	-0.45	-0.48	-0.48	-0.48	-0.38	-0.31	-0.21	-0.25	-0.25	-0.2	-0.3	-0.32	-0.24	-0.31	-0.31	-0.23	-0.22	-0.13	-0.28	-0.18	-0.22	-0.17	-0.17	-0.28	-0.25	-0.36	-0.36	-0.27	-0.15	-0.28	-0.07	-0.24	-0.17	-0.16	-0.13	-0.12	-0.34
OG0007389	-0.26	-0.1	-0.15	0.01	-0.17	-0.33	-0.36	-0.22	-0.29	-0.24	-0.23	-0.27	-0.27	-0.28	-0.28	-0.28	-0.26	-0.31	-0.22	-0.27	-0.32	-0.16	-0.27	-0.28	-0.13	-0.2	-0.25	-0.24	-0.18	0.01	-0.13	-0.12	-0.22	-0.14	-0.08	-0.11	-0.29	-0.22	-0.19	-0.25	-0.14	-0.24	-0.07	-0.15	0.07	-0.01	-0.15	-0.07	-0.29
OG0007388	-0.26	-0.1	-0.15	0.01	-0.17	-0.33	-0.36	-0.22	-0.29	-0.24	-0.23	-0.27	-0.27	-0.28	-0.28	-0.28	-0.26	-0.31	-0.22	-0.27	-0.32	-0.16	-0.27	-0.28	-0.13	-0.2	-0.25	-0.24	-0.18	0.01	-0.13	-0.12	-0.22	-0.14	-0.08	-0.11	-0.29	-0.22	-0.19	-0.25	-0.14	-0.24	-0.07	-0.15	0.07	-0.01	-0.15	-0.07	-0.29
OG0000269	-0.29	-0.04	-0.24	0.14	-0.11	-0.37	-0.11	-0.1	-0.23	-0.23	-0.22	-0.33	-0.29	-0.31	-0.31	-0.31	-0.24	-0.33	-0.2	-0.25	-0.23	-0.11	-0.19	-0.21	-0.07	-0.22	-0.23	-0.26	-0.24	-0.2	-0.17	-0.19	-0.17	-0.2	-0.24	-0.19	-0.3	-0.36	-0.32	-0.18	-0.07	-0.16	-0.15	-0.16	-0.04	-0.2	0	-0.02	-0.21
OG0000603	-0.26	-0.25	-0.31	-0.09	-0.25	-0.38	-0.26	-0.31	-0.25	-0.19	-0.18	-0.31	-0.29	-0.32	-0.32	-0.32	-0.25	-0.28	-0.06	-0.28	-0.15	-0.1	-0.21	-0.23	-0.14	-0.21	-0.3	-0.24	-0.23	-0.06	-0.08	-0.14	-0.13	-0.09	-0.09	-0.14	-0.2	-0.19	-0.18	-0.23	-0.01	-0.18	-0.06	-0.21	0.07	0.02	0.1	0.05	-0.13
OG0005458	-0.26	-0.17	-0.09	-0.29	-0.15	-0.5	-0.27	-0.32	-0.25	-0.19	-0.18	-0.34	-0.33	-0.36	-0.36	-0.36	-0.28	-0.3	-0.2	-0.3	-0.13	-0.13	-0.17	-0.19	-0.26	-0.23	-0.23	-0.18	-0.21	-0.25	-0.27	-0.29	-0.21	-0.18	-0.2	-0.1	-0.17	-0.19	-0.16	-0.2	-0.01	-0.12	-0.06	-0.16	-0.14	-0.15	0.1	0.1	-0.09
OG0006211	-0.16	-0.29	-0.26	-0.17	-0.1	-0.45	-0.28	-0.31	-0.21	-0.2	-0.18	-0.34	-0.36	-0.36	-0.36	-0.36	-0.21	-0.27	-0.3	-0.26	-0.11	-0.07	-0.21	-0.22	-0.16	-0.14	-0.16	-0.23	-0.16	-0.15	-0.24	-0.24	-0.12	-0.12	-0.12	-0.05	-0.17	-0.14	-0.12	-0.21	0	-0.13	-0.1	-0.15	0.04	-0.14	0.18	0.19	-0.08
OG0006414	-0.21	-0.33	-0.27	-0.14	-0.03	-0.42	-0.27	-0.29	-0.15	-0.13	-0.12	-0.33	-0.34	-0.34	-0.34	-0.34	-0.22	-0.29	-0.26	-0.22	-0.14	0.03	-0.14	-0.16	-0.15	-0.12	-0.15	-0.25	-0.16	-0.14	-0.19	-0.18	-0.05	-0.06	-0.06	-0.05	-0.17	-0.12	-0.1	-0.16	0.05	-0.06	-0.06	-0.09	0.08	-0.22	0.17	0.16	-0.06
OG0008588	-0.19	-0.28	-0.22	0.08	-0.06	-0.38	-0.25	-0.29	-0.11	-0.12	-0.11	-0.27	-0.26	-0.28	-0.28	-0.28	-0.19	-0.19	-0.15	-0.12	-0.08	0.07	-0.12	-0.13	-0.04	-0.07	-0.1	-0.08	-0.01	-0.03	-0.13	-0.1	-0.04	-0.01	-0.05	-0.13	-0.06	-0.25	-0.22	-0.09	-0.05	-0.13	-0.1	-0.13	0.01	-0.19	0.01	0.09	-0.07
OG0007726	-0.23	-0.19	-0.35	-0.07	-0.01	-0.38	-0.32	-0.3	-0.22	-0.16	-0.15	-0.32	-0.31	-0.33	-0.33	-0.33	-0.28	-0.28	-0.07	-0.15	-0.14	-0.12	-0.23	-0.24	-0.06	-0.1	-0.19	-0.16	-0.08	-0.02	-0.17	-0.18	-0.13	-0.07	-0.03	-0.18	-0.12	-0.27	-0.3	-0.18	0	-0.21	-0.14	-0.24	0.08	0.02	-0.12	0.08	-0.12
OG0007727	-0.23	-0.19	-0.35	-0.07	-0.01	-0.38	-0.32	-0.3	-0.22	-0.16	-0.15	-0.32	-0.31	-0.33	-0.33	-0.33	-0.28	-0.28	-0.07	-0.15	-0.14	-0.12	-0.23	-0.24	-0.06	-0.1	-0.19	-0.16	-0.08	-0.02	-0.17	-0.18	-0.13	-0.07	-0.03	-0.18	-0.12	-0.27	-0.3	-0.18	0	-0.21	-0.14	-0.24	0.08	0.02	-0.12	0.08	-0.12
OG0005905	-0.22	-0.24	-0.22	-0.12	-0.32	-0.46	-0.34	-0.42	-0.34	-0.38	-0.37	-0.42	-0.39	-0.43	-0.43	-0.43	-0.32	-0.31	-0.33	-0.23	-0.13	-0.17	-0.29	-0.31	-0.2	-0.33	-0.28	-0.26	-0.18	-0.21	-0.3	-0.22	-0.23	-0.19	-0.23	-0.22	-0.23	-0.34	-0.28	-0.32	-0.18	-0.3	-0.28	-0.29	-0.16	0.03	-0.07	-0.04	-0.12
OG0007449	-0.14	-0.18	-0.16	-0.13	-0.35	-0.32	-0.28	-0.32	-0.39	-0.44	-0.43	-0.34	-0.32	-0.35	-0.35	-0.35	-0.33	-0.29	-0.31	-0.26	-0.19	-0.18	-0.3	-0.32	-0.23	-0.35	-0.32	-0.26	-0.22	-0.3	-0.25	-0.32	-0.22	-0.23	-0.28	-0.23	-0.28	-0.28	-0.22	-0.34	-0.25	-0.32	-0.36	-0.28	-0.1	0.06	-0.07	-0.08	-0.1
OG0007044	-0.1	-0.03	-0.04	-0.19	-0.3	-0.35	-0.24	-0.29	-0.35	-0.41	-0.4	-0.42	-0.41	-0.43	-0.43	-0.43	-0.32	-0.37	-0.34	-0.23	-0.23	-0.22	-0.22	-0.24	-0.22	-0.37	-0.3	-0.24	-0.21	-0.27	-0.28	-0.27	-0.27	-0.23	-0.29	-0.22	-0.26	-0.31	-0.25	-0.3	-0.25	-0.24	-0.27	-0.27	-0.11	-0.08	-0.02	-0.22	-0.23
OG0004835	-0.22	-0.21	-0.17	-0.06	-0.38	-0.41	-0.31	-0.35	-0.38	-0.44	-0.43	-0.48	-0.48	-0.5	-0.5	-0.5	-0.41	-0.35	-0.4	-0.29	-0.27	-0.19	-0.33	-0.35	-0.26	-0.39	-0.29	-0.3	-0.21	-0.27	-0.33	-0.24	-0.24	-0.19	-0.27	-0.31	-0.23	-0.35	-0.31	-0.33	-0.22	-0.3	-0.28	-0.29	-0.09	-0.14	-0.11	-0.11	-0.21
OG0005989	-0.42	-0.32	-0.32	-0.27	-0.43	-0.53	-0.38	-0.5	-0.47	-0.44	-0.43	-0.56	-0.56	-0.57	-0.57	-0.57	-0.43	-0.35	-0.3	-0.33	-0.32	-0.29	-0.36	-0.38	-0.36	-0.42	-0.42	-0.34	-0.33	-0.2	-0.32	-0.3	-0.31	-0.3	-0.29	-0.27	-0.34	-0.43	-0.38	-0.47	-0.27	-0.34	-0.22	-0.32	-0.13	0.07	-0.14	-0.12	-0.3
OG0005988	-0.42	-0.32	-0.32	-0.27	-0.43	-0.53	-0.38	-0.5	-0.47	-0.44	-0.43	-0.56	-0.56	-0.57	-0.57	-0.57	-0.43	-0.35	-0.3	-0.33	-0.32	-0.29	-0.36	-0.38	-0.36	-0.42	-0.42	-0.34	-0.33	-0.2	-0.32	-0.3	-0.31	-0.3	-0.29	-0.27	-0.34	-0.43	-0.38	-0.47	-0.27	-0.34	-0.22	-0.32	-0.13	0.07	-0.14	-0.12	-0.3
OG0005519	-0.34	-0.25	-0.28	-0.41	-0.27	-0.51	-0.27	-0.36	-0.4	-0.32	-0.3	-0.46	-0.41	-0.45	-0.45	-0.45	-0.36	-0.33	-0.19	-0.28	-0.21	-0.27	-0.32	-0.34	-0.25	-0.36	-0.34	-0.29	-0.3	-0.29	-0.32	-0.3	-0.18	-0.28	-0.27	-0.15	-0.24	-0.3	-0.28	-0.32	-0.16	-0.18	-0.2	-0.3	-0.26	-0.03	-0.04	0.06	-0.12
OG0005813	-0.46	-0.25	-0.38	-0.33	-0.22	-0.56	-0.25	-0.31	-0.4	-0.34	-0.33	-0.46	-0.42	-0.43	-0.43	-0.43	-0.44	-0.37	-0.21	-0.32	-0.19	-0.24	-0.27	-0.29	-0.24	-0.34	-0.29	-0.35	-0.35	-0.24	-0.38	-0.32	-0.29	-0.29	-0.34	-0.2	-0.3	-0.39	-0.34	-0.29	-0.17	-0.24	-0.23	-0.35	-0.29	-0.13	-0.07	0.02	-0.16
OG0006007	-0.45	-0.3	-0.36	-0.36	-0.26	-0.53	-0.32	-0.38	-0.41	-0.41	-0.4	-0.57	-0.57	-0.58	-0.58	-0.58	-0.43	-0.38	-0.3	-0.27	-0.22	-0.26	-0.32	-0.34	-0.33	-0.42	-0.36	-0.28	-0.27	-0.15	-0.32	-0.26	-0.15	-0.24	-0.26	-0.25	-0.28	-0.34	-0.29	-0.37	-0.18	-0.14	-0.17	-0.33	-0.21	-0.04	-0.08	0.01	-0.19
OG0006053	-0.44	-0.28	-0.34	-0.36	-0.24	-0.54	-0.31	-0.37	-0.4	-0.4	-0.39	-0.56	-0.57	-0.57	-0.57	-0.57	-0.43	-0.38	-0.29	-0.26	-0.21	-0.27	-0.31	-0.33	-0.32	-0.41	-0.35	-0.27	-0.26	-0.14	-0.32	-0.25	-0.16	-0.23	-0.25	-0.25	-0.27	-0.33	-0.28	-0.36	-0.18	-0.13	-0.16	-0.32	-0.2	-0.05	-0.08	0.03	-0.17
OG0003324	-0.16	-0.12	-0.18	0.03	-0.19	-0.28	-0.14	-0.27	0.02	0.02	0.03	-0.01	0.02	0.01	0	0	0.02	-0.08	0.04	-0.12	-0.06	0.06	0.09	0.08	0.09	0.08	-0.01	-0.12	-0.08	0	0.04	-0.04	-0.09	0.03	0	0.16	0	-0.04	0	0.01	0.24	-0.08	-0.01	0.03	0.1	0.2	0.28	0.18	0.2
OG0006241	-0.08	-0.2	-0.19	0.03	-0.18	-0.21	-0.14	-0.32	-0.03	-0.09	-0.08	-0.18	-0.18	-0.19	-0.19	-0.19	-0.1	-0.06	-0.11	-0.27	-0.18	0.05	-0.17	-0.11	-0.25	-0.29	-0.26	-0.25	-0.24	-0.05	-0.04	-0.02	-0.02	0.04	-0.04	-0.11	-0.03	-0.07	-0.07	-0.02	-0.03	-0.03	0.05	-0.04	0.15	-0.02	0.19	0.07	0.14
OG0005375	-0.16	-0.29	-0.15	0.11	-0.1	-0.17	-0.15	-0.28	0	-0.08	-0.06	-0.12	-0.12	-0.13	-0.13	-0.13	-0.07	-0.05	-0.06	-0.16	-0.1	0.08	-0.09	-0.05	-0.13	-0.2	-0.17	-0.17	-0.14	-0.01	0.02	0.04	0.05	0.09	0.04	-0.14	-0.01	-0.1	-0.11	-0.05	-0.02	-0.04	0	-0.08	0.14	0.03	0.12	0	0.08
OG0005091	-0.19	-0.26	-0.19	0.14	-0.06	-0.18	-0.13	-0.28	0	-0.04	-0.02	-0.09	-0.1	-0.11	-0.11	-0.11	-0.1	-0.03	-0.05	-0.15	-0.1	0.08	-0.05	-0.01	-0.07	-0.16	-0.18	-0.18	-0.15	-0.03	0	0	0.02	0.05	0.02	-0.13	-0.03	-0.12	-0.13	-0.01	0.02	-0.06	-0.05	-0.1	0.12	0	0.15	0.02	0.07
OG0011590	-0.14	0.02	-0.21	-0.09	-0.09	-0.23	-0.05	-0.07	-0.2	-0.13	-0.13	-0.21	-0.21	-0.21	-0.21	-0.21	-0.19	-0.18	-0.07	-0.08	-0.17	-0.23	-0.21	-0.21	-0.13	-0.15	-0.17	-0.14	-0.11	0.01	-0.01	-0.07	-0.06	-0.13	-0.06	-0.12	-0.1	-0.2	-0.2	-0.2	-0.09	-0.12	-0.04	-0.16	-0.03	0.1	-0.22	-0.02	-0.14
OG0009246	-0.24	-0.01	-0.11	-0.1	-0.06	-0.12	-0.1	-0.08	-0.15	-0.11	-0.1	-0.16	-0.16	-0.16	-0.16	-0.16	-0.11	-0.16	-0.07	-0.09	-0.19	-0.14	-0.11	-0.12	-0.04	-0.14	-0.1	-0.1	-0.01	0.06	0	-0.13	0.09	-0.12	-0.01	-0.18	-0.15	-0.22	-0.22	-0.09	-0.02	-0.1	-0.13	-0.09	0.13	0.04	-0.06	-0.11	-0.2
OG0010535	-0.22	-0.07	-0.19	-0.12	0	-0.21	-0.17	-0.13	-0.18	-0.13	-0.12	-0.23	-0.24	-0.24	-0.24	-0.24	-0.16	-0.16	0.01	-0.1	-0.16	-0.23	-0.23	-0.24	-0.02	-0.13	-0.14	-0.11	-0.09	0.01	-0.01	-0.06	-0.01	-0.02	0.03	-0.19	-0.07	-0.17	-0.17	-0.17	-0.1	-0.14	-0.08	-0.18	0.1	0.01	-0.17	0.01	-0.15
OG0007310	-0.34	-0.13	-0.26	-0.13	-0.08	-0.38	-0.18	-0.25	-0.13	-0.07	-0.06	-0.28	-0.25	-0.26	-0.26	-0.26	-0.24	-0.18	0.03	-0.13	-0.14	-0.02	-0.07	-0.08	-0.11	-0.15	-0.14	-0.08	-0.13	0.03	-0.16	-0.09	-0.1	-0.14	-0.08	-0.12	-0.11	-0.22	-0.2	-0.14	0.02	-0.1	0.11	-0.15	-0.07	-0.08	-0.03	-0.02	-0.12
OG0009233	-0.12	-0.06	-0.07	-0.18	-0.07	-0.15	-0.11	-0.15	-0.17	-0.06	-0.05	-0.18	-0.18	-0.18	-0.18	-0.18	-0.15	-0.19	-0.09	-0.15	-0.1	-0.11	-0.12	-0.13	-0.15	-0.17	-0.13	-0.15	-0.12	0.03	-0.03	-0.09	-0.22	-0.15	-0.04	-0.06	-0.16	-0.12	-0.12	-0.16	0	-0.08	0.03	-0.11	-0.01	0.01	0.02	-0.02	-0.23
OG0008587	-0.27	-0.01	-0.29	-0.26	-0.24	-0.31	-0.2	-0.34	-0.31	-0.22	-0.22	-0.32	-0.33	-0.33	-0.33	-0.33	-0.29	-0.22	-0.06	-0.17	-0.27	-0.31	-0.21	-0.22	-0.28	-0.24	-0.26	-0.14	-0.25	0	-0.15	-0.13	-0.15	-0.25	-0.22	-0.19	-0.19	-0.27	-0.27	-0.25	-0.21	-0.15	0.09	-0.21	-0.1	0.02	-0.28	-0.09	-0.18
OG0009448	-0.2	-0.05	-0.3	-0.06	-0.19	-0.31	-0.22	-0.24	-0.23	-0.15	-0.15	-0.28	-0.28	-0.28	-0.28	-0.28	-0.21	-0.17	-0.1	-0.18	-0.21	-0.21	-0.23	-0.24	-0.2	-0.15	-0.18	-0.18	-0.17	0.1	-0.08	-0.05	-0.18	-0.16	-0.16	-0.12	-0.15	-0.26	-0.26	-0.22	-0.11	-0.22	-0.02	-0.17	0.01	0	-0.11	-0.11	-0.12
OG0008382	-0.07	-0.05	-0.09	-0.16	-0.05	-0.15	-0.19	-0.13	-0.09	0.09	0.1	-0.1	-0.11	-0.11	-0.11	-0.11	-0.11	-0.03	0.09	-0.11	-0.05	-0.16	-0.13	-0.14	-0.13	-0.01	-0.12	-0.02	-0.07	-0.05	0.01	-0.14	-0.12	-0.06	0.01	0.04	-0.05	-0.08	-0.08	-0.12	0.01	-0.07	0.13	-0.06	0.07	0.05	0.08	0.09	-0.04
OG0009933	-0.03	0.02	-0.14	0.07	0.1	-0.03	0	-0.11	-0.03	-0.02	-0.01	-0.08	-0.08	-0.08	-0.08	-0.08	-0.05	0.04	0.01	0.03	0.06	-0.01	0.02	0.01	0	0.03	-0.03	0.1	0.08	0.03	-0.03	-0.04	-0.04	0.09	0.05	0.05	0	-0.06	-0.06	0.02	0.08	-0.02	0.09	0.06	-0.06	0.08	-0.01	0.07	0.15
OG0007756	-0.11	-0.18	-0.17	-0.11	0.03	-0.22	-0.13	-0.18	-0.04	0.05	0.06	-0.15	-0.14	-0.16	-0.16	-0.16	-0.05	-0.11	0.05	-0.12	-0.08	-0.01	-0.14	-0.12	-0.1	-0.13	-0.11	-0.16	-0.09	0.02	-0.05	-0.06	0.01	-0.01	0.05	-0.07	-0.01	-0.09	-0.1	0	0.06	0.03	0.02	-0.07	0.01	-0.09	0.08	0.08	-0.01
OG0010511	-0.18	-0.07	-0.18	-0.16	0	-0.29	-0.13	-0.21	-0.14	-0.04	-0.03	-0.19	-0.17	-0.19	-0.19	-0.19	-0.21	-0.2	0.08	-0.01	-0.12	-0.04	-0.14	-0.15	-0.07	-0.13	-0.1	-0.02	-0.09	0.01	-0.1	-0.15	-0.1	-0.07	-0.01	-0.06	-0.03	-0.13	-0.13	-0.13	0.02	-0.05	0.1	-0.18	-0.08	0.03	-0.07	0.19	-0.12
OG0010512	-0.18	-0.07	-0.18	-0.16	0	-0.29	-0.13	-0.21	-0.14	-0.04	-0.03	-0.19	-0.17	-0.19	-0.19	-0.19	-0.21	-0.2	0.08	-0.01	-0.12	-0.04	-0.14	-0.15	-0.07	-0.13	-0.1	-0.02	-0.09	0.01	-0.1	-0.15	-0.1	-0.07	-0.01	-0.06	-0.03	-0.13	-0.13	-0.13	0.02	-0.05	0.1	-0.18	-0.08	0.03	-0.07	0.19	-0.12
OG0007931	-0.16	-0.14	-0.2	-0.02	-0.07	-0.3	-0.24	-0.31	-0.22	-0.04	-0.03	-0.22	-0.18	-0.22	-0.22	-0.22	-0.12	-0.19	0.01	-0.19	-0.1	-0.18	-0.25	-0.26	-0.14	-0.03	-0.16	-0.16	-0.16	-0.1	-0.15	-0.23	-0.28	-0.15	-0.11	-0.01	-0.13	-0.2	-0.24	-0.17	0.02	-0.23	-0.05	-0.19	-0.06	-0.01	-0.04	0.1	-0.06
OG0009669	-0.15	-0.05	-0.16	-0.05	0	-0.26	-0.21	-0.16	-0.04	0.06	0.07	-0.11	-0.1	-0.11	-0.11	-0.11	-0.04	-0.04	0.1	-0.17	-0.02	-0.06	-0.1	-0.11	-0.03	0.03	-0.09	-0.13	-0.08	0.04	-0.1	-0.09	-0.12	-0.07	0.01	0.04	-0.02	-0.13	-0.13	-0.01	0.22	-0.21	0.05	-0.13	0.04	-0.02	0.11	0.12	0.06
OG0005131	-0.19	-0.07	-0.1	-0.14	-0.15	-0.24	-0.22	-0.16	-0.16	-0.14	-0.12	-0.26	-0.29	-0.28	-0.28	-0.28	-0.24	-0.25	-0.26	-0.41	-0.36	-0.15	-0.13	-0.1	-0.23	-0.32	-0.28	-0.35	-0.2	-0.02	-0.08	-0.01	0	-0.01	-0.06	-0.12	-0.13	-0.1	-0.07	-0.06	0	0.02	0.14	-0.07	-0.02	-0.03	-0.06	-0.17	-0.08
OG0005461	-0.24	-0.07	-0.12	-0.21	-0.2	-0.18	0.01	-0.05	-0.26	-0.35	-0.33	-0.36	-0.38	-0.38	-0.38	-0.38	-0.3	-0.23	-0.23	-0.29	-0.26	-0.28	-0.35	-0.31	-0.38	-0.48	-0.38	-0.29	-0.3	-0.11	-0.15	-0.04	0.04	-0.14	-0.2	-0.23	-0.15	-0.17	-0.15	-0.21	-0.23	0.08	0	-0.16	-0.16	-0.09	-0.24	-0.17	-0.15
OG0004292	-0.15	-0.07	-0.1	-0.21	-0.25	-0.17	-0.02	-0.1	-0.29	-0.27	-0.27	-0.29	-0.29	-0.27	-0.28	-0.28	-0.34	-0.26	-0.23	-0.25	-0.26	-0.28	-0.19	-0.2	-0.31	-0.26	-0.26	-0.1	-0.2	-0.2	-0.24	-0.15	-0.12	-0.2	-0.26	-0.14	-0.12	-0.18	-0.15	-0.14	-0.2	0.04	0.02	-0.08	-0.11	-0.14	-0.11	-0.09	-0.25
OG0005323	-0.23	-0.26	-0.15	-0.18	-0.25	-0.21	-0.01	-0.19	-0.24	-0.3	-0.31	-0.33	-0.35	-0.34	-0.35	-0.35	-0.31	-0.19	-0.21	-0.02	-0.16	-0.15	-0.1	-0.12	-0.14	-0.21	-0.18	0.03	-0.15	-0.13	-0.13	-0.03	0.01	-0.09	-0.14	-0.11	-0.05	-0.15	-0.11	-0.22	-0.1	0.01	0	0.01	0.08	-0.06	0.06	-0.14	-0.24
OG0003788	-0.06	-0.16	-0.16	-0.05	-0.19	-0.1	-0.02	-0.16	-0.19	-0.27	-0.26	-0.31	-0.32	-0.3	-0.31	-0.31	-0.28	-0.2	-0.17	-0.22	-0.36	-0.1	-0.21	-0.19	-0.31	-0.33	-0.32	-0.13	-0.16	-0.16	-0.15	-0.13	-0.08	-0.04	-0.14	-0.18	-0.1	-0.1	-0.06	-0.09	-0.19	0.03	0.02	0.01	-0.07	-0.21	0.02	-0.17	-0.25
OG0007248	-0.22	-0.32	-0.19	-0.08	-0.22	-0.24	-0.27	-0.22	-0.12	-0.14	-0.13	-0.22	-0.23	-0.23	-0.23	-0.23	-0.12	-0.16	-0.27	-0.22	-0.24	0.03	-0.06	-0.07	-0.08	-0.11	-0.06	-0.13	-0.04	-0.05	-0.1	-0.11	0.06	-0.08	-0.1	-0.11	-0.13	-0.19	-0.13	-0.07	-0.05	-0.04	-0.12	-0.01	0.09	-0.09	0.05	-0.13	-0.14
OG0008067	-0.2	-0.23	-0.11	-0.08	-0.14	-0.15	-0.21	-0.24	-0.05	-0.09	-0.08	-0.17	-0.18	-0.18	-0.18	-0.18	-0.1	-0.18	-0.22	-0.2	-0.19	0.02	-0.07	-0.08	-0.09	-0.09	-0.07	-0.16	-0.11	-0.09	-0.04	-0.04	0.1	-0.03	-0.08	-0.14	-0.12	-0.08	-0.09	-0.03	0.02	0.01	0.02	0.08	0.07	-0.07	0.02	-0.13	-0.08
OG0006198	-0.26	-0.18	-0.09	0.01	-0.04	-0.16	-0.26	-0.16	-0.09	-0.14	-0.13	-0.25	-0.26	-0.26	-0.26	-0.26	-0.18	-0.24	-0.27	-0.2	-0.27	-0.02	-0.16	-0.14	-0.06	-0.14	-0.13	-0.18	-0.07	-0.02	-0.01	0	0.12	0.06	0.02	-0.23	-0.1	-0.17	-0.17	-0.05	-0.03	0.02	0.01	0.01	0.16	-0.09	-0.08	-0.16	-0.15
OG0005799	-0.27	-0.26	-0.15	-0.02	-0.05	-0.18	-0.27	-0.23	-0.08	-0.12	-0.11	-0.24	-0.25	-0.25	-0.25	-0.25	-0.17	-0.24	-0.27	-0.18	-0.22	0	-0.09	-0.11	0	-0.09	-0.08	-0.15	-0.05	-0.01	0	0.02	0.15	0.07	0.04	-0.27	-0.12	-0.15	-0.16	-0.06	-0.01	-0.01	0	0.03	0.12	-0.05	-0.09	-0.15	-0.14
OG0007300	-0.27	-0.25	-0.13	-0.06	-0.07	-0.18	-0.27	-0.24	-0.07	-0.11	-0.1	-0.23	-0.24	-0.24	-0.24	-0.24	-0.16	-0.23	-0.26	-0.17	-0.2	0.02	-0.08	-0.1	0	-0.1	-0.07	-0.15	-0.05	-0.01	0	0.02	0.17	0.04	0.02	-0.25	-0.11	-0.15	-0.15	-0.05	0	0	0	0.04	0.13	-0.04	-0.06	-0.13	-0.13
OG0007466	-0.27	-0.26	-0.14	-0.06	-0.07	-0.18	-0.26	-0.24	-0.07	-0.11	-0.1	-0.24	-0.25	-0.25	-0.25	-0.25	-0.16	-0.23	-0.26	-0.17	-0.21	0.02	-0.09	-0.1	0	-0.1	-0.07	-0.15	-0.05	-0.01	-0.01	0.02	0.17	0.04	0.02	-0.25	-0.11	-0.15	-0.15	-0.05	0	0	0	0.04	0.12	-0.05	-0.06	-0.13	-0.14
OG0006163	-0.18	-0.21	-0.22	-0.03	0.01	-0.35	-0.34	-0.25	-0.02	-0.06	-0.05	-0.2	-0.2	-0.21	-0.21	-0.21	-0.14	-0.15	-0.18	-0.18	-0.15	0.11	-0.01	-0.02	0.02	-0.05	-0.04	-0.08	0.04	-0.08	-0.08	-0.05	0.07	0.08	0.04	-0.08	-0.07	-0.1	-0.07	0	0.07	-0.03	0	0.01	0	-0.03	0.03	0.02	-0.01
OG0007807	-0.23	-0.07	-0.19	-0.16	0.01	-0.29	-0.2	-0.26	-0.08	-0.09	-0.09	-0.29	-0.29	-0.29	-0.29	-0.29	-0.19	-0.18	-0.11	-0.08	-0.12	0	-0.08	-0.09	-0.01	-0.14	-0.12	-0.13	-0.03	-0.03	-0.09	-0.01	0.13	0.08	0.06	-0.19	-0.04	-0.16	-0.17	-0.04	0.01	-0.07	-0.05	-0.08	0.01	0.03	-0.12	0.06	0.05
OG0006534	-0.36	-0.05	-0.07	-0.29	-0.05	-0.33	-0.25	-0.1	-0.19	-0.18	-0.17	-0.31	-0.32	-0.32	-0.32	-0.32	-0.28	-0.29	-0.21	-0.21	-0.19	-0.13	-0.2	-0.21	-0.13	-0.23	-0.15	-0.19	-0.14	-0.1	-0.13	-0.12	0.05	-0.04	-0.06	-0.26	-0.16	-0.17	-0.18	-0.11	-0.03	-0.01	-0.02	-0.08	-0.02	-0.14	-0.1	-0.07	-0.15
OG0006169	-0.35	-0.04	-0.11	-0.23	-0.02	-0.32	-0.22	-0.13	-0.21	-0.2	-0.18	-0.35	-0.36	-0.36	-0.36	-0.36	-0.25	-0.31	-0.22	-0.19	-0.2	-0.15	-0.18	-0.2	-0.11	-0.24	-0.17	-0.18	-0.12	-0.07	-0.1	-0.12	0.05	-0.04	-0.03	-0.27	-0.17	-0.17	-0.17	-0.12	0	-0.01	-0.04	-0.08	0.01	-0.09	-0.07	-0.03	-0.13
OG0006712	-0.33	-0.03	-0.1	-0.25	-0.01	-0.3	-0.23	-0.12	-0.2	-0.18	-0.17	-0.34	-0.35	-0.35	-0.35	-0.35	-0.26	-0.3	-0.2	-0.19	-0.22	-0.14	-0.17	-0.19	-0.12	-0.24	-0.17	-0.18	-0.12	-0.07	-0.1	-0.12	0.06	-0.05	-0.03	-0.26	-0.17	-0.15	-0.16	-0.11	0.01	0	-0.03	-0.07	0.01	-0.11	-0.06	-0.04	-0.14
OG0006713	-0.33	-0.03	-0.1	-0.25	-0.01	-0.3	-0.23	-0.12	-0.2	-0.18	-0.17	-0.34	-0.35	-0.35	-0.35	-0.35	-0.26	-0.3	-0.2	-0.19	-0.22	-0.14	-0.17	-0.19	-0.12	-0.24	-0.17	-0.18	-0.12	-0.07	-0.1	-0.12	0.06	-0.05	-0.03	-0.26	-0.17	-0.15	-0.16	-0.11	0.01	0	-0.03	-0.07	0.01	-0.11	-0.06	-0.04	-0.14
OG0003840	-0.25	-0.28	-0.25	-0.1	-0.12	-0.28	-0.3	-0.33	-0.13	-0.1	-0.09	-0.3	-0.32	-0.31	-0.31	-0.31	-0.19	-0.23	-0.17	-0.27	-0.3	-0.04	-0.16	-0.15	-0.21	-0.23	-0.23	-0.19	-0.16	0.02	0.01	-0.02	0.06	0.01	0	-0.15	-0.13	-0.13	-0.1	-0.08	0	0.04	0.16	-0.03	0.2	-0.03	0.07	0.02	-0.11
OG0005000	-0.21	-0.2	-0.24	-0.18	-0.11	-0.32	-0.36	-0.22	-0.11	-0.16	-0.14	-0.29	-0.29	-0.3	-0.3	-0.3	-0.19	-0.31	-0.31	-0.3	-0.24	-0.03	-0.02	-0.04	-0.08	-0.18	-0.16	-0.2	-0.02	0.03	-0.07	0	0.15	0.05	0.02	-0.06	-0.14	-0.06	-0.04	-0.08	0.09	0.01	0.03	-0.01	0.03	0.08	0.02	-0.08	-0.09
OG0003275	-0.15	-0.1	-0.15	-0.05	-0.11	-0.16	-0.28	-0.21	-0.11	-0.15	-0.13	-0.27	-0.3	-0.3	-0.3	-0.3	-0.09	-0.17	-0.23	-0.23	-0.15	-0.14	-0.13	-0.13	-0.18	-0.15	-0.17	-0.21	0	0.1	0.03	-0.01	0.1	0.01	0.05	-0.32	-0.05	-0.15	-0.13	-0.24	-0.11	-0.09	-0.03	-0.16	0.09	0.1	-0.13	-0.11	-0.06
OG0009071	-0.29	-0.08	-0.13	0.07	0.1	-0.1	-0.19	-0.17	0.02	-0.02	-0.01	-0.13	-0.14	-0.14	-0.14	-0.14	-0.1	-0.06	-0.07	0.11	-0.02	0.09	0.06	0.05	0.1	0.03	0.02	0.07	0.09	0.09	0.13	0.15	0.14	0.2	0.2	-0.28	-0.12	-0.04	-0.04	0.01	0.03	-0.03	0.09	0.02	0.04	0	-0.18	0.03	-0.02
OG0007966	-0.19	-0.06	-0.16	-0.25	-0.02	-0.28	-0.11	-0.12	-0.05	-0.08	-0.07	-0.2	-0.21	-0.21	-0.21	-0.21	-0.2	-0.19	-0.11	-0.11	-0.04	-0.09	-0.03	-0.04	-0.09	-0.09	-0.1	-0.08	-0.16	-0.16	-0.06	-0.07	0.13	-0.06	-0.11	-0.15	-0.1	-0.01	-0.01	-0.03	0.06	0.11	0.04	-0.06	-0.07	-0.14	-0.04	0.03	0.1
OG0009250	-0.18	-0.01	-0.18	-0.08	-0.01	-0.2	-0.19	-0.17	-0.04	-0.06	-0.05	-0.17	-0.18	-0.18	-0.18	-0.18	-0.18	-0.14	-0.04	-0.1	-0.12	-0.08	-0.02	-0.03	0.02	-0.08	-0.12	-0.08	-0.14	-0.05	0.09	0.06	0.11	0.05	0.01	-0.22	-0.08	-0.08	-0.08	-0.07	0.01	-0.07	0.06	-0.05	0.04	0.03	-0.14	-0.09	0.02
OG0008461	-0.22	0.05	-0.13	-0.14	-0.24	-0.24	-0.24	-0.27	-0.16	-0.1	-0.1	-0.2	-0.19	-0.21	-0.21	-0.21	-0.23	-0.19	-0.1	-0.18	-0.19	-0.11	-0.03	-0.04	-0.22	-0.15	-0.23	-0.14	-0.08	-0.14	-0.13	-0.14	0.03	-0.12	-0.1	-0.12	-0.13	-0.14	-0.15	-0.17	-0.04	-0.06	0.01	-0.13	0.07	-0.07	-0.04	-0.21	-0.09
OG0009127	-0.07	0.02	-0.01	-0.05	-0.17	-0.18	-0.12	-0.13	0.02	-0.02	-0.01	-0.1	-0.11	-0.11	-0.11	-0.11	-0.14	-0.21	-0.07	-0.06	-0.05	0.03	0.06	0.05	-0.13	-0.08	-0.07	-0.03	-0.03	-0.09	-0.02	0.07	0.07	0.05	-0.03	-0.18	0.07	-0.08	-0.08	0	-0.01	0.12	0.21	-0.08	-0.04	-0.18	0.03	-0.18	-0.07
OG0005767	-0.13	0.02	0.1	-0.01	-0.03	-0.22	-0.18	-0.06	-0.14	-0.21	-0.2	-0.25	-0.23	-0.26	-0.26	-0.26	-0.15	-0.23	-0.29	-0.21	-0.08	-0.08	-0.17	-0.17	-0.04	-0.18	-0.14	-0.22	-0.04	-0.14	-0.19	-0.08	-0.04	0.01	-0.04	-0.15	-0.14	-0.16	-0.17	-0.1	0.05	0	-0.14	-0.06	-0.13	-0.09	-0.08	0	0.01
OG0007769	-0.16	-0.01	-0.01	0.02	0.11	-0.23	-0.08	0.07	-0.04	-0.08	-0.08	-0.2	-0.2	-0.21	-0.21	-0.21	-0.13	-0.22	-0.22	-0.09	-0.05	0.01	-0.07	-0.08	0.07	-0.09	-0.04	-0.17	0.02	0.01	-0.07	0.07	0.19	0.1	0.07	-0.15	-0.06	-0.08	-0.09	-0.01	0.09	0.11	-0.07	-0.02	-0.06	-0.08	-0.08	0.07	-0.05
OG0007770	-0.17	-0.07	0.01	0.05	0.12	-0.22	-0.12	0.06	-0.03	-0.08	-0.07	-0.2	-0.2	-0.21	-0.21	-0.21	-0.13	-0.22	-0.24	-0.12	-0.05	0.04	-0.06	-0.08	0.08	-0.08	-0.03	-0.17	0.02	0.01	-0.07	0.07	0.17	0.1	0.08	-0.16	-0.08	-0.08	-0.09	-0.01	0.11	0.08	-0.07	-0.02	-0.03	-0.12	-0.04	0.07	-0.08
OG0007961	-0.15	-0.03	0.02	0.04	0.1	-0.22	-0.1	0.08	-0.02	-0.07	-0.06	-0.19	-0.18	-0.19	-0.19	-0.19	-0.12	-0.21	-0.23	-0.12	-0.04	0.02	-0.06	-0.07	0.09	-0.08	-0.03	-0.17	0.03	0.03	-0.06	0.08	0.18	0.11	0.09	-0.14	-0.08	-0.07	-0.07	0	0.1	0.08	-0.06	-0.01	-0.04	-0.09	-0.06	0.06	-0.06
OG0007865	-0.15	-0.04	0.01	0.04	0.11	-0.23	-0.11	0.08	-0.02	-0.07	-0.06	-0.19	-0.19	-0.2	-0.2	-0.2	-0.12	-0.21	-0.23	-0.12	-0.03	0.03	-0.05	-0.06	0.09	-0.07	-0.02	-0.16	0.03	0.03	-0.06	0.08	0.19	0.11	0.09	-0.14	-0.07	-0.07	-0.08	0	0.11	0.09	-0.06	-0.01	-0.04	-0.1	-0.05	0.06	-0.06
OG0007866	-0.15	-0.04	0.01	0.04	0.11	-0.23	-0.11	0.08	-0.02	-0.07	-0.06	-0.19	-0.19	-0.2	-0.2	-0.2	-0.12	-0.21	-0.23	-0.12	-0.03	0.03	-0.05	-0.06	0.09	-0.07	-0.02	-0.16	0.03	0.03	-0.06	0.08	0.19	0.11	0.09	-0.14	-0.07	-0.07	-0.08	0	0.11	0.09	-0.06	-0.01	-0.04	-0.1	-0.05	0.06	-0.06
OG0006812	-0.17	-0.06	-0.09	0	0	-0.16	-0.29	-0.1	-0.06	-0.09	-0.08	-0.23	-0.24	-0.24	-0.24	-0.24	-0.16	-0.2	-0.24	-0.14	-0.21	0.01	-0.04	-0.05	0.02	-0.08	-0.06	-0.15	0.03	-0.05	-0.04	0.03	0.15	0.1	0.1	-0.2	-0.1	-0.14	-0.15	-0.01	0.05	-0.01	-0.01	0.02	0.14	-0.12	-0.03	-0.17	-0.15
OG0008271	-0.13	-0.01	-0.03	-0.05	-0.02	-0.15	-0.22	-0.08	0	-0.04	-0.03	-0.14	-0.15	-0.15	-0.15	-0.15	-0.11	-0.19	-0.17	-0.09	-0.16	0.08	0.03	0.02	0.01	-0.06	-0.02	-0.1	0.01	-0.07	0	0.05	0.14	0.07	0.02	-0.1	-0.08	-0.05	-0.06	0.02	0.1	0.07	0.09	0.09	0.11	-0.13	0.1	-0.09	-0.12
OG0008566	-0.12	-0.01	-0.02	-0.05	-0.02	-0.15	-0.22	-0.07	0	-0.04	-0.03	-0.14	-0.15	-0.15	-0.15	-0.15	-0.11	-0.19	-0.17	-0.09	-0.16	0.08	0.04	0.03	0.01	-0.06	-0.01	-0.1	0.01	-0.07	0	0.05	0.14	0.07	0.03	-0.1	-0.08	-0.05	-0.05	0.03	0.1	0.08	0.1	0.09	0.11	-0.14	0.1	-0.09	-0.12
OG0007148	-0.2	-0.01	-0.1	0.13	-0.02	-0.21	-0.18	-0.05	0.02	-0.01	0	-0.08	-0.07	-0.09	-0.09	-0.09	-0.06	-0.22	-0.07	-0.1	-0.05	0.07	-0.01	-0.02	0.1	0.03	-0.05	-0.15	0.09	-0.01	0.04	0.05	0.11	0.07	0.06	-0.2	-0.08	-0.12	-0.13	0.01	0.17	0	-0.06	-0.1	0.15	-0.08	-0.04	-0.02	0
OG0009640	-0.23	0.06	-0.03	-0.07	0.11	-0.14	-0.17	-0.07	-0.02	-0.06	-0.05	-0.15	-0.13	-0.15	-0.15	-0.15	-0.16	-0.18	-0.07	0	-0.16	-0.02	-0.02	-0.03	0.01	-0.13	-0.09	-0.06	0.04	0.01	-0.06	0	0.16	0.05	0.05	-0.21	0.02	-0.13	-0.13	-0.07	0.02	0.12	0	-0.01	0.04	-0.1	-0.12	0	-0.18
OG0010845	-0.12	0.11	0.04	-0.08	0.03	-0.03	-0.16	0	-0.08	-0.11	-0.1	-0.13	-0.13	-0.13	-0.13	-0.13	-0.11	-0.13	-0.17	-0.09	-0.18	-0.08	-0.08	-0.08	0.04	-0.12	-0.08	-0.1	0.02	0.03	0.1	0.05	0.11	0.09	0.1	-0.14	-0.11	-0.07	-0.07	-0.07	0.05	-0.03	-0.06	0.03	0.04	0.09	-0.14	-0.05	-0.06
OG0001290	0.12	-0.01	-0.14	0.01	0.02	-0.11	-0.19	-0.15	-0.08	-0.08	-0.07	-0.25	-0.25	-0.25	-0.25	-0.25	-0.2	-0.27	-0.13	-0.2	-0.11	-0.08	-0.09	-0.1	-0.07	-0.09	-0.2	-0.18	0	-0.05	-0.03	-0.12	-0.17	-0.06	-0.02	-0.14	-0.12	-0.21	-0.24	-0.06	0.11	-0.11	-0.03	-0.16	-0.02	-0.11	-0.03	-0.06	-0.15
OG0007798	-0.04	-0.06	-0.12	0.15	0.16	-0.07	-0.2	-0.13	-0.02	-0.08	-0.07	-0.22	-0.23	-0.23	-0.23	-0.23	-0.12	-0.14	-0.21	-0.15	-0.1	0.01	-0.09	-0.11	0.01	-0.08	-0.09	-0.16	-0.01	-0.02	-0.04	0.05	0	0.19	0.1	-0.26	-0.01	-0.14	-0.14	0.05	0.06	-0.11	-0.07	0.01	-0.04	-0.18	-0.13	-0.01	-0.03
OG0007546	-0.12	-0.03	0.01	0.05	-0.12	-0.08	-0.08	-0.13	-0.11	-0.17	-0.16	-0.13	-0.14	-0.14	-0.14	-0.14	-0.09	-0.09	-0.17	-0.16	-0.15	-0.22	-0.15	-0.17	-0.04	-0.14	-0.15	-0.2	-0.07	0.03	0.07	0.01	0	0.02	0.04	-0.28	-0.08	-0.14	-0.14	-0.11	-0.09	-0.11	-0.1	-0.06	0.12	0.08	-0.1	-0.05	0.01
OG0009905	-0.07	-0.1	-0.07	0.11	0.1	0.02	-0.1	-0.01	-0.01	-0.02	-0.01	-0.08	-0.08	-0.08	-0.08	-0.08	-0.01	-0.05	-0.09	-0.16	-0.21	-0.07	-0.07	-0.08	0.05	-0.06	-0.11	-0.12	-0.06	0.11	0.06	0.09	0.13	0.17	0.18	-0.07	-0.08	-0.06	-0.06	-0.02	0	-0.06	-0.01	0	0.11	0.12	-0.07	-0.07	-0.01
OG0001237	0	-0.06	-0.2	-0.04	0.03	-0.13	-0.21	-0.12	-0.17	-0.15	-0.15	-0.22	-0.22	-0.23	-0.23	-0.23	-0.15	-0.15	-0.15	-0.15	-0.06	-0.02	-0.12	-0.13	0	-0.12	-0.13	-0.15	0.07	0.06	-0.08	-0.04	0.01	-0.01	0.01	-0.2	-0.11	-0.07	-0.12	-0.12	-0.07	-0.18	-0.2	-0.13	0.11	0.05	-0.14	-0.05	-0.09
OG0008265	-0.23	-0.15	-0.01	0	-0.14	-0.23	-0.16	-0.25	-0.23	-0.25	-0.24	-0.28	-0.25	-0.28	-0.28	-0.28	-0.17	-0.17	-0.17	-0.19	-0.17	-0.13	-0.24	-0.25	-0.1	-0.26	-0.24	-0.18	-0.16	-0.21	-0.21	-0.15	-0.08	-0.07	-0.05	-0.25	-0.21	-0.22	-0.22	-0.24	-0.14	-0.2	-0.21	-0.14	-0.03	-0.07	-0.1	0	-0.18
OG0006664	-0.04	-0.02	-0.08	0.03	-0.09	-0.14	-0.07	-0.06	-0.13	-0.16	-0.15	-0.26	-0.27	-0.29	-0.27	-0.27	-0.2	-0.19	-0.16	-0.2	-0.27	-0.05	-0.27	-0.23	-0.13	-0.28	-0.22	-0.23	-0.14	-0.13	-0.14	-0.07	-0.07	0	-0.01	-0.13	-0.06	-0.11	-0.11	-0.07	-0.12	-0.09	-0.1	-0.12	0.11	-0.12	-0.09	-0.07	-0.1
OG0007633	-0.17	-0.06	-0.13	-0.12	0.01	-0.21	-0.24	-0.14	-0.16	-0.18	-0.17	-0.33	-0.33	-0.33	-0.33	-0.33	-0.26	-0.19	-0.19	-0.1	-0.17	-0.14	-0.17	-0.18	-0.11	-0.19	-0.19	-0.14	-0.05	-0.1	-0.09	-0.08	0.05	-0.02	-0.01	-0.29	-0.09	-0.21	-0.21	-0.13	-0.16	-0.03	-0.08	-0.22	-0.07	-0.13	-0.34	-0.14	-0.1
OG0008702	-0.15	-0.19	-0.17	-0.06	-0.06	-0.19	-0.14	-0.16	-0.11	-0.15	-0.14	-0.27	-0.28	-0.28	-0.28	-0.28	-0.24	-0.24	-0.13	-0.05	-0.1	0.03	0.04	0.03	-0.08	-0.14	-0.14	-0.1	-0.05	-0.1	-0.01	-0.01	-0.02	0.03	0	-0.24	-0.11	-0.14	-0.09	-0.12	-0.02	-0.01	-0.05	-0.14	-0.16	-0.02	-0.1	-0.19	-0.14
OG0000872	-0.15	-0.09	-0.01	0.25	0.26	0.05	-0.04	0.02	0.33	0.26	0.27	0.13	0.1	0.13	0.12	0.12	0.25	0.14	0.09	0.01	-0.02	0.28	0.15	0.19	0.16	0.13	0.1	0.08	0.18	0.32	0.34	0.35	0.37	0.41	0.42	0.14	0.14	0.2	0.21	0.28	0.43	0.29	0.35	0.35	0.51	0.17	0.3	0.33	0.24
OG0000285	0.01	0.04	-0.09	0.44	0.14	0.01	-0.05	-0.01	0.25	0.21	0.22	0.08	0.09	0.1	0.09	0.09	0.15	0.06	0.05	-0.06	-0.16	0.2	0.1	0.14	0.22	0.08	0.04	0	0.08	0.3	0.28	0.31	0.2	0.31	0.3	0.11	0.1	0.04	0.04	0.29	0.34	0.12	0.3	0.3	0.33	0.12	0.13	0.11	0.13
OG0000033	0.1	0.11	-0.01	0.31	0.13	0.14	0.02	0.02	0.3	0.25	0.26	0.12	0.08	0.12	0.1	0.1	0.25	0.15	0.08	0.02	-0.09	0.15	0.14	0.18	0.18	0.13	0.09	0.1	0.15	0.42	0.38	0.41	0.37	0.43	0.37	0.15	0.22	0.21	0.18	0.3	0.36	0.29	0.38	0.44	0.38	0.26	0.15	0.14	0.22
OG0005038	0.09	-0.19	-0.15	0.17	0.12	0.07	0.02	-0.01	0.34	0.33	0.33	0.16	0.17	0.2	0.19	0.19	0.16	0.12	0.12	-0.02	-0.02	0.25	0.21	0.24	0.2	0.21	0.08	0.06	0.16	0.17	0.22	0.25	0.31	0.36	0.32	0.24	0.27	0.19	0.19	0.38	0.4	0.3	0.26	0.38	0.34	0.07	0.34	0.2	0.18
OG0005725	0.03	-0.14	-0.01	0.08	0.1	0.1	-0.08	-0.08	0.19	0.14	0.13	0.09	0.06	0.08	0.07	0.07	0.11	0.05	-0.04	0.03	-0.05	0.17	0.2	0.18	0.19	0.19	0.09	0.17	0.27	0.14	0.22	0.23	0.3	0.34	0.31	0.14	0.17	0.19	0.2	0.17	0.27	0.2	0.24	0.42	0.3	0.14	0.21	0.04	0.05
OG0005870	0.03	-0.13	0.01	0.09	0.1	0.11	-0.05	-0.05	0.23	0.19	0.18	0.12	0.1	0.12	0.11	0.11	0.15	0.09	-0.01	0.05	-0.04	0.2	0.27	0.25	0.22	0.18	0.12	0.2	0.27	0.21	0.26	0.27	0.35	0.35	0.33	0.16	0.2	0.22	0.24	0.21	0.29	0.23	0.28	0.46	0.37	0.13	0.22	0.04	0.05
OG0005480	0.05	-0.24	-0.1	0.08	0.03	-0.04	-0.05	-0.13	0.06	0.04	0.03	-0.02	-0.03	-0.03	-0.03	-0.03	-0.03	0.02	0	0.04	-0.07	0.18	0.07	0.05	0.13	0.07	0.05	0.19	0.15	0.03	0.06	0.11	0.06	0.16	0.16	0.04	0.11	0.06	0.05	0.13	0.15	0.15	0.19	0.24	0.1	0.01	0.09	0.11	0.02
OG0008419	0.07	-0.09	-0.05	0.17	0.19	0.07	0.02	0.01	0.24	0.23	0.2	0.1	0.08	0.11	0.09	0.09	0.21	0.19	0.18	0.22	0.12	0.19	0.24	0.23	0.29	0.25	0.25	0.37	0.27	0.3	0.17	0.23	0.22	0.31	0.29	0.25	0.34	0.16	0.15	0.26	0.38	0.25	0.29	0.31	0.19	0.12	0.15	0.11	0.2
OG0011093	0.1	-0.07	-0.04	0.2	0.16	0.08	0.07	0.02	0.23	0.21	0.16	0.08	0.07	0.1	0.08	0.08	0.12	0.22	0.1	0.13	0.1	0.15	0.19	0.18	0.22	0.19	0.22	0.23	0.19	0.15	0.08	0.22	0.19	0.26	0.27	0.21	0.27	0.15	0.15	0.26	0.29	0.19	0.15	0.3	0.07	0.05	0.12	0.14	0.16
OG0008480	0.01	-0.1	0.03	0.12	0.17	-0.06	-0.07	-0.07	0.25	0.24	0.25	0.06	0.07	0.06	0.06	0.06	0.09	0.06	0.07	0.1	0.09	0.2	0.21	0.2	0.26	0.19	0.19	0.15	0.24	0.17	0.1	0.24	0.18	0.28	0.27	0.16	0.19	0.16	0.15	0.23	0.39	0.22	0.27	0.26	0.08	0.07	0.1	0.19	0.11
OG0007306	0	0.01	-0.05	0.07	0.1	-0.08	-0.17	-0.13	0.26	0.25	0.21	0.1	0.09	0.09	0.09	0.09	0.14	-0.03	-0.01	-0.06	-0.05	0.19	0.25	0.24	0.17	0.18	0.15	0.01	0.28	0.28	0.19	0.25	0.24	0.24	0.33	0.12	0.13	0.16	0.16	0.21	0.42	0.21	0.28	0.21	0.19	0.13	0.11	0.13	0.13
OG0010037	0.03	-0.05	0.03	0.05	0.2	0.02	-0.11	-0.03	0.24	0.21	0.18	0.07	0.06	0.07	0.07	0.07	0.1	0	-0.05	0.01	0	0.29	0.24	0.24	0.16	0.17	0.2	0.09	0.23	0.16	0.16	0.22	0.23	0.27	0.29	0.09	0.12	0.18	0.17	0.22	0.36	0.27	0.26	0.3	0.12	0.01	0.1	0.12	0.09
OG0007384	0.06	0	-0.11	0.09	0.15	0.08	-0.01	0.07	0.2	0.21	0.22	0.13	0.18	0.18	0.18	0.18	0.03	-0.05	0.06	0	-0.02	0.21	0.17	0.16	0.26	0.25	0.2	0.02	0.12	0.09	0.13	0.11	0.05	0.15	0.15	0.16	0.06	0.1	0.09	0.29	0.28	0.11	0.21	0.17	0.07	0.02	0.09	0.1	0.09
OG0008574	0.09	0.12	0	0.06	0.04	0.11	-0.1	0.06	0.14	0.08	0.09	0.11	0.1	0.11	0.11	0.11	0.09	-0.05	0.01	-0.03	-0.06	0.13	0.09	0.08	0.1	0.1	0.04	-0.01	0.14	0.11	0.15	0.12	0.09	0.09	0.11	0.12	0.02	0.14	0.14	0.16	0.17	0.03	0.19	0.18	0.09	0.09	-0.01	-0.01	0
OG0008892	0.09	-0.01	0.04	0.09	0.11	0.08	-0.09	0.04	0.27	0.18	0.15	0.1	0.12	0.13	0.13	0.13	0.09	0.04	0.04	-0.03	0.03	0.19	0.22	0.21	0.11	0.23	0.17	0.14	0.26	0.17	0.18	0.23	0.23	0.25	0.3	0.15	0.24	0.17	0.16	0.28	0.29	0.26	0.26	0.15	0.16	0.06	0.09	0.19	0.11
OG0009257	0.08	-0.01	0.02	0.08	0.1	0.06	-0.12	0.01	0.26	0.2	0.18	0.09	0.11	0.12	0.12	0.12	0.12	0.02	0	-0.06	0.02	0.19	0.21	0.2	0.1	0.22	0.15	0.12	0.28	0.16	0.16	0.22	0.22	0.24	0.29	0.13	0.22	0.15	0.14	0.26	0.3	0.24	0.24	0.16	0.15	0.05	0.08	0.19	0.11
OG0004241	0.07	-0.06	-0.08	0.05	0.08	0.09	-0.03	0.1	0.17	0.19	0.19	0.13	0.14	0.15	0.14	0.14	0.07	0.02	0.13	-0.03	-0.02	0.13	0.13	0.11	0.2	0.15	0.08	0.07	0.19	0.17	0.21	0.14	0.13	0.19	0.25	0.22	0.2	0.11	0.12	0.21	0.28	0.2	0.15	0.21	0.23	0.16	0.15	0.04	0.15
OG0003815	0.02	-0.16	-0.02	0.1	0.21	0.14	-0.01	0.01	0.27	0.25	0.24	0.19	0.19	0.21	0.2	0.2	0.19	0.21	0.09	0.05	0.02	0.33	0.2	0.24	0.16	0.15	0.16	0.12	0.1	0.18	0.24	0.23	0.2	0.23	0.26	0.11	0.08	0.19	0.2	0.28	0.3	0.16	0.19	0.35	0.24	0.11	0.17	0.18	0.15
OG0000479	-0.13	-0.04	0.05	0.2	0.27	0.1	0.07	0.04	0.31	0.3	0.29	0.15	0.13	0.15	0.14	0.14	0.24	0.33	0.29	0.34	0.24	0.18	0.31	0.31	0.42	0.29	0.28	0.4	0.3	0.41	0.32	0.35	0.34	0.29	0.41	0.27	0.25	0.16	0.16	0.18	0.47	0.27	0.28	0.3	0.43	0.26	0.29	0.29	0.18
OG0004775	-0.2	0.04	-0.12	0.15	0.07	0	-0.15	-0.13	0.14	0.16	0.17	0.06	0.03	0.05	0.04	0.04	0.11	0.07	0.16	0.23	0.08	0.14	0.16	0.13	0.24	0.16	0.13	0.27	0.24	0.36	0.29	0.29	0.22	0.22	0.3	-0.02	-0.01	0.04	0.02	0.21	0.3	0.06	0.3	0.19	0.3	0.23	0.02	-0.03	0.07
OG0006290	0.06	-0.06	0	0.1	0.13	0.06	0.01	-0.01	0.17	0.18	0.17	0.12	0.16	0.17	0.16	0.16	0.16	0.13	0.03	0.02	-0.03	0.11	0.16	0.14	0.23	0.2	0.19	0.2	0.15	0.23	0.1	0.18	0.05	0.17	0.16	0.24	0.17	0.07	0.08	0.2	0.28	0.16	0.28	0.33	0.03	0.14	0.08	0.18	0.03
OG0004493	0.09	-0.17	-0.11	0.07	0.07	-0.08	-0.03	-0.01	0.19	0.26	0.24	0.13	0.14	0.16	0.15	0.15	0.11	0.11	0.05	0.08	0.05	0.23	0.28	0.26	0.28	0.3	0.22	0.18	0.17	0.09	0.08	0.07	0.07	0.08	0.17	0.32	0.2	0.09	0.12	0.22	0.36	0.08	0.24	0.23	0.16	0.16	0.31	0.18	0.05
OG0000498	-0.16	-0.19	-0.07	0.05	0.06	-0.06	0.01	-0.09	0.17	0.15	0.15	0.02	0.04	0.05	0.04	0.04	0.11	0.17	0.14	0.11	-0.02	0.1	0.21	0.2	0.27	0.14	0.14	0.23	0.08	0.17	0.16	0.18	0.14	0.18	0.22	0.29	0.16	0.1	0.12	0.07	0.34	0.06	0.19	0.29	0.29	0.29	0.32	0.28	0.09
OG0004536	0.08	-0.03	-0.19	0.25	0.14	0.01	0.08	-0.01	0.28	0.29	0.27	0.14	0.15	0.17	0.16	0.16	0.2	0.16	0.2	0.06	0.1	0.24	0.23	0.25	0.21	0.2	0.15	0.09	0.18	0.31	0.24	0.29	0.19	0.21	0.29	0.24	0.23	0.13	0.11	0.26	0.37	0.2	0.26	0.2	0.23	0.22	0.24	0.17	0.26
OG0000036	0.08	-0.11	-0.24	0.09	-0.05	-0.05	-0.06	-0.22	0.1	0.04	0.04	-0.01	-0.02	-0.01	-0.02	-0.02	0.06	0.02	0.01	0.03	0.06	0.14	0.14	0.12	0.18	0.13	0.05	0.13	0.14	0.08	0.09	0.12	0.03	0.15	0.09	0.17	0.09	0.01	0.01	0.11	0.22	0.02	0.09	0.17	0.08	0.16	0.1	0.13	0.09
OG0008023	0.13	0.03	0.04	0.15	0.04	0.24	0.13	0.07	0.17	0.22	0.19	0.19	0.17	0.2	0.18	0.18	0.18	0.19	0.17	0.22	0.1	0.04	0.23	0.22	0.12	0.18	0.06	0.27	0.21	0.24	0.19	0.19	0.2	0.21	0.19	0.16	0.24	0.19	0.18	0.14	0.17	0.25	0.22	0.27	0.22	0.14	0.13	0.02	0.04
OG0011283	0.14	0.15	0.07	0.06	0.06	0.21	0.09	0.09	0.14	0.16	0.11	0.18	0.16	0.17	0.17	0.17	0.2	0.13	0.1	0.13	0.08	-0.03	0.14	0.13	0.07	0.1	0.02	0.12	0.16	0.18	0.18	0.19	0.14	0.16	0.1	0.04	0.17	0.15	0.14	0.09	0.12	0.19	0.15	0.19	0.07	0.18	0.06	0.03	0.09
OG0006446	0.11	0.04	-0.01	0.02	0.08	0.22	0	0	0.16	0.15	0.13	0.19	0.17	0.18	0.18	0.18	0.15	0.22	0.11	0.11	0.04	0.07	0.21	0.19	0.17	0.19	0.15	0.27	0.19	0.18	0.2	0.25	0.16	0.16	0.12	0.26	0.16	0.23	0.22	0.18	0.21	0.21	0.35	0.23	0.05	0.23	0.04	0.08	0.12
OG0011285	0.05	0.06	-0.07	0.01	0.11	0.11	0.16	0.02	0.09	0.11	0.11	0.13	0.12	0.13	0.13	0.13	0.01	0.13	0.19	0.18	0.05	0.01	0.14	0.13	0.12	0.1	0.12	0.23	0.09	0.01	0.08	0.1	0.09	0.06	0.03	0.13	0.1	0.15	0.14	0.14	0.12	0.19	0.17	0.15	0.02	0.1	0.01	0.08	0.07
OG0009122	0.2	0.06	0.14	0.15	0.2	0.29	0.2	0.17	0.31	0.26	0.27	0.29	0.27	0.28	0.28	0.28	0.24	0.28	0.26	0.08	0	0.19	0.18	0.21	0.14	0.11	0.14	0.14	0.17	0.25	0.27	0.27	0.24	0.25	0.28	0.24	0.18	0.27	0.27	0.26	0.23	0.33	0.31	0.31	0.21	0.19	0.19	0.17	0.27
OG0009999	0.19	0.06	0	0.14	0.2	0.25	0.15	0.11	0.24	0.25	0.26	0.24	0.22	0.25	0.23	0.23	0.16	0.14	0.16	0.19	0.06	0.16	0.2	0.24	0.16	0.13	0.12	0.2	0.14	0.16	0.26	0.28	0.21	0.23	0.25	0.22	0.13	0.26	0.25	0.28	0.19	0.31	0.32	0.33	0.2	0.14	0.15	0.17	0.09
OG0010644	0.17	-0.02	0.03	0.13	0.13	0.17	0.05	0.01	0.15	0.1	0.1	0.12	0.11	0.14	0.12	0.12	0.16	0.16	-0.04	0.04	0.01	0.09	0.13	0.12	0.07	0.09	0.12	0.16	0.1	0.16	0.12	0.13	0.1	0.15	0.14	0.11	0.17	0.19	0.18	0.13	0.17	0.09	0.14	0.26	0.14	0.07	0.08	0.1	0.03
OG0011472	0.05	-0.03	0.14	-0.04	0.06	0.09	0.09	0.13	0.11	0.11	0.11	0.18	0.16	0.17	0.17	0.17	0.05	0.17	0.08	0.08	0.1	0.05	0.04	0.08	0.07	0.1	0.19	0.22	0.04	0.06	0.08	0.12	0.14	0.16	0.08	0.15	0.16	0.15	0.14	0.11	0.08	0.19	0.15	0.19	0.02	0	0.01	0.03	0.13
OG0011454	0.19	0.07	0.03	0.12	0.11	0.25	0.09	0.15	0.21	0.16	0.16	0.18	0.16	0.17	0.17	0.17	0.15	0.17	0.1	0.08	0.01	0.08	0.09	0.13	0.12	0.1	0.12	0.17	0.09	0.15	0.18	0.17	0.14	0.21	0.18	0.25	0.16	0.2	0.19	0.26	0.21	0.24	0.2	0.29	0.12	0.1	0.06	0.08	0.16
OG0007550	0.07	-0.06	0.04	0.02	0.04	0.16	0.04	0.05	0.15	0.15	0.16	0.16	0.15	0.15	0.15	0.15	0.07	0.05	0.03	0.05	-0.01	0.08	0.14	0.16	0.05	0.12	0	0.12	0.06	0.03	0.19	0.16	0.11	0.11	0.12	0.24	0.12	0.19	0.26	0.19	0.14	0.19	0.25	0.21	0.12	0.08	0.16	0.12	-0.04
OG0011327	0.22	0.06	0	0.06	0.06	0.19	0.05	0.02	0.14	0.16	0.16	0.18	0.16	0.17	0.17	0.17	0.05	0.01	0.02	0.02	0.08	0.09	0.19	0.18	0.07	0.1	0.02	0.06	0.06	0.06	0.2	0.22	0.09	0.11	0.13	0.15	0.07	0.25	0.24	0.21	0.12	0.19	0.22	0.17	0.12	0.18	0.12	0.03	0.06
OG0008114	0.21	0.09	0.12	0.14	0.23	0.23	0.07	0.09	0.23	0.24	0.25	0.21	0.18	0.2	0.2	0.2	0.27	0.21	0.03	-0.22	0.01	0.04	-0.01	0.08	-0.1	-0.03	-0.05	-0.16	-0.13	0.18	0.19	0.21	0.17	0.29	0.17	0.09	0.16	0.24	0.2	0.25	0.16	0.17	0.17	0.28	0.07	0.1	0.11	0.15	0.2
OG0008751	0.23	0.02	0.11	0.13	0.08	0.23	-0.02	-0.01	0.27	0.29	0.3	0.28	0.26	0.28	0.28	0.28	0.24	0.13	0.05	-0.15	-0.06	0.15	0.19	0.25	-0.03	0.05	-0.05	-0.15	0	0.18	0.29	0.31	0.23	0.25	0.28	0.17	0.17	0.31	0.3	0.29	0.2	0.29	0.33	0.19	0.26	0.21	0.2	0.11	0.22
OG0009291	0.1	0.02	0.02	0.1	0.17	0.22	0.16	0.06	0.23	0.19	0.2	0.15	0.13	0.16	0.14	0.14	0.23	0.27	0.22	-0.1	-0.05	0.14	0	0.1	-0.12	-0.15	-0.11	-0.04	-0.09	0.19	0.17	0.21	0.25	0.26	0.28	0.12	0.18	0.21	0.2	0.25	0.14	0.26	0.27	0.3	0.1	0.16	0.1	0.14	0.28
OG0010914	0.2	0.06	0.06	0.12	0.17	0.28	0.21	0.15	0.27	0.22	0.22	0.24	0.22	0.24	0.24	0.24	0.22	0.24	0.17	0.01	-0.06	0.1	0.02	0.1	0.04	0.02	-0.04	0.08	0.02	0.21	0.24	0.23	0.2	0.27	0.24	0.34	0.28	0.26	0.26	0.25	0.17	0.26	0.26	0.33	0.18	0.16	0.13	0.14	0.24
OG0008124	0.21	0.09	0.12	0.13	0.23	0.26	0.24	0.17	0.32	0.26	0.27	0.23	0.21	0.22	0.22	0.22	0.26	0.26	0.22	-0.01	-0.09	0.17	0.09	0.19	-0.05	-0.08	-0.07	0	0.02	0.19	0.26	0.28	0.26	0.34	0.29	0.23	0.19	0.32	0.32	0.32	0.24	0.35	0.32	0.42	0.14	0.11	0.17	0.12	0.28
OG0008714	0.24	0.09	0.13	0.17	0.23	0.34	0.26	0.15	0.35	0.3	0.31	0.33	0.31	0.32	0.32	0.32	0.25	0.36	0.3	0.03	0.07	0.13	0.09	0.19	0.06	0	0	0.02	0	0.26	0.31	0.31	0.24	0.34	0.29	0.2	0.27	0.32	0.32	0.34	0.24	0.27	0.32	0.38	0.24	0.2	0.21	0.12	0.36
OG0010921	0.16	0.02	0.03	0.16	0.12	0.13	0.07	0.06	0.25	0.22	0.22	0.15	0.13	0.14	0.14	0.14	0.12	0.1	0.03	0.01	0.07	0.13	0.16	0.19	0.09	0.16	0.1	0.07	0.07	0.12	0.15	0.23	0.15	0.23	0.24	0.24	0.2	0.21	0.21	0.29	0.2	0.21	0.22	0.23	0.13	0.06	0.13	0.09	0.09
OG0011326	0.14	0.06	0.03	0.12	0.11	0.17	0.09	0.09	0.23	0.21	0.21	0.18	0.16	0.17	0.17	0.17	0.1	0.08	0.07	0.08	0.12	0.12	0.14	0.18	0.12	0.14	0.07	0.09	0.04	0.15	0.2	0.22	0.14	0.21	0.22	0.2	0.17	0.2	0.19	0.26	0.14	0.24	0.25	0.2	0.17	0.1	0.12	0.08	0.09
OG0009442	0.04	0.06	0.03	0.14	0.12	0.14	0.03	0.04	0.25	0.22	0.23	0.17	0.15	0.16	0.16	0.16	0.15	0.13	0.06	0.04	0.06	0.16	0.18	0.21	0.09	0.14	0.1	0.09	0.08	0.14	0.17	0.24	0.2	0.25	0.25	0.18	0.15	0.23	0.23	0.35	0.18	0.2	0.2	0.28	0.09	0.14	0.11	0.13	0.15
OG0009928	0.1	0.02	0.03	0.09	0.1	0.13	0.07	0.05	0.23	0.2	0.2	0.14	0.12	0.13	0.13	0.13	0.08	0.04	0.03	0.03	-0.01	0.12	0.15	0.14	0.05	0.11	0.06	0.08	0.08	0.11	0.14	0.21	0.18	0.22	0.22	0.19	0.2	0.2	0.2	0.31	0.17	0.29	0.25	0.22	0.11	0.09	0.09	0.11	0.09
OG0009974	0.14	-0.02	0	0.13	0.14	0.12	0.03	0.03	0.25	0.2	0.2	0.14	0.12	0.13	0.13	0.13	0.16	0.14	0.06	0.03	-0.01	0.12	0.06	0.1	0.14	0.11	0.1	0.08	0.12	0.19	0.14	0.21	0.22	0.26	0.22	0.2	0.31	0.16	0.15	0.25	0.22	0.29	0.2	0.17	0.15	0.09	0.09	0.07	0.23
OG0008430	0.15	0.13	0.07	0.12	0.14	0.19	0.1	0.11	0.26	0.21	0.21	0.24	0.22	0.23	0.23	0.23	0.23	0.21	0.07	-0.01	-0.03	0.12	0.13	0.16	0.1	0.14	0.14	0.16	0.13	0.2	0.2	0.22	0.18	0.2	0.23	0.21	0.18	0.26	0.26	0.25	0.22	0.2	0.26	0.26	0.15	0.16	0.08	0.11	0.18
OG0008170	0.19	0.15	0.08	0.13	0.19	0.24	0.19	0.24	0.2	0.21	0.23	0.22	0.23	0.24	0.24	0.24	0.16	0.19	0.06	-0.19	-0.14	0.05	-0.02	0.06	-0.17	-0.08	-0.08	-0.13	-0.11	0	0.18	0.13	0.09	0.08	0.09	0.1	0.12	0.16	0.15	0.26	0.1	0.25	0.22	0.19	0.09	0.05	0.12	0.12	0.08
OG0006876	0.25	0.19	0.07	0.03	0.12	0.14	0.11	0.1	0.18	0.18	0.16	0.18	0.18	0.2	0.2	0.2	0.17	0.11	0.03	-0.04	-0.09	0.07	0.07	0.08	-0.01	0.03	0.05	0.05	0.06	0.04	0.15	0.18	0.11	0.12	0.16	0.08	0.1	0.18	0.17	0.24	0.08	0.14	0.21	0.24	0.15	0.14	0.14	0.08	0.25
OG0007817	0.08	0.06	0.15	0.17	0.18	0.32	0.13	0.2	0.35	0.26	0.27	0.3	0.27	0.29	0.29	0.29	0.25	0.33	0.26	0.15	0.14	0.25	0.15	0.17	0.14	0.13	0.17	0.2	0.14	0.28	0.38	0.34	0.29	0.28	0.32	0.2	0.23	0.23	0.22	0.34	0.21	0.27	0.25	0.2	0.25	0.21	0.16	0.1	0.3
OG0010550	0.08	0.06	0.15	0.08	0.18	0.2	0.13	0.11	0.28	0.23	0.24	0.21	0.19	0.2	0.2	0.2	0.23	0.21	0.19	0.04	0.05	0.19	0.08	0.16	0.07	0.05	0.05	0.08	0.05	0.18	0.26	0.24	0.21	0.2	0.25	0.25	0.16	0.19	0.18	0.17	0.19	0.28	0.19	0.23	0.14	0.12	0.13	0.15	0.2
OG0010551	0.08	0.06	0.15	0.08	0.18	0.2	0.13	0.11	0.28	0.23	0.24	0.21	0.19	0.2	0.2	0.2	0.23	0.21	0.19	0.04	0.05	0.19	0.08	0.16	0.07	0.05	0.05	0.08	0.05	0.18	0.26	0.24	0.21	0.2	0.25	0.25	0.16	0.19	0.18	0.17	0.19	0.28	0.19	0.23	0.14	0.12	0.13	0.15	0.2
OG0008042	0.22	0.06	0.06	0.12	0.22	0.29	0.22	0.25	0.36	0.27	0.28	0.27	0.31	0.33	0.33	0.33	0.24	0.26	0.28	0.09	0.01	0.2	0.15	0.2	0.13	0.13	0.2	0.14	0.01	0.2	0.28	0.23	0.21	0.29	0.24	0.29	0.24	0.27	0.26	0.3	0.19	0.23	0.29	0.27	0.14	0.18	0.22	0.19	0.22
OG0008766	0.15	0.07	0.13	-0.04	0.07	0.2	0.12	0.22	0.19	0.17	0.18	0.2	0.22	0.23	0.23	0.23	0.12	0.17	0.12	0.02	0.02	0.03	-0.02	0.01	0.02	0.07	0.14	0.1	0.01	0.02	0.09	0.11	0.14	0.13	0.09	0.15	0.24	0.15	0.14	0.14	0.07	0.16	0.17	0.14	0	0.01	0.03	0.03	0.14
OG0003280	0.05	0.04	0.01	0.39	0.45	0.2	0.18	0.14	0.54	0.59	0.59	0.41	0.44	0.45	0.44	0.44	0.42	0.39	0.46	0.27	0.21	0.44	0.43	0.47	0.53	0.4	0.36	0.28	0.3	0.48	0.43	0.44	0.4	0.48	0.57	0.37	0.36	0.27	0.24	0.51	0.63	0.31	0.36	0.43	0.45	0.29	0.34	0.4	0.4
OG0000116	-0.12	0	-0.01	0.24	0.24	0.04	-0.07	-0.03	0.41	0.42	0.43	0.3	0.32	0.33	0.32	0.32	0.32	0.24	0.27	0.18	0.14	0.31	0.35	0.36	0.39	0.37	0.31	0.27	0.25	0.36	0.35	0.42	0.33	0.42	0.39	0.34	0.24	0.26	0.24	0.42	0.52	0.29	0.46	0.4	0.38	0.23	0.37	0.31	0.31
OG0000730	0.1	-0.08	-0.06	0.23	0.2	0.14	-0.03	0.04	0.4	0.38	0.39	0.36	0.35	0.36	0.35	0.35	0.38	0.31	0.21	0.18	0.22	0.3	0.28	0.31	0.32	0.34	0.22	0.22	0.27	0.25	0.31	0.34	0.26	0.35	0.33	0.33	0.27	0.29	0.27	0.39	0.39	0.24	0.22	0.34	0.33	0.24	0.32	0.37	0.39
OG0002668	0.17	-0.02	0.15	0.16	0.26	0.2	0.08	0.12	0.47	0.44	0.44	0.38	0.36	0.39	0.38	0.38	0.4	0.34	0.33	0.17	0.15	0.37	0.32	0.36	0.21	0.24	0.21	0.26	0.2	0.38	0.48	0.46	0.32	0.44	0.46	0.45	0.35	0.49	0.51	0.43	0.49	0.43	0.52	0.51	0.42	0.33	0.44	0.46	0.34
OG0006684	0.09	0.01	-0.1	0.28	0.17	0.03	-0.02	0.01	0.36	0.35	0.37	0.25	0.28	0.29	0.29	0.29	0.22	0.12	0	-0.08	0.04	0.22	0.34	0.35	0.3	0.33	0.23	0	0.21	0.27	0.15	0.33	0.13	0.26	0.22	0.24	0.18	0.13	0.13	0.42	0.42	0.19	0.3	0.22	0.08	0.08	0.17	0.11	0.22
OG0007156	0.16	0.01	-0.04	0.29	0.25	0.08	0.03	0.07	0.43	0.43	0.44	0.31	0.35	0.36	0.36	0.36	0.28	0.14	0.05	-0.05	0.1	0.3	0.41	0.42	0.36	0.4	0.28	0.03	0.26	0.24	0.21	0.3	0.2	0.32	0.28	0.26	0.23	0.19	0.18	0.49	0.5	0.24	0.28	0.27	0.16	0.05	0.28	0.2	0.31
OG0008573	0.19	0.15	-0.07	0.18	0.11	0.06	-0.05	0.02	0.24	0.28	0.29	0.25	0.26	0.28	0.28	0.28	0.15	0	-0.09	-0.1	-0.05	0.2	0.33	0.32	0.17	0.27	0.19	-0.11	0.17	0.16	0.22	0.2	0.15	0.16	0.15	0.17	0.02	0.21	0.2	0.26	0.28	0.13	0.23	0.17	0.18	0.05	0.18	0.1	0.12
OG0010548	0.17	0.1	0.06	0.13	0.18	0.12	-0.08	0.09	0.3	0.23	0.24	0.21	0.19	0.2	0.2	0.2	0.23	-0.03	-0.13	-0.1	-0.12	0.21	0.26	0.25	0.16	0.18	0.12	-0.06	0.14	0.14	0.21	0.26	0.16	0.24	0.25	0.24	-0.03	0.28	0.27	0.28	0.29	0.18	0.27	0.39	0.14	0.12	0.13	0.1	0.07
OG0003775	0.07	0.11	0	-0.02	0.19	0.04	0.13	0.03	0.37	0.38	0.38	0.24	0.26	0.28	0.27	0.27	0.24	0.21	0.24	0.11	0.25	0.27	0.42	0.41	0.3	0.27	0.26	0.18	0.2	0.17	0.32	0.24	0.4	0.14	0.29	0.3	0.13	0.22	0.21	0.28	0.46	0.28	0.23	0.24	0.21	0.27	0.34	0.22	0.29
OG0005948	0.04	-0.04	-0.05	0.21	0.32	-0.01	0.06	0.11	0.37	0.39	0.41	0.19	0.23	0.23	0.23	0.23	0.22	0.17	0.23	0.13	0.15	0.33	0.32	0.34	0.33	0.33	0.34	0.12	0.19	0.2	0.15	0.21	0.17	0.22	0.28	0.29	0.21	0.19	0.18	0.32	0.42	0.19	0.22	0.19	0.11	0.04	0.23	0.23	0.23
OG0006200	0.08	0.11	-0.01	0.2	0.3	0.16	0.12	0.08	0.35	0.39	0.4	0.35	0.38	0.39	0.39	0.39	0.33	0.21	0.2	-0.07	0.02	0.28	0.18	0.26	0.2	0.13	0.11	-0.13	-0.02	0.21	0.24	0.22	0.15	0.24	0.25	0.19	0	0.21	0.2	0.42	0.33	0.14	0.27	0.28	0.16	0.12	0.27	0.21	0.28
OG0003649	0.12	0.05	0.05	0.13	0.3	0.16	0.06	0.11	0.45	0.41	0.42	0.37	0.38	0.41	0.4	0.4	0.37	0.33	0.2	0.14	0.19	0.4	0.33	0.35	0.3	0.35	0.33	0.28	0.22	0.2	0.26	0.32	0.3	0.27	0.28	0.23	0.15	0.21	0.19	0.46	0.43	0.17	0.33	0.43	0.14	0.12	0.2	0.21	0.3
OG0005542	0.43	0.15	0.19	0.14	0.23	0.45	0.25	0.26	0.22	0.15	0.15	0.22	0.19	0.22	0.21	0.21	0.19	0.16	0.05	-0.04	-0.11	-0.01	0.03	0.07	-0.06	0.03	-0.05	0.13	0.13	0.13	0.2	0.21	0.19	0.25	0.22	0.17	0.25	0.28	0.27	0.24	0.12	0.38	0.29	0.35	0.04	0.03	-0.01	0	0.12
OG0005216	0.42	0.23	0.16	0.25	0.13	0.41	0.13	0.18	0.17	0.07	0.07	0.15	0.11	0.14	0.13	0.13	0.15	0.07	-0.07	-0.11	-0.22	-0.04	0.01	0.04	0	-0.05	-0.07	0.03	0.13	0.25	0.25	0.29	0.1	0.31	0.23	0.09	0.16	0.21	0.2	0.26	0.1	0.26	0.27	0.39	0.07	0.14	-0.1	-0.2	0.02
OG0005095	0.36	0.21	0.2	0.2	0.12	0.35	0.24	0.19	0.09	0.01	-0.01	0.07	0.05	0.08	0.07	0.07	0.05	0.04	0.03	-0.1	-0.26	-0.1	0	0.03	-0.06	-0.12	-0.14	0.03	0.07	0.14	0.18	0.24	0.04	0.17	0.16	0.1	0.13	0.19	0.17	0.16	0.05	0.27	0.28	0.28	0.12	0.06	-0.1	-0.12	-0.07
OG0007161	0.28	0.04	0.14	0.17	0.12	0.3	0.13	0.11	0.28	0.27	0.25	0.35	0.34	0.34	0.34	0.34	0.25	0.2	0.22	0	0.04	0.12	0.12	0.17	0.1	0.08	0.05	0.09	0.11	0.24	0.32	0.35	0.25	0.31	0.33	0.2	0.3	0.32	0.31	0.34	0.25	0.31	0.35	0.29	0.22	0.29	0.13	0.18	0.26
OG0008312	0.29	0.06	0.14	0.18	0.13	0.29	0.11	0.07	0.33	0.31	0.32	0.34	0.32	0.33	0.33	0.33	0.27	0.16	0.16	0.06	0.09	0.16	0.28	0.27	0.08	0.19	0.12	0.13	0.15	0.23	0.34	0.36	0.27	0.31	0.3	0.28	0.24	0.37	0.36	0.36	0.28	0.4	0.39	0.33	0.25	0.22	0.21	0.13	0.22
OG0005411	0.38	0.14	0.1	0.13	0.07	0.33	0.25	0.14	0.3	0.31	0.3	0.26	0.28	0.3	0.3	0.3	0.2	0.23	0.17	0.01	-0.03	0.05	0.17	0.22	0.03	0.13	0.05	0.19	0.08	0.14	0.26	0.28	0.21	0.24	0.23	0.29	0.29	0.29	0.28	0.38	0.25	0.4	0.41	0.34	0.18	0.23	0.14	0.05	0.29
OG0005953	0.31	0.11	0.21	0.2	0.11	0.29	0.07	0.17	0.25	0.18	0.18	0.19	0.16	0.18	0.18	0.18	0.17	0.06	0.03	-0.02	-0.05	0.05	0.09	0.12	-0.01	0.06	0.01	0.1	0.13	0.17	0.22	0.28	0.19	0.24	0.22	0.16	0.27	0.24	0.23	0.33	0.21	0.39	0.31	0.27	0.22	0.12	0.04	0.05	0.14
OG0004924	0.27	-0.1	0.04	-0.04	0	0.09	0.1	0.13	0.22	0.22	0.22	0.27	0.31	0.32	0.31	0.31	0.13	0.05	-0.01	-0.14	0.04	0.16	0.13	0.17	0.04	0.12	0.03	0	-0.01	-0.08	0.09	0.09	0.09	0.12	0.07	0.3	0.16	0.24	0.28	0.3	0.2	0.29	0.17	0.26	-0.02	0.06	0.32	0.17	0.19
OG0005034	0.27	0.06	0.1	0.01	0.01	0.21	0.05	0.01	0.19	0.23	0.23	0.25	0.24	0.24	0.24	0.24	0.24	0.19	0.08	-0.08	-0.01	-0.03	0.07	0.11	0.04	0.01	0.01	0.11	0.08	0.21	0.22	0.3	0.09	0.24	0.24	0.33	0.2	0.2	0.22	0.23	0.25	0.28	0.42	0.38	0.03	0.4	0.12	0.1	0.24
OG0000655	0.24	0.03	0.08	0.03	0.02	0.24	0.09	0.02	0.2	0.12	0.13	0.21	0.2	0.2	0.19	0.19	0.24	0.18	0.05	-0.13	-0.05	-0.04	0.04	0.09	-0.01	-0.05	-0.08	0.06	0.01	0.14	0.19	0.19	0.27	0.21	0.18	0.33	0.2	0.29	0.3	0.18	0.23	0.35	0.33	0.35	0.11	0.27	0.15	0.16	0.24
OG0007285	0.26	0.24	0.2	0.14	0.14	0.21	0.06	0.07	0.01	-0.02	-0.03	0.06	0.07	0.06	0.05	0.05	0.11	-0.04	-0.06	-0.03	-0.12	-0.13	-0.02	-0.03	0.04	0	-0.06	0.04	0.01	-0.08	-0.02	0	-0.09	0	-0.03	0.06	0.04	0.01	0	0.05	0.08	0.05	0.03	0.15	-0.12	-0.04	-0.12	-0.12	-0.01
OG0006186	0.27	-0.07	-0.13	0.02	0	0.11	0	-0.07	0.06	0.03	0.04	0	0.01	0.03	0.02	0.02	0.01	-0.02	-0.08	-0.05	-0.01	0.01	0.01	0	-0.03	0.06	0.02	0.07	0.11	-0.07	0	0.05	-0.05	0.07	0.03	0.04	0.14	0.09	0.06	0.1	0.04	0.09	0.09	0.11	-0.06	-0.02	-0.01	-0.06	-0.03
OG0006269	0.29	0.13	0.18	0.17	0.07	0.25	0.17	0.19	0.02	-0.03	-0.04	0.02	0	0.02	0.01	0.01	0.02	0.09	-0.05	0.08	-0.14	-0.09	0.04	0.02	0.01	0.03	0.03	0.27	0.15	0.11	0.08	0.15	-0.07	0.07	0.04	0.14	0.14	0.09	0.08	0.13	0.05	0.18	0.18	0.26	0.01	0.02	-0.11	-0.2	-0.11
OG0005958	0.32	0.18	0.15	0.12	0.22	0.28	0.21	0.24	0.01	-0.07	-0.08	-0.01	-0.03	-0.01	-0.02	-0.02	0	0.01	-0.01	0.1	-0.02	-0.14	-0.03	-0.04	0.04	0.02	-0.01	0.22	0.09	-0.05	-0.01	-0.04	0	0.09	0.01	0.05	0.12	0.07	0.06	0.04	0.03	0.18	0.01	0.2	-0.16	-0.18	-0.18	-0.14	-0.04
OG0004020	0.35	-0.1	0.18	-0.08	0.01	0.17	0.05	0.04	0.08	0.04	0.05	0	-0.05	-0.01	-0.02	-0.02	0.03	-0.02	-0.07	-0.1	-0.01	-0.03	-0.02	0	-0.16	0	-0.05	0.06	0.04	0.05	0.09	0.04	0.04	0.22	0.08	0.22	0.28	0.22	0.23	0.07	0.07	0.28	0.18	0.21	0.11	-0.08	0.17	0.06	0.05
OG0004965	0.27	0.07	0.05	-0.02	0.02	0.11	0.07	0.11	0.03	0.03	0.05	0.04	0.04	0.06	0.06	0.06	-0.06	-0.06	-0.06	-0.06	-0.05	-0.12	-0.03	-0.03	0	0.04	-0.02	0.05	-0.03	-0.06	0.04	0.02	-0.07	0.04	0.05	0.11	0.13	0.07	0.05	0.15	0.1	0.12	0.14	0.14	-0.05	-0.06	-0.01	0.03	0.02
OG0005336	0.33	0.11	0.06	0.08	0.11	0.19	0.14	0.15	0.15	0.16	0.18	0.14	0.14	0.16	0.16	0.16	0.04	0.05	0.05	0	0.05	-0.06	0.03	0.04	0.08	0.1	0.03	0.12	0.02	0.01	0.15	0.1	0.02	0.11	0.16	0.2	0.19	0.18	0.17	0.25	0.17	0.18	0.21	0.24	0.04	0.01	0.01	0.09	0.08
OG0002905	0.13	-0.01	-0.06	0.03	-0.02	0.2	0.13	0	0.17	0.08	0.08	0.12	0.15	0.17	0.14	0.14	0.17	0.17	0.2	0.14	0.03	0.05	0.11	0.13	0.09	0.15	0.07	0.23	0.13	0.09	0.16	0.13	0.13	0.17	0.12	0.25	0.31	0.21	0.21	0.2	0.16	0.21	0.17	0.25	0.1	0.07	0.06	0.04	0.14
OG0011491	0.14	-0.03	-0.04	0.06	0.11	0.18	0.12	0.06	0.14	0.16	0.16	0.08	0.12	0.15	0.13	0.13	0.12	0.11	0.1	0.08	-0.03	0.08	0.14	0.13	0.07	0.1	0.04	0.12	-0.01	0.01	0.08	0.07	0.07	0.06	0.15	0.16	0.12	0.1	0.1	0.14	0.07	0.14	0.1	0.18	0.1	0.05	0.06	0.03	0.02
OG0003202	0.18	0.03	0.1	0.12	0.02	0.19	0.03	-0.01	0.07	0.04	0.06	0.01	0.03	0.04	0.02	0.02	0.05	0.04	-0.08	-0.05	0.01	-0.17	0.04	0.06	0.02	0.06	-0.01	0.05	0.07	0.06	0.07	0.07	0.05	0.23	0.11	0.09	0.1	0.16	0.17	0.08	0.12	0.22	0.1	0.19	0	0.05	-0.06	0.08	0.1
OG0005543	0.07	0.01	0.02	-0.07	0.06	0.17	0.13	0.1	-0.01	-0.04	-0.05	0	-0.01	0.02	0.01	0.01	-0.05	0.03	-0.05	-0.13	-0.07	-0.09	-0.1	-0.07	-0.08	-0.15	-0.18	-0.06	-0.08	0	0.02	0.07	0.07	0.02	0.06	0.03	0.08	0.06	0.05	0.11	-0.06	0.18	0.08	0.06	0	0.03	-0.01	0.08	0.03
OG0004655	0.22	0.12	-0.04	0.14	0.1	-0.01	-0.12	-0.1	-0.04	0.02	0.03	-0.05	-0.01	-0.02	-0.03	-0.03	-0.03	-0.13	-0.05	-0.2	-0.07	-0.16	-0.09	-0.1	0.03	0.06	-0.11	-0.05	-0.02	-0.02	-0.02	-0.09	-0.18	0.06	0.02	0.1	0.05	-0.08	-0.11	0.11	0.22	-0.03	0.05	0.07	-0.11	-0.04	-0.12	0.02	0.01
OG0003801	0.24	0.12	-0.13	0.12	0.16	0.08	0.03	-0.02	0.08	0.18	0.19	0.01	0.04	0.06	0.05	0.05	-0.03	-0.01	0.07	-0.2	-0.12	-0.04	0.02	0.04	-0.02	0.06	-0.09	-0.06	-0.04	0.09	0.02	0.04	-0.18	0.07	0.04	0.12	0.07	0.01	-0.04	0.27	0.31	0.08	0.24	0.16	-0.08	-0.09	-0.01	0.03	0.09
OG0004531	0.31	0.14	0.16	0.08	0.08	0.2	0.1	0.11	0.15	0.1	0.1	0.15	0.12	0.14	0.13	0.13	0.12	0.14	0.07	-0.06	-0.05	0.05	0.03	0.06	-0.05	-0.01	-0.08	0.01	0.05	0.12	0.17	0.19	0.12	0.23	0.2	0.22	0.23	0.28	0.25	0.21	0.13	0.2	0.19	0.31	0.21	0.12	-0.01	0.07	0.04
OG0004574	0.32	0.01	0.06	0.29	0.12	0.14	0.13	0.14	0.06	0.01	0.01	-0.02	-0.05	-0.03	-0.04	-0.04	0.03	-0.06	-0.16	-0.16	-0.16	-0.07	-0.05	-0.02	-0.05	-0.04	-0.15	-0.06	0.02	0.06	0.12	0.12	0.02	0.18	0.13	0.07	0.1	0.1	0.13	0.17	0.1	0.18	0.15	0.25	0.12	-0.08	-0.01	-0.01	0.02
OG0004677	0.33	-0.04	0	0	0.03	0.14	0.12	-0.02	0.09	-0.02	-0.02	-0.03	-0.06	-0.04	-0.05	-0.05	0.01	-0.03	-0.07	-0.1	-0.04	0.06	-0.01	0.03	-0.15	-0.1	-0.15	0.02	0.06	0	0.07	0.06	0.08	0.19	0.11	0.13	0.12	0.2	0.21	0.15	0.14	0.27	0.18	0.24	0.1	-0.11	0.2	0.04	0.12
OG0004205	0.08	-0.05	0.15	-0.15	-0.03	-0.02	-0.08	-0.18	-0.04	-0.11	-0.1	-0.09	-0.09	-0.1	-0.11	-0.11	-0.03	-0.12	-0.17	-0.26	-0.05	-0.21	-0.17	-0.15	-0.17	-0.2	-0.23	-0.13	-0.08	-0.05	-0.02	-0.03	0.01	0.12	0.04	-0.04	0.04	0.02	0.03	0.03	0.1	0.17	0.1	0.11	-0.16	0.07	-0.06	0.09	0.09
OG0003616	0.36	0.23	0.17	0.04	0.01	0.19	0.02	0.01	-0.06	-0.14	-0.13	-0.08	-0.09	-0.1	-0.11	-0.11	-0.04	-0.17	-0.19	-0.3	-0.18	-0.19	-0.15	-0.13	-0.24	-0.25	-0.28	-0.16	-0.01	-0.15	-0.01	-0.01	-0.07	0.08	-0.01	-0.06	-0.03	0.08	0.07	0.04	-0.01	0.16	0.09	0.09	-0.15	-0.08	-0.12	-0.15	0.03
OG0008607	0.17	-0.01	0.02	0.13	0.2	0.25	0.26	0.12	0.3	0.26	0.24	0.22	0.24	0.27	0.25	0.25	0.23	0.25	0.34	0.31	0.11	0.17	0.27	0.26	0.24	0.21	0.27	0.42	0.18	0.22	0.26	0.26	0.22	0.3	0.29	0.25	0.25	0.28	0.28	0.32	0.3	0.31	0.32	0.38	0.17	0.16	0.16	0.2	0.23
OG0007056	0.13	0.04	0.08	0.12	0.23	0.3	0.24	0.17	0.34	0.34	0.33	0.37	0.34	0.36	0.36	0.36	0.26	0.39	0.37	0.47	0.24	0.25	0.28	0.27	0.37	0.32	0.29	0.48	0.3	0.22	0.33	0.32	0.3	0.35	0.38	0.28	0.3	0.33	0.32	0.4	0.33	0.25	0.32	0.45	0.19	0.2	0.12	0.12	0.24
OG0007820	0.2	0.01	0.04	0.17	0.21	0.28	0.13	0.14	0.36	0.29	0.27	0.26	0.24	0.27	0.26	0.26	0.25	0.24	0.1	0.21	0.12	0.16	0.25	0.26	0.26	0.26	0.27	0.38	0.26	0.31	0.3	0.37	0.31	0.38	0.35	0.28	0.41	0.27	0.26	0.32	0.33	0.4	0.36	0.43	0.22	0.21	0.13	0.13	0.19
OG0008617	0.22	0	0.02	0.1	0.13	0.23	0.08	0.07	0.31	0.27	0.28	0.23	0.21	0.24	0.23	0.23	0.21	0.23	0.14	0.13	0.16	0.17	0.21	0.2	0.18	0.29	0.22	0.29	0.27	0.23	0.27	0.32	0.23	0.28	0.28	0.31	0.37	0.3	0.26	0.32	0.34	0.29	0.35	0.34	0.18	0.17	0.1	0.13	0.15
OG0006384	0.12	-0.05	0.03	0.11	0.24	0.27	0.09	0.1	0.35	0.3	0.29	0.3	0.27	0.3	0.29	0.29	0.32	0.31	0.18	0.32	0.1	0.27	0.37	0.35	0.33	0.33	0.36	0.57	0.4	0.25	0.31	0.29	0.35	0.35	0.32	0.34	0.34	0.32	0.31	0.31	0.36	0.36	0.38	0.53	0.28	0.23	0.19	0.16	0.19
OG0008880	0.2	0.06	0.18	0.13	0.23	0.25	0.21	0.09	0.34	0.29	0.3	0.25	0.23	0.24	0.24	0.24	0.2	0.3	0.2	0.25	0.17	0.17	0.33	0.32	0.23	0.23	0.26	0.34	0.24	0.21	0.29	0.34	0.29	0.36	0.32	0.28	0.33	0.35	0.34	0.33	0.4	0.3	0.35	0.48	0.16	0.16	0.17	0.15	0.19
OG0008556	0.18	0.09	0.02	0.16	0.14	0.28	0.23	0.1	0.28	0.24	0.21	0.23	0.21	0.24	0.23	0.23	0.2	0.26	0.31	0.34	0.15	0.17	0.32	0.31	0.24	0.21	0.13	0.39	0.26	0.26	0.24	0.27	0.28	0.31	0.3	0.28	0.28	0.3	0.29	0.31	0.32	0.31	0.3	0.41	0.22	0.15	0.16	0.1	0.19
OG0008129	0.19	0	0.06	0.08	0.14	0.21	0.26	0.08	0.29	0.28	0.26	0.22	0.2	0.23	0.21	0.21	0.25	0.34	0.25	0.26	0.21	0.16	0.3	0.32	0.18	0.24	0.22	0.42	0.27	0.21	0.26	0.31	0.28	0.3	0.31	0.32	0.37	0.28	0.28	0.28	0.33	0.32	0.32	0.41	0.2	0.17	0.16	0.12	0.2
OG0007910	0.19	0.03	0.06	0.08	0.14	0.22	0.26	0.09	0.29	0.28	0.26	0.22	0.2	0.23	0.21	0.21	0.25	0.33	0.26	0.26	0.23	0.16	0.29	0.28	0.18	0.24	0.22	0.42	0.27	0.21	0.27	0.32	0.28	0.3	0.31	0.3	0.33	0.28	0.28	0.28	0.33	0.32	0.32	0.41	0.2	0.17	0.16	0.13	0.2
OG0007048	0.19	0.03	0.1	0.04	0.11	0.36	0.25	0.17	0.27	0.23	0.18	0.27	0.26	0.28	0.26	0.26	0.24	0.33	0.29	0.14	0.12	0.08	0.17	0.19	0.14	0.16	0.15	0.29	0.14	0.14	0.23	0.21	0.21	0.24	0.24	0.28	0.29	0.25	0.24	0.31	0.29	0.33	0.28	0.34	0.12	0.19	0.19	0.2	0.32
OG0008551	0.15	0.03	0.09	0.06	0.17	0.28	0.2	0.15	0.21	0.27	0.25	0.31	0.28	0.32	0.3	0.3	0.18	0.3	0.23	0.33	0.13	0.13	0.25	0.24	0.29	0.29	0.26	0.46	0.2	0.13	0.17	0.17	0.23	0.21	0.2	0.28	0.33	0.2	0.19	0.26	0.29	0.29	0.2	0.4	0.11	0.14	0.1	0.06	0.14
OG0009746	0.24	0.13	0.12	0.11	0.12	0.3	0.11	0.07	0.25	0.26	0.27	0.29	0.27	0.3	0.28	0.28	0.25	0.16	0.17	0.17	0.19	0.11	0.22	0.21	0.18	0.19	0.14	0.24	0.14	0.18	0.27	0.27	0.26	0.25	0.22	0.16	0.33	0.27	0.27	0.27	0.28	0.33	0.29	0.31	0.17	0.22	0.15	0.09	0.18
OG0007724	0.29	0	0.15	0.17	0.24	0.36	0.3	0.27	0.38	0.32	0.3	0.39	0.36	0.39	0.38	0.38	0.34	0.36	0.29	0.35	0.29	0.25	0.37	0.36	0.36	0.38	0.4	0.44	0.38	0.31	0.36	0.37	0.31	0.35	0.37	0.43	0.43	0.39	0.38	0.29	0.38	0.4	0.36	0.49	0.25	0.24	0.17	0.13	0.2
OG0007720	0.19	0.03	0.21	0.13	0.2	0.35	0.21	0.25	0.34	0.31	0.29	0.38	0.35	0.39	0.37	0.37	0.33	0.42	0.33	0.37	0.2	0.23	0.33	0.32	0.38	0.37	0.39	0.58	0.37	0.27	0.32	0.32	0.3	0.37	0.34	0.36	0.45	0.35	0.34	0.31	0.3	0.35	0.32	0.49	0.22	0.2	0.13	0.13	0.27
OG0008421	0.2	0.06	0.11	0.19	0.22	0.35	0.26	0.15	0.3	0.29	0.27	0.33	0.32	0.34	0.32	0.32	0.31	0.33	0.35	0.44	0.21	0.12	0.31	0.29	0.39	0.35	0.3	0.53	0.34	0.25	0.33	0.26	0.25	0.31	0.32	0.36	0.3	0.29	0.28	0.32	0.33	0.36	0.29	0.47	0.23	0.22	0.15	0.14	0.26
OG0009891	0.23	0.06	0.11	0.14	0.2	0.35	0.31	0.18	0.28	0.25	0.26	0.28	0.26	0.27	0.27	0.27	0.22	0.32	0.32	0.33	0.21	0.11	0.2	0.24	0.24	0.21	0.2	0.41	0.24	0.24	0.3	0.28	0.25	0.31	0.27	0.34	0.34	0.3	0.29	0.3	0.31	0.35	0.3	0.44	0.2	0.21	0.15	0.12	0.21
OG0010204	0.22	0.02	0.14	0.14	0.19	0.33	0.28	0.17	0.27	0.24	0.2	0.26	0.25	0.28	0.26	0.26	0.26	0.33	0.29	0.36	0.22	0.13	0.23	0.27	0.27	0.24	0.22	0.46	0.23	0.23	0.27	0.27	0.22	0.3	0.3	0.32	0.34	0.29	0.28	0.29	0.29	0.34	0.29	0.43	0.2	0.2	0.14	0.11	0.21
OG0007660	0.26	0.09	0.07	0.21	0.2	0.33	0.19	0.16	0.34	0.31	0.3	0.36	0.36	0.39	0.38	0.38	0.23	0.25	0.31	0.27	0.2	0.21	0.37	0.39	0.28	0.32	0.2	0.34	0.19	0.24	0.32	0.29	0.24	0.29	0.29	0.37	0.29	0.33	0.32	0.41	0.36	0.41	0.35	0.38	0.26	0.15	0.22	0.19	0.17
OG0006619	0.26	0.01	0.12	0.2	0.25	0.35	0.29	0.19	0.35	0.34	0.32	0.32	0.35	0.39	0.37	0.37	0.27	0.32	0.21	0.26	0.19	0.19	0.39	0.38	0.34	0.38	0.34	0.48	0.28	0.16	0.27	0.27	0.18	0.24	0.26	0.48	0.34	0.3	0.29	0.41	0.39	0.38	0.32	0.44	0.15	0.16	0.23	0.23	0.17
OG0008171	0.32	0.06	0.15	0.2	0.17	0.38	0.16	0.14	0.37	0.34	0.35	0.38	0.35	0.39	0.37	0.37	0.3	0.23	0.2	0.22	0.17	0.17	0.39	0.38	0.25	0.37	0.28	0.43	0.37	0.27	0.38	0.39	0.3	0.37	0.36	0.41	0.4	0.41	0.4	0.4	0.4	0.48	0.42	0.47	0.28	0.27	0.2	0.19	0.21
OG0007357	0.32	0.03	0.2	0.13	0.13	0.39	0.21	0.19	0.37	0.3	0.29	0.35	0.32	0.35	0.34	0.34	0.28	0.34	0.19	0.24	0.25	0.15	0.36	0.35	0.27	0.37	0.28	0.48	0.39	0.3	0.32	0.34	0.32	0.38	0.34	0.36	0.45	0.38	0.37	0.37	0.4	0.43	0.36	0.46	0.2	0.24	0.16	0.14	0.29
OG0008327	0.26	0	0.13	0.21	0.25	0.35	0.22	0.17	0.34	0.31	0.29	0.32	0.29	0.33	0.31	0.31	0.3	0.36	0.19	0.27	0.17	0.16	0.36	0.35	0.3	0.34	0.37	0.52	0.36	0.28	0.32	0.37	0.31	0.36	0.34	0.42	0.42	0.35	0.34	0.37	0.4	0.41	0.36	0.54	0.22	0.25	0.18	0.21	0.2
OG0007226	0.25	0.11	0.2	0.18	0.17	0.4	0.22	0.14	0.38	0.36	0.35	0.41	0.38	0.41	0.4	0.4	0.37	0.37	0.3	0.29	0.23	0.22	0.36	0.38	0.21	0.29	0.18	0.39	0.32	0.3	0.38	0.39	0.35	0.37	0.37	0.33	0.33	0.38	0.37	0.43	0.35	0.43	0.42	0.43	0.27	0.26	0.21	0.15	0.27
OG0008606	0.29	0.09	0.14	0.14	0.18	0.4	0.32	0.2	0.36	0.32	0.29	0.35	0.33	0.36	0.34	0.34	0.33	0.36	0.34	0.31	0.28	0.16	0.29	0.28	0.2	0.3	0.21	0.47	0.32	0.28	0.37	0.35	0.31	0.36	0.38	0.39	0.42	0.38	0.37	0.37	0.37	0.41	0.39	0.48	0.26	0.25	0.21	0.21	0.22
OG0002658	0.28	0.27	0.07	0.13	0.32	0.29	0.25	0.23	0.42	0.41	0.4	0.36	0.35	0.37	0.36	0.36	0.36	0.29	0.33	0.34	0.2	0.18	0.34	0.34	0.39	0.36	0.3	0.42	0.41	0.36	0.37	0.38	0.33	0.4	0.41	0.33	0.34	0.39	0.33	0.38	0.45	0.35	0.43	0.49	0.2	0.24	0.1	0.16	0.32
OG0006510	0.08	0.02	0.05	0.31	0.28	0.25	0.03	-0.03	0.51	0.46	0.45	0.36	0.33	0.36	0.35	0.35	0.4	0.37	0.27	0.47	0.33	0.41	0.5	0.48	0.47	0.47	0.45	0.48	0.49	0.43	0.41	0.51	0.43	0.57	0.5	0.21	0.32	0.43	0.42	0.5	0.54	0.32	0.43	0.52	0.29	0.22	0.25	0.24	0.35
OG0006907	0.21	-0.01	0.07	0.27	0.35	0.25	0.19	0.21	0.51	0.44	0.43	0.33	0.31	0.34	0.32	0.32	0.39	0.33	0.21	0.4	0.24	0.39	0.48	0.47	0.47	0.45	0.43	0.45	0.51	0.38	0.37	0.48	0.42	0.48	0.51	0.44	0.35	0.4	0.39	0.4	0.55	0.44	0.43	0.59	0.28	0.2	0.26	0.27	0.29
OG0006807	0.21	-0.01	0.08	0.27	0.36	0.26	0.2	0.22	0.52	0.45	0.44	0.34	0.32	0.35	0.33	0.33	0.4	0.35	0.23	0.42	0.25	0.4	0.49	0.48	0.48	0.45	0.44	0.47	0.52	0.39	0.38	0.49	0.43	0.49	0.52	0.45	0.37	0.41	0.4	0.41	0.56	0.45	0.44	0.61	0.29	0.21	0.26	0.24	0.31
OG0006808	0.21	-0.01	0.08	0.27	0.36	0.26	0.2	0.22	0.52	0.45	0.44	0.34	0.32	0.35	0.33	0.33	0.4	0.35	0.23	0.42	0.25	0.4	0.49	0.48	0.48	0.45	0.44	0.47	0.52	0.39	0.38	0.49	0.43	0.49	0.52	0.45	0.37	0.41	0.4	0.41	0.56	0.45	0.44	0.61	0.29	0.21	0.26	0.24	0.31
OG0005332	0.17	0.08	-0.08	0.16	0.23	0.06	0.1	0.14	0.26	0.31	0.3	0.21	0.26	0.25	0.25	0.25	0.11	0.13	0.14	0.16	0.19	0.19	0.2	0.18	0.34	0.34	0.24	0.17	0.17	0.04	0.02	0.08	0.08	0.11	0.12	0.26	0.21	0.05	0.02	0.43	0.4	0.13	0.12	0.24	-0.01	-0.04	0.05	0.13	0.15
OG0007142	0.07	-0.11	-0.07	0.14	0.19	0.09	0.19	0.05	0.31	0.28	0.27	0.11	0.14	0.17	0.16	0.16	0.11	0.2	0.23	0.26	0.21	0.18	0.32	0.3	0.35	0.31	0.27	0.36	0.22	0.14	0.09	0.19	0.21	0.26	0.22	0.27	0.31	0.12	0.11	0.38	0.41	0.31	0.18	0.31	0.07	-0.02	0.12	0.18	0.21
OG0005534	0.17	-0.02	0.05	0.3	0.33	0.22	0.23	0.14	0.37	0.39	0.38	0.33	0.37	0.37	0.37	0.37	0.22	0.32	0.25	0.24	0.14	0.26	0.4	0.38	0.46	0.35	0.31	0.36	0.28	0.24	0.21	0.32	0.26	0.3	0.34	0.27	0.3	0.18	0.17	0.5	0.46	0.29	0.31	0.4	0.15	0.12	0.15	0.25	0.22
OG0007459	0.23	0.14	0.07	0.17	0.17	0.32	0.17	0.22	0.2	0.14	0.13	0.13	0.11	0.14	0.12	0.12	0.13	0.14	0.16	0.29	0.11	0.04	0.14	0.13	0.26	0.18	0.12	0.38	0.29	0.17	0.22	0.24	0.21	0.3	0.27	0.15	0.32	0.14	0.13	0.22	0.2	0.27	0.21	0.28	0.12	0.12	-0.03	-0.04	0.06
OG0006514	0.12	0.02	0.12	0.09	0.15	0.21	0.09	0.13	0.2	0.18	0.17	0.15	0.13	0.15	0.14	0.14	0.11	0.26	0.11	0.18	0.05	0.11	0.19	0.17	0.2	0.21	0.2	0.41	0.24	0.18	0.23	0.27	0.28	0.32	0.27	0.16	0.28	0.16	0.16	0.22	0.22	0.25	0.23	0.4	0.06	0.13	-0.12	0	0.12
OG0009889	0.15	-0.01	0.05	0.1	0.2	0.17	0.17	0.08	0.24	0.21	0.18	0.15	0.14	0.17	0.15	0.15	0.2	0.22	0.2	0.37	0.23	0.19	0.24	0.24	0.28	0.25	0.24	0.45	0.29	0.2	0.2	0.24	0.19	0.27	0.27	0.24	0.36	0.18	0.17	0.26	0.3	0.31	0.26	0.31	0.2	0.12	0.15	0.12	0.21
OG0011059	0.2	0.02	0.12	0.12	0.17	0.28	0.16	0.15	0.27	0.22	0.22	0.24	0.22	0.26	0.24	0.24	0.28	0.24	0.17	0.26	0.11	0.15	0.25	0.24	0.28	0.26	0.19	0.38	0.23	0.21	0.24	0.25	0.23	0.27	0.26	0.33	0.31	0.26	0.26	0.27	0.31	0.31	0.26	0.4	0.18	0.19	0.13	0.14	0.18
OG0007757	0.13	0.01	0	0.17	0.1	0.23	0.17	0.13	0.21	0.16	0.14	0.17	0.15	0.18	0.16	0.16	0.19	0.19	0.12	0.25	0.09	0.09	0.21	0.2	0.26	0.22	0.21	0.34	0.28	0.33	0.2	0.34	0.17	0.25	0.25	0.29	0.23	0.2	0.19	0.23	0.27	0.27	0.29	0.44	0.12	0.26	0.01	0.05	0.07
OG0008020	0.17	0	0.13	0.23	0.28	0.31	0.14	0.17	0.3	0.26	0.24	0.26	0.24	0.27	0.26	0.26	0.31	0.28	0.15	0.28	0.15	0.18	0.31	0.29	0.45	0.32	0.3	0.39	0.35	0.34	0.36	0.39	0.34	0.41	0.41	0.27	0.32	0.26	0.26	0.32	0.38	0.33	0.3	0.48	0.25	0.3	0.1	0.1	0.16
OG0005218	0.08	0.06	0.1	0.17	0.19	0.18	-0.08	0.05	0.29	0.25	0.25	0.21	0.2	0.22	0.21	0.21	0.18	0.17	0.04	0.24	0.14	0.3	0.35	0.32	0.3	0.28	0.34	0.32	0.41	0.18	0.22	0.29	0.22	0.32	0.27	0.18	0.13	0.18	0.21	0.34	0.36	0.2	0.28	0.37	0.12	0.09	0.07	-0.06	0.07
OG0003239	0.09	0.01	0.08	0.21	0.11	0.18	0.09	0.07	0.23	0.17	0.16	0.19	0.19	0.21	0.19	0.19	0.21	0.21	-0.04	0.22	0.2	0.13	0.35	0.3	0.39	0.35	0.34	0.37	0.33	0.06	0.15	0.14	0.28	0.19	0.15	0.24	0.23	0.14	0.15	0.29	0.33	0.22	0.08	0.3	0.2	0.09	0.16	0.05	0.19
OG0006675	0.21	-0.13	0.1	0.1	0.1	0.16	0.09	0.12	0.32	0.31	0.3	0.29	0.31	0.34	0.33	0.33	0.19	0.22	0.02	0.11	0.12	0.19	0.3	0.29	0.27	0.4	0.33	0.31	0.17	0.11	0.22	0.22	0.16	0.25	0.23	0.39	0.24	0.25	0.27	0.32	0.3	0.23	0.28	0.44	0.24	0.12	0.16	0.09	0.12
OG0007290	0.13	0.06	0.14	0.17	0.09	0.24	-0.05	0.08	0.21	0.18	0.19	0.28	0.3	0.27	0.27	0.27	0.24	0.08	0.02	0.01	-0.06	0.07	0.21	0.2	0.21	0.2	0.11	0.16	0.21	0.21	0.26	0.37	0.19	0.26	0.25	0.31	0.15	0.26	0.25	0.27	0.26	0.28	0.35	0.36	0.13	0.31	-0.02	0.03	0
OG0006373	0.21	-0.1	0.03	0.19	0.24	0.24	0.05	0.05	0.41	0.32	0.32	0.23	0.2	0.23	0.22	0.22	0.29	0.22	0.08	0.21	0.1	0.3	0.42	0.4	0.34	0.34	0.3	0.38	0.36	0.28	0.29	0.38	0.4	0.43	0.4	0.35	0.32	0.35	0.34	0.43	0.49	0.39	0.4	0.57	0.27	0.15	0.26	0.14	0.19
OG0006571	0.31	0.07	0.1	0.17	0.26	0.26	0.07	0.05	0.42	0.39	0.38	0.31	0.28	0.32	0.3	0.3	0.32	0.22	0.16	0.16	0.15	0.22	0.38	0.36	0.31	0.42	0.29	0.34	0.39	0.33	0.37	0.39	0.32	0.48	0.48	0.42	0.37	0.41	0.4	0.41	0.59	0.42	0.46	0.54	0.28	0.25	0.24	0.2	0.31
OG0005728	0.16	0.08	0.1	0.3	0.35	0.38	0.06	0.07	0.55	0.44	0.44	0.4	0.36	0.4	0.39	0.39	0.44	0.36	0.24	0.23	0.15	0.36	0.38	0.42	0.36	0.33	0.3	0.35	0.39	0.48	0.55	0.57	0.54	0.7	0.64	0.26	0.35	0.5	0.49	0.56	0.55	0.44	0.51	0.68	0.4	0.34	0.23	0.2	0.45
OG0004240	0.1	-0.11	-0.01	0.19	0.3	0.22	0.08	-0.02	0.42	0.45	0.45	0.31	0.27	0.31	0.29	0.29	0.3	0.3	0.31	0.24	0.16	0.29	0.35	0.38	0.3	0.29	0.18	0.32	0.31	0.38	0.37	0.46	0.31	0.45	0.47	0.3	0.32	0.34	0.32	0.43	0.48	0.34	0.51	0.49	0.3	0.2	0.26	0.25	0.19
OG0000221	0.19	-0.04	0	0.2	0.35	0.28	0.08	0.07	0.42	0.39	0.39	0.29	0.24	0.28	0.27	0.27	0.3	0.23	0.22	0.14	0.14	0.33	0.31	0.33	0.24	0.25	0.21	0.3	0.3	0.31	0.42	0.43	0.37	0.56	0.5	0.28	0.32	0.48	0.46	0.5	0.55	0.42	0.53	0.56	0.34	0.22	0.33	0.34	0.38
OG0006067	0.31	0.13	0.16	0.32	0.24	0.31	0.17	0.25	0.32	0.25	0.25	0.24	0.21	0.24	0.23	0.23	0.27	0.21	0.05	0.06	0	0.11	0.24	0.29	0.25	0.19	0.17	0.22	0.32	0.34	0.37	0.38	0.36	0.46	0.4	0.24	0.32	0.32	0.31	0.37	0.34	0.37	0.33	0.47	0.24	0.22	0.08	0.09	0.18
OG0005383	0.21	0.18	0.12	0.18	0.17	0.23	0.21	0.23	0.32	0.21	0.21	0.16	0.12	0.15	0.14	0.14	0.22	0.14	0.04	0.01	0.01	0.04	0.09	0.13	0.1	0.05	0.02	0.09	0.17	0.35	0.3	0.44	0.39	0.41	0.36	0.24	0.31	0.35	0.33	0.33	0.34	0.48	0.39	0.43	0.16	0.2	0.07	0.15	0.22
OG0005441	0.23	0.06	0.06	0.23	0.31	0.25	0.07	0.04	0.3	0.25	0.25	0.14	0.1	0.13	0.12	0.12	0.2	0.21	0.14	0	-0.03	0.08	0.11	0.16	0.12	0.05	0.06	0.16	0.21	0.43	0.3	0.43	0.25	0.45	0.43	0.18	0.29	0.26	0.25	0.33	0.37	0.32	0.5	0.44	0.14	0.23	-0.04	0.09	0.19
OG0004840	0.24	0.05	0.1	0.32	0.26	0.34	0.13	0.15	0.36	0.27	0.27	0.21	0.18	0.21	0.2	0.2	0.26	0.26	0.11	0.08	-0.01	0.16	0.21	0.26	0.2	0.11	0.12	0.23	0.28	0.4	0.35	0.5	0.37	0.51	0.43	0.27	0.35	0.33	0.31	0.39	0.37	0.47	0.5	0.51	0.24	0.21	0.06	0.07	0.22
OG0005274	0.17	-0.04	0.06	0.16	0.07	0.23	0.08	0.05	0.37	0.34	0.34	0.27	0.23	0.27	0.26	0.26	0.26	0.25	0.05	-0.01	-0.05	0.2	0.23	0.27	0.06	0.15	0.09	0.18	0.17	0.29	0.31	0.48	0.39	0.36	0.31	0.24	0.33	0.27	0.26	0.37	0.33	0.41	0.56	0.48	0.29	0.18	0.16	0.02	0.16
OG0005577	0.17	-0.09	0.04	0.21	0.07	0.19	0.15	-0.05	0.31	0.25	0.25	0.19	0.16	0.19	0.18	0.18	0.2	0.17	0.06	0.01	-0.08	0.19	0.21	0.25	0.06	0.1	0.04	0.16	0.12	0.3	0.3	0.4	0.25	0.39	0.34	0.28	0.26	0.31	0.32	0.3	0.28	0.39	0.49	0.47	0.33	0.13	0.26	0.04	0.17
OG0005831	0.17	-0.02	0.1	0.22	0.09	0.26	0.12	-0.04	0.36	0.29	0.29	0.25	0.25	0.25	0.24	0.24	0.3	0.32	0.24	0.1	0.1	0.12	0.21	0.26	0.14	0.12	0.11	0.27	0.18	0.39	0.27	0.43	0.28	0.42	0.37	0.31	0.42	0.28	0.27	0.35	0.36	0.43	0.48	0.41	0.17	0.26	0.12	0.15	0.27
OG0004969	0.12	-0.05	-0.06	0.26	0.18	0.17	0.09	-0.01	0.33	0.31	0.31	0.19	0.16	0.18	0.18	0.18	0.22	0.25	0.25	0.09	0.06	0.18	0.15	0.21	0.17	0.14	0.06	0.19	0.15	0.36	0.4	0.44	0.29	0.44	0.38	0.24	0.32	0.27	0.25	0.39	0.37	0.35	0.52	0.36	0.2	0.19	0.1	0.11	0.23
OG0006146	0.13	-0.03	-0.06	0.24	0.24	0.21	0.15	0.01	0.34	0.28	0.28	0.2	0.17	0.2	0.19	0.19	0.24	0.31	0.25	0.17	0.03	0.21	0.19	0.24	0.19	0.09	0.11	0.24	0.11	0.37	0.31	0.46	0.31	0.44	0.36	0.28	0.3	0.29	0.28	0.36	0.36	0.37	0.53	0.45	0.14	0.24	0.11	0.11	0.25
OG0007307	0.38	0.14	0.22	0.18	0.21	0.42	0.11	0.19	0.47	0.41	0.4	0.46	0.43	0.46	0.45	0.45	0.4	0.25	0.17	0.06	0.03	0.23	0.33	0.38	0.2	0.27	0.15	0.19	0.28	0.3	0.44	0.44	0.35	0.41	0.42	0.38	0.34	0.47	0.46	0.44	0.4	0.47	0.49	0.52	0.31	0.3	0.27	0.19	0.27
OG0006516	0.45	0.14	0.26	0.25	0.31	0.54	0.31	0.28	0.56	0.49	0.48	0.54	0.5	0.53	0.53	0.53	0.52	0.42	0.3	0.19	0.19	0.25	0.36	0.42	0.28	0.33	0.27	0.33	0.32	0.45	0.53	0.52	0.46	0.59	0.52	0.49	0.52	0.54	0.53	0.52	0.48	0.59	0.54	0.66	0.37	0.37	0.31	0.22	0.4
OG0006154	0.36	0.11	0.16	0.23	0.3	0.49	0.17	0.2	0.52	0.45	0.44	0.51	0.47	0.5	0.49	0.49	0.45	0.37	0.24	0.08	0.08	0.26	0.31	0.36	0.22	0.33	0.21	0.24	0.27	0.37	0.48	0.43	0.39	0.51	0.5	0.44	0.43	0.49	0.47	0.51	0.49	0.52	0.52	0.65	0.32	0.34	0.28	0.21	0.39
OG0006283	0.43	0.16	0.22	0.27	0.28	0.57	0.2	0.22	0.55	0.49	0.48	0.54	0.5	0.54	0.53	0.53	0.51	0.39	0.29	0.15	0.16	0.3	0.37	0.42	0.24	0.34	0.23	0.31	0.32	0.41	0.56	0.56	0.43	0.55	0.53	0.48	0.43	0.59	0.58	0.59	0.52	0.55	0.61	0.65	0.39	0.37	0.29	0.24	0.41
OG0005697	0.22	0.09	0.03	0.18	0.19	0.33	0.15	0.08	0.41	0.37	0.37	0.39	0.36	0.39	0.38	0.38	0.31	0.33	0.22	0.08	0.03	0.21	0.33	0.37	0.16	0.21	0.15	0.21	0.17	0.33	0.39	0.45	0.35	0.44	0.37	0.41	0.38	0.41	0.42	0.44	0.42	0.42	0.56	0.52	0.2	0.25	0.2	0.1	0.31
OG0006378	0.28	0.09	0.12	0.16	0.3	0.31	0.24	0.13	0.36	0.38	0.37	0.29	0.26	0.29	0.28	0.28	0.3	0.34	0.28	0.09	0.05	0.17	0.21	0.26	0.1	0.13	0.12	0.24	0.12	0.4	0.43	0.41	0.28	0.44	0.43	0.37	0.29	0.39	0.37	0.36	0.41	0.46	0.57	0.56	0.24	0.31	0.2	0.25	0.32
OG0005946	0.39	0.05	0.19	0.2	0.27	0.45	0.16	0.19	0.41	0.33	0.33	0.37	0.34	0.37	0.36	0.36	0.37	0.29	0.14	0.06	-0.06	0.23	0.25	0.3	0.14	0.13	0.11	0.22	0.17	0.24	0.36	0.4	0.37	0.41	0.36	0.42	0.31	0.47	0.46	0.45	0.38	0.51	0.48	0.64	0.32	0.3	0.24	0.23	0.26
OG0006676	0.33	0.08	0.16	0.24	0.26	0.37	0.18	0.12	0.5	0.44	0.43	0.42	0.38	0.42	0.4	0.4	0.37	0.29	0.28	0.25	0.14	0.3	0.43	0.44	0.34	0.32	0.25	0.32	0.33	0.38	0.48	0.51	0.42	0.54	0.48	0.4	0.37	0.49	0.47	0.49	0.54	0.53	0.55	0.57	0.36	0.25	0.3	0.23	0.39
OG0006515	0.29	0.01	0.13	0.2	0.3	0.41	0.29	0.19	0.45	0.37	0.36	0.37	0.34	0.38	0.36	0.36	0.38	0.33	0.28	0.23	0.12	0.28	0.26	0.32	0.27	0.23	0.2	0.31	0.23	0.39	0.44	0.43	0.38	0.49	0.47	0.36	0.37	0.42	0.4	0.45	0.43	0.48	0.47	0.61	0.37	0.24	0.26	0.21	0.32
OG0005234	0.37	0.12	0.24	0.22	0.36	0.5	0.23	0.24	0.54	0.49	0.48	0.47	0.43	0.46	0.46	0.46	0.41	0.35	0.31	0.16	0.11	0.25	0.33	0.38	0.28	0.24	0.16	0.31	0.31	0.4	0.54	0.57	0.5	0.58	0.6	0.36	0.52	0.51	0.49	0.55	0.45	0.58	0.57	0.61	0.37	0.36	0.23	0.23	0.31
OG0005835	0.34	0.1	0.13	0.3	0.31	0.42	0.11	0.15	0.47	0.4	0.39	0.34	0.31	0.34	0.33	0.33	0.37	0.24	0.14	0.08	0	0.18	0.29	0.32	0.26	0.28	0.16	0.23	0.29	0.41	0.51	0.5	0.4	0.56	0.54	0.28	0.39	0.4	0.42	0.48	0.44	0.52	0.47	0.57	0.33	0.29	0.17	0.17	0.32
OG0005761	0.26	-0.02	0.16	0.21	0.33	0.42	0.19	0.17	0.45	0.39	0.39	0.34	0.3	0.34	0.32	0.32	0.34	0.29	0.16	0.11	-0.02	0.25	0.3	0.34	0.22	0.18	0.12	0.24	0.2	0.3	0.45	0.51	0.42	0.52	0.51	0.29	0.34	0.41	0.4	0.43	0.4	0.49	0.51	0.63	0.38	0.22	0.26	0.19	0.2
OG0004792	0.3	0.02	0.17	0.23	0.29	0.4	0.18	0.16	0.52	0.45	0.44	0.39	0.37	0.4	0.39	0.39	0.37	0.33	0.17	0.11	0.05	0.29	0.31	0.35	0.27	0.3	0.22	0.3	0.32	0.37	0.44	0.52	0.47	0.54	0.52	0.33	0.43	0.43	0.41	0.51	0.48	0.51	0.49	0.63	0.35	0.26	0.22	0.23	0.26
OG0004770	0.29	0.02	0.18	0.23	0.28	0.41	0.16	0.16	0.51	0.44	0.44	0.4	0.36	0.4	0.38	0.38	0.38	0.34	0.17	0.12	0.06	0.29	0.3	0.34	0.26	0.28	0.2	0.3	0.32	0.38	0.45	0.53	0.48	0.55	0.53	0.33	0.44	0.44	0.42	0.5	0.47	0.52	0.49	0.63	0.36	0.27	0.21	0.22	0.26
OG0004793	0.29	0.02	0.18	0.23	0.28	0.41	0.16	0.16	0.51	0.44	0.44	0.4	0.36	0.4	0.38	0.38	0.38	0.34	0.17	0.12	0.06	0.29	0.3	0.34	0.26	0.28	0.2	0.3	0.32	0.38	0.45	0.53	0.48	0.55	0.53	0.33	0.44	0.44	0.42	0.5	0.47	0.52	0.49	0.63	0.36	0.27	0.21	0.22	0.26
OG0005664	0.33	0.11	0.13	0.21	0.31	0.26	0.18	0.07	0.49	0.42	0.41	0.32	0.29	0.32	0.31	0.31	0.36	0.36	0.21	0.15	0.13	0.25	0.32	0.37	0.23	0.26	0.2	0.22	0.27	0.3	0.35	0.43	0.34	0.5	0.45	0.42	0.41	0.4	0.39	0.5	0.54	0.49	0.44	0.56	0.23	0.22	0.31	0.33	0.47
OG0005643	0.28	0.01	0.06	0.31	0.33	0.29	0.14	0.12	0.56	0.49	0.48	0.38	0.37	0.39	0.39	0.39	0.37	0.36	0.26	0.13	0.14	0.32	0.37	0.42	0.32	0.32	0.25	0.23	0.32	0.4	0.43	0.53	0.41	0.57	0.51	0.43	0.43	0.43	0.42	0.57	0.56	0.49	0.53	0.56	0.32	0.22	0.29	0.23	0.38
OG0005947	0.36	0.09	0.17	0.24	0.33	0.36	0.16	0.16	0.54	0.44	0.44	0.37	0.33	0.37	0.35	0.35	0.41	0.31	0.21	0.12	0.1	0.26	0.34	0.39	0.24	0.27	0.2	0.25	0.31	0.4	0.45	0.5	0.43	0.57	0.52	0.42	0.43	0.49	0.48	0.52	0.54	0.56	0.54	0.64	0.33	0.25	0.28	0.21	0.4
OG0006033	0.34	0.09	0.14	0.26	0.31	0.35	0.16	0.15	0.57	0.47	0.47	0.39	0.36	0.39	0.38	0.38	0.44	0.34	0.22	0.13	0.13	0.29	0.37	0.42	0.26	0.29	0.22	0.26	0.33	0.39	0.48	0.53	0.46	0.59	0.55	0.45	0.45	0.52	0.5	0.55	0.56	0.58	0.56	0.66	0.37	0.28	0.32	0.25	0.43
OG0007012	0.28	0.01	0.14	0.22	0.27	0.31	0.14	0.07	0.49	0.42	0.41	0.33	0.31	0.32	0.32	0.32	0.33	0.29	0.22	0.05	0.11	0.3	0.27	0.33	0.12	0.21	0.16	0.16	0.23	0.36	0.4	0.46	0.38	0.51	0.5	0.31	0.39	0.43	0.42	0.48	0.45	0.52	0.48	0.49	0.31	0.19	0.25	0.27	0.35
OG0005417	0.36	0.05	0.06	0.28	0.24	0.33	0.09	0.07	0.42	0.38	0.37	0.31	0.27	0.3	0.3	0.3	0.31	0.24	0.13	0.04	0.04	0.2	0.28	0.32	0.15	0.21	0.11	0.16	0.25	0.35	0.42	0.45	0.33	0.48	0.44	0.27	0.33	0.38	0.37	0.48	0.45	0.46	0.49	0.5	0.26	0.19	0.22	0.1	0.34
OG0005696	0.4	-0.02	0.07	0.14	0.22	0.34	0.09	0.09	0.51	0.42	0.42	0.36	0.32	0.36	0.34	0.34	0.38	0.27	0.18	0.08	0.14	0.3	0.29	0.34	0.2	0.27	0.2	0.22	0.34	0.31	0.42	0.48	0.36	0.51	0.48	0.36	0.45	0.44	0.42	0.49	0.45	0.51	0.51	0.57	0.27	0.22	0.25	0.19	0.42
OG0006191	0.37	0.11	0.17	0.2	0.29	0.4	0.17	0.15	0.51	0.43	0.42	0.39	0.36	0.38	0.38	0.38	0.37	0.28	0.23	0.12	0.14	0.28	0.31	0.37	0.19	0.21	0.16	0.24	0.31	0.35	0.43	0.44	0.4	0.57	0.47	0.37	0.39	0.47	0.45	0.5	0.49	0.57	0.51	0.6	0.28	0.21	0.27	0.25	0.4
OG0004813	0.34	0.08	0.19	0.19	0.15	0.24	0.13	0.12	0.4	0.38	0.39	0.43	0.47	0.46	0.46	0.46	0.32	0.22	0.14	-0.04	0.13	0.18	0.21	0.25	0.25	0.24	0.16	0.12	0.12	0.17	0.21	0.28	0.19	0.36	0.27	0.36	0.33	0.27	0.26	0.49	0.42	0.34	0.33	0.41	0.06	0.17	0.2	0.21	0.36
OG0005868	0.3	0.07	0.01	0.31	0.36	0.29	0.17	0.15	0.49	0.49	0.48	0.44	0.43	0.46	0.45	0.45	0.45	0.36	0.31	0.17	0.21	0.34	0.36	0.41	0.38	0.45	0.3	0.29	0.38	0.37	0.42	0.38	0.31	0.42	0.41	0.43	0.37	0.35	0.31	0.53	0.54	0.39	0.35	0.46	0.29	0.23	0.29	0.24	0.46
OG0005872	0.29	0.05	0.12	0.27	0.36	0.35	0.22	0.33	0.58	0.53	0.51	0.5	0.51	0.55	0.54	0.54	0.47	0.45	0.25	0.19	0.22	0.34	0.45	0.46	0.4	0.45	0.41	0.3	0.29	0.32	0.34	0.43	0.38	0.38	0.43	0.49	0.4	0.37	0.36	0.47	0.51	0.41	0.36	0.53	0.3	0.22	0.31	0.19	0.36
OG0006028	0.39	0.13	0.14	0.27	0.36	0.45	0.27	0.29	0.52	0.52	0.51	0.52	0.54	0.56	0.56	0.56	0.43	0.33	0.28	0.07	0.09	0.26	0.38	0.43	0.27	0.35	0.24	0.24	0.22	0.29	0.42	0.41	0.31	0.42	0.38	0.49	0.35	0.45	0.44	0.58	0.49	0.53	0.47	0.59	0.28	0.24	0.32	0.24	0.35
OG0006705	0.29	0.11	0.06	0.25	0.3	0.35	0.36	0.24	0.41	0.44	0.43	0.44	0.47	0.48	0.48	0.48	0.3	0.35	0.38	0.14	0.13	0.2	0.33	0.36	0.23	0.26	0.18	0.25	0.18	0.23	0.32	0.31	0.24	0.34	0.29	0.41	0.35	0.35	0.34	0.52	0.4	0.41	0.36	0.43	0.2	0.15	0.28	0.27	0.3
OG0004471	0.41	0.09	0.09	0.29	0.24	0.37	0.14	0.19	0.44	0.39	0.39	0.35	0.33	0.37	0.36	0.36	0.3	0.21	0.12	0.1	0.11	0.2	0.39	0.4	0.28	0.34	0.21	0.23	0.34	0.22	0.31	0.37	0.23	0.4	0.37	0.3	0.36	0.35	0.33	0.5	0.46	0.4	0.4	0.47	0.14	0.09	0.2	0.07	0.24
OG0005612	0.45	0.15	0.21	0.27	0.28	0.47	0.29	0.3	0.37	0.32	0.32	0.39	0.36	0.38	0.38	0.38	0.38	0.3	0.17	0.06	0.01	0.21	0.22	0.27	0.15	0.14	0.1	0.23	0.22	0.25	0.4	0.39	0.27	0.37	0.38	0.38	0.29	0.43	0.42	0.47	0.36	0.45	0.48	0.57	0.27	0.27	0.16	0.17	0.26
OG0005314	0.37	-0.01	0.05	0.2	0.27	0.34	0.09	0.12	0.37	0.33	0.33	0.33	0.3	0.33	0.32	0.32	0.31	0.3	0.16	0.05	-0.01	0.26	0.22	0.26	0.14	0.19	0.11	0.18	0.2	0.2	0.33	0.34	0.23	0.42	0.37	0.36	0.26	0.41	0.37	0.46	0.32	0.38	0.38	0.56	0.2	0.13	0.2	0.19	0.25
OG0005052	0.47	-0.03	0.16	0.13	0.14	0.37	0.06	0.06	0.37	0.34	0.33	0.33	0.3	0.33	0.32	0.32	0.37	0.3	0.11	-0.03	0.12	0.2	0.19	0.23	0.1	0.21	0.1	0.18	0.23	0.28	0.33	0.36	0.26	0.38	0.35	0.31	0.32	0.41	0.36	0.46	0.36	0.36	0.39	0.47	0.14	0.18	0.16	0.14	0.31
OG0004892	0.44	0.18	0.22	0.28	0.3	0.46	0.14	0.25	0.35	0.29	0.29	0.33	0.29	0.33	0.31	0.31	0.27	0.23	0.06	0.05	-0.05	0.13	0.18	0.21	0.15	0.2	0.11	0.26	0.3	0.26	0.36	0.36	0.29	0.42	0.39	0.25	0.34	0.33	0.31	0.4	0.27	0.44	0.41	0.48	0.19	0.15	-0.01	-0.03	0.16
OG0005559	0.44	0.18	0.16	0.21	0.29	0.48	0.09	0.15	0.36	0.29	0.29	0.3	0.26	0.3	0.28	0.28	0.29	0.17	0.14	-0.01	-0.04	0.14	0.19	0.23	0.1	0.12	0.02	0.11	0.21	0.34	0.43	0.41	0.31	0.44	0.42	0.25	0.28	0.4	0.37	0.39	0.35	0.44	0.43	0.52	0.22	0.22	0	0.07	0.2
OG0005169	0.25	0.08	0.12	0.2	0.36	0.39	0.14	0.09	0.44	0.42	0.42	0.41	0.38	0.4	0.4	0.4	0.4	0.39	0.33	0.23	0.04	0.38	0.3	0.35	0.26	0.21	0.22	0.35	0.29	0.36	0.45	0.4	0.34	0.51	0.51	0.27	0.19	0.47	0.46	0.5	0.39	0.36	0.5	0.63	0.25	0.25	0.23	0.16	0.37
OG0006381	0.29	-0.03	0.1	0.27	0.26	0.38	0.29	0.14	0.52	0.47	0.46	0.4	0.39	0.43	0.42	0.42	0.41	0.48	0.35	0.27	0.24	0.3	0.35	0.4	0.29	0.29	0.31	0.35	0.26	0.41	0.42	0.5	0.42	0.57	0.52	0.35	0.56	0.42	0.41	0.53	0.45	0.45	0.48	0.53	0.35	0.25	0.28	0.22	0.44
OG0007291	0.32	0.14	0.15	0.14	0.23	0.48	0.38	0.24	0.35	0.32	0.31	0.34	0.31	0.35	0.33	0.33	0.34	0.42	0.39	0.28	0.08	0.13	0.19	0.26	0.13	0.09	0.06	0.31	0.12	0.26	0.36	0.33	0.3	0.37	0.39	0.38	0.37	0.4	0.4	0.39	0.26	0.46	0.38	0.53	0.26	0.26	0.17	0.18	0.3
OG0007381	0.32	0.14	0.15	0.14	0.23	0.48	0.38	0.24	0.35	0.32	0.31	0.34	0.31	0.34	0.33	0.33	0.33	0.42	0.39	0.28	0.08	0.13	0.18	0.25	0.13	0.08	0.05	0.31	0.13	0.26	0.36	0.33	0.3	0.37	0.39	0.38	0.36	0.4	0.39	0.39	0.26	0.46	0.38	0.52	0.26	0.26	0.17	0.18	0.29
OG0007382	0.32	0.14	0.15	0.14	0.23	0.48	0.38	0.24	0.35	0.32	0.31	0.34	0.31	0.34	0.33	0.33	0.33	0.42	0.39	0.28	0.08	0.13	0.18	0.25	0.13	0.08	0.05	0.31	0.13	0.26	0.36	0.33	0.3	0.37	0.39	0.38	0.36	0.4	0.39	0.39	0.26	0.46	0.38	0.52	0.26	0.26	0.17	0.18	0.29
OG0006809	0.32	0.01	0.21	0.19	0.25	0.44	0.28	0.21	0.47	0.45	0.44	0.42	0.39	0.41	0.41	0.41	0.42	0.59	0.3	0.16	0.14	0.2	0.23	0.29	0.19	0.24	0.2	0.36	0.28	0.34	0.39	0.41	0.43	0.46	0.46	0.43	0.47	0.41	0.4	0.48	0.38	0.42	0.43	0.57	0.31	0.27	0.23	0.19	0.37
OG0007545	0.36	0.06	0.19	0.19	0.25	0.46	0.38	0.25	0.4	0.33	0.32	0.38	0.35	0.38	0.37	0.37	0.37	0.47	0.32	0.18	0.11	0.17	0.24	0.32	0.15	0.17	0.16	0.4	0.21	0.33	0.39	0.4	0.37	0.43	0.4	0.4	0.45	0.41	0.4	0.4	0.34	0.49	0.44	0.6	0.26	0.27	0.22	0.2	0.32
OG0004974	0.21	0.17	0.14	0.04	0.05	0.28	0.09	0.18	0.12	0.01	0.01	0.06	0.02	0.05	0.04	0.04	0.07	0.01	-0.09	-0.15	-0.19	-0.16	0	0.03	-0.09	-0.11	-0.16	-0.02	0.03	0.17	0.24	0.26	0.27	0.23	0.18	0.12	0.11	0.27	0.28	0.21	0.16	0.4	0.31	0.36	0.09	0.17	-0.08	-0.14	0.07
OG0003193	0.2	0.01	0.06	0.15	0.14	0.18	0.12	0.09	0.14	0.16	0.17	0.1	0.06	0.09	0.07	0.07	0.11	0.03	-0.07	-0.07	-0.07	0.03	0.13	0.14	0.1	0.06	-0.05	0.07	0.1	0.11	0.15	0.19	0.1	0.17	0.15	0.19	0.11	0.13	0.12	0.32	0.28	0.26	0.29	0.35	0.07	-0.01	0.09	0	0.05
OG0005144	0.33	0.16	-0.02	0.08	0.18	0.25	0.01	-0.03	0.22	0.22	0.22	0.12	0.08	0.11	0.1	0.1	0.17	0.1	0.09	-0.1	-0.15	0.03	0.04	0.07	-0.05	0	-0.08	0.02	0.13	0.24	0.28	0.32	0.18	0.29	0.3	0.14	0.21	0.23	0.19	0.28	0.24	0.31	0.43	0.41	0.08	0.18	-0.02	0.01	0.13
OG0004039	0.17	-0.17	-0.06	0.05	0.05	0.21	0.01	-0.07	0.12	0.06	0.06	0.02	-0.02	0.01	0	0	0.06	0.03	0.01	-0.08	-0.06	0.1	0.05	0.06	-0.03	-0.04	-0.09	0.12	0.1	0.03	0.16	0.17	0.1	0.24	0.17	0.11	0.15	0.18	0.17	0.17	0.13	0.25	0.29	0.32	0.07	0.04	0	-0.02	0.09
OG0000938	0.12	0.09	0.06	0.21	0.32	0.25	0.17	0.18	0.26	0.23	0.24	0.13	0.15	0.17	0.15	0.15	0.13	0.17	0.12	0.12	-0.02	0.08	0.19	0.21	0.19	0.09	0.06	0.17	0.08	0.19	0.17	0.26	0.25	0.26	0.23	0.17	0.19	0.18	0.16	0.37	0.31	0.32	0.23	0.36	0.02	-0.03	0.07	0.02	0.08
OG0006004	0.23	0.06	0.13	0.07	0.23	0.23	0.23	0.2	0.22	0.17	0.16	0.19	0.16	0.18	0.17	0.17	0.16	0.16	0.07	0.06	0	0.09	0.18	0.18	0.12	0.11	0.09	0.19	0.07	0.13	0.25	0.21	0.25	0.24	0.18	0.23	0.14	0.33	0.32	0.22	0.28	0.36	0.3	0.45	0.16	0.04	0.19	0.13	0.21
OG0005004	0.1	-0.15	-0.01	0.16	0.16	0.19	0.13	-0.08	0.12	0.09	0.08	0.01	0	0.01	0	0	0.06	0.16	0.18	0.11	-0.1	0.13	-0.01	0.03	0.05	-0.1	-0.08	0.18	0.08	0.18	0.18	0.21	0.14	0.26	0.25	0.06	0.13	0.11	0.12	0.17	0.07	0.22	0.24	0.27	0.12	0.02	0.02	0.03	0.02
OG0005676	0.18	0.09	0.05	0.14	0.22	0.22	-0.01	0.04	0.24	0.15	0.15	0.12	0.08	0.11	0.1	0.1	0.13	0.09	0.07	-0.09	-0.15	0.07	0.05	0.09	0	0	-0.06	0.03	0.14	0.32	0.29	0.3	0.21	0.38	0.33	0.07	0.21	0.21	0.2	0.22	0.2	0.28	0.38	0.31	0.16	0.11	0.01	-0.02	0.14
OG0005731	0.16	0.09	0.05	0.13	0.18	0.21	0.01	0.01	0.2	0.11	0.11	0.07	0.04	0.07	0.06	0.06	0.08	0.08	0.07	-0.1	-0.17	0.01	0	0.05	-0.05	-0.05	-0.11	0.01	0.08	0.3	0.27	0.28	0.17	0.34	0.29	0.02	0.2	0.17	0.16	0.18	0.13	0.26	0.36	0.25	0.12	0.1	-0.03	-0.01	0.12
OG0005798	0.17	0.09	0.05	0.12	0.21	0.22	0.01	0.03	0.22	0.14	0.13	0.09	0.06	0.09	0.08	0.08	0.1	0.08	0.09	-0.09	-0.15	0.04	0.02	0.07	-0.03	-0.03	-0.1	0.03	0.1	0.28	0.27	0.26	0.2	0.36	0.31	0.03	0.22	0.19	0.18	0.2	0.16	0.25	0.34	0.26	0.15	0.08	0.01	0	0.15
OG0005511	0.19	0.05	0.08	0.31	0.25	0.2	0.06	0.06	0.32	0.32	0.32	0.2	0.19	0.2	0.19	0.19	0.24	0.19	0.13	0.01	-0.05	0.19	0.18	0.22	0.23	0.11	0.08	0.14	0.16	0.35	0.35	0.34	0.29	0.45	0.43	0.27	0.26	0.24	0.23	0.38	0.43	0.34	0.4	0.47	0.35	0.21	0.17	0.15	0.25
OG0005215	0.18	0.11	0.05	0.22	0.15	0.19	0.14	0.05	0.26	0.2	0.2	0.09	0.06	0.09	0.07	0.07	0.21	0.1	0.07	-0.04	-0.14	0.1	0.11	0.15	0.07	0.02	0	0.08	0.13	0.3	0.32	0.31	0.29	0.4	0.34	0.16	0.24	0.19	0.21	0.27	0.35	0.33	0.36	0.47	0.34	0.17	0.24	0.11	0.17
OG0005236	0.17	0.12	0.05	0.2	0.14	0.18	0.13	0.05	0.25	0.19	0.19	0.09	0.05	0.08	0.07	0.07	0.19	0.08	0.07	-0.04	-0.16	0.09	0.11	0.15	0.06	0.01	-0.01	0.07	0.13	0.29	0.32	0.3	0.29	0.39	0.33	0.15	0.23	0.19	0.21	0.26	0.33	0.32	0.35	0.47	0.34	0.18	0.24	0.1	0.16
OG0005272	0.28	0	0.08	0.2	0.18	0.33	-0.02	0.08	0.28	0.19	0.19	0.18	0.14	0.17	0.16	0.16	0.18	0.1	0.02	-0.06	-0.07	0.23	0.2	0.24	0.04	0.05	-0.02	0.13	0.17	0.2	0.3	0.33	0.31	0.37	0.34	0.19	0.25	0.3	0.29	0.31	0.38	0.39	0.4	0.4	0.32	0.24	0.12	0.11	0.22
OG0005609	0.21	0.16	0.18	0.23	0.23	0.31	0.19	0.16	0.36	0.25	0.25	0.24	0.2	0.23	0.22	0.22	0.27	0.18	0.15	0.05	-0.07	0.21	0.18	0.23	0.14	0.07	0.05	0.17	0.2	0.33	0.39	0.36	0.36	0.48	0.4	0.22	0.29	0.34	0.32	0.35	0.37	0.44	0.41	0.54	0.43	0.18	0.25	0.14	0.17
OG0005191	0.24	0.15	0.17	0.16	0.28	0.35	0.15	0.19	0.29	0.21	0.2	0.2	0.17	0.19	0.19	0.19	0.2	0.21	0.19	0.08	-0.08	0.11	0.11	0.17	0.15	0.05	0.03	0.23	0.1	0.31	0.38	0.34	0.27	0.43	0.39	0.18	0.27	0.29	0.27	0.39	0.32	0.33	0.38	0.49	0.26	0.17	0.08	0.09	0.16
OG0003376	0.08	-0.05	0.05	0.09	0.16	0.26	0.01	-0.02	0.25	0.16	0.17	0.15	0.11	0.14	0.13	0.13	0.21	0.15	0.1	0.02	-0.09	0.11	0.11	0.15	0.1	0.01	0.04	0.2	0.14	0.33	0.37	0.39	0.32	0.39	0.36	0.17	0.12	0.31	0.34	0.29	0.28	0.37	0.5	0.48	0.32	0.31	0.17	0.15	0.21
OG0005540	0.1	0.01	0.03	0.09	0.19	0.13	0.17	0.14	0.2	0.1	0.1	0.09	0.08	0.08	0.07	0.07	0.12	0.17	0.08	0.08	0.01	0.09	0.04	0.08	0.12	-0.05	-0.01	0.11	0.09	0.15	0.21	0.23	0.37	0.33	0.27	0.18	0.21	0.23	0.22	0.22	0.27	0.37	0.22	0.36	0.23	0.18	0.13	0.17	0.26
OG0005539	0.1	0.01	0.03	0.09	0.2	0.13	0.17	0.14	0.2	0.1	0.1	0.09	0.08	0.09	0.07	0.07	0.12	0.18	0.09	0.08	0.01	0.09	0.04	0.09	0.13	-0.05	0	0.12	0.1	0.15	0.21	0.24	0.37	0.33	0.28	0.18	0.21	0.24	0.22	0.22	0.28	0.37	0.23	0.37	0.23	0.18	0.13	0.17	0.26
OG0004398	0.13	-0.09	-0.04	0.11	0.16	0.01	0.05	-0.01	0.25	0.28	0.29	0.16	0.21	0.21	0.2	0.2	0.13	0.02	0.13	-0.08	0.02	0.13	0.16	0.19	0.15	0.11	0.08	0.03	0.05	0.09	0.17	0.2	0.09	0.29	0.22	0.3	0.21	0.18	0.21	0.34	0.37	0.29	0.29	0.29	0.12	0.15	0.26	0.28	0.3
OG0004608	0.19	-0.08	-0.09	0.06	0.05	-0.08	-0.08	-0.13	0.22	0.34	0.35	0.21	0.24	0.23	0.23	0.23	0.12	0.06	0.13	-0.15	-0.03	0.18	0.08	0.11	0.07	0.15	-0.04	-0.01	-0.03	0	0.09	0.07	0.03	0.16	0.17	0.34	0.13	0.17	0.15	0.32	0.37	0.18	0.3	0.24	0.14	0.11	0.3	0.29	0.24
OG0005008	0.08	0.05	-0.07	0.12	0.1	0	-0.02	-0.12	0.23	0.3	0.31	0.15	0.19	0.18	0.17	0.17	0.15	0.14	0.18	-0.1	-0.01	0.02	0.13	0.17	0.17	0.16	0.01	0.06	0.06	0.25	0.21	0.26	0.14	0.29	0.29	0.32	0.19	0.16	0.13	0.31	0.43	0.21	0.42	0.29	0.14	0.22	0.14	0.19	0.22
OG0005156	0.18	-0.02	0.01	0	0.1	0.06	-0.06	-0.12	0.24	0.24	0.24	0.14	0.14	0.14	0.13	0.13	0.21	0.11	0.12	-0.05	0.01	0.09	0.08	0.12	0.08	0.07	-0.03	0.06	0.16	0.23	0.26	0.24	0.23	0.36	0.36	0.26	0.26	0.25	0.26	0.22	0.31	0.29	0.35	0.37	0.24	0.27	0.24	0.25	0.21
OG0005139	0.18	0.03	0.03	0.11	0.22	0.16	0.07	0.07	0.33	0.37	0.37	0.3	0.3	0.32	0.31	0.31	0.27	0.16	0.17	-0.08	0	0.19	0.26	0.3	0.14	0.21	0.13	0.15	0.13	0.17	0.21	0.27	0.2	0.33	0.3	0.3	0.3	0.23	0.22	0.38	0.4	0.32	0.43	0.37	0.16	0.16	0.23	0.1	0.3
OG0004545	0.27	0.05	0.04	0.18	0.3	0.22	0.1	0.08	0.35	0.37	0.38	0.23	0.24	0.26	0.26	0.26	0.18	0.11	0.16	-0.03	0.02	0.18	0.27	0.31	0.19	0.21	0.09	0.06	0.16	0.23	0.32	0.3	0.19	0.38	0.43	0.22	0.26	0.21	0.23	0.44	0.44	0.29	0.39	0.38	0.13	0.14	0.13	0.09	0.26
OG0005827	0.18	-0.02	-0.07	0.16	0.3	0.12	-0.03	-0.03	0.31	0.35	0.35	0.18	0.15	0.16	0.16	0.16	0.21	0.15	0.17	-0.03	-0.01	0.19	0.17	0.22	0.12	0.16	0.09	0.11	0.14	0.29	0.29	0.29	0.2	0.4	0.37	0.3	0.22	0.3	0.26	0.36	0.41	0.3	0.43	0.42	0.27	0.15	0.21	0.25	0.27
OG0003963	0.23	0.09	-0.01	0.07	0.15	0.15	0.06	0.01	0.27	0.26	0.27	0.19	0.16	0.17	0.17	0.17	0.21	0.08	0.11	-0.03	-0.03	0.08	0.11	0.15	0.08	0.06	-0.04	0.1	0.12	0.26	0.29	0.38	0.21	0.34	0.35	0.32	0.25	0.27	0.26	0.35	0.33	0.39	0.51	0.37	0.16	0.36	0.1	0.24	0.23
OG0000581	0.09	-0.07	-0.08	0.15	0.25	0.14	0.04	-0.04	0.43	0.5	0.5	0.37	0.39	0.38	0.38	0.38	0.31	0.24	0.32	0.11	0.18	0.32	0.29	0.33	0.32	0.36	0.15	0.18	0.18	0.22	0.34	0.32	0.27	0.32	0.38	0.44	0.29	0.26	0.23	0.48	0.56	0.32	0.41	0.38	0.26	0.26	0.32	0.3	0.31
OG0005451	0.19	0.08	0.03	0.23	0.28	0.21	0.1	0.07	0.47	0.49	0.49	0.37	0.4	0.41	0.4	0.4	0.34	0.23	0.27	0.02	0.07	0.24	0.31	0.35	0.28	0.27	0.16	0.12	0.19	0.38	0.3	0.4	0.25	0.41	0.43	0.43	0.35	0.3	0.29	0.5	0.56	0.39	0.51	0.49	0.2	0.23	0.26	0.23	0.27
OG0005512	0.27	0.08	-0.02	0.21	0.35	0.19	0.1	0.1	0.46	0.59	0.59	0.39	0.4	0.42	0.41	0.41	0.31	0.26	0.27	0.02	0.09	0.27	0.34	0.38	0.26	0.36	0.18	0.16	0.19	0.31	0.34	0.33	0.27	0.39	0.39	0.43	0.35	0.34	0.3	0.55	0.54	0.4	0.48	0.46	0.32	0.17	0.34	0.26	0.33
OG0005642	0.24	0.07	0.01	0.22	0.45	0.22	0.22	0.16	0.49	0.56	0.56	0.36	0.38	0.4	0.39	0.39	0.32	0.29	0.38	0.11	0.1	0.3	0.36	0.41	0.31	0.34	0.23	0.24	0.16	0.31	0.38	0.36	0.23	0.45	0.44	0.48	0.32	0.39	0.36	0.56	0.6	0.42	0.51	0.57	0.23	0.16	0.32	0.35	0.36
OG0005674	0.18	0.01	0.15	0.07	0.13	0.26	0.13	0.06	0.18	0.2	0.19	0.24	0.24	0.24	0.23	0.23	0.18	0.21	0.23	0.01	0.04	0.03	0.06	0.1	0.14	0.06	-0.04	0.15	0.03	0.15	0.26	0.19	0.18	0.28	0.23	0.23	0.25	0.27	0.24	0.23	0.19	0.28	0.26	0.34	0.2	0.24	0.11	0.17	0.14
OG0006103	0.2	0.09	0.13	0.13	0.18	0.23	0.23	0.1	0.3	0.3	0.3	0.29	0.31	0.31	0.3	0.3	0.31	0.35	0.31	0.2	0.23	0.09	0.14	0.19	0.17	0.13	0.1	0.26	0.16	0.18	0.24	0.23	0.18	0.29	0.28	0.36	0.35	0.24	0.23	0.34	0.32	0.31	0.3	0.4	0.16	0.22	0.24	0.29	0.29
OG0006900	0.18	0	0.01	0.17	0.31	0.21	0.27	0.08	0.38	0.35	0.34	0.2	0.18	0.2	0.19	0.19	0.28	0.31	0.32	0.31	0.21	0.25	0.25	0.26	0.23	0.16	0.16	0.33	0.29	0.32	0.28	0.36	0.33	0.43	0.44	0.31	0.33	0.29	0.28	0.38	0.41	0.41	0.38	0.5	0.24	0.18	0.24	0.23	0.33
OG0007721	0.2	0.02	0.02	0.17	0.24	0.3	0.27	0.14	0.33	0.32	0.3	0.26	0.24	0.25	0.25	0.25	0.24	0.33	0.34	0.32	0.17	0.17	0.18	0.2	0.23	0.17	0.17	0.35	0.25	0.31	0.31	0.32	0.28	0.38	0.37	0.33	0.34	0.29	0.29	0.35	0.36	0.4	0.39	0.45	0.29	0.18	0.2	0.17	0.28
OG0007755	0.17	-0.03	0.02	0.22	0.27	0.22	0.22	0.07	0.39	0.35	0.36	0.2	0.18	0.21	0.19	0.19	0.31	0.32	0.29	0.14	0.1	0.25	0.15	0.23	0.1	0.03	0.05	0.11	0.06	0.28	0.28	0.39	0.34	0.44	0.4	0.22	0.35	0.29	0.29	0.4	0.35	0.36	0.36	0.41	0.19	0.12	0.23	0.23	0.35
OG0008764	0.18	-0.01	0.05	0.19	0.24	0.17	0.13	0.07	0.35	0.31	0.32	0.2	0.18	0.21	0.2	0.2	0.28	0.22	0.17	0.1	0.06	0.26	0.21	0.24	0.19	0.12	0.12	0.07	0.17	0.23	0.24	0.34	0.28	0.39	0.35	0.23	0.2	0.3	0.29	0.33	0.36	0.29	0.3	0.43	0.15	0.14	0.18	0.17	0.27
OG0004922	-0.1	-0.24	-0.04	-0.16	-0.15	-0.24	-0.15	-0.27	-0.02	-0.03	-0.03	-0.12	-0.13	-0.13	-0.14	-0.14	-0.07	-0.11	-0.13	-0.1	-0.06	-0.04	0	-0.03	-0.03	-0.02	-0.08	0.05	0.03	-0.07	-0.01	-0.07	0.09	0.03	0.04	0.1	0.01	0.02	0.06	0	0.19	0.13	0.13	0.18	0.15	0	0.26	0.17	0.04
OG0005311	-0.01	-0.18	-0.07	0.02	-0.06	-0.12	-0.18	-0.3	0.12	0.1	0.1	0.02	0.01	0.01	0	0	0.08	0.01	0.03	0.03	-0.01	0.12	0.12	0.1	0.11	0.1	0.05	0.19	0.18	0.1	0.11	0.07	0.09	0.2	0.2	0.21	0.11	0.12	0.13	0.11	0.31	0.12	0.23	0.31	0.28	0.15	0.28	0.23	0.14
OG0004066	0.12	-0.17	-0.15	0.02	-0.2	-0.11	-0.13	-0.23	0.1	0.09	0.09	0	-0.02	-0.01	-0.02	-0.02	0.06	-0.03	-0.12	-0.18	-0.04	0.11	0.08	0.1	-0.04	0.03	-0.07	-0.09	-0.02	-0.04	0.04	0.03	0.06	0.15	0.07	0.27	0.1	0.11	0.13	0.18	0.23	0.1	0.12	0.2	0.19	0.06	0.37	0.02	0.14
OG0004588	0.03	-0.22	-0.09	-0.1	-0.16	-0.14	-0.15	-0.25	-0.08	-0.1	-0.09	-0.19	-0.2	-0.2	-0.21	-0.21	-0.11	-0.15	-0.13	-0.29	-0.14	-0.09	-0.16	-0.13	-0.19	-0.17	-0.26	-0.13	-0.11	-0.1	0.02	-0.08	0	0.15	0.05	0.06	-0.01	0.02	0.03	-0.03	0.14	0.1	0.06	0.16	0.09	0.01	0.17	0.15	0.06
OG0004691	0.11	-0.2	-0.09	-0.04	-0.13	-0.08	-0.03	-0.24	-0.01	-0.04	-0.03	-0.09	-0.1	-0.1	-0.11	-0.11	0	-0.06	-0.06	-0.22	-0.06	-0.01	-0.08	-0.05	-0.15	-0.13	-0.19	-0.04	-0.08	-0.06	0.03	-0.04	0.03	0.14	0.07	0.2	0.06	0.13	0.14	0.07	0.23	0.17	0.16	0.22	0.15	0.07	0.33	0.18	0.15
OG0004723	0.11	-0.19	-0.07	-0.05	-0.12	-0.1	-0.03	-0.24	-0.01	-0.04	-0.03	-0.09	-0.1	-0.11	-0.12	-0.12	0	-0.07	-0.07	-0.22	-0.09	-0.01	-0.07	-0.04	-0.15	-0.12	-0.18	-0.04	-0.07	-0.06	0.03	-0.04	0.03	0.12	0.06	0.21	0.06	0.13	0.14	0.07	0.24	0.17	0.16	0.22	0.16	0.08	0.33	0.17	0.13
OG0004118	-0.13	-0.17	-0.19	-0.19	-0.23	-0.32	-0.06	-0.26	-0.13	-0.12	-0.1	-0.23	-0.21	-0.22	-0.22	-0.22	-0.23	-0.21	-0.14	-0.3	-0.23	-0.14	-0.15	-0.13	-0.17	-0.23	-0.27	-0.18	-0.22	-0.08	-0.1	-0.05	-0.03	-0.01	-0.07	0.06	-0.05	-0.09	-0.06	0.03	0.11	0.1	0.14	0.07	0.06	0.03	0.18	0.05	0.05
OG0000077	-0.18	-0.16	-0.18	-0.16	-0.09	-0.24	-0.21	-0.29	-0.07	-0.13	-0.12	-0.24	-0.25	-0.25	-0.26	-0.26	-0.12	-0.24	-0.19	-0.3	-0.17	-0.08	-0.1	-0.09	-0.15	-0.21	-0.28	-0.21	-0.1	-0.06	0.01	-0.03	0.12	0.08	0.05	-0.03	-0.08	-0.04	-0.01	0.03	0.18	0.13	0.08	0.11	0.12	0.08	0.19	0.07	0.06
OG0004516	-0.16	-0.25	-0.18	-0.04	-0.17	-0.21	-0.28	-0.34	-0.11	-0.13	-0.1	-0.22	-0.23	-0.24	-0.24	-0.24	-0.17	-0.17	-0.15	-0.27	-0.28	-0.1	-0.16	-0.13	-0.2	-0.24	-0.3	-0.21	-0.14	0.06	-0.02	0.01	-0.04	0.09	0.02	-0.04	-0.05	-0.09	-0.07	-0.1	0.04	0.04	0.11	0.07	0.08	0.15	0	0.01	-0.1
OG0005295	-0.18	-0.25	-0.14	-0.1	-0.03	-0.12	-0.13	-0.2	-0.02	0	0.02	-0.1	-0.12	-0.11	-0.12	-0.12	-0.12	-0.02	0.03	-0.12	-0.17	0.06	0	0.04	-0.07	-0.17	-0.14	0	-0.15	0.08	0.02	0.07	0.1	0.06	0.07	0.04	-0.04	0	-0.01	-0.01	0.16	0.1	0.25	0.16	0.16	0.09	0.11	0.06	-0.05
OG0004513	-0.24	-0.35	-0.23	-0.1	-0.08	-0.2	-0.19	-0.29	-0.12	-0.14	-0.12	-0.27	-0.29	-0.28	-0.29	-0.29	-0.22	-0.12	-0.14	-0.23	-0.23	-0.05	-0.1	-0.08	-0.15	-0.23	-0.23	-0.11	-0.13	-0.03	-0.06	-0.02	0.01	0.05	0.01	-0.06	-0.08	-0.14	-0.1	-0.1	0.1	0.02	0.12	0.07	0.13	0.01	0.12	0.01	-0.05
OG0004208	-0.18	-0.32	-0.2	-0.11	-0.09	-0.24	-0.16	-0.27	-0.12	-0.12	-0.1	-0.28	-0.3	-0.29	-0.3	-0.3	-0.22	-0.13	-0.13	-0.23	-0.17	-0.05	-0.12	-0.09	-0.14	-0.26	-0.24	-0.12	-0.21	0	-0.06	0.02	0.03	0.06	0	0.01	-0.09	-0.04	-0.01	-0.07	0.09	0.02	0.12	0.05	0.03	0.01	0.08	0.09	-0.05
OG0000539	-0.01	-0.11	-0.09	0.02	-0.01	-0.07	-0.07	-0.17	0.02	-0.04	-0.03	-0.14	-0.14	-0.14	-0.15	-0.15	-0.03	-0.09	-0.08	-0.21	-0.19	-0.03	-0.11	-0.07	-0.09	-0.2	-0.26	-0.11	-0.08	0.02	0.09	0.09	0.19	0.24	0.17	0	0.05	0.06	0.07	0.13	0.2	0.2	0.17	0.26	0.2	0.08	0.13	0.09	0.1
OG0004149	-0.01	-0.15	-0.05	0.03	-0.07	-0.06	-0.1	-0.16	0.05	0.01	0.03	-0.08	-0.09	-0.09	-0.1	-0.1	0.02	-0.06	-0.1	-0.29	-0.24	-0.06	-0.09	-0.04	-0.1	-0.16	-0.23	-0.17	-0.05	0.16	0.17	0.18	0.15	0.24	0.22	0.11	0.05	0.12	0.14	0.07	0.18	0.19	0.28	0.24	0.31	0.15	0.22	0.09	0.06
OG0004751	0.05	-0.23	-0.14	-0.08	-0.07	0.04	-0.07	-0.16	0.08	0.01	0.01	-0.07	-0.11	-0.08	-0.09	-0.09	0	-0.04	-0.16	-0.18	-0.21	0.01	0.02	0.05	-0.12	-0.09	-0.18	-0.04	-0.03	0.08	0.15	0.21	0.3	0.17	0.13	0.14	0.12	0.15	0.19	0.11	0.13	0.35	0.28	0.3	0.22	0.16	0.16	-0.02	0.04
OG0004720	0.06	-0.23	-0.14	-0.07	-0.07	0.04	-0.07	-0.15	0.08	0.01	0.01	-0.07	-0.11	-0.07	-0.09	-0.09	0.01	-0.04	-0.16	-0.17	-0.2	0.02	0.02	0.05	-0.12	-0.09	-0.18	-0.03	-0.04	0.08	0.15	0.21	0.3	0.17	0.13	0.14	0.13	0.16	0.2	0.11	0.14	0.34	0.27	0.3	0.22	0.16	0.16	-0.01	0.05
OG0004692	-0.03	-0.18	-0.07	0.02	-0.06	-0.01	-0.08	-0.11	0.03	-0.02	-0.01	-0.09	-0.11	-0.1	-0.11	-0.11	-0.02	-0.09	-0.14	-0.22	-0.23	-0.03	-0.05	-0.02	-0.13	-0.12	-0.21	-0.08	-0.03	0.08	0.11	0.14	0.11	0.19	0.18	0.17	0.07	0.11	0.14	0.1	0.19	0.22	0.28	0.27	0.28	0.07	0.22	0.02	-0.03
OG0004828	0.02	-0.12	-0.01	0.07	0.05	0.04	-0.01	-0.03	0.1	0.01	0.02	-0.03	-0.05	-0.04	-0.05	-0.05	0.04	-0.05	-0.08	-0.17	-0.2	0	-0.07	-0.04	-0.07	-0.12	-0.15	-0.03	0.02	0.12	0.13	0.2	0.15	0.24	0.23	0.17	0.11	0.17	0.17	0.15	0.2	0.27	0.31	0.33	0.26	0.09	0.21	0.08	0.05
OG0004824	0.02	-0.12	-0.01	0.07	0.05	0.04	-0.01	-0.03	0.1	0.01	0.02	-0.03	-0.05	-0.04	-0.05	-0.05	0.04	-0.05	-0.08	-0.17	-0.2	0	-0.07	-0.04	-0.07	-0.12	-0.15	-0.03	0.02	0.12	0.13	0.2	0.15	0.24	0.23	0.17	0.11	0.17	0.17	0.15	0.2	0.27	0.31	0.33	0.26	0.09	0.21	0.08	0.05
OG0004827	0.02	-0.12	-0.01	0.07	0.05	0.04	-0.01	-0.03	0.1	0.01	0.02	-0.03	-0.05	-0.04	-0.05	-0.05	0.04	-0.05	-0.08	-0.17	-0.2	0	-0.07	-0.04	-0.07	-0.12	-0.15	-0.03	0.02	0.12	0.13	0.2	0.15	0.24	0.23	0.17	0.11	0.17	0.17	0.15	0.2	0.27	0.31	0.33	0.26	0.09	0.21	0.08	0.05
OG0004825	0.02	-0.12	-0.01	0.07	0.05	0.04	-0.01	-0.03	0.1	0.01	0.02	-0.03	-0.05	-0.04	-0.05	-0.05	0.04	-0.05	-0.08	-0.17	-0.2	0	-0.07	-0.04	-0.07	-0.12	-0.15	-0.03	0.02	0.12	0.13	0.2	0.15	0.24	0.23	0.17	0.11	0.17	0.17	0.15	0.2	0.27	0.31	0.33	0.26	0.09	0.21	0.08	0.05
OG0004826	0.02	-0.12	-0.01	0.07	0.05	0.04	-0.01	-0.03	0.1	0.01	0.02	-0.03	-0.05	-0.04	-0.05	-0.05	0.04	-0.05	-0.08	-0.17	-0.2	0	-0.07	-0.04	-0.07	-0.12	-0.15	-0.03	0.02	0.12	0.13	0.2	0.15	0.24	0.23	0.17	0.11	0.17	0.17	0.15	0.2	0.27	0.31	0.33	0.26	0.09	0.21	0.08	0.05
OG0003156	0.16	-0.23	-0.24	0.11	0.06	-0.06	-0.06	-0.04	0.04	0.02	0.03	-0.15	-0.18	-0.15	-0.15	-0.15	-0.06	-0.12	-0.14	-0.29	-0.23	0.09	-0.06	-0.02	-0.12	-0.17	-0.23	-0.24	-0.05	0	0.02	0.06	0	0.13	0.13	0.01	-0.03	0.02	0.02	0.06	0.05	0.05	0.11	0.12	0.13	-0.04	0.16	0.02	-0.01
OG0004185	0	-0.17	-0.14	0.13	0	-0.11	-0.12	-0.18	0.11	0.08	0.08	-0.03	-0.04	-0.04	-0.04	-0.04	0.01	0.01	0.01	-0.14	-0.12	0.14	0.02	0.05	0.02	-0.06	-0.1	-0.03	0	0.11	0.1	0.14	0.14	0.27	0.2	0.1	0.08	0.07	0.1	0.18	0.26	0.12	0.2	0.24	0.22	0.13	0.23	0.13	0.2
OG0004137	-0.11	-0.29	-0.29	0.01	-0.04	-0.21	-0.15	-0.27	0.04	0.08	0.1	-0.07	-0.05	-0.06	-0.06	-0.06	-0.09	-0.09	0.04	-0.19	-0.18	0.14	0.03	0.05	0.03	0	-0.14	-0.06	-0.05	-0.05	-0.02	-0.03	0.04	0.14	0.11	0.12	0.06	-0.02	0	0.21	0.23	0.05	0.14	0.14	0.23	0	0.23	0.08	0.07
OG0003668	0.19	-0.01	-0.04	-0.03	-0.15	-0.03	0.1	0.02	-0.13	-0.14	-0.16	-0.23	-0.21	-0.21	-0.22	-0.22	-0.17	-0.19	-0.2	-0.28	-0.26	-0.29	-0.13	-0.12	-0.18	-0.24	-0.27	-0.22	-0.23	-0.1	-0.13	-0.11	-0.08	-0.06	-0.12	0.16	0.12	0	0.04	-0.24	-0.04	0.1	-0.01	0.03	-0.05	-0.04	0	-0.01	-0.09
OG0003778	0.1	-0.02	-0.14	-0.07	-0.27	-0.04	-0.18	-0.28	-0.14	-0.14	-0.14	-0.2	-0.2	-0.2	-0.21	-0.21	-0.11	-0.2	-0.17	-0.24	-0.26	-0.15	-0.15	-0.14	-0.23	-0.2	-0.27	-0.05	-0.09	-0.08	-0.02	-0.06	-0.07	-0.03	-0.06	0.04	-0.04	-0.12	-0.11	-0.05	0.07	0.03	0.12	0.09	0.05	0.14	-0.01	-0.08	-0.07
OG0004102	0.02	0.01	-0.14	-0.1	-0.2	-0.18	-0.09	-0.15	-0.19	-0.17	-0.15	-0.22	-0.18	-0.21	-0.21	-0.21	-0.22	-0.28	-0.18	-0.44	-0.38	-0.23	-0.23	-0.21	-0.23	-0.32	-0.4	-0.25	-0.29	-0.18	-0.14	-0.13	-0.12	-0.12	-0.15	0.05	-0.12	-0.12	-0.09	0.01	0.07	0.08	0.11	0.03	-0.06	0.02	0.02	-0.03	-0.08
OG0004058	0.05	0.01	-0.12	-0.08	-0.17	-0.12	-0.06	-0.12	-0.14	-0.12	-0.11	-0.17	-0.14	-0.16	-0.16	-0.16	-0.19	-0.24	-0.14	-0.41	-0.37	-0.2	-0.21	-0.19	-0.22	-0.28	-0.38	-0.23	-0.26	-0.19	-0.09	-0.09	-0.12	-0.1	-0.1	0.09	-0.08	-0.07	-0.04	0.05	0.09	0.08	0.15	0.06	-0.03	0.03	0.05	0	-0.07
OG0003360	0.08	0.02	-0.12	-0.06	-0.15	-0.13	-0.23	-0.31	-0.19	-0.17	-0.14	-0.26	-0.25	-0.27	-0.28	-0.28	-0.19	-0.27	-0.24	-0.52	-0.41	-0.29	-0.31	-0.27	-0.39	-0.35	-0.44	-0.33	-0.29	-0.1	-0.13	-0.12	-0.17	-0.04	-0.11	-0.02	-0.09	-0.09	-0.11	0.01	0.03	0.07	0.17	0.05	-0.15	-0.04	-0.15	-0.03	-0.07
OG0003857	-0.01	-0.12	-0.28	-0.02	-0.12	-0.16	-0.2	-0.22	-0.13	-0.06	-0.05	-0.2	-0.19	-0.19	-0.19	-0.19	-0.22	-0.24	-0.13	-0.34	-0.33	-0.08	-0.15	-0.13	-0.17	-0.2	-0.29	-0.21	-0.14	-0.12	-0.06	-0.02	-0.11	0.05	-0.01	-0.07	-0.06	-0.16	-0.15	0.07	0.05	0.03	0.15	0.03	-0.04	0.01	-0.11	-0.11	-0.03
OG0004639	0.05	0.06	-0.01	-0.23	-0.24	-0.11	-0.06	-0.2	-0.14	-0.2	-0.2	-0.17	-0.18	-0.18	-0.19	-0.19	-0.11	-0.13	-0.15	-0.27	-0.23	-0.21	-0.14	-0.11	-0.23	-0.34	-0.33	-0.11	-0.16	0.01	0.02	0	0.07	0.04	-0.01	0.12	-0.06	0.06	0.09	-0.05	0.09	0.18	0.17	0.16	0.05	0.32	0.09	0.03	0.12
OG0004542	0.04	0.05	0.06	-0.3	-0.21	-0.07	-0.09	-0.12	-0.06	-0.11	-0.1	-0.07	-0.08	-0.08	-0.09	-0.09	-0.07	-0.09	-0.15	-0.27	-0.21	-0.19	-0.15	-0.12	-0.23	-0.28	-0.3	-0.11	-0.11	0	0.03	0.05	0.11	0.04	0.02	0.17	-0.01	0.12	0.15	-0.03	0.07	0.28	0.23	0.16	-0.02	0.39	0.01	0.09	0.07
OG0004464	-0.07	-0.14	-0.12	-0.21	-0.2	-0.19	0	-0.16	-0.16	-0.12	-0.12	-0.19	-0.15	-0.17	-0.18	-0.18	-0.16	-0.12	-0.09	-0.28	-0.15	-0.19	-0.13	-0.1	-0.2	-0.24	-0.24	-0.1	-0.23	-0.17	-0.19	-0.17	-0.16	-0.07	-0.18	0.17	-0.11	-0.05	-0.02	-0.04	0.07	0.06	0.04	0.1	-0.12	-0.06	0.23	0.04	0.01
OG0003493	0.06	-0.23	-0.28	-0.21	-0.13	-0.15	-0.12	-0.29	-0.15	-0.17	-0.15	-0.26	-0.23	-0.23	-0.25	-0.25	-0.17	-0.24	-0.13	-0.29	-0.11	-0.19	-0.18	-0.17	-0.2	-0.2	-0.3	-0.15	-0.13	-0.12	-0.15	-0.15	-0.11	-0.02	-0.15	-0.02	-0.03	-0.13	-0.14	-0.05	0.08	0	-0.01	0.04	-0.18	-0.07	0.01	0.07	0.06
OG0002761	0.02	-0.15	-0.2	-0.09	0.04	0.04	-0.15	-0.14	0.08	0.09	0.1	-0.01	0.02	0.03	0.02	0.02	-0.02	-0.1	-0.02	-0.18	-0.1	0.12	0.14	0.14	0.02	-0.01	-0.07	0.01	0.03	0.08	0.11	0.12	0.13	0.13	0.12	0.13	-0.05	0.16	0.16	0.22	0.24	0.23	0.31	0.22	0.02	0.1	0.04	0.03	0.04
OG0004086	0.13	0.06	-0.09	0.01	0.05	0.11	0.06	0.07	0.13	0.19	0.2	0.09	0.1	0.12	0.11	0.11	0.07	0.07	0.06	-0.15	-0.12	0.04	0.1	0.13	0	0.09	-0.05	0.03	-0.03	0.09	0.12	0.1	0.1	0.05	0.11	0.21	0.09	0.11	0.06	0.28	0.34	0.24	0.31	0.2	0.05	0.07	0.19	0.03	0.08
OG0004345	-0.07	-0.06	-0.21	0.01	-0.05	-0.13	-0.21	-0.16	0.02	0.05	0.05	-0.09	-0.1	-0.08	-0.09	-0.09	-0.09	-0.19	-0.13	-0.15	-0.09	0.02	0.18	0.15	0.07	0.09	-0.03	-0.04	0.05	0.12	0.12	0.15	0.1	0.1	0.05	-0.01	-0.03	-0.03	0	0.15	0.26	0.07	0.22	0.14	0.03	0.05	-0.03	-0.05	-0.09
OG0000482	0.16	-0.11	-0.34	0	-0.03	-0.2	-0.12	-0.1	-0.04	0.08	0.07	-0.12	-0.08	-0.09	-0.08	-0.08	-0.18	-0.17	-0.09	-0.25	-0.11	0.04	0.06	0.04	0.03	0.06	-0.06	-0.15	-0.03	-0.07	-0.13	-0.09	-0.2	-0.11	-0.09	0.11	-0.02	-0.1	-0.09	0.12	0.2	-0.08	0.07	-0.02	-0.11	-0.04	0.05	-0.02	-0.08
OG0004637	0.11	0.04	0.08	-0.04	0.06	-0.1	0.03	-0.03	0.1	0.09	0.1	0.01	0.02	0.03	0.02	0.02	-0.01	-0.05	-0.03	-0.2	-0.1	-0.01	-0.05	-0.02	-0.02	-0.05	-0.13	-0.1	-0.05	-0.04	0.05	0.05	0.08	0.14	0.11	0.25	0.09	0.17	0.17	0.24	0.29	0.29	0.19	0.22	0.14	0.08	0.22	0.36	0.17
OG0004616	0.12	0.05	0.09	-0.06	0.06	-0.09	0.02	-0.02	0.11	0.09	0.1	0.01	0.02	0.03	0.02	0.02	0	-0.06	-0.04	-0.2	-0.11	-0.03	-0.07	-0.04	-0.02	-0.05	-0.14	-0.1	-0.06	-0.05	0.03	0.02	0.08	0.13	0.1	0.24	0.1	0.16	0.17	0.22	0.28	0.29	0.17	0.23	0.13	0.08	0.23	0.35	0.17
OG0004617	0.12	0.06	0.09	-0.06	0.07	-0.08	0.03	-0.01	0.12	0.1	0.11	0.02	0.03	0.04	0.03	0.03	0.01	-0.05	-0.04	-0.2	-0.1	-0.03	-0.06	-0.03	-0.02	-0.04	-0.13	-0.09	-0.05	-0.03	0.04	0.03	0.09	0.14	0.11	0.24	0.11	0.16	0.17	0.23	0.29	0.3	0.18	0.24	0.13	0.08	0.23	0.35	0.17
OG0004551	0.04	-0.05	-0.12	-0.01	-0.03	-0.09	-0.02	0.05	0.05	0.06	0.07	-0.06	-0.06	-0.04	-0.05	-0.05	-0.1	-0.1	-0.09	-0.27	-0.24	0.01	0.01	0.03	-0.1	-0.12	-0.17	-0.13	-0.12	0.02	0.06	0.11	0.08	0.09	0.05	0.14	0.05	0.07	0.1	0.17	0.17	0.2	0.26	0.21	0.08	0	0.1	-0.02	-0.01
OG0004631	0.12	0.01	0.01	-0.04	-0.09	-0.1	0.01	0.02	0.08	0.08	0.09	-0.03	-0.02	0	-0.01	-0.01	-0.05	-0.03	-0.12	-0.23	-0.12	-0.08	-0.08	-0.05	-0.07	-0.05	-0.13	-0.09	-0.12	-0.01	0.04	0.11	0.05	0.08	0.05	0.17	0.07	0.1	0.11	0.19	0.2	0.22	0.19	0.18	0.07	0.02	0.21	0.16	0.06
OG0004326	-0.02	0.08	0.05	0.04	0.08	-0.09	-0.01	0.03	0.11	0.14	0.15	0.04	0.07	0.07	0.06	0.06	0.02	-0.01	-0.01	-0.19	-0.12	-0.07	-0.01	0.02	0	-0.04	-0.11	-0.01	-0.03	0.13	0.11	0.2	0.19	0.16	0.14	0.16	0.1	0.11	0.11	0.22	0.23	0.32	0.35	0.24	0.03	0.07	0.1	0.17	0.11
OG0000760	0.22	0.04	0.02	0.04	-0.01	0.15	0.06	-0.05	0.07	0.02	0.02	0.04	0.02	0.02	0.01	0.01	0.06	0.01	0.02	-0.15	-0.15	-0.05	-0.04	-0.01	-0.02	-0.08	-0.18	0.05	0.05	0.12	0.17	0.13	0.12	0.21	0.16	0.19	0.17	0.1	0.11	0.21	0.2	0.3	0.27	0.29	0.15	0.18	0.1	0.01	0.12
OG0003666	0.13	0	-0.12	0.07	0.05	0.05	-0.01	-0.04	0.15	0.15	0.16	0.07	0.04	0.07	0.05	0.05	0.04	0.07	-0.01	-0.11	-0.06	0.04	0.12	0.14	0.03	0.05	-0.05	0.07	0.1	0.19	0.2	0.29	0.15	0.21	0.19	0.24	0.16	0.21	0.24	0.24	0.27	0.28	0.41	0.34	0.14	0.19	0.15	0.02	0.06
OG0001081	0.21	-0.03	-0.06	0.11	0.17	0.14	0.01	0.08	0.25	0.25	0.25	0.11	0.11	0.14	0.13	0.13	0.13	0.05	0.01	-0.22	-0.1	0.08	0.07	0.12	0.01	0	-0.1	-0.07	0.01	0.16	0.22	0.23	0.21	0.29	0.28	0.24	0.16	0.26	0.26	0.32	0.28	0.35	0.36	0.34	0.21	0.11	0.21	0.21	0.18
OG0000645	0.22	-0.01	-0.01	0.12	0.16	0.14	0.12	0.13	0.21	0.21	0.22	0.09	0.1	0.13	0.12	0.12	0.09	0.02	0	-0.23	-0.12	0.04	0.09	0.13	0.01	-0.01	-0.1	-0.07	-0.03	0.12	0.18	0.21	0.13	0.22	0.21	0.23	0.14	0.2	0.22	0.34	0.29	0.34	0.32	0.36	0.12	0.05	0.17	0.07	0.13
OG0004726	0.14	-0.08	-0.11	-0.01	0.05	-0.08	-0.17	-0.12	-0.13	-0.14	-0.13	-0.28	-0.31	-0.29	-0.3	-0.3	-0.2	-0.28	-0.27	-0.2	-0.22	-0.12	-0.03	-0.06	-0.13	-0.1	-0.18	-0.04	0.07	-0.07	-0.02	-0.07	-0.03	0.06	0.02	-0.01	-0.05	0	0.04	-0.07	0.09	0.06	0.1	0.09	0.04	-0.13	0.04	-0.14	-0.14
OG0002617	0.11	-0.13	-0.04	0.01	-0.03	0.05	-0.11	-0.06	-0.05	-0.18	-0.17	-0.2	-0.23	-0.21	-0.22	-0.22	-0.14	-0.21	-0.25	-0.27	-0.25	-0.03	-0.13	-0.1	-0.19	-0.24	-0.28	-0.12	-0.01	-0.02	0.04	0.04	0.12	0.12	0.05	-0.1	0.03	0.04	0.05	0.03	0.04	0.21	0.11	0.2	0.1	-0.13	0.05	-0.13	-0.13
OG0000524	0.02	-0.08	-0.1	-0.06	0.09	0	-0.19	-0.18	0.02	-0.01	0.02	-0.14	-0.16	-0.15	-0.16	-0.16	-0.07	-0.18	-0.16	-0.3	-0.21	0.01	-0.11	-0.08	-0.18	-0.18	-0.26	-0.16	-0.02	0.03	0.06	0.08	0.03	0.17	0.14	-0.12	-0.1	0.05	0.02	0.14	0.17	0.16	0.21	0.18	-0.03	-0.04	-0.03	0.04	0.01
OG0003948	0.04	0.01	-0.17	0.03	0.11	0.01	0.06	-0.07	0.04	0.04	0.06	-0.12	-0.11	-0.09	-0.1	-0.1	-0.05	-0.07	0.01	-0.14	-0.1	0.03	0.04	0.06	-0.04	-0.07	-0.14	-0.01	0.06	0.06	0.07	0.09	0.08	0.08	0.1	0.02	0	-0.03	-0.04	0.18	0.2	0.2	0.17	0.09	0.01	-0.06	0.09	-0.05	0.03
OG0003108	0.12	-0.06	-0.07	0	-0.07	-0.03	-0.07	-0.08	-0.16	-0.13	-0.12	-0.25	-0.28	-0.26	-0.27	-0.27	-0.22	-0.26	-0.24	-0.35	-0.32	-0.15	-0.17	-0.15	-0.25	-0.29	-0.39	-0.23	-0.18	-0.05	-0.1	-0.04	-0.12	-0.04	-0.08	-0.07	-0.1	-0.06	-0.06	0.04	-0.02	0.09	0.15	0.05	-0.1	-0.21	-0.09	-0.18	-0.15
OG0003506	0.14	-0.04	-0.03	0.02	-0.03	0	0	-0.02	-0.1	-0.07	-0.05	-0.2	-0.22	-0.2	-0.21	-0.21	-0.18	-0.22	-0.24	-0.32	-0.27	-0.15	-0.13	-0.11	-0.19	-0.23	-0.33	-0.23	-0.14	-0.09	-0.08	0	-0.09	-0.03	-0.04	-0.06	-0.07	-0.06	-0.06	0.09	0.02	0.12	0.14	0.08	-0.08	-0.19	-0.06	-0.16	-0.11
OG0003601	0.14	-0.04	0	0.03	-0.03	0.02	-0.01	-0.02	-0.09	-0.06	-0.05	-0.18	-0.21	-0.19	-0.2	-0.2	-0.15	-0.19	-0.22	-0.3	-0.26	-0.14	-0.12	-0.1	-0.2	-0.23	-0.34	-0.21	-0.13	-0.06	-0.05	0.02	-0.07	0	-0.01	-0.05	-0.06	-0.04	-0.04	0.09	0.03	0.15	0.16	0.11	-0.06	-0.16	-0.05	-0.16	-0.1
OG0002927	0.14	-0.04	-0.01	0.02	-0.03	0.02	-0.02	-0.02	-0.1	-0.07	-0.06	-0.18	-0.22	-0.2	-0.21	-0.21	-0.16	-0.2	-0.23	-0.3	-0.25	-0.15	-0.13	-0.11	-0.2	-0.23	-0.34	-0.2	-0.12	-0.07	-0.06	0.02	-0.07	-0.01	-0.02	-0.05	-0.06	-0.05	-0.04	0.09	0.02	0.14	0.15	0.1	-0.07	-0.17	-0.06	-0.16	-0.11
OG0003205	0.12	-0.02	-0.07	0	-0.04	0.01	-0.04	-0.04	-0.14	-0.13	-0.11	-0.2	-0.24	-0.22	-0.23	-0.23	-0.16	-0.21	-0.18	-0.27	-0.31	-0.11	-0.14	-0.13	-0.17	-0.26	-0.33	-0.17	-0.14	-0.04	-0.05	-0.02	-0.08	-0.04	-0.03	-0.06	-0.03	-0.05	-0.05	0.03	-0.03	0.07	0.19	0.02	-0.04	-0.11	-0.09	-0.16	-0.1
OG0003007	0.05	-0.1	-0.14	0	-0.02	-0.09	-0.04	-0.02	-0.19	-0.12	-0.1	-0.26	-0.26	-0.25	-0.25	-0.25	-0.26	-0.28	-0.21	-0.33	-0.27	-0.16	-0.16	-0.15	-0.17	-0.23	-0.34	-0.22	-0.2	-0.11	-0.15	-0.09	-0.14	-0.08	-0.13	-0.06	-0.13	-0.1	-0.12	0.04	-0.02	0.05	0.06	-0.02	-0.14	-0.27	-0.08	-0.14	-0.19
OG0002784	0.06	-0.04	-0.07	0.01	0.05	-0.03	0.04	0.05	-0.07	-0.01	-0.01	-0.19	-0.19	-0.17	-0.18	-0.18	-0.18	-0.15	-0.1	-0.27	-0.24	-0.11	-0.1	-0.07	-0.16	-0.23	-0.28	-0.14	-0.2	-0.02	-0.07	-0.01	0	0.03	0.01	0.01	0	-0.03	-0.05	0.14	0.08	0.18	0.12	0.12	-0.04	-0.18	0.05	-0.12	-0.13
OG0002803	0.16	-0.05	-0.04	0.1	0.01	0.07	0.02	0	-0.04	-0.03	-0.03	-0.14	-0.18	-0.15	-0.17	-0.17	-0.1	-0.1	-0.12	-0.17	-0.2	-0.09	-0.06	-0.05	-0.09	-0.15	-0.24	-0.03	-0.04	0.07	0	0.08	-0.01	0.09	0.05	0.07	0.05	0.03	0.03	0.15	0.1	0.18	0.21	0.2	-0.02	-0.11	-0.04	-0.13	-0.07
OG0003773	0.19	0	-0.09	0.02	0.14	0.04	-0.02	0.01	-0.04	-0.03	-0.02	-0.18	-0.19	-0.17	-0.18	-0.18	-0.11	-0.15	-0.12	-0.25	-0.2	-0.14	-0.15	-0.13	-0.18	-0.13	-0.25	-0.13	-0.01	-0.05	0	-0.01	0.07	0.1	0.06	-0.04	0.03	0.03	-0.02	0.13	0.19	0.21	0.15	0.19	0.06	-0.16	0	-0.05	-0.01
OG0000525	0.23	0.11	0.06	-0.14	-0.06	-0.07	-0.03	-0.04	-0.08	-0.07	-0.06	-0.17	-0.2	-0.17	-0.18	-0.18	-0.15	-0.15	-0.22	-0.34	-0.24	-0.12	-0.1	-0.08	-0.23	-0.21	-0.27	-0.19	-0.09	-0.11	-0.01	-0.03	0	0.03	0	0.05	-0.02	0.09	0.09	0.11	0.14	0.14	0.14	0.15	-0.01	-0.04	0.02	-0.02	-0.02
OG0002603	-0.15	-0.17	-0.25	-0.18	-0.18	-0.29	-0.1	-0.2	-0.25	-0.23	-0.22	-0.43	-0.44	-0.43	-0.44	-0.44	-0.35	-0.3	-0.21	-0.24	-0.22	-0.19	-0.16	-0.17	-0.23	-0.23	-0.31	-0.14	-0.14	-0.17	-0.11	-0.2	0.02	-0.05	-0.12	-0.16	-0.11	-0.19	-0.16	-0.09	0.01	0.06	-0.05	-0.05	-0.02	-0.25	0.03	-0.13	-0.1
OG0003288	-0.13	-0.16	-0.15	-0.2	-0.12	-0.26	-0.1	-0.1	-0.25	-0.25	-0.23	-0.36	-0.35	-0.35	-0.35	-0.35	-0.31	-0.36	-0.27	-0.38	-0.37	-0.2	-0.23	-0.22	-0.25	-0.33	-0.38	-0.26	-0.27	-0.22	-0.17	-0.18	-0.1	-0.12	-0.18	-0.02	-0.19	-0.14	-0.09	-0.12	0.02	0.06	0	0	-0.05	-0.09	0.07	0.06	-0.16
OG0004005	0.08	-0.1	-0.21	-0.14	-0.33	-0.23	-0.22	-0.38	-0.32	-0.35	-0.34	-0.46	-0.47	-0.48	-0.49	-0.49	-0.3	-0.33	-0.35	-0.46	-0.37	-0.32	-0.36	-0.34	-0.42	-0.41	-0.5	-0.3	-0.24	-0.24	-0.2	-0.16	-0.15	-0.08	-0.18	-0.08	-0.16	-0.11	-0.12	-0.13	-0.05	0	0.01	0	-0.09	-0.03	-0.1	-0.05	-0.11
OG0003927	-0.03	-0.15	-0.3	-0.11	-0.24	-0.25	-0.17	-0.32	-0.18	-0.21	-0.19	-0.37	-0.36	-0.36	-0.37	-0.37	-0.22	-0.26	-0.21	-0.32	-0.24	-0.2	-0.24	-0.23	-0.24	-0.25	-0.35	-0.2	-0.17	-0.15	-0.14	-0.12	-0.09	0.01	-0.08	-0.01	-0.08	-0.11	-0.1	0	0.11	0.06	0.05	0.04	0	0	0.06	0.05	0.02
OG0000114	-0.03	-0.24	-0.26	-0.23	-0.31	-0.22	-0.25	-0.39	-0.31	-0.34	-0.32	-0.42	-0.41	-0.42	-0.43	-0.43	-0.3	-0.36	-0.28	-0.53	-0.43	-0.23	-0.34	-0.3	-0.44	-0.47	-0.53	-0.34	-0.37	-0.17	-0.16	-0.2	-0.16	-0.12	-0.22	-0.16	-0.23	-0.16	-0.15	-0.19	-0.15	-0.08	0	-0.04	-0.02	-0.01	-0.06	-0.07	-0.19
OG0004057	-0.09	-0.12	-0.14	-0.14	-0.29	-0.28	-0.27	-0.33	-0.26	-0.28	-0.27	-0.34	-0.35	-0.35	-0.36	-0.36	-0.23	-0.25	-0.31	-0.38	-0.37	-0.3	-0.29	-0.28	-0.31	-0.33	-0.41	-0.25	-0.22	-0.15	-0.16	-0.12	-0.07	-0.07	-0.12	0.01	-0.1	-0.12	-0.09	-0.13	-0.01	0.04	0.03	0.01	0.07	0.09	0.05	0.01	-0.04
OG0002525	-0.14	-0.29	-0.29	-0.13	-0.32	-0.32	-0.27	-0.39	-0.26	-0.29	-0.28	-0.37	-0.35	-0.37	-0.37	-0.37	-0.29	-0.33	-0.28	-0.32	-0.28	-0.12	-0.19	-0.21	-0.18	-0.22	-0.33	-0.19	-0.15	-0.24	-0.18	-0.2	-0.09	-0.04	-0.13	-0.06	-0.13	-0.18	-0.15	-0.1	0.01	-0.08	-0.11	0.01	0.1	-0.02	0.07	-0.05	-0.1
OG0004100	0.07	-0.08	-0.24	-0.12	-0.12	-0.21	-0.12	-0.18	-0.3	-0.29	-0.27	-0.44	-0.44	-0.42	-0.43	-0.43	-0.42	-0.42	-0.32	-0.49	-0.47	-0.25	-0.29	-0.27	-0.39	-0.37	-0.45	-0.33	-0.26	-0.22	-0.25	-0.2	-0.23	-0.11	-0.22	-0.15	-0.17	-0.2	-0.19	-0.03	-0.04	0.01	0.05	-0.03	-0.15	-0.26	-0.11	-0.22	-0.18
OG0003981	0.07	-0.11	-0.13	-0.14	-0.2	-0.13	-0.22	-0.22	-0.3	-0.31	-0.3	-0.41	-0.46	-0.43	-0.44	-0.44	-0.36	-0.33	-0.37	-0.45	-0.47	-0.29	-0.35	-0.34	-0.49	-0.39	-0.47	-0.26	-0.26	-0.18	-0.15	-0.14	-0.1	-0.08	-0.19	-0.17	-0.13	-0.12	-0.13	-0.11	-0.12	0.08	0.09	0.02	-0.04	-0.21	-0.23	-0.24	-0.24
OG0003982	0.09	-0.16	-0.21	-0.23	-0.29	-0.21	-0.19	-0.29	-0.38	-0.45	-0.43	-0.56	-0.6	-0.58	-0.59	-0.59	-0.4	-0.42	-0.35	-0.42	-0.36	-0.33	-0.42	-0.4	-0.47	-0.51	-0.55	-0.33	-0.25	-0.16	-0.25	-0.23	-0.23	-0.12	-0.2	-0.22	-0.25	-0.17	-0.16	-0.2	-0.19	-0.06	-0.02	-0.07	-0.14	-0.2	-0.16	-0.25	-0.25
OG0003657	0.06	-0.07	-0.05	-0.25	-0.36	-0.22	-0.25	-0.29	-0.38	-0.44	-0.42	-0.44	-0.47	-0.47	-0.48	-0.48	-0.41	-0.42	-0.48	-0.53	-0.47	-0.41	-0.47	-0.45	-0.54	-0.52	-0.56	-0.33	-0.29	-0.27	-0.27	-0.25	-0.2	-0.15	-0.26	-0.22	-0.2	-0.24	-0.21	-0.21	-0.23	0.01	0.01	-0.03	-0.21	-0.14	-0.26	-0.3	-0.25
OG0003490	0.06	-0.16	-0.13	-0.16	-0.31	-0.22	-0.23	-0.35	-0.41	-0.42	-0.41	-0.46	-0.48	-0.49	-0.49	-0.49	-0.38	-0.43	-0.38	-0.5	-0.48	-0.36	-0.43	-0.42	-0.48	-0.48	-0.55	-0.3	-0.27	-0.24	-0.23	-0.22	-0.24	-0.15	-0.21	-0.13	-0.2	-0.19	-0.18	-0.19	-0.16	0	0.08	-0.06	-0.11	-0.11	-0.18	-0.24	-0.22
OG0003747	-0.06	-0.13	-0.27	-0.27	-0.34	-0.4	-0.28	-0.39	-0.5	-0.39	-0.37	-0.56	-0.52	-0.53	-0.54	-0.54	-0.52	-0.54	-0.36	-0.6	-0.53	-0.45	-0.49	-0.48	-0.49	-0.48	-0.57	-0.44	-0.45	-0.4	-0.4	-0.44	-0.44	-0.29	-0.38	-0.23	-0.33	-0.36	-0.35	-0.27	-0.2	-0.19	-0.1	-0.21	-0.27	-0.27	-0.14	-0.2	-0.27
OG0003672	-0.02	-0.08	-0.22	-0.2	-0.24	-0.27	-0.26	-0.31	-0.45	-0.46	-0.44	-0.55	-0.52	-0.53	-0.54	-0.54	-0.46	-0.51	-0.39	-0.58	-0.53	-0.43	-0.46	-0.45	-0.41	-0.52	-0.6	-0.42	-0.36	-0.33	-0.35	-0.35	-0.32	-0.23	-0.32	-0.26	-0.32	-0.32	-0.31	-0.19	-0.2	-0.13	-0.16	-0.11	-0.22	-0.23	-0.2	-0.19	-0.31
OG0003866	0.04	-0.07	-0.24	-0.16	-0.31	-0.3	-0.24	-0.32	-0.44	-0.44	-0.42	-0.54	-0.51	-0.52	-0.53	-0.53	-0.48	-0.53	-0.44	-0.61	-0.53	-0.45	-0.45	-0.43	-0.49	-0.51	-0.62	-0.45	-0.39	-0.35	-0.39	-0.37	-0.4	-0.27	-0.38	-0.17	-0.28	-0.3	-0.29	-0.17	-0.16	-0.08	-0.09	-0.12	-0.3	-0.26	-0.19	-0.23	-0.27
OG0003568	0.07	-0.09	-0.24	-0.2	-0.27	-0.27	-0.21	-0.3	-0.43	-0.43	-0.41	-0.53	-0.49	-0.5	-0.52	-0.52	-0.44	-0.49	-0.41	-0.58	-0.5	-0.43	-0.44	-0.42	-0.48	-0.5	-0.61	-0.41	-0.41	-0.38	-0.38	-0.38	-0.38	-0.26	-0.36	-0.17	-0.27	-0.29	-0.28	-0.16	-0.14	-0.07	-0.1	-0.08	-0.29	-0.27	-0.17	-0.17	-0.25
OG0003756	0.06	-0.07	-0.17	-0.17	-0.2	-0.18	-0.09	-0.2	-0.3	-0.32	-0.31	-0.36	-0.37	-0.38	-0.39	-0.39	-0.22	-0.25	-0.28	-0.35	-0.33	-0.29	-0.35	-0.33	-0.35	-0.41	-0.46	-0.21	-0.19	-0.3	-0.18	-0.2	-0.28	-0.12	-0.16	0.04	-0.19	-0.12	-0.08	-0.17	-0.14	-0.03	0.02	0.02	-0.13	-0.02	0.01	-0.05	-0.06
OG0003034	-0.04	-0.3	-0.39	-0.2	-0.3	-0.33	-0.29	-0.47	-0.4	-0.38	-0.36	-0.52	-0.5	-0.5	-0.52	-0.52	-0.46	-0.45	-0.39	-0.43	-0.4	-0.27	-0.29	-0.29	-0.39	-0.37	-0.49	-0.3	-0.31	-0.32	-0.35	-0.35	-0.33	-0.23	-0.3	-0.14	-0.23	-0.32	-0.28	-0.19	-0.15	-0.13	-0.09	-0.15	-0.23	-0.19	-0.09	-0.16	-0.23
OG0000030	-0.03	-0.15	-0.08	-0.27	-0.34	-0.36	-0.14	-0.26	-0.37	-0.38	-0.37	-0.4	-0.39	-0.42	-0.41	-0.41	-0.38	-0.4	-0.36	-0.49	-0.36	-0.33	-0.4	-0.4	-0.42	-0.47	-0.49	-0.39	-0.35	-0.38	-0.35	-0.3	-0.26	-0.21	-0.3	-0.15	-0.22	-0.24	-0.2	-0.26	-0.14	-0.05	-0.13	-0.14	-0.23	-0.11	0	-0.1	-0.08
OG0003884	0.03	-0.17	-0.12	-0.37	-0.34	-0.23	-0.18	-0.33	-0.37	-0.41	-0.39	-0.45	-0.46	-0.47	-0.48	-0.48	-0.34	-0.37	-0.38	-0.46	-0.35	-0.35	-0.37	-0.35	-0.53	-0.49	-0.51	-0.3	-0.32	-0.26	-0.32	-0.27	-0.16	-0.2	-0.28	-0.09	-0.18	-0.13	-0.12	-0.24	-0.14	0.07	-0.01	-0.05	-0.18	-0.11	-0.04	-0.16	-0.15
OG0003526	0.02	-0.08	-0.11	-0.24	-0.25	-0.23	-0.12	-0.2	-0.36	-0.41	-0.39	-0.47	-0.45	-0.46	-0.47	-0.47	-0.42	-0.42	-0.38	-0.48	-0.37	-0.42	-0.27	-0.26	-0.41	-0.41	-0.49	-0.31	-0.37	-0.31	-0.28	-0.31	-0.23	-0.19	-0.31	-0.08	-0.16	-0.19	-0.16	-0.15	-0.09	0.06	-0.07	-0.11	-0.28	-0.2	-0.1	-0.13	-0.2
OG0002898	0.06	-0.03	-0.05	-0.01	-0.1	-0.1	-0.22	-0.17	-0.23	-0.32	-0.3	-0.39	-0.41	-0.41	-0.41	-0.41	-0.27	-0.39	-0.49	-0.4	-0.47	-0.26	-0.3	-0.3	-0.27	-0.36	-0.38	-0.3	-0.15	-0.14	-0.16	-0.09	-0.01	-0.02	-0.11	-0.25	-0.18	-0.18	-0.18	-0.09	-0.11	0.05	0.01	0.06	-0.05	-0.13	-0.17	-0.27	-0.19
OG0000877	0.05	-0.02	-0.07	-0.05	-0.17	-0.15	-0.25	-0.22	-0.29	-0.37	-0.35	-0.4	-0.42	-0.43	-0.43	-0.43	-0.29	-0.45	-0.5	-0.44	-0.45	-0.3	-0.31	-0.31	-0.29	-0.4	-0.42	-0.35	-0.18	-0.2	-0.2	-0.14	-0.07	-0.06	-0.15	-0.27	-0.22	-0.23	-0.21	-0.13	-0.13	0	-0.04	-0.01	-0.12	-0.1	-0.17	-0.29	-0.2
OG0000991	0.04	-0.02	-0.08	-0.05	-0.16	-0.16	-0.24	-0.23	-0.29	-0.37	-0.35	-0.4	-0.42	-0.43	-0.43	-0.43	-0.29	-0.45	-0.49	-0.42	-0.45	-0.29	-0.31	-0.31	-0.28	-0.4	-0.42	-0.35	-0.18	-0.2	-0.2	-0.15	-0.06	-0.07	-0.15	-0.27	-0.2	-0.23	-0.21	-0.13	-0.13	0.01	-0.04	-0.01	-0.12	-0.08	-0.18	-0.28	-0.2
OG0003460	0.13	-0.01	-0.14	-0.16	-0.11	-0.18	-0.15	-0.19	-0.29	-0.25	-0.27	-0.41	-0.4	-0.39	-0.4	-0.4	-0.34	-0.4	-0.36	-0.36	-0.24	-0.22	-0.16	-0.18	-0.19	-0.18	-0.31	-0.24	-0.1	-0.32	-0.27	-0.33	-0.25	-0.21	-0.21	-0.12	-0.18	-0.21	-0.2	-0.09	0.05	-0.02	-0.13	-0.13	-0.19	-0.2	-0.02	-0.14	-0.14
OG0003445	0.14	-0.01	-0.12	-0.17	-0.12	-0.17	-0.14	-0.18	-0.28	-0.24	-0.26	-0.41	-0.39	-0.38	-0.39	-0.39	-0.33	-0.4	-0.35	-0.35	-0.24	-0.22	-0.14	-0.17	-0.18	-0.19	-0.3	-0.23	-0.11	-0.32	-0.26	-0.33	-0.23	-0.22	-0.21	-0.11	-0.17	-0.2	-0.19	-0.08	0.06	-0.01	-0.12	-0.12	-0.19	-0.2	-0.01	-0.13	-0.16
OG0002641	-0.04	-0.01	-0.19	-0.12	-0.16	-0.2	-0.25	-0.26	-0.29	-0.31	-0.31	-0.42	-0.41	-0.4	-0.42	-0.42	-0.31	-0.39	-0.31	-0.4	-0.39	-0.27	-0.29	-0.28	-0.31	-0.36	-0.44	-0.29	-0.22	-0.26	-0.23	-0.27	-0.25	-0.22	-0.25	-0.2	-0.33	-0.23	-0.23	-0.02	-0.02	-0.05	-0.08	-0.04	-0.17	-0.19	-0.08	-0.09	-0.19
OG0003138	0.03	-0.01	-0.09	-0.06	-0.18	-0.19	-0.17	-0.17	-0.31	-0.32	-0.3	-0.39	-0.36	-0.37	-0.38	-0.38	-0.38	-0.38	-0.37	-0.5	-0.42	-0.39	-0.36	-0.36	-0.29	-0.32	-0.44	-0.34	-0.3	-0.32	-0.28	-0.23	-0.26	-0.16	-0.26	-0.17	-0.22	-0.23	-0.24	-0.08	-0.04	-0.09	-0.1	-0.08	-0.19	-0.22	-0.25	-0.21	-0.2
OG0004134	-0.1	-0.07	-0.03	-0.21	-0.22	-0.25	-0.31	-0.21	-0.31	-0.3	-0.27	-0.37	-0.39	-0.38	-0.39	-0.39	-0.32	-0.31	-0.32	-0.38	-0.38	-0.23	-0.34	-0.34	-0.4	-0.38	-0.42	-0.26	-0.26	-0.27	-0.22	-0.18	-0.18	-0.12	-0.17	-0.21	-0.3	-0.18	-0.19	-0.18	-0.14	-0.1	0.02	-0.08	-0.11	-0.16	-0.13	-0.19	-0.18
OG0000752	0.07	0.03	-0.13	-0.07	-0.04	-0.15	-0.1	-0.12	-0.18	-0.23	-0.21	-0.3	-0.31	-0.3	-0.3	-0.3	-0.23	-0.33	-0.29	-0.37	-0.3	-0.08	-0.34	-0.32	-0.29	-0.33	-0.31	-0.33	-0.21	-0.19	-0.24	-0.17	-0.15	-0.03	-0.12	-0.2	-0.18	-0.17	-0.17	0.06	-0.06	-0.02	-0.01	0.03	-0.22	-0.3	-0.11	-0.17	-0.08
OG0004340	0.24	-0.08	0	-0.08	-0.03	0.16	-0.02	-0.04	0.01	-0.07	-0.09	-0.1	-0.14	-0.11	-0.12	-0.12	-0.05	-0.13	-0.18	-0.15	-0.21	0.03	-0.05	-0.02	-0.23	-0.16	-0.21	-0.09	-0.02	-0.15	0.02	-0.04	0.04	0.07	0	-0.03	0	0.14	0.15	0.13	0	0.21	0.05	0.23	0.04	-0.19	0.11	-0.14	-0.02
OG0003868	0.24	-0.03	-0.05	-0.06	-0.09	0.16	-0.08	-0.07	-0.14	-0.25	-0.24	-0.24	-0.29	-0.26	-0.27	-0.27	-0.17	-0.25	-0.31	-0.29	-0.34	-0.14	-0.19	-0.17	-0.32	-0.3	-0.34	-0.16	-0.08	-0.13	-0.05	-0.04	0.05	0.08	-0.05	-0.16	-0.07	0.06	0.05	0.02	-0.06	0.15	0.06	0.17	-0.03	-0.15	-0.14	-0.28	-0.14
OG0004702	0.24	-0.06	0.09	0.02	0.06	0.13	0.07	0.03	0.03	-0.11	-0.1	-0.12	-0.16	-0.13	-0.14	-0.14	-0.04	-0.13	-0.2	-0.19	-0.24	0.01	-0.09	-0.06	-0.15	-0.18	-0.21	-0.1	0.01	-0.02	0.02	0.08	0.1	0.18	0.12	0.03	0.08	0.15	0.15	0.16	0.05	0.28	0.1	0.26	0.09	-0.1	0.06	-0.05	0.01
OG0004552	0.31	-0.1	0	-0.01	0.02	0.23	0.03	0.02	0.08	-0.05	-0.05	-0.07	-0.11	-0.08	-0.09	-0.09	0	-0.06	-0.18	-0.15	-0.13	0.01	0.02	0.05	-0.08	-0.14	-0.14	0.01	0.09	0.02	0.11	0.15	0.16	0.21	0.15	0.05	0.1	0.2	0.21	0.15	0.11	0.3	0.2	0.28	0.07	-0.01	0.02	-0.04	0.06
OG0003243	0.21	-0.01	0.1	-0.31	-0.22	0.01	-0.06	-0.05	-0.26	-0.37	-0.36	-0.29	-0.31	-0.31	-0.31	-0.31	-0.23	-0.35	-0.43	-0.4	-0.31	-0.27	-0.27	-0.26	-0.38	-0.39	-0.4	-0.3	-0.2	-0.32	-0.2	-0.23	-0.14	-0.11	-0.21	-0.07	-0.17	0.01	0.03	-0.1	-0.19	0.13	-0.14	0.03	-0.22	-0.14	-0.09	-0.14	-0.16
OG0002524	0.15	-0.1	-0.05	-0.15	-0.17	-0.06	-0.13	-0.23	-0.24	-0.33	-0.31	-0.33	-0.34	-0.33	-0.35	-0.35	-0.27	-0.33	-0.3	-0.36	-0.34	-0.27	-0.31	-0.29	-0.33	-0.36	-0.46	-0.22	-0.16	-0.26	-0.17	-0.19	-0.12	-0.03	-0.16	-0.09	-0.1	-0.06	-0.07	-0.06	-0.09	0.1	-0.02	0.09	-0.06	-0.2	-0.05	-0.13	-0.15
OG0004031	0.22	0.06	0.15	-0.1	-0.25	0.01	-0.04	-0.09	-0.22	-0.37	-0.36	-0.25	-0.28	-0.27	-0.28	-0.28	-0.24	-0.3	-0.38	-0.36	-0.33	-0.26	-0.31	-0.28	-0.38	-0.44	-0.39	-0.24	-0.15	-0.2	-0.14	-0.05	-0.13	-0.01	-0.15	-0.16	-0.08	-0.04	-0.01	-0.07	-0.15	0.17	0.02	0.09	-0.22	-0.09	-0.2	-0.19	-0.13
OG0008188	0.04	0.03	0.08	-0.03	0.09	0.1	0.12	0.1	0.09	0.03	0.04	0.06	0.06	0.05	0.05	0.05	0.06	0.11	0.03	-0.15	-0.12	-0.03	-0.03	-0.01	-0.09	-0.18	-0.13	-0.11	-0.19	0	0.03	0.07	0.2	0.11	0.06	0.11	0.04	0.19	0.18	0.11	0.06	0.19	0.14	0.14	0	0.03	0.07	0.11	0.15
OG0008345	0.17	-0.04	-0.01	0.04	0.12	0.07	0.02	0.13	0.12	0.06	0.07	0.1	0.08	0.09	0.09	0.09	0.13	-0.02	-0.15	-0.18	-0.12	0.1	-0.03	0	0.02	-0.05	-0.04	-0.18	-0.05	0.06	0.1	0.1	0.2	0.14	0.09	0.2	0.01	0.26	0.25	0.11	0.18	0.18	0.13	0.21	0.1	0.1	0.19	0.14	0.16
OG0000803	0.15	-0.13	-0.12	-0.12	-0.03	0.1	0.15	-0.05	0.17	0.13	0.14	0.04	0.01	0.04	0.03	0.03	0.1	0.12	0.1	0.03	0.08	0.12	0.18	0.21	-0.03	0.01	0	0.17	-0.01	0.11	0.17	0.16	0.17	0.19	0.15	0.35	0.12	0.37	0.38	0.11	0.23	0.29	0.36	0.25	0.15	0.23	0.3	0.19	0.2
OG0000790	0.15	-0.02	-0.15	-0.13	-0.01	0.04	0.13	-0.01	0.01	-0.03	-0.01	-0.12	-0.13	-0.1	-0.12	-0.12	-0.06	-0.06	-0.02	-0.02	-0.04	0	-0.01	-0.02	-0.14	-0.1	-0.12	0.08	-0.05	-0.08	-0.01	-0.01	0.08	-0.02	-0.03	0.13	-0.01	0.15	0.11	0.07	0.04	0.18	0.18	0.03	-0.03	-0.04	0.06	0.11	0.03
OG0000553	-0.04	-0.18	-0.06	-0.19	0.04	-0.03	0.07	-0.03	0.14	0.09	0.11	0.03	0.02	0.05	0.04	0.04	0.07	0.08	0.02	0.08	0.07	0.08	0.15	0.15	0.03	0.03	0.12	0.18	0.03	0.03	0.08	0.16	0.23	0.12	0.09	0.29	0.11	0.21	0.21	0.03	0.12	0.2	0.18	0.17	0.07	0.19	0.23	0.22	0.08
OG0004034	0.17	0.15	0.06	-0.22	-0.01	0	0.06	-0.01	0.03	0.05	0.06	0.01	0.01	0.02	0.01	0.01	-0.01	0.03	0	-0.23	0.09	-0.16	-0.04	-0.02	-0.18	-0.1	-0.23	-0.08	-0.16	-0.07	0.03	-0.03	0.04	-0.01	-0.04	0.2	0.05	0.12	0.09	0.11	0.21	0.24	0.17	0.14	-0.06	0.1	0.21	0.17	0.23
OG0003481	-0.03	0.13	0.14	-0.17	-0.07	-0.02	0.08	0.06	-0.05	-0.06	-0.06	0.02	0.02	0.01	0	0	-0.09	0.01	-0.02	-0.09	-0.09	-0.15	-0.09	-0.09	-0.09	-0.11	-0.18	-0.02	-0.24	-0.12	-0.09	-0.06	0	-0.01	-0.06	0.11	0.06	0.02	-0.01	-0.01	-0.01	0.14	0.08	0	-0.09	0.07	-0.07	-0.02	-0.06
OG0000432	-0.24	-0.15	-0.19	-0.15	-0.04	-0.29	-0.06	-0.13	-0.05	-0.05	-0.05	-0.15	-0.13	-0.13	-0.14	-0.14	-0.1	-0.1	-0.05	0	0.01	-0.06	0.01	-0.02	0.06	0	-0.04	0.05	-0.06	-0.05	-0.13	-0.1	0.06	-0.07	-0.07	0.1	-0.1	-0.12	-0.1	0.01	0.21	0.04	0.06	0.06	-0.09	-0.03	0.14	0.09	-0.01
OG0003870	-0.24	-0.15	0.01	-0.08	0.03	-0.04	-0.12	-0.08	0	0.02	0.03	-0.03	-0.01	-0.02	-0.03	-0.03	-0.02	0.05	0.14	-0.09	-0.03	-0.06	-0.07	-0.05	-0.06	-0.02	-0.12	0.05	0.01	0.16	0.05	0.07	0.11	0.14	0.13	0	0.04	0.04	0.02	0.06	0.12	0.09	0.18	0.11	0.11	0.03	-0.06	0.06	-0.05
OG0003011	-0.14	0.1	-0.17	-0.04	0.11	-0.16	-0.15	-0.13	0.04	0.08	0.1	-0.04	-0.06	-0.07	-0.07	-0.07	0.04	-0.04	0.06	-0.05	-0.03	0.11	0.01	0.03	0.04	0.02	-0.08	0.03	0.06	0.13	0.08	0.02	0.18	0.11	0.09	-0.01	0.01	-0.03	-0.05	0.25	0.28	0.06	0.1	0.16	0.08	0.07	0.08	0.07	0.08
OG0004836	0.1	0.04	-0.09	0.11	0	-0.13	-0.12	-0.19	-0.02	0.04	0.06	-0.06	-0.03	-0.04	-0.04	-0.04	-0.06	-0.07	-0.11	-0.33	-0.1	-0.04	-0.11	-0.09	-0.1	-0.05	-0.1	-0.25	-0.08	-0.11	-0.1	-0.15	-0.24	0	-0.04	0.02	0.01	-0.1	-0.09	0.08	0.13	-0.12	-0.02	-0.06	-0.03	-0.09	0.09	0.12	0.19
OG0003693	0.25	-0.09	-0.16	-0.01	-0.11	-0.18	-0.22	-0.32	-0.22	-0.12	-0.11	-0.28	-0.26	-0.27	-0.28	-0.28	-0.21	-0.24	-0.18	-0.35	-0.27	-0.16	-0.28	-0.26	-0.25	-0.18	-0.3	-0.26	-0.16	-0.27	-0.26	-0.29	-0.41	-0.11	-0.15	-0.01	-0.12	-0.17	-0.19	-0.01	-0.04	-0.15	-0.06	-0.1	-0.12	-0.23	0	0.03	-0.02
OG0003667	0.02	-0.1	-0.07	-0.05	-0.12	-0.3	-0.18	-0.26	-0.13	-0.04	-0.03	-0.14	-0.09	-0.11	-0.12	-0.12	-0.19	-0.13	-0.14	-0.24	-0.12	-0.07	-0.14	-0.15	-0.07	-0.07	-0.12	-0.13	-0.19	-0.22	-0.28	-0.19	-0.25	-0.09	-0.17	0.12	-0.09	-0.09	-0.11	0.06	0.15	-0.08	-0.04	-0.02	-0.25	-0.13	0.03	0.09	-0.04
OG0003195	-0.15	-0.11	-0.17	-0.3	-0.15	-0.3	-0.11	-0.3	-0.2	-0.16	-0.14	-0.26	-0.26	-0.26	-0.26	-0.26	-0.23	-0.21	-0.14	-0.18	-0.12	-0.07	-0.13	-0.14	-0.26	-0.24	-0.25	-0.08	-0.18	-0.26	-0.17	-0.24	-0.09	-0.19	-0.22	-0.02	-0.22	-0.07	-0.05	-0.11	-0.01	0.03	-0.01	-0.08	-0.11	-0.04	0.05	0.1	-0.01
OG0005460	-0.07	-0.1	-0.1	-0.21	-0.21	-0.16	0	-0.07	-0.15	-0.24	-0.23	-0.2	-0.2	-0.19	-0.19	-0.19	-0.16	-0.18	-0.12	-0.19	-0.13	-0.16	-0.16	-0.13	-0.25	-0.26	-0.21	-0.13	-0.25	-0.11	-0.12	-0.12	-0.05	-0.11	-0.2	0.03	-0.02	-0.02	0.01	-0.1	-0.13	0.13	0.03	-0.1	-0.14	0.01	-0.07	0	0.02
OG0005718	0.02	-0.12	0.01	-0.08	-0.29	-0.02	-0.02	-0.18	-0.14	-0.17	-0.18	-0.15	-0.17	-0.15	-0.16	-0.16	-0.12	0.02	-0.17	-0.05	-0.16	-0.17	0.02	0	-0.14	-0.05	-0.11	0.17	-0.07	-0.09	-0.08	0.01	-0.11	-0.09	-0.11	0.17	0	-0.03	0.01	-0.06	-0.02	0.03	0.11	0.12	0.02	0.08	0.06	-0.13	-0.13
OG0003836	0.06	-0.02	0.05	-0.3	-0.32	-0.16	-0.07	-0.17	-0.3	-0.33	-0.32	-0.22	-0.21	-0.23	-0.24	-0.24	-0.17	-0.29	-0.26	-0.33	-0.24	-0.35	-0.31	-0.3	-0.32	-0.32	-0.4	-0.23	-0.35	-0.25	-0.21	-0.29	-0.22	-0.23	-0.29	0.11	-0.15	-0.05	-0.02	-0.15	-0.11	0.06	-0.09	-0.04	-0.15	0	0.02	-0.05	-0.04
OG0000445	0.01	-0.21	-0.09	-0.23	-0.17	-0.12	-0.02	-0.11	-0.12	-0.12	-0.1	-0.23	-0.22	-0.19	-0.21	-0.21	-0.21	-0.18	-0.17	-0.24	-0.15	-0.05	-0.06	-0.06	-0.22	-0.2	-0.21	-0.1	-0.16	-0.28	-0.2	-0.25	-0.04	-0.13	-0.18	0.03	-0.02	-0.04	-0.01	0.01	0.05	0.14	-0.05	0.01	0.04	-0.25	0.27	0.05	0.01
OG0009154	0	-0.12	-0.24	0.18	0.07	-0.26	-0.1	-0.03	0.11	0.13	0.14	-0.02	0	0.01	0.01	0.01	-0.03	-0.1	-0.14	-0.06	0.05	0.15	0.13	0.12	0.21	0.22	0.15	-0.11	0.05	0.02	-0.06	0.06	-0.01	0.05	0.01	0.03	0.03	-0.08	-0.08	0.17	0.23	-0.03	-0.04	-0.01	-0.03	-0.11	0.03	0.1	0.04
OG0007641	0.01	0.09	-0.15	0.03	0.12	-0.12	-0.09	-0.03	0.21	0.29	0.31	0.13	0.17	0.18	0.18	0.18	0.03	-0.11	0.05	-0.16	-0.08	0.18	0.26	0.25	0.11	0.16	0.08	-0.14	0.03	0.04	0.08	0.05	0.06	0.13	0.13	0.16	0	0.11	0.1	0.22	0.34	0.09	0.2	0.13	0.01	0.03	0.19	0.07	0.06
OG0007833	-0.04	0.03	-0.23	0.08	0.13	-0.2	-0.15	-0.09	0.04	0.16	0.17	-0.01	0.03	0.04	0.04	0.04	-0.09	-0.15	0	-0.18	-0.19	0.11	0.15	0.13	0.11	0.1	0.02	-0.15	-0.13	-0.03	-0.01	-0.1	-0.09	-0.02	-0.05	0.04	-0.17	-0.04	-0.05	0.11	0.19	-0.14	0.16	0.02	-0.02	-0.14	0.08	-0.01	0
OG0005178	0.05	0.09	-0.01	0.06	0.08	-0.13	-0.14	-0.1	0.16	0.23	0.25	0.09	0.16	0.13	0.13	0.13	0.08	-0.06	-0.05	-0.14	0.02	0	0.16	0.14	0.24	0.2	0.07	-0.07	0.07	-0.01	0.02	0.08	0.03	0.1	0.13	0.15	0.08	-0.01	-0.02	0.23	0.39	0.04	0.13	0.1	-0.04	0.12	0.14	0.2	0.13
OG0007138	0.07	-0.15	-0.01	0	-0.16	-0.2	-0.3	-0.26	0.04	0	0.01	-0.01	0	-0.02	-0.02	-0.02	0.06	-0.16	-0.18	-0.2	-0.05	0.03	0	-0.01	0.09	0.02	0.03	-0.15	0.05	0	-0.03	0.04	-0.04	0.11	0.04	0.04	0.03	0	-0.01	0.04	0.17	-0.04	0.09	0	0.08	0.12	0.13	0.14	0.18
OG0007640	-0.02	-0.03	0.03	0.08	-0.09	-0.01	-0.28	-0.16	0.1	0.06	0.07	0.1	0.11	0.1	0.1	0.1	0.09	-0.1	-0.18	-0.22	-0.16	0.06	0.12	0.1	0.05	0.07	0	-0.17	0.06	0.19	0.08	0.19	0	0.1	0.1	0.08	0	0.08	0.1	0.09	0.15	0.02	0.2	0.13	0.07	0.13	0.02	0	-0.06
OG0006749	-0.13	-0.01	-0.01	0.01	-0.12	-0.1	-0.23	-0.16	-0.08	-0.13	-0.12	-0.13	-0.11	-0.14	-0.14	-0.14	-0.08	-0.13	-0.19	-0.19	-0.22	-0.09	-0.1	-0.09	0.04	-0.16	-0.12	-0.18	-0.07	0.05	-0.05	0.12	-0.02	0.03	-0.01	-0.14	-0.14	-0.1	-0.1	-0.01	0.02	-0.02	0.08	0.02	-0.07	0.08	-0.21	-0.01	-0.08
OG0009293	-0.18	-0.11	-0.19	-0.02	-0.01	-0.18	-0.23	-0.19	0.02	-0.02	-0.01	-0.17	-0.18	-0.18	-0.18	-0.18	-0.11	-0.18	-0.17	-0.06	-0.12	0.01	-0.02	-0.03	-0.06	-0.05	-0.04	-0.11	0.01	0.06	-0.1	0.11	0.03	0.05	0.05	-0.12	-0.05	-0.12	-0.06	0.02	0.06	0.08	0.08	0.01	-0.15	-0.03	-0.14	-0.13	-0.11
OG0007236	-0.14	-0.14	-0.22	0.05	0.05	-0.2	-0.24	-0.16	0.08	0.09	0.11	-0.08	-0.08	-0.09	-0.09	-0.09	0.01	-0.07	-0.09	-0.13	-0.16	0.12	0.07	0.06	0.05	0.11	0.03	0.06	0.1	0.12	-0.04	0.14	0.03	0.13	0.08	0.1	-0.01	0.01	0.01	0.09	0.21	0.03	0.25	0.13	0.01	0.04	0.03	0.05	-0.02
OG0007825	-0.15	-0.06	-0.14	-0.11	0.07	-0.15	-0.23	-0.15	0.03	0.05	0.03	-0.1	-0.11	-0.11	-0.11	-0.11	-0.06	-0.14	-0.02	-0.09	-0.15	0.09	0.03	0.02	0.02	-0.02	0.03	0	0.05	0.15	0.1	0.11	0.09	0.14	0.16	-0.03	-0.02	0.03	0.02	0.02	0.21	0.08	0.22	0.14	0.08	0.09	0.01	0.06	-0.02
OG0006197	-0.17	-0.01	-0.13	0.09	0.08	-0.16	-0.3	-0.17	0.11	0.04	0.06	-0.06	-0.06	-0.07	-0.07	-0.07	0.02	-0.15	-0.14	-0.1	-0.13	0.08	0.07	0.06	0.18	0.04	0.02	-0.09	0.16	0.19	0.1	0.25	0.23	0.19	0.21	-0.07	-0.04	-0.02	-0.03	0.1	0.2	0.05	0.2	0.09	0.13	0.1	-0.07	-0.01	-0.03
OG0007634	-0.15	-0.04	-0.15	0.06	0	-0.2	-0.28	-0.18	0.08	0.03	0.04	-0.1	-0.09	-0.1	-0.1	-0.1	-0.02	-0.16	-0.12	-0.1	-0.11	0.04	0.05	0.03	0.13	0	-0.01	-0.11	0.14	0.18	0.06	0.23	0.18	0.21	0.18	-0.09	0	-0.01	-0.01	0.07	0.17	0.03	0.13	0.08	0.04	0.12	-0.1	-0.02	-0.01
OG0008731	0.01	0.08	-0.07	0.13	0.1	-0.19	-0.19	-0.05	0.04	0.07	0.07	-0.11	-0.12	-0.11	-0.11	-0.11	-0.04	-0.21	-0.2	-0.13	-0.16	0.09	0.04	0.03	0.08	0.05	0.02	-0.14	0.08	0.15	0.03	0.09	0.07	0.11	0.13	-0.05	-0.08	-0.05	-0.05	0.13	0.17	0.04	0.1	0.1	0.17	-0.1	0.02	-0.02	-0.07
OG0008278	0.01	-0.01	-0.04	-0.01	0.01	-0.19	-0.18	-0.1	0.14	0.09	0.1	-0.07	-0.08	-0.08	-0.08	-0.08	0.03	-0.08	-0.16	-0.07	-0.06	0.12	0.1	0.09	0.12	0.05	0.06	-0.12	0.09	0.03	0.07	0.11	0.13	0.17	0.12	0.01	-0.03	0.09	0.08	0.12	0.19	0.04	0.09	0.15	0.06	-0.07	0.15	0.07	0.03
OG0008786	-0.13	-0.15	-0.02	0	0.04	-0.12	-0.2	-0.16	0.08	0.04	0.05	-0.12	-0.12	-0.12	-0.12	-0.12	-0.05	-0.14	-0.16	-0.07	-0.1	0.2	0.08	0.07	0.04	0.01	0.05	-0.08	0.07	0.04	-0.04	0.09	0.08	0.11	0.1	-0.1	-0.02	-0.02	-0.02	0.12	0.18	0.11	0.06	0.15	0.05	-0.1	0.04	0.04	-0.06
OG0002943	0.22	-0.05	-0.17	0.18	0.05	0.12	-0.01	-0.04	0.16	0.12	0.12	-0.01	-0.04	0	0	0	0.04	-0.02	-0.07	-0.08	-0.06	0.13	0.13	0.13	0.08	0.11	0.02	0.01	0.12	0.19	0.2	0.18	0.1	0.24	0.22	0.07	0.14	0.22	0.22	0.17	0.14	0.1	0.29	0.24	0.15	0	0.12	-0.05	-0.01
OG0007585	0.01	0.01	0.06	0.01	0.21	0	0.07	0.2	0.14	0.09	0.1	0.02	0	0.02	0.01	0.01	0.1	-0.01	-0.09	-0.13	0.06	0.06	0.03	0.04	0.08	0.04	0	-0.05	0.12	0.12	0.17	0.2	0.32	0.25	0.26	0.1	0.1	0.2	0.19	0.13	0.22	0.27	0.13	0.21	0.08	0.02	0.09	0.1	0.09
OG0010209	0.01	0.06	0.12	0.09	0.14	0.11	0.03	0.06	0.1	0.07	0.08	0.05	0.04	0.05	0.05	0.05	0.08	0.09	0	-0.02	0.05	0.02	0.02	0.05	0.14	-0.02	-0.03	-0.02	0.03	0.15	0.25	0.21	0.18	0.26	0.22	-0.02	0.05	0.12	0.11	0.06	0.1	0.12	0.12	0.16	0.15	0.11	-0.01	0.05	0.03
OG0009092	0	0.06	0.04	-0.05	0.07	-0.05	-0.08	0.01	0.09	0.05	0.06	0.05	0.03	0.04	0.04	0.04	0.04	-0.12	-0.09	-0.06	-0.12	0.08	0.09	0.08	0.06	0.03	0.04	-0.15	0.01	0.04	0.12	0.11	0.11	0.16	0.08	0.03	-0.04	0.11	0.1	0.08	0.13	0.09	0.15	0.21	0.04	-0.07	-0.01	-0.01	-0.03
OG0009656	0.03	0.09	-0.02	0.01	0.11	-0.03	-0.07	-0.03	0.16	0.12	0.13	0.07	0.06	0.07	0.07	0.07	0.1	-0.09	-0.07	-0.03	-0.11	0.13	0.16	0.15	0.11	0.09	0.04	-0.13	0.06	0.04	0.15	0.14	0.19	0.19	0.15	0.11	-0.05	0.17	0.17	0.14	0.22	0.14	0.18	0.27	0.08	0.01	0.05	0.08	0.01
OG0010230	0.05	0.09	0.01	0.04	0.14	-0.01	-0.06	-0.01	0.19	0.15	0.16	0.1	0.08	0.09	0.09	0.09	0.12	-0.07	-0.08	-0.02	-0.09	0.17	0.19	0.18	0.14	0.11	0.06	-0.12	0.08	0.07	0.18	0.17	0.18	0.22	0.18	0.15	-0.04	0.2	0.2	0.17	0.25	0.16	0.2	0.3	0.07	0.04	0.04	0.11	0.04
OG0007832	0	-0.12	-0.15	0.08	-0.01	-0.14	-0.18	-0.19	0.23	0.2	0.21	0.04	0.03	0.03	0.03	0.03	0.02	-0.1	-0.16	-0.09	0.04	0.19	0.25	0.23	0.14	0.2	0.12	-0.17	0.12	0.07	0.08	0.17	0.1	0.19	0.14	0.02	0.04	0.07	0.11	0.23	0.28	0.11	0.15	0.06	0.01	-0.04	0.13	0.09	0.11
OG0009657	0.05	-0.09	-0.06	0.02	0.04	0.01	-0.05	0.02	0.18	0.14	0.15	0.09	0.08	0.1	0.08	0.08	0.09	-0.06	-0.09	0.04	-0.02	0.16	0.18	0.17	0.18	0.19	0.1	0.06	0.12	0.14	0.17	0.16	0.12	0.17	0.15	0.16	0.03	0.07	0.13	0.18	0.17	0.2	0.19	0.19	0.09	0.06	0.06	0.05	-0.01
OG0008268	-0.04	0.05	0.14	0.12	0.02	0.04	-0.16	0.11	-0.03	-0.09	-0.08	-0.05	-0.06	-0.06	-0.06	-0.06	-0.01	-0.16	-0.25	-0.22	-0.29	-0.03	-0.04	-0.05	0.1	-0.03	-0.02	-0.13	0.04	0.04	0.08	0.07	0.01	0.09	0.04	-0.09	-0.11	-0.02	-0.03	0	0.03	0	0.02	0.11	0.24	-0.04	0.01	-0.03	-0.16
OG0009921	0.11	0.13	0.06	0.1	-0.06	-0.01	-0.07	0.13	0.04	0	0.01	0.03	0.02	0.03	0.03	0.03	0.06	-0.13	-0.22	-0.17	-0.18	0.05	0.04	0.03	0.07	0.05	0.04	-0.13	0.02	0.05	0.08	0.06	0.06	0.07	0.03	0.03	-0.09	0.05	0.05	0.08	0.1	0.01	0.06	0.15	0.12	0.01	0.05	-0.05	-0.07
OG0008678	-0.02	0.08	0.05	-0.01	-0.12	-0.08	-0.09	0.09	-0.03	-0.04	-0.03	0.03	0.02	0.02	0.02	0.02	-0.04	-0.12	-0.24	-0.17	-0.16	0	-0.06	-0.07	0.01	0.01	0.04	-0.14	-0.03	-0.03	0	0.02	0.07	0.07	-0.04	-0.06	-0.08	-0.05	-0.05	0.01	-0.07	-0.03	-0.01	0.05	-0.03	-0.03	-0.14	-0.13	-0.09
OG0008679	0.01	0.11	0.07	-0.01	-0.15	-0.08	-0.09	0.09	-0.03	-0.04	-0.03	0.03	0.02	0.02	0.02	0.02	-0.04	-0.12	-0.24	-0.17	-0.16	0	-0.06	-0.07	-0.02	0.01	0.04	-0.14	-0.06	-0.07	-0.03	-0.01	0.04	0.04	-0.07	-0.03	-0.08	-0.05	-0.05	0.01	-0.05	-0.03	-0.01	0.05	-0.03	-0.06	-0.1	-0.13	-0.09
OG0008850	0	0.08	0.05	-0.02	-0.13	-0.07	-0.07	0.08	-0.01	-0.02	-0.01	0.05	0.03	0.04	0.04	0.04	-0.03	-0.11	-0.23	-0.16	-0.15	0.02	-0.05	-0.06	-0.01	0.03	0.05	-0.13	-0.05	-0.05	-0.02	0	0.06	0.05	-0.06	-0.03	-0.07	-0.03	-0.04	0.03	-0.05	-0.02	0.01	0.07	-0.04	-0.04	-0.11	-0.11	-0.07
OG0006748	0.24	0.09	0.08	0.17	0.16	0.18	-0.08	0.01	0.12	0.04	0.05	0.04	0.01	0.03	0.03	0.03	0.01	-0.08	-0.13	-0.13	-0.16	-0.03	0.07	0.06	0.05	0.06	-0.01	-0.01	0.16	0.08	0.14	0.13	0.08	0.25	0.19	-0.08	0.08	0.1	0.09	0.12	0.09	0.13	0.11	0.17	-0.05	-0.06	-0.13	-0.17	-0.05
OG0004532	0.24	0.14	0	0.13	0.13	0.08	-0.1	0.1	-0.04	-0.12	-0.14	-0.17	-0.2	-0.19	-0.19	-0.19	-0.08	-0.21	-0.22	-0.26	-0.23	-0.03	-0.19	-0.16	-0.17	-0.18	-0.21	-0.26	0.06	-0.04	-0.08	-0.04	-0.05	0.02	0.05	-0.15	-0.01	-0.04	-0.06	-0.02	-0.07	0.02	-0.06	-0.03	-0.09	-0.21	-0.25	-0.15	-0.15
OG0006105	0.06	0.05	-0.09	0.11	0.17	0.02	-0.08	0.01	0.11	0.27	0.26	0.13	0.17	0.17	0.17	0.17	0.07	-0.03	0.11	-0.27	-0.18	0.1	0	0.06	0.03	0	-0.11	-0.24	-0.1	0.14	0.22	0.11	0.07	0.16	0.21	0.09	-0.01	0.1	0.09	0.21	0.16	0.04	0.27	0.09	0.18	0.07	0.11	0.11	0.11
OG0007632	0.1	0	0.1	0.17	0.2	0.13	-0.13	0.09	0.27	0.21	0.22	0.16	0.14	0.15	0.15	0.15	0.2	0.06	-0.04	-0.16	-0.08	0.14	0.06	0.13	0.11	0.01	0.05	-0.14	0.18	0.29	0.22	0.32	0.29	0.39	0.33	0.01	0.24	0.14	0.13	0.24	0.21	0.27	0.26	0.21	0.22	0.15	0.05	0.07	0.19
OG0007228	0.2	0.08	0.06	0.21	0.19	0.22	0.01	0.07	0.34	0.28	0.3	0.25	0.22	0.24	0.24	0.24	0.24	0.13	0.01	-0.19	-0.07	0.12	0.15	0.22	0.1	0.09	0.03	-0.09	0.09	0.33	0.43	0.38	0.28	0.42	0.35	0.12	0.21	0.26	0.29	0.32	0.24	0.31	0.34	0.27	0.26	0.21	0.14	0.13	0.27
OG0007639	0.21	0.08	0.02	0.17	0.27	0.13	0.11	0.07	0.39	0.35	0.37	0.19	0.2	0.21	0.21	0.21	0.29	0.2	0.08	-0.13	-0.06	0.17	0.12	0.19	0.02	0.04	0.04	-0.1	0	0.2	0.24	0.3	0.29	0.36	0.3	0.15	0.18	0.25	0.25	0.33	0.29	0.27	0.29	0.39	0.17	0.07	0.25	0.19	0.3
OG0005949	0.06	0	0.01	0.18	-0.1	0.08	-0.15	-0.08	0.08	0	0.02	0.07	0.08	0.06	0.06	0.06	0.12	0.04	-0.17	-0.35	-0.28	-0.08	-0.08	-0.03	-0.05	-0.15	-0.14	-0.24	-0.02	0.21	0.13	0.24	0.11	0.19	0.15	0.02	0.02	0.07	0.06	0.07	0.06	0.09	0.2	0.18	0.18	0.28	-0.06	-0.03	0.08
OG0006582	0.08	0.06	0.04	-0.02	-0.04	0.11	-0.06	-0.01	0.19	0.16	0.17	0.11	0.08	0.1	0.1	0.1	0.16	0.14	-0.07	-0.27	-0.23	-0.02	0	0.06	-0.14	-0.11	-0.12	-0.17	-0.09	0.19	0.18	0.28	0.22	0.18	0.15	0.11	0.04	0.18	0.17	0.14	0.13	0.21	0.35	0.3	0.13	0.19	0.04	-0.03	0.14
OG0006683	0.02	-0.11	-0.05	0.01	0.04	0	-0.13	-0.15	0.09	0.04	0.05	-0.07	-0.08	-0.07	-0.07	-0.07	0.01	-0.04	0.01	-0.21	-0.11	0.19	-0.04	0.02	-0.15	-0.11	-0.13	-0.19	-0.14	-0.03	0.06	0.09	0.09	0.16	0.09	-0.06	0	0.08	0.04	0.15	0.2	0.07	0.18	0.14	0.01	-0.07	0.1	-0.03	0.1
OG0007464	-0.02	-0.05	-0.1	0.12	0.2	-0.04	0.04	-0.04	0.18	0.19	0.17	-0.02	-0.03	-0.03	-0.03	-0.03	0.08	0.1	0.16	-0.07	-0.06	0.11	-0.06	0.02	-0.04	-0.14	-0.09	-0.1	-0.1	0.24	0.21	0.24	0.22	0.31	0.3	0.02	0.14	0.08	0.07	0.18	0.19	0.18	0.26	0.14	0.12	0.1	0.1	0.14	0.19
OG0006811	-0.04	-0.05	-0.13	0.12	0.17	-0.06	0.02	-0.06	0.15	0.16	0.15	-0.04	-0.05	-0.05	-0.05	-0.05	0.06	0.07	0.14	-0.09	-0.08	0.1	-0.05	0.02	-0.06	-0.16	-0.1	-0.11	-0.11	0.26	0.19	0.22	0.22	0.28	0.27	0.01	0.12	0.05	0.05	0.15	0.19	0.15	0.24	0.12	0.14	0.09	0.1	0.12	0.16
OG0007547	-0.03	-0.05	-0.12	0.13	0.17	-0.05	0.03	-0.05	0.16	0.17	0.15	-0.03	-0.04	-0.04	-0.04	-0.04	0.07	0.09	0.15	-0.09	-0.08	0.11	-0.05	0.03	-0.06	-0.16	-0.1	-0.11	-0.11	0.27	0.2	0.22	0.23	0.29	0.28	0.01	0.13	0.06	0.06	0.16	0.19	0.16	0.24	0.13	0.15	0.09	0.1	0.12	0.17
OG0005481	-0.15	-0.07	-0.14	0.06	0.07	-0.1	0.13	0	-0.07	0	0.02	-0.11	-0.05	-0.07	-0.07	-0.07	-0.15	-0.1	0.09	-0.22	-0.16	-0.04	-0.14	-0.09	-0.07	-0.19	-0.26	-0.29	-0.26	-0.1	-0.04	-0.08	-0.03	0.01	-0.04	-0.09	-0.13	-0.12	-0.15	0.03	-0.03	0.02	-0.06	-0.04	-0.11	-0.18	-0.03	0.01	-0.05
OG0007465	0.04	-0.07	0.02	0.1	0.02	0.11	0.17	0.01	-0.03	-0.03	-0.02	-0.1	-0.11	-0.1	-0.1	-0.1	-0.08	-0.01	0.03	-0.17	-0.24	0	-0.17	-0.1	-0.21	-0.3	-0.27	-0.16	-0.23	-0.02	0.12	0.09	0.05	0.1	0.07	-0.13	-0.05	-0.01	-0.01	-0.03	-0.14	0.09	0.11	0.09	0.09	-0.07	-0.04	-0.13	-0.1
OG0007463	-0.07	0	-0.07	0.06	-0.01	0	-0.03	0	-0.05	-0.07	-0.06	-0.09	-0.09	-0.1	-0.1	-0.1	-0.05	-0.03	0.02	-0.19	-0.21	0.02	-0.2	-0.12	-0.17	-0.33	-0.27	-0.22	-0.17	0.02	0.14	0.02	0.05	0.14	0.09	-0.12	-0.06	-0.06	-0.07	-0.04	-0.12	0.03	0	0	0.15	0.05	0.03	-0.1	-0.03
OG0007230	0.03	0.06	0.06	0.15	0.16	0.03	0.08	0.12	-0.02	-0.02	-0.01	-0.03	-0.05	-0.04	-0.04	-0.04	-0.05	-0.01	-0.01	-0.22	-0.21	-0.02	-0.23	-0.15	-0.21	-0.28	-0.2	-0.22	-0.17	0.01	0.04	0.11	0.1	0.17	0.11	-0.17	-0.02	0	-0.01	0.03	-0.1	0.09	0.08	0.05	-0.03	-0.08	-0.24	-0.07	-0.01
OG0010530	-0.1	-0.03	0.03	-0.09	0.06	0	0	0.02	-0.01	0.01	0.01	-0.02	-0.03	-0.02	-0.02	-0.02	-0.04	-0.04	0.03	-0.08	-0.04	0.04	-0.11	-0.12	-0.03	-0.1	-0.17	-0.14	-0.06	0.01	0.08	0.07	0.09	0.06	0.13	-0.04	0.05	0	0.04	-0.01	0	-0.02	0.02	0.02	0.02	0.03	-0.05	0.08	-0.08
OG0009956	0.05	0.02	0	0.14	0.19	0.14	0.17	0.03	0.27	0.24	0.25	0.14	0.16	0.18	0.18	0.18	0.16	0.17	0.23	0.12	0.01	0.22	0.15	0.18	0.09	0.03	0.07	0.07	0.08	0.19	0.2	0.21	0.2	0.17	0.22	0.04	0.05	0.07	0.07	0.27	0.17	0.25	0.25	0.11	0.15	0.04	0.18	0.16	0.17
OG0010271	0.01	0.02	0.03	0.04	0.1	0	0.07	-0.04	0.23	0.24	0.25	0.1	0.08	0.09	0.09	0.09	0.04	0.08	0.16	0.03	-0.03	0.21	0.1	0.14	-0.04	-0.06	-0.03	-0.03	-0.01	0.11	0.16	0.21	0.22	0.26	0.22	-0.02	0.05	0.16	0.15	0.21	0.14	0.25	0.25	0.13	0.07	-0.05	0.13	0.07	0.2
OG0010620	0.16	0.11	-0.07	0.07	0.08	0.15	0.14	0.1	0.11	0.12	0.13	0.1	0.16	0.14	0.14	0.14	0.12	0.04	0.18	-0.15	-0.12	0.02	-0.12	-0.09	-0.05	-0.07	-0.07	-0.15	-0.12	0.03	0.08	0.05	0.01	0.09	0.06	0.12	0.04	0.12	0.07	0.16	0.06	0.11	0.08	0.1	-0.01	0.01	-0.03	0.05	0.12
OG0010380	0.07	0.01	-0.07	0.11	0.12	0.07	0.07	0.02	0.11	0.12	0.13	0.06	0.05	0.05	0.05	0.05	0.12	0.08	0.07	-0.03	0.03	0.05	-0.08	-0.04	0	0.02	0.01	-0.03	-0.03	0.08	0.13	0.09	0.11	0.13	0.1	0.03	0.04	0.08	0.07	0.13	0.07	0.11	0.08	0.16	0.13	-0.03	0.13	0.09	0.16
OG0011120	0.05	-0.03	-0.07	0.1	0.11	0.04	0.05	0.01	0.09	0.11	0.11	0.03	0.02	0.03	0.03	0.03	0.1	0.06	0.03	-0.01	-0.01	0.04	-0.06	-0.02	0.02	0.05	0.03	-0.02	-0.01	0.06	0.08	0.07	0.09	0.11	0.08	0.03	0.06	0.05	0.05	0.11	0.07	0.09	0.05	0.14	0.12	-0.05	0.12	0.08	0.13
[truncated: 1,261 more columns]

## Sheet: SGM_spearman_matrix
TABLE S7 (B) Hierarchical clustering correlation matrix of SGM associated orthogroups.
	OG0005561	OG0005782	OG0001000	OG0000337	OG0003152	OG0004997	OG0004570	OG0004745	OG0005112	OG0005113	OG0003607	OG0003703	OG0000341	OG0003620	OG0003249	OG0000309	OG0003921	OG0003300	OG0002671	OG0002874	OG0003012	OG0003449	OG0000027	OG0000708	OG0004538	OG0005045	OG0002316	OG0001267	OG0004749	OG0003532	OG0003942	OG0004093	OG0004522	OG0004152	OG0001217	OG0001202	OG0005622	OG0005300	OG0005518	OG0003026	OG0002991	OG0000718	OG0003931	OG0003894	OG0003272	OG0003989	OG0003639	OG0003329	OG0004846
OG0005561	1	0.52547	0.586442	0.395027	0.306314	0.472437	0.463864	0.505101	0.436673	0.436673	0.376562	0.363865	0.321554	0.305041	0.400108	0.319069	0.51244	0.428568	0.610576	0.446332	0.25611	0.424556	0.426562	0.589724	0.552385	0.515431	0.472776	0.745519	0.553105	0.553979	0.545338	0.646315	0.580096	0.62992	0.354285	0.42786	0.478065	0.336731	0.337418	0.290266	0.273932	0.376576	0.288584	0.273263	0.129807	0.245081	0.223813	0.230208	0.324206
OG0005782	0.52547	1	0.52548	0.237643	0.294747	0.416014	0.414758	0.29622	0.385489	0.385489	0.349681	0.389924	0.416674	0.291069	0.394828	0.363805	0.472512	0.425448	0.502605	0.573178	0.358319	0.434511	0.472685	0.45865	0.619664	0.480585	0.573996	0.471508	0.485155	0.436509	0.418466	0.46566	0.457071	0.551227	0.285937	0.346261	0.50942	0.41626	0.453194	0.153517	0.154264	0.27131	0.21478	0.202033	0.171558	0.247144	0.273584	0.291742	0.374626
OG0001000	0.586442	0.52548	1	0.217499	0.218102	0.385399	0.396476	0.313881	0.316001	0.316001	0.233689	0.306672	0.384491	0.245538	0.552186	0.348622	0.399711	0.380346	0.455212	0.496605	0.32437	0.434075	0.336144	0.378232	0.525489	0.452643	0.345286	0.547302	0.366053	0.444982	0.365519	0.464696	0.384382	0.466105	0.208959	0.260267	0.314979	0.201574	0.245926	0.262483	0.234629	0.314702	0.242938	0.230712	0.12132	0.0999753	0.265641	0.253803	0.231754
OG0000337	0.395027	0.237643	0.217499	1	0.473202	0.254275	0.229398	0.263094	0.366042	0.366042	0.294661	0.250279	0.191799	0.203925	0.219637	0.0843084	0.395563	0.284386	0.266109	0.266788	0.0199498	0.122586	0.359723	0.361253	0.351882	0.375163	0.396963	0.486449	0.45681	0.398666	0.425322	0.475806	0.437057	0.466434	0.386443	0.37923	0.250429	0.261267	0.114927	0.257438	0.244241	0.269558	0.239783	0.267715	0.249447	0.300171	0.294784	0.320956	0.184586
OG0003152	0.306314	0.294747	0.218102	0.473202	1	0.389603	0.35064	0.27433	0.368172	0.368172	0.227907	0.23039	0.167398	0.145391	0.203176	0.262934	0.201501	0.232433	0.291826	0.262012	0.0313561	0.299365	0.45198	0.392889	0.319565	0.40482	0.392659	0.410565	0.397892	0.404233	0.418657	0.403549	0.461659	0.344571	0.320898	0.22	0.284802	0.352244	0.316347	0.107101	0.104876	0.18558	0.125711	0.129119	0.274957	0.189283	0.242749	0.281732	0.121572
OG0004997	0.472437	0.416014	0.385399	0.254275	0.389603	1	0.651725	0.381971	0.581644	0.581644	0.411096	0.487898	0.301342	0.303109	0.434445	0.445208	0.486201	0.349865	0.420877	0.39178	0.307929	0.489096	0.354442	0.476457	0.664032	0.446564	0.545384	0.491835	0.589119	0.622528	0.652004	0.608039	0.533638	0.571289	0.505072	0.477951	0.363394	0.270754	0.396517	0.19932	0.224466	0.243569	0.274595	0.258529	0.227631	0.19437	0.209547	0.238713	0.219409
OG0004570	0.463864	0.414758	0.396476	0.229398	0.35064	0.651725	1	0.357227	0.455661	0.455661	0.416808	0.414192	0.430988	0.400667	0.533168	0.471609	0.378517	0.294996	0.454453	0.426492	0.228927	0.454709	0.427145	0.583174	0.555386	0.457991	0.56545	0.604238	0.487836	0.573857	0.722772	0.655862	0.527795	0.470437	0.359321	0.454623	0.404321	0.360216	0.407627	0.315542	0.38326	0.365466	0.289076	0.272325	0.191123	0.244126	0.374863	0.309293	0.354064
OG0004745	0.505101	0.29622	0.313881	0.263094	0.27433	0.381971	0.357227	1	0.535628	0.535628	0.107034	0.230637	0.185616	0.199215	0.245217	0.101075	0.272139	0.221254	0.278392	0.196044	0.145742	0.277687	0.31766	0.488615	0.350855	0.38436	0.355395	0.498849	0.510141	0.397463	0.44394	0.503024	0.315857	0.411946	0.211112	0.198826	0.305685	0.194878	0.180064	0.127824	0.119704	0.256775	0.202282	0.183497	0.102465	0.305132	0.126942	0.300562	0.234042
OG0005112	0.436673	0.385489	0.316001	0.366042	0.368172	0.581644	0.455661	0.535628	1	1	0.338117	0.272075	0.225993	0.138313	0.303433	0.207807	0.364045	0.216982	0.318383	0.258253	0.186	0.323918	0.288134	0.404392	0.463912	0.458831	0.482538	0.556652	0.625658	0.598848	0.553181	0.530587	0.427286	0.534522	0.33247	0.387593	0.380443	0.309214	0.264001	0.13306	0.122422	0.2053	0.225525	0.235503	0.289998	0.297259	0.189897	0.351781	0.195577
OG0005113	0.436673	0.385489	0.316001	0.366042	0.368172	0.581644	0.455661	0.535628	1	1	0.338117	0.272075	0.225993	0.138313	0.303433	0.207807	0.364045	0.216982	0.318383	0.258253	0.186	0.323918	0.288134	0.404392	0.463912	0.458831	0.482538	0.556652	0.625658	0.598848	0.553181	0.530587	0.427286	0.534522	0.33247	0.387593	0.380443	0.309214	0.264001	0.13306	0.122422	0.2053	0.225525	0.235503	0.289998	0.297259	0.189897	0.351781	0.195577
OG0003607	0.376562	0.349681	0.233689	0.294661	0.227907	0.411096	0.416808	0.107034	0.338117	0.338117	1	0.469111	0.511946	0.51084	0.591815	0.536942	0.580811	0.503232	0.577169	0.660791	0.395033	0.451204	0.521047	0.469743	0.550299	0.473684	0.445689	0.463062	0.396768	0.391059	0.491513	0.522309	0.584241	0.539384	0.504705	0.613786	0.41803	0.446119	0.469851	0.567849	0.518995	0.495508	0.539964	0.538849	0.39284	0.370453	0.431348	0.365491	0.378968
OG0003703	0.363865	0.389924	0.306672	0.250279	0.23039	0.487898	0.414192	0.230637	0.272075	0.272075	0.469111	1	0.395255	0.480204	0.530562	0.322132	0.459066	0.373708	0.406813	0.504033	0.221307	0.427085	0.363414	0.38936	0.53864	0.435464	0.406162	0.408021	0.39928	0.366934	0.487484	0.54756	0.595418	0.55627	0.361522	0.480304	0.331232	0.40108	0.481601	0.447134	0.355738	0.444003	0.436039	0.420266	0.17054	0.273505	0.328948	0.33987	0.214354
OG0000341	0.321554	0.416674	0.384491	0.191799	0.167398	0.301342	0.430988	0.185616	0.225993	0.225993	0.511946	0.395255	1	0.811984	0.668951	0.590867	0.57444	0.523091	0.581442	0.733146	0.471894	0.548057	0.593988	0.504892	0.468259	0.468249	0.537283	0.437792	0.406264	0.377311	0.479255	0.479761	0.51171	0.487594	0.345196	0.502487	0.478716	0.465516	0.47631	0.531253	0.540941	0.623721	0.629013	0.605261	0.355152	0.451156	0.58861	0.544333	0.530545
OG0003620	0.305041	0.291069	0.245538	0.203925	0.145391	0.303109	0.400667	0.199215	0.138313	0.138313	0.51084	0.480204	0.811984	1	0.585332	0.507403	0.510289	0.477659	0.541607	0.643398	0.371194	0.392713	0.523784	0.516322	0.451246	0.401116	0.448699	0.353192	0.389269	0.302611	0.523853	0.513536	0.510237	0.48326	0.474482	0.571764	0.524176	0.552427	0.50054	0.584316	0.525134	0.679768	0.64733	0.63854	0.315959	0.400689	0.581579	0.504515	0.588386
OG0003249	0.400108	0.394828	0.552186	0.219637	0.203176	0.434445	0.533168	0.245217	0.303433	0.303433	0.591815	0.530562	0.668951	0.585332	1	0.597439	0.559073	0.536095	0.525381	0.729364	0.459635	0.526216	0.518031	0.471578	0.616953	0.537122	0.4693	0.527822	0.40527	0.403752	0.552541	0.541748	0.564828	0.529696	0.475903	0.495441	0.454176	0.350936	0.502386	0.638155	0.536271	0.569366	0.572601	0.562893	0.367404	0.394394	0.613677	0.522648	0.509784
OG0000309	0.319069	0.363805	0.348622	0.0843084	0.262934	0.445208	0.471609	0.101075	0.207807	0.207807	0.536942	0.322132	0.590867	0.507403	0.597439	1	0.44315	0.459517	0.519693	0.628892	0.37965	0.46865	0.514113	0.426616	0.492107	0.434275	0.576574	0.415825	0.373711	0.384058	0.499357	0.47688	0.445681	0.329223	0.314235	0.414397	0.446992	0.388397	0.512605	0.361609	0.436076	0.532205	0.532172	0.505942	0.480312	0.249006	0.436903	0.368552	0.546824
OG0003921	0.51244	0.472512	0.399711	0.395563	0.201501	0.486201	0.378517	0.272139	0.364045	0.364045	0.580811	0.459066	0.57444	0.510289	0.559073	0.44315	1	0.603973	0.686992	0.743253	0.528962	0.529316	0.541616	0.594791	0.747553	0.590624	0.571494	0.519932	0.545948	0.541589	0.617265	0.675206	0.646924	0.764536	0.549462	0.72415	0.569903	0.379007	0.422471	0.527501	0.444649	0.495889	0.556893	0.551568	0.308249	0.394618	0.425265	0.43296	0.371823
OG0003300	0.428568	0.425448	0.380346	0.284386	0.232433	0.349865	0.294996	0.221254	0.216982	0.216982	0.503232	0.373708	0.523091	0.477659	0.536095	0.459517	0.603973	1	0.631311	0.668033	0.514049	0.51952	0.526213	0.457343	0.541569	0.438321	0.530912	0.46223	0.381918	0.396868	0.420124	0.406237	0.558373	0.512571	0.369248	0.502368	0.443625	0.258208	0.40168	0.568956	0.459915	0.491037	0.499137	0.466464	0.351769	0.294165	0.426104	0.412404	0.398515
OG0002671	0.610576	0.502605	0.455212	0.266109	0.291826	0.420877	0.454453	0.278392	0.318383	0.318383	0.577169	0.406813	0.581442	0.541607	0.525381	0.519693	0.686992	0.631311	1	0.741697	0.521522	0.570486	0.619547	0.67926	0.615627	0.509985	0.498102	0.575921	0.473388	0.528119	0.529922	0.604168	0.657916	0.632012	0.425888	0.579613	0.592744	0.537286	0.485778	0.529758	0.46076	0.537519	0.50622	0.475535	0.305631	0.345619	0.508227	0.455005	0.528289
OG0002874	0.446332	0.573178	0.496605	0.266788	0.262012	0.39178	0.426492	0.196044	0.258253	0.258253	0.660791	0.504033	0.733146	0.643398	0.729364	0.628892	0.743253	0.668033	0.741697	1	0.573014	0.626591	0.733472	0.670262	0.733829	0.643351	0.612751	0.553321	0.522686	0.536629	0.605528	0.645928	0.636961	0.629286	0.483491	0.650119	0.703909	0.556737	0.66362	0.578009	0.535253	0.56391	0.573752	0.541308	0.423775	0.402056	0.551327	0.490862	0.620162
OG0003012	0.25611	0.358319	0.32437	0.0199498	0.0313561	0.307929	0.228927	0.145742	0.186	0.186	0.395033	0.221307	0.471894	0.371194	0.459635	0.37965	0.528962	0.514049	0.521522	0.573014	1	0.584405	0.442371	0.385911	0.477439	0.307891	0.386125	0.34367	0.23595	0.275019	0.309046	0.298369	0.425374	0.393775	0.253474	0.424459	0.364713	0.366552	0.362666	0.373687	0.383389	0.266186	0.323184	0.291303	0.172066	0.214911	0.332448	0.256054	0.451735
OG0003449	0.424556	0.434511	0.434075	0.122586	0.299365	0.489096	0.454709	0.277687	0.323918	0.323918	0.451204	0.427085	0.548057	0.392713	0.526216	0.46865	0.529316	0.51952	0.570486	0.626591	0.584405	1	0.602663	0.49597	0.563602	0.46361	0.476764	0.448533	0.404436	0.527448	0.556294	0.524733	0.629456	0.52663	0.337575	0.407013	0.418875	0.418308	0.503449	0.362475	0.462448	0.344489	0.38212	0.377665	0.283204	0.320163	0.384077	0.442426	0.362576
OG0000027	0.426562	0.472685	0.336144	0.359723	0.45198	0.354442	0.427145	0.31766	0.288134	0.288134	0.521047	0.363414	0.593988	0.523784	0.518031	0.514113	0.541616	0.526213	0.619547	0.733472	0.442371	0.602663	1	0.698144	0.563308	0.587495	0.606432	0.545456	0.502576	0.540205	0.570296	0.62362	0.57926	0.528045	0.411126	0.461832	0.658783	0.598206	0.623884	0.386446	0.392387	0.398956	0.378646	0.354032	0.349069	0.313585	0.417937	0.423806	0.571323
OG0000708	0.589724	0.45865	0.378232	0.361253	0.392889	0.476457	0.583174	0.488615	0.404392	0.404392	0.469743	0.38936	0.504892	0.516322	0.471578	0.426616	0.594791	0.457343	0.67926	0.670262	0.385911	0.49597	0.698144	1	0.63338	0.628522	0.546077	0.63131	0.604948	0.629162	0.692887	0.779005	0.597069	0.65984	0.465053	0.509133	0.72923	0.613688	0.576994	0.319579	0.387843	0.411225	0.340619	0.287	0.160692	0.346562	0.337898	0.378237	0.480416
OG0004538	0.552385	0.619664	0.525489	0.351882	0.319565	0.664032	0.555386	0.350855	0.463912	0.463912	0.550299	0.53864	0.468259	0.451246	0.616953	0.492107	0.747553	0.541569	0.615627	0.733829	0.477439	0.563602	0.563308	0.63338	1	0.638172	0.639919	0.60013	0.589065	0.621209	0.735857	0.763142	0.633476	0.712168	0.512413	0.641949	0.635739	0.442263	0.544829	0.331318	0.393754	0.412496	0.424694	0.424485	0.237635	0.346209	0.407083	0.401119	0.444827
OG0005045	0.515431	0.480585	0.452643	0.375163	0.40482	0.446564	0.457991	0.38436	0.458831	0.458831	0.473684	0.435464	0.468249	0.401116	0.537122	0.434275	0.590624	0.438321	0.509985	0.643351	0.307891	0.46361	0.587495	0.628522	0.638172	1	0.555091	0.586166	0.573022	0.640149	0.611615	0.632248	0.563777	0.593256	0.413055	0.506746	0.55995	0.434456	0.484282	0.309258	0.240798	0.340633	0.303292	0.310865	0.245889	0.284293	0.325669	0.366138	0.396327
OG0002316	0.472776	0.573996	0.345286	0.396963	0.392659	0.545384	0.56545	0.355395	0.482538	0.482538	0.445689	0.406162	0.537283	0.448699	0.4693	0.576574	0.571494	0.530912	0.498102	0.612751	0.386125	0.476764	0.606432	0.546077	0.639919	0.555091	1	0.62064	0.666582	0.591992	0.688964	0.594462	0.596466	0.574775	0.464585	0.579305	0.644511	0.47071	0.619203	0.351158	0.36474	0.448221	0.420609	0.429001	0.43211	0.353452	0.318118	0.370289	0.565606
OG0001267	0.745519	0.471508	0.547302	0.486449	0.410565	0.491835	0.604238	0.498849	0.556652	0.556652	0.463062	0.408021	0.437792	0.353192	0.527822	0.415825	0.519932	0.46223	0.575921	0.553321	0.34367	0.448533	0.545456	0.63131	0.60013	0.586166	0.62064	1	0.617679	0.638409	0.666638	0.709625	0.670218	0.596994	0.372817	0.479691	0.530995	0.421597	0.40329	0.372516	0.336665	0.427813	0.365289	0.348199	0.223563	0.293801	0.318693	0.365866	0.399281
OG0004749	0.553105	0.485155	0.366053	0.45681	0.397892	0.589119	0.487836	0.510141	0.625658	0.625658	0.396768	0.39928	0.406264	0.389269	0.40527	0.373711	0.545948	0.381918	0.473388	0.522686	0.23595	0.404436	0.502576	0.604948	0.589065	0.573022	0.666582	0.617679	1	0.709935	0.670885	0.695972	0.596808	0.6437	0.489579	0.519485	0.58492	0.457791	0.51959	0.219449	0.25917	0.421248	0.379862	0.35947	0.370404	0.397729	0.281472	0.37526	0.354032
OG0003532	0.553979	0.436509	0.444982	0.398666	0.404233	0.622528	0.573857	0.397463	0.598848	0.598848	0.391059	0.366934	0.377311	0.302611	0.403752	0.384058	0.541589	0.396868	0.528119	0.536629	0.275019	0.527448	0.540205	0.629162	0.621209	0.640149	0.591992	0.638409	0.709935	1	0.677919	0.69734	0.583572	0.60741	0.341432	0.444173	0.535104	0.397773	0.467785	0.186733	0.354597	0.308419	0.267155	0.244951	0.220357	0.15603	0.260068	0.348577	0.315951
OG0003942	0.545338	0.418466	0.365519	0.425322	0.418657	0.652004	0.722772	0.44394	0.553181	0.553181	0.491513	0.487484	0.479255	0.523853	0.552541	0.499357	0.617265	0.420124	0.529922	0.605528	0.309046	0.556294	0.570296	0.692887	0.735857	0.611615	0.688964	0.666638	0.670885	0.677919	1	0.794474	0.676917	0.700647	0.565997	0.634728	0.663752	0.543808	0.578069	0.378714	0.468893	0.487033	0.460538	0.459254	0.316595	0.349398	0.399913	0.39542	0.476957
OG0004093	0.646315	0.46566	0.464696	0.475806	0.403549	0.608039	0.655862	0.503024	0.530587	0.530587	0.522309	0.54756	0.479761	0.513536	0.541748	0.47688	0.675206	0.406237	0.604168	0.645928	0.298369	0.524733	0.62362	0.779005	0.763142	0.632248	0.594462	0.709625	0.695972	0.69734	0.794474	1	0.681503	0.717818	0.505644	0.606598	0.615831	0.551124	0.522195	0.344304	0.402866	0.469741	0.395207	0.400091	0.244657	0.358901	0.4538	0.40915	0.397655
OG0004522	0.580096	0.457071	0.384382	0.437057	0.461659	0.533638	0.527795	0.315857	0.427286	0.427286	0.584241	0.595418	0.51171	0.510237	0.564828	0.445681	0.646924	0.558373	0.657916	0.636961	0.425374	0.629456	0.57926	0.597069	0.633476	0.563777	0.596466	0.670218	0.596808	0.583572	0.676917	0.681503	1	0.690338	0.522188	0.636689	0.504712	0.565636	0.604769	0.542077	0.430739	0.522365	0.498362	0.516638	0.354271	0.368177	0.416312	0.451758	0.387369
OG0004152	0.62992	0.551227	0.466105	0.466434	0.344571	0.571289	0.470437	0.411946	0.534522	0.534522	0.539384	0.55627	0.487594	0.48326	0.529696	0.329223	0.764536	0.512571	0.632012	0.629286	0.393775	0.52663	0.528045	0.65984	0.712168	0.593256	0.574775	0.596994	0.6437	0.60741	0.700647	0.717818	0.690338	1	0.571861	0.69909	0.589737	0.446706	0.548852	0.520181	0.410037	0.486291	0.511163	0.487332	0.263994	0.442311	0.387816	0.418293	0.298573
OG0001217	0.354285	0.285937	0.208959	0.386443	0.320898	0.505072	0.359321	0.211112	0.33247	0.33247	0.504705	0.361522	0.345196	0.474482	0.475903	0.314235	0.549462	0.369248	0.425888	0.483491	0.253474	0.337575	0.411126	0.465053	0.512413	0.413055	0.464585	0.372817	0.489579	0.341432	0.565997	0.505644	0.522188	0.571861	1	0.655047	0.518719	0.453041	0.476609	0.470981	0.393785	0.4247	0.442569	0.431249	0.356823	0.391049	0.397029	0.456318	0.423475
OG0001202	0.42786	0.346261	0.260267	0.37923	0.22	0.477951	0.454623	0.198826	0.387593	0.387593	0.613786	0.480304	0.502487	0.571764	0.495441	0.414397	0.72415	0.502368	0.579613	0.650119	0.424459	0.407013	0.461832	0.509133	0.641949	0.506746	0.579305	0.479691	0.519485	0.444173	0.634728	0.606598	0.636689	0.69909	0.655047	1	0.590545	0.546013	0.571181	0.587732	0.502627	0.486713	0.53885	0.527234	0.392473	0.461462	0.48209	0.442617	0.550747
OG0005622	0.478065	0.50942	0.314979	0.250429	0.284802	0.363394	0.404321	0.305685	0.380443	0.380443	0.41803	0.331232	0.478716	0.524176	0.454176	0.446992	0.569903	0.443625	0.592744	0.703909	0.364713	0.418875	0.658783	0.72923	0.635739	0.55995	0.644511	0.530995	0.58492	0.535104	0.663752	0.615831	0.504712	0.589737	0.518719	0.590545	1	0.619054	0.697879	0.316684	0.364371	0.403918	0.392177	0.347631	0.234472	0.292319	0.336662	0.387365	0.66332
OG0005300	0.336731	0.41626	0.201574	0.261267	0.352244	0.270754	0.360216	0.194878	0.309214	0.309214	0.446119	0.40108	0.465516	0.552427	0.350936	0.388397	0.379007	0.258208	0.537286	0.556737	0.366552	0.418308	0.598206	0.613688	0.442263	0.434456	0.47071	0.421597	0.457791	0.397773	0.543808	0.551124	0.565636	0.446706	0.453041	0.546013	0.619054	1	0.697961	0.277154	0.306089	0.370012	0.322644	0.305673	0.234058	0.284633	0.398519	0.348452	0.601747
OG0005518	0.337418	0.453194	0.245926	0.114927	0.316347	0.396517	0.407627	0.180064	0.264001	0.264001	0.469851	0.481601	0.47631	0.50054	0.502386	0.512605	0.422471	0.40168	0.485778	0.66362	0.362666	0.503449	0.623884	0.576994	0.544829	0.484282	0.619203	0.40329	0.51959	0.467785	0.578069	0.522195	0.604769	0.548852	0.476609	0.571181	0.697879	0.697961	1	0.335339	0.343891	0.403802	0.36358	0.346151	0.275161	0.327209	0.310368	0.338621	0.59175
OG0003026	0.290266	0.153517	0.262483	0.257438	0.107101	0.19932	0.315542	0.127824	0.13306	0.13306	0.567849	0.447134	0.531253	0.584316	0.638155	0.361609	0.527501	0.568956	0.529758	0.578009	0.373687	0.362475	0.386446	0.319579	0.331318	0.309258	0.351158	0.372516	0.219449	0.186733	0.378714	0.344304	0.542077	0.520181	0.470981	0.587732	0.316684	0.277154	0.335339	1	0.58733	0.64264	0.693336	0.684774	0.383277	0.459179	0.560557	0.494397	0.440998
OG0002991	0.273932	0.154264	0.234629	0.244241	0.104876	0.224466	0.38326	0.119704	0.122422	0.122422	0.518995	0.355738	0.540941	0.525134	0.536271	0.436076	0.444649	0.459915	0.46076	0.535253	0.383389	0.462448	0.392387	0.387843	0.393754	0.240798	0.36474	0.336665	0.25917	0.354597	0.468893	0.402866	0.430739	0.410037	0.393785	0.502627	0.364371	0.306089	0.343891	0.58733	1	0.593124	0.640185	0.607889	0.31619	0.428791	0.483642	0.485463	0.43646
OG0000718	0.376576	0.27131	0.314702	0.269558	0.18558	0.243569	0.365466	0.256775	0.2053	0.2053	0.495508	0.444003	0.623721	0.679768	0.569366	0.532205	0.495889	0.491037	0.537519	0.56391	0.266186	0.344489	0.398956	0.411225	0.412496	0.340633	0.448221	0.427813	0.421248	0.308419	0.487033	0.469741	0.522365	0.486291	0.4247	0.486713	0.403918	0.370012	0.403802	0.64264	0.593124	1	0.871422	0.876358	0.399526	0.461023	0.559177	0.490153	0.472627
OG0003931	0.288584	0.21478	0.242938	0.239783	0.125711	0.274595	0.289076	0.202282	0.225525	0.225525	0.539964	0.436039	0.629013	0.64733	0.572601	0.532172	0.556893	0.499137	0.50622	0.573752	0.323184	0.38212	0.378646	0.340619	0.424694	0.303292	0.420609	0.365289	0.379862	0.267155	0.460538	0.395207	0.498362	0.511163	0.442569	0.53885	0.392177	0.322644	0.36358	0.693336	0.640185	0.871422	1	0.963413	0.445221	0.516655	0.594118	0.547067	0.465669
OG0003894	0.273263	0.202033	0.230712	0.267715	0.129119	0.258529	0.272325	0.183497	0.235503	0.235503	0.538849	0.420266	0.605261	0.63854	0.562893	0.505942	0.551568	0.466464	0.475535	0.541308	0.291303	0.377665	0.354032	0.287	0.424485	0.310865	0.429001	0.348199	0.35947	0.244951	0.459254	0.400091	0.516638	0.487332	0.431249	0.527234	0.347631	0.305673	0.346151	0.684774	0.607889	0.876358	0.963413	1	0.439977	0.51302	0.612803	0.539774	0.442121
OG0003272	0.129807	0.171558	0.12132	0.249447	0.274957	0.227631	0.191123	0.102465	0.289998	0.289998	0.39284	0.17054	0.355152	0.315959	0.367404	0.480312	0.308249	0.351769	0.305631	0.423775	0.172066	0.283204	0.349069	0.160692	0.237635	0.245889	0.43211	0.223563	0.370404	0.220357	0.316595	0.244657	0.354271	0.263994	0.356823	0.392473	0.234472	0.234058	0.275161	0.383277	0.31619	0.399526	0.445221	0.439977	1	0.205378	0.343651	0.350704	0.312491
OG0003989	0.245081	0.247144	0.0999753	0.300171	0.189283	0.19437	0.244126	0.305132	0.297259	0.297259	0.370453	0.273505	0.451156	0.400689	0.394394	0.249006	0.394618	0.294165	0.345619	0.402056	0.214911	0.320163	0.313585	0.346562	0.346209	0.284293	0.353452	0.293801	0.397729	0.15603	0.349398	0.358901	0.368177	0.442311	0.391049	0.461462	0.292319	0.284633	0.327209	0.459179	0.428791	0.461023	0.516655	0.51302	0.205378	1	0.54127	0.567761	0.35839
OG0003639	0.223813	0.273584	0.265641	0.294784	0.242749	0.209547	0.374863	0.126942	0.189897	0.189897	0.431348	0.328948	0.58861	0.581579	0.613677	0.436903	0.425265	0.426104	0.508227	0.551327	0.332448	0.384077	0.417937	0.337898	0.407083	0.325669	0.318118	0.318693	0.281472	0.260068	0.399913	0.4538	0.416312	0.387816	0.397029	0.48209	0.336662	0.398519	0.310368	0.560557	0.483642	0.559177	0.594118	0.612803	0.343651	0.54127	1	0.605454	0.485152
OG0003329	0.230208	0.291742	0.253803	0.320956	0.281732	0.238713	0.309293	0.300562	0.351781	0.351781	0.365491	0.33987	0.544333	0.504515	0.522648	0.368552	0.43296	0.412404	0.455005	0.490862	0.256054	0.442426	0.423806	0.378237	0.401119	0.366138	0.370289	0.365866	0.37526	0.348577	0.39542	0.40915	0.451758	0.418293	0.456318	0.442617	0.387365	0.348452	0.338621	0.494397	0.485463	0.490153	0.547067	0.539774	0.350704	0.567761	0.605454	1	0.433757
OG0004846	0.324206	0.374626	0.231754	0.184586	0.121572	0.219409	0.354064	0.234042	0.195577	0.195577	0.378968	0.214354	0.530545	0.588386	0.509784	0.546824	0.371823	0.398515	0.528289	0.620162	0.451735	0.362576	0.571323	0.480416	0.444827	0.396327	0.565606	0.399281	0.354032	0.315951	0.476957	0.397655	0.387369	0.298573	0.423475	0.550747	0.66332	0.601747	0.59175	0.440998	0.43646	0.472627	0.465669	0.442121	0.312491	0.35839	0.485152	0.433757	1
OG0000874	0.187441	0.261772	0.15255	0.256735	0.132832	0.146059	0.265815	0.0745937	0.101713	0.101713	0.391115	0.27022	0.456615	0.556927	0.496487	0.482798	0.335405	0.357572	0.434897	0.519474	0.313991	0.194025	0.38053	0.311497	0.327036	0.356044	0.394539	0.258909	0.2894	0.160503	0.389972	0.271453	0.34002	0.267132	0.504166	0.564322	0.413955	0.573445	0.49413	0.528866	0.421277	0.488303	0.512691	0.471298	0.442455	0.4196	0.519583	0.437486	0.73304
OG0003334	0.0626862	0.168561	0.000912971	0.045303	0.0260974	0.112886	0.173065	0.00460793	0.0326635	0.0326635	0.426621	0.327644	0.465282	0.538846	0.432895	0.41497	0.428434	0.306231	0.394302	0.505208	0.410152	0.282458	0.384041	0.306331	0.233321	0.301444	0.313607	0.133673	0.177058	0.189702	0.300675	0.190881	0.296151	0.258275	0.402743	0.492631	0.429306	0.530204	0.439035	0.46163	0.43269	0.40304	0.496392	0.440886	0.292075	0.230015	0.390484	0.381225	0.610251
OG0002890	0.0912898	0.16297	-0.0594991	-0.0292495	-0.0442091	0.0478525	0.0914718	0.0245947	-0.0480292	-0.0480292	0.325866	0.234797	0.433055	0.500733	0.372218	0.305502	0.415652	0.337831	0.364308	0.446483	0.350038	0.185634	0.326031	0.311079	0.207026	0.22159	0.250146	0.082778	0.147321	0.0510755	0.213873	0.12386	0.184975	0.246772	0.385767	0.414239	0.426456	0.373769	0.359532	0.41647	0.365507	0.360807	0.427936	0.381234	0.243502	0.224014	0.324787	0.359165	0.53649
OG0003435	0.154147	0.242301	0.023515	-0.0414442	-0.118047	-0.00307721	0.136385	0.0823009	-0.0565623	-0.0565623	0.349427	0.161342	0.344749	0.355964	0.226712	0.307893	0.354371	0.302812	0.443876	0.422963	0.372731	0.179733	0.144053	0.238733	0.215053	0.122067	0.273622	0.204071	0.164848	0.0357902	0.231825	0.120607	0.239992	0.245379	0.221674	0.423131	0.380927	0.350173	0.312571	0.434361	0.346084	0.402441	0.470395	0.401911	0.148026	0.386802	0.243622	0.279112	0.451485
OG0004596	0.107538	0.174915	0.0760547	0.118384	-0.0114136	0.0702009	0.117241	-0.0295677	0.119289	0.119289	0.48809	0.140362	0.45636	0.474938	0.415857	0.340742	0.431968	0.397588	0.412674	0.570404	0.493845	0.276533	0.38527	0.326982	0.271603	0.215795	0.351647	0.244657	0.226994	0.100267	0.309823	0.209727	0.334781	0.327958	0.515151	0.604784	0.534031	0.434657	0.443492	0.571731	0.486996	0.394911	0.497867	0.443093	0.319716	0.397737	0.417853	0.366109	0.640835
OG0003770	0.206289	0.26649	0.0837134	0.111092	-0.00496277	-0.000436298	0.271212	-0.0486666	-0.0601471	-0.0601471	0.530859	0.24023	0.540492	0.5954	0.465921	0.427104	0.435185	0.48484	0.583568	0.688676	0.430077	0.312078	0.476349	0.438239	0.33664	0.314124	0.416193	0.312857	0.21227	0.16137	0.383167	0.291929	0.426442	0.329215	0.419583	0.645909	0.579881	0.52945	0.541617	0.629033	0.523956	0.491367	0.507832	0.479051	0.327771	0.36429	0.475312	0.375743	0.718887
OG0004982	0.514532	0.427859	0.30931	0.366457	0.240109	0.473712	0.469001	0.416601	0.565241	0.565241	0.432849	0.323214	0.376418	0.332761	0.514876	0.300426	0.639057	0.414062	0.562093	0.411829	0.352245	0.357615	0.322708	0.455928	0.513244	0.436122	0.536146	0.530157	0.49886	0.481581	0.516783	0.524917	0.55584	0.645027	0.427716	0.527108	0.410473	0.238233	0.299278	0.45498	0.306597	0.392978	0.382434	0.412858	0.272103	0.383606	0.357919	0.444145	0.374515
OG0000924	0.466718	0.438147	0.367278	0.428129	0.222971	0.41779	0.481762	0.206119	0.459737	0.459737	0.487596	0.3787	0.371371	0.372063	0.461788	0.342419	0.551789	0.454777	0.479683	0.460674	0.332731	0.40561	0.329172	0.335358	0.511773	0.368329	0.594428	0.489997	0.457852	0.427906	0.566912	0.51004	0.612077	0.604731	0.444694	0.596606	0.400811	0.360487	0.390403	0.518669	0.362742	0.443726	0.454701	0.489388	0.400233	0.31698	0.427789	0.321399	0.350915
OG0004301	0.353688	0.308246	0.245842	0.361854	0.328782	0.360177	0.348319	0.219934	0.328562	0.328562	0.511119	0.437721	0.420148	0.441871	0.473775	0.303804	0.589907	0.401391	0.582221	0.443875	0.449274	0.379851	0.479343	0.355079	0.417305	0.382879	0.363647	0.396808	0.297234	0.287332	0.385241	0.43647	0.651727	0.539762	0.375019	0.509291	0.254873	0.426114	0.329065	0.557847	0.340153	0.414505	0.443156	0.45997	0.29035	0.336191	0.438941	0.384986	0.292575
OG0004016	0.360051	0.309519	0.174072	0.154183	0.164465	0.491378	0.327895	0.275866	0.51774	0.51774	0.478639	0.502937	0.422806	0.412967	0.442655	0.382752	0.574994	0.3547	0.464174	0.46763	0.313355	0.457485	0.387926	0.351829	0.451609	0.449033	0.448236	0.374398	0.528097	0.436962	0.488777	0.50691	0.618328	0.586432	0.409884	0.468353	0.353255	0.379648	0.426426	0.481697	0.298244	0.394158	0.457766	0.487295	0.366268	0.368749	0.275664	0.379277	0.270104
OG0002876	0.336501	0.289436	0.309397	0.174914	0.174643	0.485943	0.349642	0.226157	0.335169	0.335169	0.31847	0.360685	0.311274	0.31837	0.392079	0.394968	0.390581	0.320769	0.445447	0.410936	0.256192	0.348389	0.348622	0.473981	0.4201	0.296169	0.402551	0.26703	0.486539	0.419284	0.417584	0.508999	0.456414	0.386283	0.355158	0.346483	0.419079	0.418883	0.431545	0.26185	0.325811	0.341638	0.271348	0.274924	0.185667	0.281291	0.328943	0.262662	0.350683
OG0004450	0.372272	0.372654	0.283935	0.271926	0.167036	0.500318	0.357529	0.313291	0.423042	0.423042	0.420446	0.391648	0.28379	0.325824	0.410434	0.361295	0.526737	0.329531	0.490076	0.40157	0.326151	0.379632	0.325993	0.387072	0.496807	0.329413	0.436807	0.357317	0.484802	0.341041	0.472912	0.48477	0.500738	0.492535	0.488493	0.51368	0.46782	0.347929	0.352756	0.318506	0.354465	0.400244	0.39515	0.400478	0.264192	0.355493	0.401133	0.343258	0.340165
OG0004236	0.507227	0.440461	0.396546	0.331266	0.235418	0.529869	0.462319	0.364639	0.415219	0.415219	0.481195	0.470993	0.412763	0.449422	0.549694	0.394683	0.578117	0.435924	0.603798	0.544417	0.440307	0.490554	0.486493	0.521148	0.575772	0.453389	0.521339	0.487711	0.541587	0.456852	0.571535	0.595284	0.635525	0.578778	0.502938	0.556705	0.521819	0.486539	0.455728	0.456099	0.430958	0.478167	0.431914	0.434734	0.290411	0.372613	0.438202	0.373415	0.436427
OG0004781	0.45429	0.420736	0.351715	0.328043	0.243606	0.504287	0.411376	0.33449	0.3898	0.3898	0.490221	0.437925	0.417953	0.472464	0.544534	0.439677	0.560608	0.40296	0.581807	0.554515	0.460968	0.433374	0.474288	0.51586	0.543961	0.42568	0.474905	0.438573	0.540139	0.421274	0.536973	0.592782	0.627501	0.57294	0.515377	0.567152	0.524829	0.554939	0.503519	0.456787	0.429493	0.499451	0.462187	0.464502	0.291819	0.422191	0.516461	0.37358	0.480456
OG0004162	0.477074	0.440461	0.369002	0.331266	0.235418	0.500374	0.435859	0.364639	0.415219	0.415219	0.481195	0.44521	0.403403	0.449422	0.549694	0.411648	0.554381	0.411542	0.585712	0.544417	0.462708	0.446682	0.471006	0.521148	0.551567	0.424138	0.504339	0.462222	0.541587	0.428431	0.546246	0.595284	0.616435	0.578778	0.502938	0.556705	0.521819	0.527876	0.483757	0.456099	0.430958	0.478167	0.431914	0.434734	0.290411	0.417391	0.498534	0.373415	0.465833
OG0004937	0.494269	0.550734	0.465174	0.281642	0.224503	0.6009	0.655777	0.391811	0.490691	0.490691	0.522241	0.524177	0.569218	0.494696	0.657001	0.595459	0.716382	0.418329	0.603764	0.726439	0.384831	0.517526	0.556618	0.615866	0.759612	0.628246	0.671761	0.536862	0.638883	0.629788	0.712661	0.776027	0.560619	0.622809	0.473528	0.602245	0.59295	0.443977	0.552191	0.344086	0.44547	0.464922	0.442282	0.444974	0.319743	0.3991	0.449876	0.446834	0.500776
OG0004958	0.486981	0.511458	0.478956	0.264996	0.228226	0.599855	0.630812	0.389854	0.456586	0.456586	0.414688	0.487349	0.510473	0.506006	0.63538	0.516908	0.6393	0.413205	0.55993	0.676279	0.411081	0.418983	0.459743	0.594915	0.735196	0.612372	0.614959	0.576644	0.64224	0.607679	0.688767	0.682194	0.496501	0.584012	0.505888	0.599108	0.592011	0.415187	0.495096	0.382956	0.430086	0.447947	0.430581	0.406991	0.284374	0.410682	0.436849	0.441294	0.523024
OG0003659	0.417681	0.476112	0.329099	0.298832	0.225146	0.426683	0.521784	0.2646	0.42739	0.42739	0.536011	0.511002	0.491094	0.493837	0.522053	0.475304	0.573197	0.435359	0.53456	0.543917	0.3603	0.495376	0.463067	0.489295	0.569471	0.48086	0.596867	0.503645	0.527555	0.441124	0.602799	0.570721	0.66622	0.598902	0.424513	0.5234	0.481746	0.481698	0.508503	0.45601	0.35391	0.465151	0.474486	0.485706	0.328508	0.391458	0.420592	0.390534	0.403386
OG0000614	0.451724	0.510842	0.325933	0.36705	0.377773	0.482523	0.545923	0.368779	0.469266	0.469266	0.50549	0.37384	0.534012	0.487858	0.542094	0.542396	0.565423	0.412502	0.602506	0.583835	0.318476	0.465802	0.570222	0.625799	0.604285	0.552719	0.62571	0.48672	0.59184	0.500205	0.62085	0.641605	0.587443	0.549925	0.496398	0.484426	0.557025	0.560293	0.534965	0.326115	0.325849	0.468985	0.427147	0.438806	0.390649	0.422184	0.40207	0.435294	0.529405
OG0003565	0.133885	0.23735	0.183778	-0.00995985	-0.0246695	0.305135	0.240209	0.211874	0.368516	0.368516	0.366398	0.317206	0.480785	0.459519	0.549906	0.373448	0.449106	0.304712	0.320573	0.516379	0.446316	0.382541	0.392587	0.333969	0.407454	0.416292	0.341021	0.227424	0.277837	0.267394	0.387392	0.314077	0.327481	0.265878	0.339141	0.388968	0.454946	0.401529	0.372643	0.324803	0.292654	0.286767	0.364902	0.363746	0.223206	0.227094	0.351462	0.362142	0.561781
OG0003516	0.350632	0.284558	0.245235	0.305257	0.281189	0.450511	0.440067	0.230296	0.394159	0.394159	0.503788	0.388839	0.443261	0.460887	0.51197	0.398036	0.544174	0.488148	0.558106	0.51152	0.33256	0.475075	0.459961	0.511668	0.41984	0.497644	0.433999	0.402295	0.427127	0.463101	0.570548	0.517656	0.522557	0.512048	0.489567	0.489497	0.474694	0.370647	0.383788	0.491509	0.484916	0.424875	0.463478	0.456465	0.326107	0.290317	0.448839	0.378517	0.392085
OG0003333	0.325551	0.262408	0.209756	0.290568	0.291756	0.452565	0.420042	0.20267	0.371438	0.371438	0.489098	0.395124	0.413793	0.439902	0.495199	0.382946	0.526162	0.477332	0.536107	0.484369	0.301538	0.441994	0.433238	0.486084	0.387795	0.472005	0.417485	0.369573	0.40023	0.429745	0.56186	0.489734	0.514358	0.505173	0.479999	0.482547	0.451926	0.348255	0.361439	0.496782	0.461923	0.399566	0.441508	0.434454	0.328044	0.261265	0.426038	0.349568	0.360943
OG0004264	0.288676	0.245873	0.295839	0.252174	0.0508384	0.263382	0.343409	0.186988	0.216738	0.216738	0.490474	0.402964	0.512193	0.551409	0.660309	0.495826	0.571878	0.520746	0.606351	0.631018	0.428863	0.370838	0.381173	0.350124	0.432221	0.369856	0.367248	0.320626	0.330093	0.249709	0.428482	0.423423	0.451824	0.382048	0.478724	0.571989	0.384418	0.346729	0.325527	0.676927	0.579846	0.581629	0.630732	0.624634	0.463382	0.433602	0.639786	0.538382	0.621854
OG0000547	0.345799	0.329425	0.297712	0.379234	0.186673	0.295858	0.363616	0.196697	0.288588	0.288588	0.590537	0.431682	0.474622	0.496587	0.622989	0.522838	0.542792	0.409953	0.532918	0.665604	0.304379	0.366447	0.457165	0.444137	0.548001	0.463386	0.481223	0.401152	0.408873	0.304891	0.507967	0.520978	0.537617	0.50807	0.466894	0.669021	0.501843	0.373167	0.484159	0.624556	0.524851	0.531195	0.576482	0.572126	0.446576	0.536688	0.562198	0.514424	0.612405
OG0003590	0.416401	0.358329	0.360187	0.376758	0.221834	0.355525	0.4196	0.237977	0.29282	0.29282	0.516522	0.407638	0.541575	0.556549	0.618334	0.514432	0.587718	0.415307	0.615382	0.653667	0.36787	0.324458	0.49547	0.463612	0.488949	0.473397	0.499272	0.415256	0.473607	0.366747	0.466714	0.557432	0.489605	0.4879	0.442989	0.625597	0.463089	0.450644	0.447936	0.557235	0.489479	0.549038	0.521858	0.537512	0.447027	0.475602	0.612365	0.467653	0.617699
OG0003369	0.283525	0.302301	0.23877	0.268785	0.182954	0.412102	0.38315	0.155583	0.235228	0.235228	0.609433	0.5559	0.514608	0.614591	0.618096	0.504196	0.560624	0.484765	0.563	0.614051	0.377366	0.427042	0.423785	0.408832	0.507401	0.42805	0.376461	0.287938	0.331459	0.307425	0.548247	0.487139	0.503506	0.453308	0.495325	0.546962	0.367914	0.432831	0.383977	0.603875	0.55754	0.590227	0.606485	0.626534	0.436839	0.352834	0.608074	0.450412	0.536997
OG0003426	0.364098	0.308777	0.278625	0.300021	0.213861	0.446207	0.392065	0.188229	0.260827	0.260827	0.622078	0.574794	0.531935	0.623932	0.677363	0.563241	0.602389	0.547046	0.612356	0.663263	0.398652	0.472656	0.471398	0.45483	0.515505	0.468666	0.425731	0.355092	0.397928	0.355938	0.586057	0.507227	0.542933	0.505246	0.563184	0.569395	0.458385	0.416587	0.44547	0.635566	0.561269	0.599245	0.635623	0.631161	0.485548	0.358527	0.580044	0.471517	0.563985
OG0003457	0.362609	0.301918	0.239703	0.329105	0.201483	0.413602	0.365336	0.168523	0.292146	0.292146	0.608737	0.540936	0.543434	0.626377	0.661719	0.544965	0.579372	0.534206	0.597592	0.629967	0.34666	0.428819	0.442896	0.439132	0.488008	0.440636	0.423403	0.328705	0.407043	0.339436	0.575396	0.483273	0.524461	0.4868	0.553654	0.555612	0.462341	0.414721	0.416096	0.604886	0.530442	0.603641	0.634592	0.630665	0.519744	0.349599	0.577833	0.470355	0.542774
OG0004422	0.390387	0.367328	0.329586	0.390437	0.274836	0.372567	0.433507	0.189367	0.358901	0.358901	0.683714	0.48632	0.595664	0.600671	0.684322	0.59786	0.681215	0.595498	0.619703	0.716399	0.42298	0.523434	0.511499	0.442334	0.540051	0.509788	0.549544	0.462717	0.471263	0.377995	0.615305	0.54385	0.658013	0.599609	0.577536	0.694811	0.487714	0.439822	0.474042	0.726125	0.634689	0.618072	0.708303	0.703077	0.596916	0.481983	0.625588	0.578731	0.536864
OG0004549	0.416846	0.331326	0.38077	0.426645	0.285581	0.396362	0.469529	0.233813	0.320351	0.320351	0.595209	0.477349	0.618443	0.624378	0.711962	0.521622	0.69369	0.572573	0.650595	0.698997	0.461036	0.532124	0.524746	0.495475	0.555285	0.498399	0.505934	0.483781	0.431705	0.392761	0.614335	0.565189	0.643313	0.618599	0.583794	0.657175	0.450819	0.41384	0.405962	0.756174	0.61053	0.639429	0.684352	0.679378	0.54452	0.441611	0.625773	0.543602	0.522583
OG0004537	0.416846	0.360344	0.38077	0.426645	0.285581	0.396362	0.457788	0.233813	0.347458	0.347458	0.625319	0.501154	0.612851	0.606113	0.711962	0.540527	0.69369	0.595084	0.629309	0.71901	0.451884	0.547718	0.545438	0.478845	0.555285	0.525406	0.545547	0.483781	0.458479	0.392761	0.614335	0.565189	0.643313	0.618599	0.583794	0.657175	0.477962	0.41384	0.431841	0.756174	0.61053	0.620192	0.684352	0.679378	0.572004	0.441611	0.599387	0.543602	0.522583
OG0003368	0.344476	0.323721	0.326494	0.335496	0.212888	0.393078	0.423411	0.185814	0.273555	0.273555	0.642829	0.482658	0.589019	0.614776	0.726062	0.550689	0.622686	0.602463	0.584975	0.68149	0.434006	0.471977	0.441835	0.394759	0.548296	0.486959	0.457057	0.421329	0.411358	0.314141	0.576391	0.492434	0.60064	0.546587	0.562379	0.661483	0.405763	0.39421	0.428594	0.746341	0.586067	0.627848	0.695901	0.690555	0.511611	0.45335	0.64406	0.552815	0.542911
OG0004155	0.36311	0.338897	0.297812	0.395345	0.193597	0.31186	0.382216	0.215172	0.332343	0.332343	0.646094	0.433158	0.610673	0.641388	0.709426	0.540948	0.653834	0.589427	0.625435	0.670671	0.469087	0.444434	0.460957	0.441447	0.518154	0.442302	0.467278	0.426694	0.445031	0.3195	0.517977	0.517885	0.540927	0.567588	0.531572	0.652329	0.461121	0.414955	0.38402	0.720116	0.59521	0.660956	0.732923	0.727458	0.528237	0.533637	0.695186	0.578731	0.578107
OG0003321	0.372746	0.317477	0.38236	0.390317	0.234402	0.345562	0.415245	0.245565	0.290759	0.290759	0.625248	0.470918	0.558722	0.601568	0.689597	0.52727	0.643695	0.576245	0.626512	0.669014	0.492475	0.450542	0.502516	0.431034	0.53772	0.477567	0.461574	0.464803	0.401659	0.351605	0.531034	0.516171	0.586153	0.533324	0.477464	0.64557	0.431976	0.418435	0.385127	0.702666	0.556254	0.605019	0.672027	0.666946	0.51397	0.384813	0.61414	0.498795	0.573345
OG0004110	0.35223	0.315455	0.28681	0.333773	0.227907	0.314735	0.286588	0.197711	0.274174	0.274174	0.554337	0.43219	0.562387	0.55357	0.574693	0.48398	0.590752	0.567092	0.534964	0.605449	0.335448	0.428373	0.418365	0.30859	0.43936	0.45008	0.423903	0.41102	0.396768	0.275275	0.45987	0.405373	0.528123	0.528104	0.397402	0.546353	0.330278	0.326377	0.355664	0.628127	0.457389	0.543432	0.609292	0.606735	0.514111	0.467978	0.472844	0.45087	0.437137
OG0004286	0.349287	0.274243	0.293885	0.338082	0.193354	0.295533	0.365222	0.201418	0.199061	0.199061	0.601788	0.538082	0.549602	0.603017	0.631157	0.495316	0.601168	0.537807	0.5487	0.646694	0.349899	0.457881	0.441398	0.366031	0.507037	0.466559	0.437994	0.355586	0.377587	0.301934	0.531627	0.475292	0.575558	0.492068	0.478152	0.654057	0.401222	0.358547	0.40107	0.681254	0.595319	0.569497	0.638834	0.633349	0.499788	0.428385	0.589599	0.545695	0.520041
OG0003483	0.45777	0.314274	0.367375	0.367924	0.225538	0.291991	0.394702	0.269505	0.295101	0.295101	0.605364	0.439709	0.58942	0.603201	0.655248	0.480322	0.612738	0.573523	0.703932	0.667141	0.38973	0.514136	0.521089	0.506048	0.474817	0.475667	0.401745	0.488759	0.405967	0.365164	0.560157	0.526519	0.651804	0.558906	0.477698	0.617645	0.469594	0.435786	0.402722	0.743856	0.616138	0.643382	0.702222	0.694903	0.477962	0.451872	0.633821	0.585511	0.571496
OG0003814	0.329366	0.296856	0.365802	0.352104	0.117112	0.284361	0.346462	0.207212	0.374495	0.374495	0.542347	0.327037	0.335143	0.368817	0.556455	0.404553	0.530038	0.395423	0.489167	0.569585	0.346502	0.326789	0.4147	0.368722	0.513891	0.555348	0.405196	0.434859	0.393925	0.348498	0.487697	0.468129	0.48644	0.437146	0.393519	0.5917	0.434677	0.391694	0.377221	0.475894	0.311711	0.359375	0.401397	0.432	0.450132	0.360294	0.434794	0.394768	0.531384
OG0004113	0.418787	0.374556	0.458568	0.327505	0.231963	0.415743	0.472707	0.292796	0.420555	0.420555	0.480817	0.327977	0.555681	0.517792	0.58722	0.487523	0.604213	0.488177	0.538114	0.625973	0.439108	0.486598	0.537466	0.477107	0.535097	0.545471	0.562937	0.468224	0.548241	0.504616	0.604928	0.520202	0.487828	0.589075	0.442027	0.574174	0.510426	0.384721	0.413751	0.490129	0.472006	0.472849	0.533738	0.502603	0.467117	0.357715	0.437948	0.402424	0.527051
OG0004442	0.344419	0.269435	0.323802	0.411969	0.349071	0.436975	0.358314	0.239038	0.399755	0.399755	0.476226	0.374889	0.461325	0.464851	0.532466	0.37511	0.561737	0.442644	0.525476	0.510824	0.426094	0.464084	0.480349	0.385497	0.469811	0.419455	0.390994	0.395904	0.432901	0.410476	0.486423	0.471539	0.51088	0.505971	0.541753	0.512176	0.361059	0.355906	0.3573	0.460629	0.519814	0.418605	0.489241	0.460888	0.310609	0.521584	0.495206	0.499702	0.447452
OG0004548	0.519789	0.433504	0.321265	0.520607	0.220164	0.462976	0.433119	0.432499	0.441903	0.441903	0.522312	0.346184	0.373196	0.385454	0.445655	0.378355	0.614283	0.377152	0.585857	0.555739	0.303225	0.382015	0.430343	0.585306	0.540834	0.505867	0.493135	0.547776	0.629438	0.55248	0.611018	0.662145	0.528165	0.527453	0.473429	0.474518	0.458975	0.422329	0.350018	0.365365	0.419261	0.460505	0.432322	0.449692	0.334134	0.366484	0.386453	0.369906	0.465657
OG0004714	0.52031	0.451683	0.369879	0.463001	0.278256	0.506347	0.509419	0.423432	0.442948	0.442948	0.493462	0.473687	0.519553	0.536862	0.600824	0.533796	0.613556	0.434535	0.566612	0.639594	0.358803	0.51156	0.587074	0.59269	0.618725	0.609778	0.605896	0.557155	0.637724	0.576622	0.630129	0.695426	0.614724	0.571546	0.517007	0.583406	0.544563	0.496596	0.531253	0.44076	0.445148	0.540813	0.52055	0.520597	0.380929	0.48175	0.483903	0.478775	0.667425
OG0004440	0.587569	0.471767	0.4424	0.319541	0.293893	0.493728	0.512983	0.368378	0.354098	0.354098	0.551316	0.428242	0.533216	0.574307	0.586234	0.551351	0.578415	0.466335	0.679156	0.637735	0.379718	0.528621	0.604622	0.602972	0.579796	0.600159	0.494639	0.528545	0.59378	0.529853	0.561928	0.644349	0.666322	0.551473	0.528438	0.562297	0.50173	0.569047	0.555768	0.483494	0.363397	0.506893	0.456463	0.455796	0.391932	0.378043	0.473082	0.481845	0.577763
[truncated: 798 more rows]
[truncated: 841 more columns]
