# Supplementary material for: Comparative genomic analysis reveals differential genomic characteristics and featured genes between rapid- and slow-growing non-tuberculous mycobacteria
Source: Front Microbiol. 2023 Sep 21;14:1243371. doi: 10.3389/fmicb.2023.1243371 (PMC10551460; doi:10.3389/fmicb.2023.1243371)
Supplement: Supplementary file 8 [file Table_8.XLSX]

## Sheet: ANI_cluster_order_matrix
TABLE S8 Clustering matrix of Average Nucleotide Identity (ANI) for 335 NTM genomes.
Genus	Species	Genebank accession	GCA_017915355.1	GCA_001673275.1	GCA_900453945.1	GCA_001307545.1	GCA_013138535.1	GCA_000295855.1	GCA_001954035.1	GCA_001672855.1	GCA_013138425.1	GCA_020227715.1	GCA_001673325.1	GCA_020227835.1	GCA_013138515.1	GCA_021249325.1	GCA_020275725.1	GCA_001570465.1	GCA_001077745.1	GCA_001667225.1	GCA_019739075.1	GCA_002102065.1	GCA_001021425.1	GCA_000723385.1	GCA_019645875.1	GCA_001954205.1	GCA_019739095.1	GCA_001665445.1	GCA_000805375.1	GCA_900236745.1	GCA_019050325.1	GCA_017876775.1	GCA_010727325.1	GCA_001942625.1	GCA_001245615.1	GCA_025823105.1	GCA_010731295.1	GCA_016919325.1	GCA_003855255.1	GCA_017052695.1	GCA_000455325.1	GCA_016919345.1	GCA_001403655.1	GCA_004721035.1	GCA_001665785.1	GCA_001665625.1	GCA_001667205.1	GCA_004355245.1	GCA_002356335.1
Mycolicibacterium	Mycolicibacterium fortuitum	GCA_017915355.1	1	0.990122	0.988285	0.988253	0.987407	0.98772	0.968268	0.970226	0.969319	0.968719	0.96961	0.984636	0.987202	0.982744	0.985962	0.988457	0.878197	0.877863	0.878257	0.878269	0.877982	0.879532	0.879423	0.878516	0.8786	0.866164	0.86576	0.865648	0.861362	0.872449	0.872822	0.869134	0.874793	0.876639	0.876311	0.874153	0.874964	0.874696	0.875576	0.875437	0.881745	0.882616	0.881051	0.881288	0.880811	0.8427	0.841284
Mycolicibacterium	Mycolicibacterium fortuitum	GCA_001673275.1	0.990122	1	0.987024	0.987155	0.986477	0.986862	0.969035	0.970235	0.970215	0.969467	0.970074	0.983973	0.985825	0.982103	0.985072	0.987093	0.878174	0.878039	0.878319	0.878331	0.878044	0.879012	0.878913	0.878104	0.878544	0.86597	0.865687	0.865738	0.86085	0.872451	0.872523	0.869693	0.874464	0.876545	0.876141	0.87453	0.87488	0.874778	0.875657	0.874991	0.882447	0.883098	0.881221	0.881445	0.880671	0.842717	0.841444
Mycolicibacterium	Mycolicibacterium fortuitum	GCA_900453945.1	0.988285	0.987024	1	0.988495	0.988125	0.990493	0.966815	0.968883	0.967612	0.967091	0.967973	0.984929	0.988113	0.983541	0.987481	0.988875	0.878474	0.877699	0.878107	0.878402	0.878171	0.878888	0.878875	0.877596	0.878363	0.866551	0.865628	0.865591	0.861867	0.87247	0.873155	0.870261	0.875369	0.876485	0.880617	0.87394	0.875284	0.874669	0.87561	0.875449	0.882266	0.882936	0.881737	0.88288	0.883047	0.841936	0.841842
Mycolicibacterium	Mycolicibacterium fortuitum	GCA_001307545.1	0.988253	0.987155	0.988495	1	0.988182	0.988302	0.968499	0.970604	0.969056	0.968688	0.969512	0.985534	0.987872	0.98367	0.986752	0.989611	0.877918	0.877437	0.877624	0.878112	0.878291	0.878609	0.87869	0.877609	0.878114	0.866456	0.865861	0.865467	0.861677	0.872083	0.87268	0.869445	0.875128	0.875886	0.876403	0.873848	0.875093	0.87444	0.875569	0.875267	0.882617	0.883068	0.881136	0.882593	0.882124	0.840855	0.841439
Mycolicibacterium	Mycolicibacterium fortuitum	GCA_013138535.1	0.987407	0.986477	0.988125	0.988182	1	0.987911	0.966788	0.96928	0.967737	0.967153	0.967814	0.986202	0.987293	0.982485	0.985903	0.989593	0.87964	0.879228	0.879302	0.878921	0.879496	0.878498	0.878521	0.877419	0.878005	0.865924	0.865724	0.865452	0.86117	0.872297	0.872435	0.869336	0.876358	0.876155	0.880119	0.873909	0.874985	0.874425	0.877959	0.875221	0.883546	0.883605	0.881836	0.883185	0.882858	0.842398	0.841261
Mycolicibacterium	Mycolicibacterium fortuitum	GCA_000295855.1	0.98772	0.986862	0.990493	0.988302	0.987911	1	0.966476	0.968949	0.967371	0.966836	0.967695	0.985923	0.987726	0.983	0.987862	0.989128	0.878323	0.877798	0.87788	0.878245	0.87821	0.879295	0.879336	0.878373	0.878484	0.866801	0.866475	0.866259	0.86187	0.872659	0.873211	0.870092	0.875687	0.876708	0.876309	0.874742	0.875633	0.875179	0.876304	0.875892	0.883408	0.884139	0.882513	0.88382	0.883678	0.843541	0.841864
Mycolicibacterium	Mycolicibacterium fortuitum	GCA_001954035.1	0.968268	0.969035	0.966815	0.968499	0.966788	0.966476	1	0.984849	0.984171	0.98512	0.984816	0.968193	0.968267	0.971071	0.967927	0.966703	0.877577	0.877158	0.877303	0.877669	0.877377	0.878156	0.878065	0.877339	0.878264	0.865756	0.865558	0.86564	0.860108	0.871939	0.872456	0.86936	0.874796	0.874881	0.875713	0.873852	0.874275	0.87403	0.875183	0.874687	0.881881	0.88198	0.880588	0.880857	0.88073	0.843383	0.843311
Mycolicibacterium	Mycolicibacterium fortuitum	GCA_001672855.1	0.970226	0.970235	0.968883	0.970604	0.96928	0.968949	0.984849	1	0.987934	0.988223	0.987765	0.970718	0.970263	0.973797	0.970853	0.96923	0.877645	0.877096	0.877051	0.877599	0.878016	0.877883	0.877908	0.877067	0.878135	0.866212	0.865715	0.865245	0.861542	0.871813	0.87216	0.869247	0.874683	0.874914	0.875971	0.873977	0.875261	0.874373	0.875455	0.874976	0.882983	0.883107	0.880633	0.881868	0.881694	0.843808	0.844807
Mycolicibacterium	Mycolicibacterium fortuitum	GCA_013138425.1	0.969319	0.970215	0.967612	0.969056	0.967737	0.967371	0.984171	0.987934	1	0.988771	0.988187	0.968822	0.968832	0.972728	0.969502	0.96707	0.877886	0.877612	0.877513	0.877634	0.87789	0.877951	0.87799	0.877574	0.878469	0.865618	0.865515	0.865541	0.86038	0.872018	0.872059	0.868906	0.875233	0.874823	0.875935	0.874038	0.874698	0.874377	0.87644	0.874738	0.883215	0.883122	0.880577	0.881596	0.880925	0.843135	0.842924
Mycolicibacterium	Mycolicibacterium fortuitum	GCA_020227715.1	0.968719	0.969467	0.967091	0.968688	0.967153	0.966836	0.98512	0.988223	0.988771	1	0.990006	0.968918	0.968885	0.972761	0.969562	0.967119	0.878956	0.878363	0.878453	0.879089	0.879469	0.878118	0.878011	0.877307	0.878296	0.865565	0.865152	0.865171	0.860538	0.87396	0.87225	0.871045	0.873882	0.875217	0.875392	0.873618	0.874359	0.874097	0.875224	0.874459	0.881754	0.882535	0.880183	0.881184	0.880739	0.843352	0.843781
Mycolicibacterium	Mycolicibacterium fortuitum	GCA_001673325.1	0.96961	0.970074	0.967973	0.969512	0.967814	0.967695	0.984816	0.987765	0.988187	0.990006	1	0.969997	0.969304	0.974247	0.970592	0.967907	0.879415	0.879278	0.878883	0.879491	0.878521	0.87806	0.878086	0.877464	0.878631	0.867653	0.865529	0.865359	0.860933	0.871827	0.872373	0.869714	0.873941	0.874989	0.876373	0.873871	0.874923	0.874127	0.881578	0.874806	0.88408	0.882623	0.880528	0.881859	0.881144	0.843674	0.843695
Mycolicibacterium	Mycolicibacterium fortuitum	GCA_020227835.1	0.984636	0.983973	0.984929	0.985534	0.986202	0.985923	0.968193	0.970718	0.968822	0.968918	0.969997	1	0.986046	0.983336	0.984791	0.988248	0.879692	0.878881	0.878898	0.878929	0.878617	0.878883	0.878781	0.877969	0.878317	0.866432	0.865282	0.865889	0.861806	0.872174	0.872497	0.87001	0.875751	0.875898	0.876839	0.874209	0.875096	0.874591	0.875596	0.875092	0.883837	0.88372	0.882137	0.884019	0.883987	0.842855	0.841998
Mycolicibacterium	Mycolicibacterium fortuitum	GCA_013138515.1	0.987202	0.985825	0.988113	0.987872	0.987293	0.987726	0.968267	0.970263	0.968832	0.968885	0.969304	0.986046	1	0.983131	0.985209	0.989612	0.879789	0.87931	0.878766	0.878962	0.878	0.878935	0.878849	0.877956	0.87832	0.865509	0.865277	0.865329	0.860908	0.872678	0.872478	0.869739	0.874913	0.876369	0.875949	0.874207	0.874594	0.87468	0.875045	0.875073	0.88265	0.883217	0.881854	0.883183	0.882342	0.843427	0.841669
Mycolicibacterium	Mycolicibacterium fortuitum	GCA_021249325.1	0.982744	0.982103	0.983541	0.98367	0.982485	0.983	0.971071	0.973797	0.972728	0.972761	0.974247	0.983336	0.983131	1	0.982157	0.984345	0.879735	0.878963	0.879028	0.879349	0.878363	0.878328	0.878303	0.87763	0.878631	0.866385	0.865585	0.865707	0.861308	0.872161	0.872619	0.870219	0.874583	0.875289	0.876117	0.874033	0.87484	0.87471	0.875311	0.875426	0.883758	0.883171	0.881644	0.882936	0.882904	0.841631	0.840648
Mycolicibacterium	Mycolicibacterium fortuitum	GCA_020275725.1	0.985962	0.985072	0.987481	0.986752	0.985903	0.987862	0.967927	0.970853	0.969502	0.969562	0.970592	0.984791	0.985209	0.982157	1	0.988004	0.880212	0.879222	0.879495	0.879561	0.878656	0.878708	0.878557	0.877745	0.878102	0.865767	0.864979	0.865347	0.86141	0.872362	0.872521	0.869905	0.87514	0.87566	0.876273	0.874241	0.874998	0.874594	0.875938	0.875156	0.883737	0.88347	0.881559	0.883105	0.883425	0.84082	0.839927
Mycolicibacterium	Mycolicibacterium fortuitum	GCA_001570465.1	0.988457	0.987093	0.988875	0.989611	0.989593	0.989128	0.966703	0.96923	0.96707	0.967119	0.967907	0.988248	0.989612	0.984345	0.988004	1	0.880232	0.878718	0.878766	0.879034	0.878223	0.878538	0.878489	0.877628	0.878095	0.866535	0.865656	0.865411	0.862054	0.872065	0.872635	0.869577	0.875248	0.876249	0.880608	0.873978	0.875281	0.874466	0.875527	0.875448	0.882359	0.883678	0.882079	0.884211	0.884393	0.843361	0.841716
Mycolicibacterium	Mycolicibacterium conceptionense	GCA_001077745.1	0.878197	0.878174	0.878474	0.877918	0.87964	0.878323	0.877577	0.877645	0.877886	0.878956	0.879415	0.879692	0.879789	0.879735	0.880212	0.880232	1	0.989437	0.989301	0.990579	0.997602	0.983795	0.983781	0.989061	0.986351	0.871354	0.870618	0.870801	0.8623	0.869069	0.868226	0.89776	0.879361	0.886108	0.887168	0.879505	0.880455	0.879867	0.882421	0.8809	0.877485	0.873246	0.872647	0.873271	0.872966	0.842824	0.840971
Mycolicibacterium	Mycolicibacterium conceptionense	GCA_001667225.1	0.877863	0.878039	0.877699	0.877437	0.879228	0.877798	0.877158	0.877096	0.877612	0.878363	0.879278	0.878881	0.87931	0.878963	0.879222	0.878718	0.989437	1	0.990926	0.990224	0.989402	0.984729	0.984718	0.988711	0.986619	0.871035	0.870654	0.871393	0.862113	0.869159	0.868451	0.897553	0.879158	0.886185	0.886911	0.879547	0.880296	0.879666	0.882295	0.880965	0.877952	0.87317	0.872664	0.873624	0.87302	0.841882	0.840369
Mycolicibacterium	Mycolicibacterium farcinogenes	GCA_019739075.1	0.878257	0.878319	0.878107	0.877624	0.879302	0.87788	0.877303	0.877051	0.877513	0.878453	0.878883	0.878898	0.878766	0.879028	0.879495	0.878766	0.989301	0.990926	1	0.989394	0.98942	0.984141	0.984096	0.988865	0.986108	0.87095	0.870153	0.870614	0.862145	0.868394	0.868478	0.896038	0.879318	0.886668	0.88837	0.87947	0.880074	0.880172	0.88221	0.880481	0.877646	0.873051	0.872267	0.873105	0.872683	0.841081	0.838925
Mycolicibacterium	Mycolicibacterium conceptionense	GCA_002102065.1	0.878269	0.878331	0.878402	0.878112	0.878921	0.878245	0.877669	0.877599	0.877634	0.879089	0.879491	0.878929	0.878962	0.879349	0.879561	0.879034	0.990579	0.990224	0.989394	1	0.989582	0.984408	0.984314	0.989106	0.986611	0.870851	0.870714	0.870574	0.861858	0.868602	0.868183	0.895871	0.879239	0.886669	0.887498	0.879405	0.880304	0.880153	0.881528	0.880547	0.877251	0.873273	0.872826	0.873767	0.872821	0.841509	0.840217
Mycolicibacterium	Mycolicibacterium senegalense	GCA_001021425.1	0.877982	0.878044	0.878171	0.878291	0.879496	0.87821	0.877377	0.878016	0.87789	0.879469	0.878521	0.878617	0.878	0.878363	0.878656	0.878223	0.997602	0.989402	0.98942	0.989582	1	0.984346	0.984292	0.989649	0.986842	0.871593	0.870697	0.870915	0.863044	0.874015	0.868495	0.903825	0.879513	0.886139	0.88785	0.879549	0.880927	0.879952	0.882297	0.881028	0.878858	0.873281	0.872626	0.873901	0.873572	0.842692	0.840536
Mycolicibacterium	Mycolicibacterium farcinogenes	GCA_000723385.1	0.879532	0.879012	0.878888	0.878609	0.878498	0.879295	0.878156	0.877883	0.877951	0.878118	0.87806	0.878883	0.878935	0.878328	0.878708	0.878538	0.983795	0.984729	0.984141	0.984408	0.984346	1	0.999758	0.983992	0.982641	0.870968	0.870737	0.87073	0.861914	0.868583	0.868536	0.896533	0.879482	0.886381	0.887392	0.879824	0.880274	0.879913	0.880802	0.881065	0.875571	0.873383	0.87243	0.873312	0.873021	0.842038	0.839759
Mycolicibacterium	Mycolicibacterium senegalense	GCA_019645875.1	0.879423	0.878913	0.878875	0.87869	0.878521	0.879336	0.878065	0.877908	0.87799	0.878011	0.878086	0.878781	0.878849	0.878303	0.878557	0.878489	0.983781	0.984718	0.984096	0.984314	0.984292	0.999758	1	0.98401	0.982603	0.870906	0.870624	0.871176	0.861726	0.868581	0.868509	0.896454	0.879652	0.886498	0.88761	0.879832	0.880436	0.879997	0.880734	0.881195	0.875734	0.873401	0.872317	0.873249	0.873153	0.842948	0.839933
Mycolicibacterium	Mycolicibacterium conceptionense	GCA_001954205.1	0.878516	0.878104	0.877596	0.877609	0.877419	0.878373	0.877339	0.877067	0.877574	0.877307	0.877464	0.877969	0.877956	0.87763	0.877745	0.877628	0.989061	0.988711	0.988865	0.989106	0.989649	0.983992	0.98401	1	0.987179	0.870807	0.870107	0.870669	0.861873	0.868533	0.868471	0.896496	0.879116	0.88579	0.886849	0.879403	0.880003	0.879595	0.880931	0.8804	0.875679	0.873012	0.872846	0.873125	0.87256	0.842013	0.840311
Mycolicibacterium	Mycolicibacterium farcinogenes	GCA_019739095.1	0.8786	0.878544	0.878363	0.878114	0.878005	0.878484	0.878264	0.878135	0.878469	0.878296	0.878631	0.878317	0.87832	0.878631	0.878102	0.878095	0.986351	0.986619	0.986108	0.986611	0.986842	0.982641	0.982603	0.987179	1	0.870215	0.870117	0.870574	0.861786	0.868296	0.868146	0.895464	0.878595	0.885178	0.886045	0.879267	0.88006	0.879668	0.880418	0.880274	0.875428	0.872792	0.872554	0.872984	0.87254	0.841897	0.839596
Mycolicibacterium	Mycolicibacterium setense	GCA_001665445.1	0.866164	0.86597	0.866551	0.866456	0.865924	0.866801	0.865756	0.866212	0.865618	0.865565	0.867653	0.866432	0.865509	0.866385	0.865767	0.866535	0.871354	0.871035	0.87095	0.870851	0.871593	0.870968	0.870906	0.870807	0.870215	1	0.986656	0.985559	0.862289	0.870633	0.869784	0.871592	0.879213	0.876991	0.879776	0.882508	0.883563	0.883094	0.88413	0.883445	0.871737	0.870886	0.870808	0.870981	0.870941	0.841167	0.84179
Mycolicibacterium	Mycolicibacterium setense	GCA_000805375.1	0.86576	0.865687	0.865628	0.865861	0.865724	0.866475	0.865558	0.865715	0.865515	0.865152	0.865529	0.865282	0.865277	0.865585	0.864979	0.865656	0.870618	0.870654	0.870153	0.870714	0.870697	0.870737	0.870624	0.870107	0.870117	0.986656	1	0.988538	0.861641	0.869924	0.869733	0.870079	0.879122	0.876918	0.878843	0.882301	0.882946	0.882543	0.882609	0.882979	0.870272	0.870316	0.870453	0.870196	0.870321	0.841626	0.842193
Mycolicibacterium	Mycolicibacterium setense	GCA_900236745.1	0.865648	0.865738	0.865591	0.865467	0.865452	0.866259	0.86564	0.865245	0.865541	0.865171	0.865359	0.865889	0.865329	0.865707	0.865347	0.865411	0.870801	0.871393	0.870614	0.870574	0.870915	0.87073	0.871176	0.870669	0.870574	0.985559	0.988538	1	0.861935	0.870223	0.870453	0.870553	0.878457	0.877309	0.878846	0.882777	0.883017	0.88282	0.88264	0.882886	0.870765	0.870793	0.870908	0.870281	0.870341	0.842503	0.842391
Mycolicibacterium	[Mycobacterium] fortunisiensis	GCA_019050325.1	0.861362	0.86085	0.861867	0.861677	0.86117	0.86187	0.860108	0.861542	0.86038	0.860538	0.860933	0.861806	0.860908	0.861308	0.86141	0.862054	0.8623	0.862113	0.862145	0.861858	0.863044	0.861914	0.861726	0.861873	0.861786	0.862289	0.861641	0.861935	1	0.86086	0.861174	0.86157	0.866098	0.864915	0.866075	0.866157	0.867513	0.866392	0.867075	0.867309	0.864411	0.863965	0.862817	0.864325	0.864578	0.839543	0.840293
Mycolicibacterium	Mycolicibacterium lutetiense	GCA_017876775.1	0.872449	0.872451	0.87247	0.872083	0.872297	0.872659	0.871939	0.871813	0.872018	0.87396	0.871827	0.872174	0.872678	0.872161	0.872362	0.872065	0.869069	0.869159	0.868394	0.868602	0.874015	0.868583	0.868581	0.868533	0.868296	0.870633	0.869924	0.870223	0.86086	1	0.921609	0.874123	0.875194	0.874212	0.875399	0.880427	0.880702	0.880875	0.882129	0.881532	0.885404	0.886038	0.885034	0.885156	0.885033	0.840488	0.839669
Mycolicibacterium	Mycolicibacterium alvei	GCA_010727325.1	0.872822	0.872523	0.873155	0.87268	0.872435	0.873211	0.872456	0.87216	0.872059	0.87225	0.872373	0.872497	0.872478	0.872619	0.872521	0.872635	0.868226	0.868451	0.868478	0.868183	0.868495	0.868536	0.868509	0.868471	0.868146	0.869784	0.869733	0.870453	0.861174	0.921609	1	0.869091	0.875436	0.873809	0.875767	0.881565	0.882429	0.881806	0.882464	0.882575	0.884837	0.886242	0.885787	0.885871	0.88535	0.841389	0.841496
Mycobacterium	Mycobacterium syngnathidarum	GCA_001942625.1	0.869134	0.869693	0.870261	0.869445	0.869336	0.870092	0.86936	0.869247	0.868906	0.871045	0.869714	0.87001	0.869739	0.870219	0.869905	0.869577	0.89776	0.897553	0.896038	0.895871	0.903825	0.896533	0.896454	0.896496	0.895464	0.871592	0.870079	0.870553	0.86157	0.874123	0.869091	1	0.878863	0.884755	0.886994	0.880879	0.882155	0.880719	0.881405	0.881156	0.87431	0.872407	0.872828	0.873898	0.872953	0.843634	0.843332
Mycolicibacterium	Mycolicibacterium neworleansense	GCA_001245615.1	0.874793	0.874464	0.875369	0.875128	0.876358	0.875687	0.874796	0.874683	0.875233	0.873882	0.873941	0.875751	0.874913	0.874583	0.87514	0.875248	0.879361	0.879158	0.879318	0.879239	0.879513	0.879482	0.879652	0.879116	0.878595	0.879213	0.879122	0.878457	0.866098	0.875194	0.875436	0.878863	1	0.885815	0.888041	0.889455	0.889961	0.889858	0.891654	0.890954	0.878593	0.878527	0.877982	0.8778	0.878062	0.841635	0.84205
Mycolicibacterium	Mycolicibacterium porcinum	GCA_025823105.1	0.876639	0.876545	0.876485	0.875886	0.876155	0.876708	0.874881	0.874914	0.874823	0.875217	0.874989	0.875898	0.876369	0.875289	0.87566	0.876249	0.886108	0.886185	0.886668	0.886669	0.886139	0.886381	0.886498	0.88579	0.885178	0.876991	0.876918	0.877309	0.864915	0.874212	0.873809	0.884755	0.885815	1	0.931211	0.889912	0.890618	0.890553	0.890997	0.890805	0.878801	0.880584	0.87986	0.877836	0.877644	0.84078	0.840388
Mycolicibacterium	Mycolicibacterium boenickei	GCA_010731295.1	0.876311	0.876141	0.880617	0.876403	0.880119	0.876309	0.875713	0.875971	0.875935	0.875392	0.876373	0.876839	0.875949	0.876117	0.876273	0.880608	0.887168	0.886911	0.88837	0.887498	0.88785	0.887392	0.88761	0.886849	0.886045	0.879776	0.878843	0.878846	0.866075	0.875399	0.875767	0.886994	0.888041	0.931211	1	0.89216	0.893324	0.892836	0.893593	0.893724	0.880474	0.880169	0.880138	0.879711	0.879664	0.841724	0.841947
Mycolicibacterium	Mycolicibacterium boenickei	GCA_016919325.1	0.874153	0.87453	0.87394	0.873848	0.873909	0.874742	0.873852	0.873977	0.874038	0.873618	0.873871	0.874209	0.874207	0.874033	0.874241	0.873978	0.879505	0.879547	0.87947	0.879405	0.879549	0.879824	0.879832	0.879403	0.879267	0.882508	0.882301	0.882777	0.866157	0.880427	0.881565	0.880879	0.889455	0.889912	0.89216	1	0.990817	0.989034	0.952149	0.958042	0.882748	0.882373	0.883196	0.881882	0.882139	0.842395	0.840933
Mycolicibacterium	Mycolicibacterium nivoides	GCA_003855255.1	0.874964	0.87488	0.875284	0.875093	0.874985	0.875633	0.874275	0.875261	0.874698	0.874359	0.874923	0.875096	0.874594	0.87484	0.874998	0.875281	0.880455	0.880296	0.880074	0.880304	0.880927	0.880274	0.880436	0.880003	0.88006	0.883563	0.882946	0.883017	0.867513	0.880702	0.882429	0.882155	0.889961	0.890618	0.893324	0.990817	1	0.993397	0.952499	0.958755	0.882998	0.883018	0.883953	0.884013	0.883244	0.843355	0.841704
Mycolicibacterium	Mycolicibacterium septicum	GCA_017052695.1	0.874696	0.874778	0.874669	0.87444	0.874425	0.875179	0.87403	0.874373	0.874377	0.874097	0.874127	0.874591	0.87468	0.87471	0.874594	0.874466	0.879867	0.879666	0.880172	0.880153	0.879952	0.879913	0.879997	0.879595	0.879668	0.883094	0.882543	0.88282	0.866392	0.880875	0.881806	0.880719	0.889858	0.890553	0.892836	0.989034	0.993397	1	0.952403	0.959286	0.882431	0.882493	0.882137	0.881826	0.882146	0.841095	0.840444
Mycolicibacterium	Mycolicibacterium septicum	GCA_000455325.1	0.875576	0.875657	0.87561	0.875569	0.877959	0.876304	0.875183	0.875455	0.87644	0.875224	0.881578	0.875596	0.875045	0.875311	0.875938	0.875527	0.882421	0.882295	0.88221	0.881528	0.882297	0.880802	0.880734	0.880931	0.880418	0.88413	0.882609	0.88264	0.867075	0.882129	0.882464	0.881405	0.891654	0.890997	0.893593	0.952149	0.952499	0.952403	1	0.966638	0.885343	0.883404	0.882464	0.882542	0.882846	0.84228	0.841374
Mycolicibacterium	Mycolicibacterium septicum	GCA_016919345.1	0.875437	0.874991	0.875449	0.875267	0.875221	0.875892	0.874687	0.874976	0.874738	0.874459	0.874806	0.875092	0.875073	0.875426	0.875156	0.875448	0.8809	0.880965	0.880481	0.880547	0.881028	0.881065	0.881195	0.8804	0.880274	0.883445	0.882979	0.882886	0.867309	0.881532	0.882575	0.881156	0.890954	0.890805	0.893724	0.958042	0.958755	0.959286	0.966638	1	0.883023	0.8831	0.882756	0.882874	0.882639	0.841469	0.839817
Mycolicibacterium	Mycolicibacterium peregrinum	GCA_001403655.1	0.881745	0.882447	0.882266	0.882617	0.883546	0.883408	0.881881	0.882983	0.883215	0.881754	0.88408	0.883837	0.88265	0.883758	0.883737	0.882359	0.877485	0.877952	0.877646	0.877251	0.878858	0.875571	0.875734	0.875679	0.875428	0.871737	0.870272	0.870765	0.864411	0.885404	0.884837	0.87431	0.878593	0.878801	0.880474	0.882748	0.882998	0.882431	0.885343	0.883023	1	0.98268	0.938078	0.943199	0.94323	0.842888	0.840816
Mycolicibacterium	Mycolicibacterium peregrinum	GCA_004721035.1	0.882616	0.883098	0.882936	0.883068	0.883605	0.884139	0.88198	0.883107	0.883122	0.882535	0.882623	0.88372	0.883217	0.883171	0.88347	0.883678	0.873246	0.87317	0.873051	0.873273	0.873281	0.873383	0.873401	0.873012	0.872792	0.870886	0.870316	0.870793	0.863965	0.886038	0.886242	0.872407	0.878527	0.880584	0.880169	0.882373	0.883018	0.882493	0.883404	0.8831	0.98268	1	0.940533	0.946338	0.945639	0.842678	0.841555
Mycolicibacterium	Mycolicibacterium peregrinum	GCA_001665785.1	0.881051	0.881221	0.881737	0.881136	0.881836	0.882513	0.880588	0.880633	0.880577	0.880183	0.880528	0.882137	0.881854	0.881644	0.881559	0.882079	0.872647	0.872664	0.872267	0.872826	0.872626	0.87243	0.872317	0.872846	0.872554	0.870808	0.870453	0.870908	0.862817	0.885034	0.885787	0.872828	0.877982	0.87986	0.880138	0.883196	0.883953	0.882137	0.882464	0.882756	0.938078	0.940533	1	0.945203	0.943821	0.842441	0.839722
Mycolicibacterium	Mycolicibacterium peregrinum	GCA_001665625.1	0.881288	0.881445	0.88288	0.882593	0.883185	0.88382	0.880857	0.881868	0.881596	0.881184	0.881859	0.884019	0.883183	0.882936	0.883105	0.884211	0.873271	0.873624	0.873105	0.873767	0.873901	0.873312	0.873249	0.873125	0.872984	0.870981	0.870196	0.870281	0.864325	0.885156	0.885871	0.873898	0.8778	0.877836	0.879711	0.881882	0.884013	0.881826	0.882542	0.882874	0.943199	0.946338	0.945203	1	0.984112	0.841284	0.841305
Mycolicibacterium	Mycolicibacterium peregrinum	GCA_001667205.1	0.880811	0.880671	0.883047	0.882124	0.882858	0.883678	0.88073	0.881694	0.880925	0.880739	0.881144	0.883987	0.882342	0.882904	0.883425	0.884393	0.872966	0.87302	0.872683	0.872821	0.873572	0.873021	0.873153	0.87256	0.87254	0.870941	0.870321	0.870341	0.864578	0.885033	0.88535	0.872953	0.878062	0.877644	0.879664	0.882139	0.883244	0.882146	0.882846	0.882639	0.94323	0.945639	0.943821	0.984112	1	0.839899	0.839435
Mycobacteroides	Mycobacteroides chelonae	GCA_004355245.1	0.8427	0.842717	0.841936	0.840855	0.842398	0.843541	0.843383	0.843808	0.843135	0.843352	0.843674	0.842855	0.843427	0.841631	0.84082	0.843361	0.842824	0.841882	0.841081	0.841509	0.842692	0.842038	0.842948	0.842013	0.841897	0.841167	0.841626	0.842503	0.839543	0.840488	0.841389	0.843634	0.841635	0.84078	0.841724	0.842395	0.843355	0.841095	0.84228	0.841469	0.842888	0.842678	0.842441	0.841284	0.839899	1	0.941524
Mycobacteroides	[Mycobacterium] stephanolepidis	GCA_002356335.1	0.841284	0.841444	0.841842	0.841439	0.841261	0.841864	0.843311	0.844807	0.842924	0.843781	0.843695	0.841998	0.841669	0.840648	0.839927	0.841716	0.840971	0.840369	0.838925	0.840217	0.840536	0.839759	0.839933	0.840311	0.839596	0.84179	0.842193	0.842391	0.840293	0.839669	0.841496	0.843332	0.84205	0.840388	0.841947	0.840933	0.841704	0.840444	0.841374	0.839817	0.840816	0.841555	0.839722	0.841305	0.839435	0.941524	1
Mycobacteroides	Mycobacteroides chelonae	GCA_019061385.1	0.84131	0.846632	0.842545	0.841661	0.841231	0.842441	0.842244	0.844343	0.848229	0.859252	0.865515	0.86722	0.874304	0.861238	0.860333	0.871068	0.870991	0.864366	0.86384	0.860543	0.84494	0.843706	0.844383	0.843889	0.844015	0.846428	0.842883	0.843668	0.841972	0.859515	0.842101	0.847695	0.843902	0.841236	0.844369	0.842251	0.845395	0.842207	0.844856	0.841794	0.843437	0.842575	0.841217	0.84629	0.843171	0.957302	0.942383
Mycobacteroides	Mycobacteroides chelonae	GCA_015700835.1	0.843069	0.842659	0.842865	0.842725	0.843112	0.843558	0.842659	0.843742	0.843032	0.859791	0.867398	0.868712	0.866136	0.864136	0.864052	0.867038	0.867488	0.861037	0.860397	0.861915	0.845459	0.843852	0.844451	0.844387	0.843516	0.840732	0.84113	0.842328	0.840498	0.840944	0.841893	0.845517	0.844329	0.841345	0.842707	0.842711	0.843618	0.842528	0.842712	0.841908	0.842412	0.843523	0.843455	0.843366	0.841596	0.95642	0.940772
Mycobacteroides	Mycobacteroides abscessus	GCA_000715335.1	0.84191	0.841825	0.841714	0.841357	0.842246	0.842697	0.840867	0.842147	0.842112	0.863405	0.863834	0.864392	0.86155	0.866778	0.865973	0.868982	0.871072	0.864842	0.864985	0.865266	0.845004	0.843006	0.842974	0.843655	0.842471	0.83986	0.840605	0.841675	0.840549	0.839889	0.841657	0.845575	0.843742	0.840004	0.84223	0.842687	0.842274	0.841745	0.842272	0.840749	0.842854	0.842814	0.842934	0.842464	0.841047	0.957317	0.94107
Mycobacteroides	Mycobacteroides chelonae	GCA_015700725.1	0.842871	0.84257	0.840684	0.841701	0.843541	0.843303	0.841778	0.845244	0.842894	0.864455	0.864729	0.865717	0.863235	0.867986	0.866553	0.870913	0.870534	0.863948	0.86494	0.864459	0.846725	0.843129	0.843714	0.8429	0.842192	0.8405	0.840971	0.841515	0.839891	0.839559	0.841345	0.845174	0.843769	0.84022	0.842419	0.841966	0.84199	0.841719	0.842241	0.84042	0.842527	0.842668	0.842734	0.842455	0.841123	0.957664	0.940748
Mycobacteroides	Mycobacteroides chelonae	GCA_003390495.1	0.841733	0.841184	0.841581	0.84076	0.840852	0.842672	0.841959	0.8422	0.84163	0.86402	0.864498	0.863643	0.862349	0.866156	0.866869	0.868126	0.867239	0.861353	0.86182	0.863428	0.842843	0.841193	0.841215	0.841405	0.840375	0.84024	0.841073	0.842162	0.840008	0.841269	0.840277	0.845517	0.842917	0.841779	0.841275	0.841077	0.841513	0.841195	0.841655	0.841837	0.841563	0.842066	0.840386	0.841315	0.840137	0.959629	0.94237
Mycobacteroides	Mycobacteroides chelonae	GCA_016767715.1	0.842584	0.841588	0.841796	0.841703	0.843399	0.843742	0.842685	0.843702	0.84322	0.865095	0.864879	0.864651	0.863011	0.868926	0.868099	0.869608	0.870505	0.863445	0.864528	0.864314	0.844074	0.843459	0.843375	0.842398	0.84177	0.841012	0.841899	0.842483	0.840416	0.839803	0.84131	0.845553	0.84332	0.842195	0.842881	0.841608	0.842433	0.84109	0.841148	0.841494	0.842992	0.842507	0.843041	0.842666	0.842868	0.95703	0.939563
Mycobacteroides	Mycobacteroides chelonae	GCA_002013595.1	0.843031	0.843264	0.843396	0.842211	0.844044	0.844649	0.842658	0.84267	0.842339	0.842905	0.843033	0.844648	0.844702	0.845231	0.843113	0.844279	0.843388	0.842703	0.84449	0.842844	0.860319	0.842626	0.842643	0.841652	0.841001	0.840332	0.841516	0.842282	0.841189	0.841122	0.842652	0.863165	0.842809	0.840874	0.842494	0.841332	0.842889	0.841303	0.840059	0.841233	0.863643	0.842296	0.842041	0.842133	0.841604	0.956012	0.940749
Mycobacteroides	Mycobacteroides chelonae	GCA_015700775.1	0.841958	0.839811	0.84096	0.839525	0.840719	0.842028	0.841406	0.84137	0.842584	0.841531	0.842854	0.840449	0.841566	0.84043	0.8405	0.840179	0.841472	0.840825	0.839751	0.841424	0.841459	0.84172	0.841711	0.841538	0.840673	0.841438	0.841576	0.842846	0.840361	0.850432	0.853953	0.843798	0.842585	0.841058	0.84332	0.842526	0.841857	0.841729	0.841836	0.841364	0.842038	0.841582	0.840183	0.841588	0.841085	0.957312	0.942939
Mycobacteroides	Mycobacteroides chelonae	GCA_001854015.1	0.843262	0.842699	0.841411	0.842131	0.844179	0.844306	0.843147	0.843598	0.843585	0.84243	0.843135	0.843302	0.844405	0.841718	0.841903	0.842917	0.842835	0.841303	0.841373	0.841759	0.843314	0.842594	0.842548	0.841632	0.841513	0.842085	0.843177	0.84325	0.840432	0.840312	0.84027	0.846352	0.843123	0.842469	0.843689	0.842558	0.844065	0.842936	0.842867	0.842326	0.842187	0.842561	0.841004	0.84293	0.84269	0.956264	0.940252
Mycobacteroides	Mycobacteroides chelonae	GCA_001853845.1	0.842044	0.841744	0.840569	0.84109	0.842563	0.843465	0.841809	0.842973	0.842339	0.841793	0.841922	0.842654	0.843507	0.840674	0.84127	0.842055	0.842893	0.841774	0.841428	0.842825	0.842618	0.842677	0.843437	0.842091	0.840612	0.841215	0.841848	0.84221	0.840373	0.839073	0.840537	0.845477	0.842996	0.84129	0.843368	0.841498	0.842424	0.841468	0.841145	0.841617	0.84109	0.842408	0.842437	0.842317	0.842299	0.956308	0.940575
Mycobacteroides	Mycobacteroides chelonae	GCA_001853865.1	0.841885	0.842959	0.841043	0.841617	0.843246	0.844475	0.84184	0.84354	0.842565	0.842528	0.842737	0.843712	0.84381	0.841524	0.842145	0.842939	0.843705	0.841953	0.841832	0.842752	0.843594	0.842576	0.843204	0.842059	0.841134	0.841007	0.841795	0.842102	0.841323	0.840354	0.841143	0.850482	0.843081	0.842933	0.842747	0.841655	0.842994	0.841874	0.841176	0.84195	0.842589	0.843208	0.843112	0.84473	0.843666	0.955965	0.941196
Mycobacteroides	Mycobacteroides chelonae	GCA_001853695.1	0.842972	0.841945	0.841278	0.841034	0.841812	0.843044	0.841758	0.842861	0.842186	0.841789	0.842413	0.842694	0.842902	0.84112	0.842056	0.842297	0.842668	0.841978	0.841483	0.842285	0.842509	0.84274	0.843476	0.841913	0.842018	0.840537	0.840908	0.841643	0.839983	0.8404	0.841247	0.845001	0.843468	0.841489	0.843093	0.842761	0.843527	0.841808	0.841583	0.842396	0.84168	0.842204	0.840933	0.842425	0.842153	0.957411	0.942772
Mycobacteroides	Mycobacteroides chelonae	GCA_002013305.1	0.842899	0.842196	0.84251	0.841942	0.842628	0.843527	0.841774	0.842336	0.842521	0.841315	0.842372	0.843009	0.843639	0.841059	0.842011	0.84297	0.843907	0.844085	0.841978	0.843376	0.843832	0.843292	0.844002	0.843241	0.843331	0.840825	0.841171	0.842114	0.841202	0.841574	0.842756	0.844275	0.843739	0.841801	0.843146	0.84191	0.842159	0.841191	0.842222	0.841004	0.842169	0.843765	0.844201	0.84257	0.84216	0.95648	0.941079
Mycobacterium	Mycobacterium intracellulare	GCA_001667655.1	0.838151	0.838317	0.836964	0.837359	0.837881	0.83855	0.838115	0.837842	0.837752	0.837766	0.8379	0.838028	0.838033	0.836755	0.837416	0.837962	0.837737	0.838149	0.837733	0.837802	0.838105	0.83825	0.83861	0.837891	0.838984	0.838979	0.838959	0.83859	0.836865	0.836579	0.835435	0.837556	0.837821	0.83776	0.837179	0.83648	0.836409	0.83612	0.836977	0.835929	0.835936	0.837302	0.837329	0.83851	0.837136	0.838417	0.839454
Mycobacterium	Mycobacterium intracellulare	GCA_001667705.1	0.837453	0.837333	0.836682	0.836949	0.837544	0.838206	0.837219	0.83783	0.837407	0.837162	0.837495	0.837207	0.837401	0.836029	0.837261	0.837368	0.838163	0.838089	0.837565	0.83828	0.838474	0.837997	0.838078	0.838257	0.839051	0.838674	0.838467	0.837731	0.83787	0.836587	0.835203	0.837866	0.836824	0.836698	0.837058	0.83647	0.837284	0.836401	0.836707	0.835963	0.83551	0.837349	0.838125	0.837925	0.836805	0.838766	0.839259
Mycobacterium	Mycobacterium intracellulare	GCA_009664715.1	0.83766	0.837734	0.836748	0.836689	0.837724	0.837886	0.836761	0.836791	0.836521	0.840633	0.836589	0.837003	0.836949	0.836417	0.840487	0.837154	0.838632	0.838152	0.837376	0.83789	0.838786	0.838713	0.83922	0.838719	0.838324	0.837595	0.837565	0.837052	0.837865	0.836377	0.836932	0.837551	0.837305	0.837259	0.837572	0.836202	0.837035	0.836667	0.836787	0.836843	0.836839	0.83743	0.837236	0.837385	0.837514	0.839326	0.838987
Mycobacterium	Mycobacterium intracellulare	GCA_002219245.1	0.8374	0.837276	0.836843	0.836449	0.837768	0.837957	0.836901	0.837099	0.83701	0.836732	0.837083	0.83732	0.837542	0.836772	0.837047	0.837448	0.838425	0.838229	0.837213	0.838108	0.83988	0.838748	0.839122	0.837808	0.83788	0.837831	0.838041	0.837306	0.837796	0.83636	0.836585	0.83915	0.83878	0.836816	0.837062	0.836703	0.837121	0.836726	0.837255	0.836442	0.838286	0.837722	0.837145	0.836943	0.837443	0.838438	0.839243
Mycobacterium	Mycobacterium intracellulare	GCA_016756215.1	0.838103	0.838076	0.836465	0.836796	0.836798	0.83822	0.837285	0.837413	0.837151	0.837155	0.837677	0.837499	0.837865	0.836624	0.836738	0.836657	0.837541	0.837725	0.83692	0.837936	0.83758	0.838205	0.838744	0.837074	0.837375	0.838888	0.83876	0.838708	0.837019	0.837183	0.837328	0.836774	0.836981	0.836944	0.836268	0.837162	0.837598	0.837098	0.83772	0.837155	0.836245	0.837598	0.837808	0.837073	0.836874	0.839312	0.840952
Mycobacterium	Mycobacterium intracellulare	GCA_020217725.1	0.838752	0.83759	0.837517	0.836902	0.83715	0.838692	0.837742	0.837683	0.83763	0.837342	0.838288	0.837346	0.837722	0.836576	0.83678	0.837164	0.838681	0.837792	0.837124	0.838028	0.838746	0.839034	0.839874	0.837992	0.837454	0.838515	0.837986	0.838362	0.836609	0.837241	0.837621	0.837816	0.837301	0.837359	0.837239	0.836328	0.836928	0.836086	0.837199	0.837137	0.836602	0.837998	0.837608	0.837039	0.837373	0.839112	0.840438
Mycobacterium	Mycobacterium paraintracellulare	GCA_016756035.1	0.838282	0.83803	0.836995	0.836901	0.836876	0.838887	0.837384	0.837768	0.836954	0.837289	0.837681	0.837659	0.837987	0.836758	0.837323	0.83657	0.837556	0.837388	0.836902	0.837369	0.837763	0.837929	0.83854	0.836965	0.837312	0.838725	0.839154	0.838803	0.836674	0.836967	0.837203	0.837656	0.837175	0.836206	0.836142	0.837205	0.83767	0.836978	0.837756	0.83746	0.836011	0.837099	0.83786	0.837254	0.836953	0.839943	0.840055
Mycobacterium	Mycobacterium intracellulare	GCA_000298095.1	0.838128	0.83846	0.837705	0.836726	0.838028	0.838929	0.837564	0.837476	0.837042	0.837132	0.83779	0.837453	0.837984	0.837146	0.837199	0.837385	0.837526	0.837207	0.837005	0.837519	0.837935	0.837922	0.838363	0.837045	0.837425	0.83922	0.83865	0.838528	0.837194	0.836212	0.837805	0.83716	0.837191	0.837258	0.83647	0.836817	0.837658	0.836662	0.837595	0.837037	0.836377	0.836637	0.837613	0.836619	0.836348	0.839518	0.840103
Mycobacterium	Mycobacterium intracellulare	GCA_000418535.2	0.838185	0.838065	0.83715	0.83669	0.83741	0.838521	0.837466	0.837352	0.836926	0.837753	0.837509	0.838331	0.838271	0.840263	0.837434	0.837904	0.838393	0.838103	0.838997	0.838145	0.843333	0.838633	0.839101	0.837858	0.83808	0.837609	0.837842	0.837248	0.83809	0.836682	0.837258	0.842637	0.838232	0.837482	0.837349	0.83743	0.838333	0.837879	0.837665	0.837255	0.842888	0.838027	0.837933	0.837729	0.837501	0.83719	0.839879
Mycobacterium	Mycobacterium intracellulare	GCA_002287605.1	0.837869	0.837476	0.836867	0.836804	0.83752	0.838195	0.837607	0.837761	0.836856	0.837805	0.837605	0.83797	0.838111	0.837158	0.836962	0.837605	0.838701	0.83886	0.83801	0.83903	0.843046	0.838389	0.838721	0.838197	0.83815	0.838058	0.838172	0.837634	0.838135	0.83728	0.836761	0.842747	0.837626	0.837551	0.837127	0.836808	0.837714	0.83706	0.837809	0.837149	0.841276	0.837705	0.837864	0.837081	0.837569	0.838914	0.839947
Mycobacterium	Mycobacterium intracellulare	GCA_002292625.1	0.838746	0.83874	0.836979	0.837259	0.837513	0.838649	0.837539	0.837731	0.836842	0.837554	0.837846	0.838501	0.83885	0.837575	0.83808	0.837731	0.839105	0.839603	0.838403	0.839392	0.843685	0.839374	0.839848	0.838712	0.839036	0.838258	0.838408	0.83781	0.837281	0.836719	0.836597	0.842248	0.837509	0.836535	0.836667	0.836175	0.836971	0.836295	0.837371	0.836884	0.841525	0.837888	0.838344	0.837446	0.83739	0.83912	0.839898
Mycobacterium	Mycobacterium timonense	GCA_010723675.1	0.837693	0.837159	0.836473	0.836537	0.837	0.837964	0.837972	0.837769	0.838054	0.838593	0.838199	0.837535	0.837922	0.836926	0.837749	0.836702	0.837743	0.838015	0.837988	0.838326	0.846784	0.837656	0.83811	0.837104	0.837893	0.837962	0.839225	0.839589	0.837969	0.837662	0.837883	0.848729	0.837801	0.836684	0.837228	0.837183	0.837815	0.83726	0.836964	0.837076	0.845762	0.838135	0.837744	0.838052	0.837054	0.839773	0.838957
Mycobacterium	Mycobacterium marseillense	GCA_002285715.1	0.83784	0.83769	0.837688	0.837087	0.837676	0.838638	0.837387	0.837051	0.837126	0.849945	0.849583	0.850295	0.848387	0.852593	0.85112	0.852761	0.852738	0.849917	0.850225	0.850797	0.838841	0.838096	0.838462	0.837782	0.838251	0.838096	0.838197	0.838528	0.836941	0.835752	0.837671	0.837868	0.837135	0.83681	0.836989	0.83603	0.836198	0.83588	0.837765	0.836206	0.83716	0.837482	0.838426	0.838398	0.836871	0.840159	0.839007
Mycobacterium	Mycobacterium colombiense	GCA_001954075.1	0.837647	0.836703	0.836967	0.836104	0.836779	0.836901	0.836264	0.837505	0.837515	0.837225	0.837646	0.836368	0.836908	0.836294	0.836951	0.836903	0.837119	0.836772	0.836605	0.837273	0.837726	0.837256	0.837218	0.837139	0.837368	0.835883	0.836067	0.836338	0.837065	0.834389	0.835315	0.837518	0.836765	0.837619	0.837744	0.836296	0.836867	0.835777	0.836167	0.836022	0.83761	0.837559	0.836716	0.837609	0.836927	0.842512	0.840251
Mycobacterium	Mycobacterium colombiense	GCA_001953985.1	0.837277	0.836742	0.836359	0.836645	0.83722	0.837514	0.836923	0.837114	0.83694	0.837071	0.837056	0.83694	0.836862	0.836266	0.836661	0.836998	0.836863	0.836683	0.836148	0.837332	0.837314	0.837342	0.837111	0.836786	0.837417	0.836519	0.83645	0.836701	0.837151	0.834787	0.835382	0.837839	0.836744	0.837722	0.83786	0.835965	0.836452	0.835114	0.835907	0.836006	0.837139	0.837715	0.836843	0.836939	0.836644	0.841185	0.839968
Mycobacterium	Mycobacterium colombiense	GCA_001673175.1	0.838731	0.838081	0.837617	0.837816	0.838076	0.838214	0.838264	0.838557	0.838242	0.837892	0.838143	0.837617	0.83758	0.837603	0.837466	0.837839	0.837615	0.837269	0.836885	0.837258	0.838086	0.837249	0.837397	0.837654	0.837515	0.836149	0.836359	0.836171	0.83703	0.835464	0.835786	0.837771	0.8376	0.837683	0.837823	0.836633	0.836994	0.835736	0.83684	0.836413	0.837373	0.837892	0.836958	0.8374	0.83678	0.840119	0.839721
Mycobacterium	Mycobacterium colombiense	GCA_001667905.1	0.837701	0.837626	0.836858	0.836972	0.837356	0.837198	0.837559	0.837455	0.837171	0.837116	0.837219	0.837554	0.837214	0.836818	0.836965	0.837898	0.836258	0.836992	0.836002	0.836889	0.836774	0.836017	0.836009	0.836407	0.837223	0.83668	0.836579	0.836656	0.836898	0.834938	0.835919	0.837786	0.837815	0.837673	0.838454	0.836712	0.836558	0.836229	0.83582	0.835676	0.836992	0.837555	0.837129	0.837475	0.836056	0.84005	0.839234
Mycobacterium	Mycobacterium colombiense	GCA_001665835.1	0.837456	0.837137	0.837695	0.836838	0.837136	0.837688	0.836185	0.836413	0.837183	0.837098	0.83796	0.837709	0.837377	0.836607	0.836362	0.837327	0.836553	0.836638	0.836613	0.837521	0.837319	0.83648	0.836641	0.837458	0.837608	0.836627	0.836399	0.836629	0.836624	0.83578	0.83577	0.836779	0.83612	0.837119	0.836284	0.835335	0.836078	0.835322	0.836176	0.836419	0.837131	0.836838	0.837765	0.837058	0.835901	0.841251	0.841019
Mycobacterium	Mycobacterium colombiense	GCA_001672755.1	0.837456	0.837949	0.837466	0.837917	0.838545	0.838472	0.836541	0.837604	0.83793	0.837435	0.837702	0.837952	0.837498	0.837383	0.837585	0.838077	0.837771	0.837475	0.836742	0.837631	0.838048	0.837839	0.838315	0.837393	0.838049	0.836386	0.835412	0.836305	0.837595	0.835236	0.836976	0.83747	0.837239	0.837735	0.837002	0.836652	0.837435	0.836347	0.836976	0.836009	0.836985	0.838053	0.83759	0.837776	0.836087	0.840159	0.839633
Mycobacterium	Mycobacterium colombiense	GCA_000661085.1	0.837944	0.838077	0.836786	0.837774	0.837582	0.838595	0.837995	0.838736	0.837956	0.846816	0.850606	0.850564	0.849443	0.8494	0.848112	0.848121	0.849483	0.846194	0.846357	0.847949	0.838748	0.83787	0.837954	0.837766	0.837419	0.83733	0.838097	0.837384	0.83765	0.836348	0.83546	0.838381	0.83631	0.836572	0.837027	0.836117	0.837001	0.83551	0.836657	0.835432	0.83658	0.837167	0.837073	0.836906	0.83633	0.840505	0.837315
Mycobacterium	Mycobacterium colombiense	GCA_002105755.1	0.839115	0.838846	0.838629	0.839076	0.839169	0.839272	0.838445	0.838682	0.838371	0.838358	0.838818	0.839145	0.839012	0.837968	0.838833	0.839212	0.838347	0.837595	0.837989	0.838143	0.838406	0.83823	0.838336	0.837477	0.837371	0.837496	0.837671	0.837627	0.837496	0.836945	0.83686	0.837752	0.836622	0.837714	0.837257	0.836808	0.837513	0.836146	0.836522	0.835664	0.836852	0.837197	0.837707	0.837848	0.837227	0.838864	0.838645
Mycobacterium	Mycobacterium mantenii	GCA_010731775.1	0.83629	0.83619	0.835933	0.835627	0.836133	0.836768	0.83601	0.835538	0.836446	0.83619	0.83672	0.836149	0.836385	0.83584	0.835634	0.836378	0.83562	0.835156	0.834582	0.835214	0.835567	0.835216	0.835573	0.835366	0.83496	0.836483	0.835251	0.836052	0.83622	0.835367	0.836245	0.836738	0.836392	0.835338	0.836088	0.835765	0.837071	0.835941	0.836493	0.835445	0.835115	0.835914	0.835946	0.836165	0.835284	0.840193	0.839755
Mycobacterium	Mycobacterium mantenii	GCA_001667865.1	0.838496	0.837658	0.838094	0.837129	0.837825	0.837997	0.836747	0.837593	0.837746	0.837168	0.837331	0.837111	0.838231	0.836987	0.836572	0.837396	0.836422	0.836596	0.835678	0.83673	0.83705	0.836085	0.836295	0.836675	0.83669	0.838066	0.83776	0.83749	0.837264	0.835685	0.836324	0.836949	0.83697	0.837572	0.837231	0.837497	0.837954	0.837007	0.836463	0.835832	0.836501	0.836578	0.836027	0.836363	0.835587	0.840531	0.841269
Mycobacterium	Mycobacterium arosiense	GCA_002086125.1	0.836651	0.836112	0.836788	0.836155	0.836641	0.836251	0.836596	0.836294	0.836585	0.836801	0.836365	0.836469	0.836186	0.83588	0.835952	0.836749	0.836513	0.83694	0.83589	0.83676	0.836984	0.837383	0.837223	0.837015	0.836704	0.83621	0.836831	0.836699	0.8371	0.835494	0.836097	0.836567	0.836478	0.836447	0.835073	0.835201	0.835817	0.835132	0.835811	0.834167	0.836228	0.836516	0.837663	0.836557	0.834696	0.837162	0.839334
Mycobacterium	Mycobacterium colombiense	GCA_003284935.1	0.8374	0.837524	0.837974	0.837379	0.838676	0.837771	0.837459	0.837801	0.838025	0.84604	0.849046	0.850384	0.849572	0.84849	0.847496	0.848941	0.848304	0.847059	0.845518	0.846564	0.838169	0.83769	0.837946	0.837598	0.837825	0.837239	0.836774	0.837112	0.836973	0.835124	0.836051	0.838756	0.836877	0.837442	0.83708	0.83773	0.83832	0.837946	0.836956	0.836554	0.838049	0.837665	0.836512	0.837487	0.836892	0.840213	0.839569
Mycobacterium	Mycobacterium avium	GCA_000696715.1	0.836211	0.836248	0.836022	0.836035	0.836073	0.837269	0.83693	0.836461	0.836606	0.844605	0.846452	0.847176	0.851514	0.844598	0.844533	0.845429	0.847452	0.845836	0.845905	0.847127	0.839109	0.837673	0.837692	0.838385	0.837801	0.836716	0.836382	0.836282	0.83535	0.836297	0.835584	0.838079	0.836764	0.83744	0.836361	0.836132	0.836747	0.836275	0.837096	0.835677	0.836802	0.835868	0.836917	0.836709	0.836139	0.839509	0.839293
Mycobacterium	Mycobacterium avium	GCA_002716905.4	0.836167	0.836275	0.836088	0.836315	0.836162	0.837358	0.836324	0.836144	0.836014	0.844279	0.83558	0.836058	0.836207	0.835079	0.839143	0.835554	0.838208	0.838118	0.837939	0.838251	0.838781	0.838573	0.838736	0.83845	0.838603	0.837055	0.83661	0.836614	0.835225	0.835954	0.835692	0.837945	0.836606	0.837836	0.836533	0.836458	0.837422	0.836791	0.836637	0.836188	0.835994	0.835953	0.836536	0.836023	0.83615	0.838716	0.838329
Mycobacterium	Mycobacterium avium	GCA_000014985.1	0.837685	0.836543	0.83738	0.837646	0.837097	0.838411	0.836598	0.8373	0.83693	0.836967	0.836743	0.836602	0.836573	0.835433	0.836003	0.836795	0.838726	0.838059	0.843374	0.842827	0.839136	0.837719	0.837931	0.838089	0.837882	0.837587	0.837515	0.836357	0.836298	0.835391	0.83577	0.83818	0.836662	0.84096	0.840532	0.836519	0.838284	0.841344	0.837624	0.837217	0.83543	0.837446	0.836749	0.837098	0.83697	0.839534	0.838222
Mycobacterium	Mycobacterium avium	GCA_003957335.1	0.83673	0.836749	0.835814	0.836414	0.836574	0.837365	0.837148	0.835862	0.836439	0.837797	0.83573	0.836684	0.835849	0.83517	0.8357	0.835813	0.837847	0.838	0.837632	0.838022	0.83822	0.8381	0.838427	0.838113	0.837943	0.836085	0.836386	0.836089	0.8356	0.835847	0.835927	0.837684	0.836644	0.837958	0.836714	0.836525	0.837755	0.8372	0.837519	0.835994	0.836387	0.836075	0.837203	0.836926	0.836112	0.839443	0.838449
Mycobacterium	Mycobacterium parascrofulaceum	GCA_000164135.1	0.836956	0.83733	0.836235	0.836288	0.83693	0.836878	0.837717	0.837511	0.837487	0.84911	0.849503	0.848595	0.849824	0.847915	0.845612	0.847658	0.847178	0.846432	0.845286	0.846541	0.837976	0.836557	0.836688	0.837022	0.837346	0.836918	0.836869	0.837316	0.837693	0.836183	0.835997	0.839599	0.836147	0.836561	0.836463	0.836738	0.837641	0.837107	0.838252	0.837187	0.836359	0.836757	0.836829	0.837429	0.836234	0.839546	0.838216
Mycobacterium	Mycobacterium scrofulaceum	GCA_002086735.1	0.837185	0.836787	0.836341	0.836421	0.83566	0.837057	0.836804	0.837161	0.838216	0.836971	0.837662	0.837199	0.837104	0.837223	0.835919	0.836184	0.83719	0.83668	0.836295	0.836613	0.837155	0.836586	0.837242	0.8372	0.837087	0.836925	0.837123	0.836944	0.836369	0.836512	0.835104	0.838364	0.83699	0.836434	0.835833	0.836651	0.837466	0.837013	0.836678	0.835887	0.836891	0.837836	0.838062	0.837777	0.836505	0.839086	0.837152
Mycobacterium	Mycobacterium malmoense	GCA_001686735.1	0.837192	0.837564	0.83688	0.836839	0.837385	0.837373	0.837412	0.837202	0.83783	0.838158	0.838153	0.837596	0.836961	0.837128	0.836767	0.836903	0.836405	0.837017	0.834736	0.836917	0.836717	0.836132	0.836452	0.83668	0.836278	0.836703	0.836711	0.836757	0.837275	0.835657	0.836177	0.838261	0.836589	0.83725	0.836436	0.837843	0.838882	0.838076	0.837422	0.837014	0.836007	0.83586	0.83681	0.836798	0.836409	0.841878	0.838458
Mycobacterium	Mycobacterium paraffinicum	GCA_001907675.1	0.838352	0.837915	0.836807	0.838378	0.837025	0.839986	0.836753	0.839317	0.837419	0.838574	0.837426	0.83694	0.837702	0.837535	0.836988	0.837248	0.839024	0.837821	0.842309	0.843351	0.839101	0.837316	0.837984	0.837327	0.838124	0.838505	0.838733	0.837377	0.837299	0.834507	0.835638	0.836986	0.838448	0.840666	0.84108	0.835851	0.837248	0.841069	0.836855	0.836399	0.835454	0.83736	0.83589	0.837053	0.837115	0.839492	0.838626
Mycobacterium	Mycobacterium scrofulaceum	GCA_001667885.1	0.838498	0.839114	0.83712	0.837991	0.838289	0.83871	0.83764	0.838232	0.838561	0.837804	0.838356	0.837691	0.838563	0.83765	0.838177	0.837544	0.838588	0.838018	0.837263	0.838427	0.838548	0.838266	0.838535	0.838827	0.838667	0.838105	0.838343	0.838278	0.83718	0.836575	0.835367	0.838239	0.83742	0.837677	0.836905	0.837234	0.837931	0.836916	0.836889	0.836667	0.836986	0.836975	0.835961	0.83832	0.8371	0.839908	0.839549
Mycobacterium	Mycobacterium nebraskense	GCA_001021495.1	0.837192	0.837079	0.835594	0.835981	0.835633	0.837225	0.836735	0.836234	0.836566	0.8368	0.836855	0.837503	0.836965	0.837079	0.835858	0.836058	0.835675	0.835681	0.834835	0.835445	0.83613	0.835722	0.836485	0.837013	0.834891	0.83492	0.834667	0.835542	0.835519	0.834501	0.835219	0.836212	0.835219	0.83428	0.834988	0.834507	0.835904	0.83473	0.835256	0.834593	0.834717	0.835602	0.835523	0.836355	0.834828	0.839013	0.838944
Mycobacterium	Mycobacterium europaeum	GCA_001373515.1	0.838382	0.838382	0.838034	0.837492	0.838222	0.838534	0.83784	0.836855	0.837592	0.837072	0.837637	0.837876	0.838246	0.836891	0.836321	0.837737	0.836252	0.836389	0.835803	0.835363	0.837213	0.837119	0.837745	0.837382	0.836509	0.837479	0.837606	0.837306	0.836441	0.835756	0.836294	0.838167	0.836065	0.835952	0.836439	0.837445	0.837994	0.836654	0.836797	0.83685	0.836516	0.836671	0.836845	0.838159	0.836699	0.841094	0.838853
Mycobacterium	Mycobacterium seoulense	GCA_010731595.1	0.838756	0.838295	0.837624	0.837987	0.838601	0.838534	0.837796	0.838002	0.837871	0.838071	0.838177	0.839079	0.838858	0.837863	0.83818	0.838636	0.836943	0.837092	0.836323	0.835559	0.836983	0.836321	0.836707	0.83669	0.836911	0.83749	0.837933	0.837368	0.836881	0.835004	0.836337	0.837809	0.835481	0.83628	0.836634	0.83624	0.837405	0.836429	0.838085	0.835895	0.836528	0.836808	0.836778	0.837498	0.836668	0.839827	0.838487
Mycobacterium	Mycobacterium paraseoulense	GCA_010731655.1	0.837331	0.837006	0.836709	0.836589	0.836667	0.837062	0.837289	0.836389	0.836818	0.836331	0.836944	0.83722	0.837276	0.836242	0.836482	0.836619	0.836451	0.836569	0.836242	0.836	0.836586	0.83689	0.837339	0.836548	0.835957	0.837446	0.837475	0.837153	0.836844	0.835605	0.836869	0.838142	0.835417	0.837065	0.836744	0.835069	0.836381	0.835455	0.837154	0.836339	0.836265	0.837392	0.836296	0.837827	0.836202	0.838503	0.838544
Mycobacteroides	Mycobacteroides abscessus	GCA_001677215.1	0.845162	0.84409	0.84406	0.843912	0.844461	0.844099	0.844872	0.846234	0.844978	0.845198	0.846145	0.844987	0.845367	0.842938	0.843461	0.844639	0.842716	0.843689	0.841826	0.843122	0.84327	0.843593	0.843578	0.843372	0.842379	0.843643	0.843284	0.843144	0.84148	0.842924	0.843852	0.842989	0.84281	0.843513	0.842193	0.841875	0.842935	0.84129	0.842109	0.840588	0.842877	0.843528	0.843592	0.842669	0.840928	0.852723	0.852172
Mycobacteroides	Mycobacteroides abscessus	GCA_014843215.1	0.845127	0.844067	0.844616	0.843991	0.844783	0.844645	0.84529	0.84568	0.844983	0.845132	0.844846	0.844752	0.845728	0.843323	0.842859	0.845472	0.843225	0.843938	0.841406	0.842315	0.842879	0.842956	0.843075	0.842884	0.843019	0.843083	0.843209	0.842876	0.843939	0.840871	0.842636	0.84427	0.841507	0.84476	0.843519	0.83968	0.841146	0.840018	0.841197	0.840361	0.842705	0.844612	0.843328	0.843551	0.842057	0.851812	0.851746
Mycobacteroides	Mycobacteroides abscessus	GCA_017183915.1	0.84421	0.844501	0.842426	0.843219	0.844488	0.84378	0.844875	0.846243	0.845272	0.845693	0.845546	0.844217	0.844291	0.842552	0.842993	0.84319	0.844304	0.843467	0.842911	0.843518	0.844701	0.843907	0.843957	0.843863	0.843419	0.842241	0.841204	0.842192	0.842835	0.842488	0.840972	0.842947	0.841975	0.845008	0.842966	0.840965	0.841563	0.840459	0.840797	0.839151	0.843328	0.844966	0.843399	0.845395	0.843621	0.85213	0.851996
Mycobacteroides	Mycobacteroides abscessus	GCA_014843195.1	0.847577	0.844886	0.847811	0.846951	0.846464	0.848942	0.845478	0.850027	0.844672	0.881165	0.868236	0.869924	0.865856	0.872374	0.8755	0.875963	0.871894	0.866251	0.868574	0.86947	0.846202	0.843617	0.84348	0.84372	0.843198	0.845294	0.84527	0.842987	0.845607	0.842017	0.843464	0.844595	0.846384	0.849068	0.846667	0.842088	0.844729	0.846106	0.844309	0.842329	0.842739	0.84623	0.843413	0.847107	0.844705	0.852358	0.851935
Mycobacteroides	Mycobacteroides abscessus	GCA_001606215.1	0.850886	0.843252	0.849932	0.849281	0.850579	0.850496	0.843656	0.851677	0.843958	0.864915	0.860757	0.861285	0.860737	0.862787	0.857802	0.865544	0.86332	0.865074	0.867648	0.866026	0.850525	0.84342	0.843413	0.843822	0.842158	0.850585	0.849484	0.843642	0.847511	0.842274	0.843193	0.843811	0.84869	0.845933	0.84517	0.841571	0.848497	0.843934	0.846853	0.844988	0.846224	0.850042	0.844449	0.849428	0.84779	0.852156	0.85203
Mycobacteroides	Mycobacteroides abscessus	GCA_001677095.1	0.847882	0.844411	0.846912	0.847092	0.847595	0.846763	0.844831	0.848862	0.84494	0.870318	0.868319	0.867956	0.866036	0.872658	0.871184	0.87582	0.872026	0.865805	0.869042	0.869324	0.845699	0.843533	0.843622	0.843552	0.842304	0.845905	0.845323	0.843405	0.844847	0.841487	0.843888	0.84394	0.845542	0.848366	0.847666	0.842452	0.84542	0.846923	0.843885	0.841922	0.84312	0.846361	0.843503	0.846554	0.844706	0.85196	0.852434
Mycobacteroides	Mycobacteroides abscessus	GCA_017189435.1	0.845279	0.844945	0.843068	0.843952	0.844665	0.844758	0.845183	0.845928	0.845053	0.868487	0.865115	0.864574	0.867638	0.868588	0.865931	0.870358	0.866988	0.86718	0.865591	0.86569	0.84391	0.843013	0.843068	0.843057	0.843436	0.843209	0.84369	0.842809	0.842235	0.840348	0.840235	0.844218	0.840546	0.843138	0.841627	0.840529	0.841147	0.839999	0.841171	0.839855	0.84274	0.844454	0.843526	0.844427	0.842134	0.852192	0.851718
Mycobacterium	Mycobacterium paragordonae	GCA_009733755.1	0.836534	0.837015	0.836276	0.835071	0.835922	0.836444	0.836362	0.836006	0.835216	0.849104	0.849331	0.850867	0.849248	0.85292	0.85087	0.852501	0.850808	0.847512	0.848755	0.848418	0.836359	0.834553	0.835413	0.834749	0.834906	0.835524	0.834915	0.835531	0.834395	0.835784	0.834798	0.837561	0.835686	0.836352	0.835635	0.835018	0.83585	0.834921	0.836014	0.83509	0.835537	0.835531	0.835834	0.835467	0.834239	0.838966	0.839016
Mycobacterium	Mycobacterium paragordonae	GCA_010723415.1	0.835663	0.836026	0.836043	0.834748	0.835486	0.8357	0.836183	0.836048	0.83524	0.835379	0.837302	0.837188	0.836783	0.835752	0.835936	0.836668	0.836673	0.836337	0.836124	0.836041	0.84672	0.83506	0.835692	0.834782	0.834711	0.83592	0.834918	0.835542	0.834352	0.835479	0.83564	0.848667	0.834559	0.83518	0.835557	0.835019	0.836021	0.8347	0.834842	0.834631	0.847389	0.836145	0.836212	0.836213	0.835406	0.836921	0.840067
Mycobacterium	Mycobacterium paragordonae	GCA_004359025.1	0.836287	0.836667	0.835942	0.834803	0.83534	0.836094	0.835626	0.836119	0.835357	0.835629	0.837243	0.83685	0.836368	0.835607	0.836398	0.8364	0.835535	0.834874	0.834699	0.835558	0.843145	0.835039	0.835096	0.834137	0.83437	0.835609	0.835116	0.835112	0.834725	0.8362	0.835443	0.844495	0.834917	0.836597	0.835397	0.834747	0.835758	0.834727	0.835171	0.834495	0.843755	0.83556	0.835261	0.83591	0.83533	0.838702	0.838618
Mycobacterium	Mycobacterium gordonae	GCA_001673255.1	0.836726	0.836552	0.836315	0.834986	0.835678	0.836299	0.836651	0.836793	0.83625	0.836831	0.837752	0.837356	0.838292	0.836537	0.83595	0.836959	0.838738	0.838633	0.835162	0.834998	0.848012	0.834208	0.834859	0.834361	0.834535	0.835082	0.834663	0.835495	0.834724	0.836079	0.83525	0.850023	0.83486	0.835546	0.835541	0.835675	0.836464	0.835516	0.834937	0.835248	0.847159	0.836368	0.835637	0.835753	0.834534	0.840044	0.839892
Mycobacterium	Mycobacterium paragordonae	GCA_004359015.1	0.836091	0.837217	0.83671	0.835003	0.835995	0.836751	0.83624	0.835814	0.835504	0.837429	0.83684	0.837327	0.837144	0.836032	0.836695	0.836732	0.835755	0.83541	0.835687	0.835777	0.845005	0.835029	0.835387	0.834356	0.834374	0.835792	0.835402	0.835906	0.834518	0.835359	0.834199	0.847097	0.835743	0.836371	0.835194	0.835881	0.836345	0.835983	0.835506	0.835012	0.846223	0.836263	0.835503	0.836153	0.834416	0.839593	0.840312
Mycobacterium	Mycobacterium gordonae	GCA_001417955.2	0.837301	0.837031	0.837374	0.837244	0.83716	0.837382	0.836979	0.837313	0.837128	0.855621	0.851156	0.852827	0.850295	0.855095	0.856001	0.854852	0.853509	0.848844	0.849076	0.849919	0.838682	0.83518	0.835885	0.837026	0.835111	0.83731	0.83678	0.837149	0.835847	0.836197	0.835907	0.837898	0.835708	0.83507	0.835605	0.834538	0.835758	0.83443	0.836667	0.835092	0.836629	0.836475	0.836416	0.836255	0.834715	0.839812	0.839684
Mycobacterium	Mycobacterium gordonae	GCA_017086405.1	0.836349	0.836821	0.83658	0.835806	0.836038	0.836781	0.8376	0.837944	0.838362	0.839018	0.839531	0.838472	0.83792	0.837267	0.836115	0.837326	0.837473	0.836804	0.836427	0.836587	0.847876	0.836389	0.837219	0.836618	0.83558	0.835528	0.836398	0.836663	0.836573	0.837082	0.836674	0.848981	0.83418	0.83583	0.835004	0.834138	0.834726	0.833762	0.835111	0.834871	0.847158	0.835933	0.836345	0.836653	0.835544	0.841412	0.839375
Mycobacterium	Mycobacterium gordonae	GCA_002101675.1	0.837785	0.837094	0.836363	0.836758	0.837537	0.837169	0.83701	0.837819	0.837945	0.836616	0.837465	0.837626	0.83699	0.836677	0.83706	0.837849	0.837986	0.836452	0.837113	0.837922	0.838049	0.837409	0.837477	0.838139	0.837208	0.83647	0.836257	0.835351	0.834777	0.835866	0.836671	0.837213	0.83569	0.834553	0.835088	0.835151	0.836481	0.835171	0.836183	0.836325	0.835623	0.835958	0.836243	0.837023	0.834565	0.840273	0.838449
Mycolicibacter	Mycolicibacter minnesotensis	GCA_010731755.1	0.837844	0.838663	0.837484	0.837981	0.837905	0.838044	0.837685	0.836606	0.836555	0.836859	0.836366	0.837983	0.837812	0.836849	0.836388	0.838407	0.839302	0.840035	0.838837	0.839591	0.839458	0.839518	0.839842	0.840234	0.838698	0.835119	0.836592	0.836347	0.8376	0.836733	0.836032	0.837325	0.838025	0.837462	0.837323	0.83955	0.839587	0.838927	0.838427	0.838616	0.837591	0.838268	0.836371	0.83778	0.836519	0.838696	0.838528
Mycolicibacter	Mycolicibacter arupensis	GCA_002086515.1	0.838625	0.839628	0.838441	0.837394	0.838841	0.83896	0.838573	0.838196	0.83831	0.844723	0.838247	0.845237	0.83966	0.844764	0.842021	0.843711	0.841634	0.841611	0.841028	0.841322	0.852071	0.841369	0.841482	0.841522	0.840032	0.837785	0.838807	0.837837	0.836765	0.83801	0.837968	0.851852	0.837562	0.838411	0.838231	0.838663	0.838796	0.837736	0.839588	0.838021	0.848429	0.838174	0.836766	0.837866	0.836438	0.838499	0.838901
Mycolicibacter	Mycolicibacter arupensis	GCA_008373105.1	0.837567	0.838687	0.837112	0.836504	0.837508	0.837778	0.837881	0.837148	0.837148	0.845685	0.836262	0.838171	0.839016	0.837487	0.839973	0.837117	0.840861	0.840677	0.839853	0.840365	0.840717	0.841519	0.841607	0.84161	0.839837	0.838683	0.83914	0.83898	0.837542	0.838476	0.836876	0.840621	0.837806	0.839605	0.838411	0.839331	0.839584	0.838716	0.840096	0.838255	0.837536	0.838569	0.837777	0.838587	0.837042	0.839045	0.839956
Mycolicibacter	Mycolicibacter heraklionensis	GCA_001021505.1	0.838783	0.838903	0.838095	0.838063	0.838409	0.839002	0.838162	0.838089	0.837382	0.838183	0.837879	0.83873	0.839134	0.838172	0.837521	0.838474	0.838661	0.838203	0.83734	0.838357	0.838307	0.838817	0.838828	0.838502	0.837743	0.837284	0.838022	0.837621	0.836771	0.835371	0.836085	0.838111	0.836984	0.838069	0.83825	0.837665	0.838125	0.837323	0.838436	0.836911	0.837756	0.838765	0.838191	0.837501	0.836862	0.838319	0.837592
Mycolicibacter	Mycolicibacter heraklionensis	GCA_019645815.1	0.838831	0.838804	0.837363	0.836839	0.838024	0.838433	0.838078	0.837709	0.837632	0.848114	0.849987	0.850362	0.852107	0.848932	0.847547	0.849671	0.848362	0.846723	0.8464	0.847424	0.838125	0.838293	0.838156	0.837858	0.836923	0.838375	0.838745	0.838068	0.837794	0.835874	0.835293	0.83928	0.837023	0.838404	0.837351	0.837353	0.837951	0.837961	0.839019	0.837248	0.838011	0.837529	0.836634	0.837041	0.836622	0.836926	0.836793
Mycolicibacter	Mycolicibacter engbaekii	GCA_002101585.1	0.837767	0.837611	0.836855	0.837305	0.83714	0.837705	0.838941	0.838541	0.839287	0.838384	0.8382	0.83784	0.837178	0.83738	0.836714	0.837268	0.838982	0.837567	0.836852	0.837569	0.838969	0.838356	0.838297	0.838262	0.836651	0.83772	0.837378	0.837553	0.836527	0.836657	0.836407	0.836755	0.836285	0.83789	0.837072	0.83665	0.837469	0.836725	0.837343	0.835961	0.837124	0.838003	0.837748	0.838083	0.83682	0.838504	0.838027
Mycolicibacter	Mycolicibacter hiberniae	GCA_010729485.1	0.836622	0.837131	0.837448	0.836314	0.837155	0.836819	0.837393	0.837633	0.837944	0.837726	0.837629	0.837271	0.837051	0.837338	0.836354	0.836413	0.838606	0.837442	0.8369	0.837349	0.838651	0.837892	0.83806	0.837704	0.837436	0.836493	0.836444	0.835831	0.836778	0.836903	0.836121	0.83661	0.836989	0.837887	0.83663	0.836276	0.836442	0.835686	0.836527	0.835074	0.83829	0.838718	0.836572	0.838189	0.837542	0.83672	0.837454
Mycolicibacter	Mycolicibacter longobardus	GCA_002102265.1	0.838786	0.839066	0.839081	0.838704	0.838676	0.839673	0.838212	0.838586	0.839131	0.8396	0.839853	0.839608	0.840452	0.839257	0.838823	0.839566	0.838551	0.839029	0.838227	0.838634	0.846789	0.838729	0.838962	0.839306	0.838716	0.838781	0.838294	0.838709	0.836596	0.83635	0.837853	0.846762	0.837576	0.836958	0.837084	0.837147	0.838048	0.836841	0.837888	0.836912	0.846984	0.837753	0.838629	0.838801	0.837927	0.838393	0.839088
Mycolicibacter	Mycolicibacter nonchromogenicus	GCA_002101775.1	0.839029	0.838752	0.838482	0.838331	0.838143	0.838847	0.838506	0.838625	0.838313	0.838544	0.838899	0.838653	0.838525	0.837752	0.837857	0.838168	0.840251	0.839626	0.838937	0.839465	0.839876	0.839572	0.839829	0.839377	0.838392	0.838059	0.837585	0.837295	0.837975	0.835251	0.836242	0.838202	0.836556	0.838018	0.83807	0.837117	0.837948	0.837481	0.838623	0.836207	0.838847	0.839189	0.838537	0.838273	0.837138	0.842247	0.83926
Mycolicibacter	Mycolicibacter virginiensis	GCA_022374935.2	0.83844	0.83902	0.838519	0.837874	0.838426	0.838555	0.838264	0.838675	0.838563	0.838149	0.838258	0.839112	0.839045	0.838289	0.839394	0.839096	0.839054	0.838776	0.839203	0.838731	0.848915	0.838746	0.838908	0.838276	0.838768	0.838314	0.838382	0.837783	0.837296	0.838151	0.836202	0.84859	0.836248	0.83597	0.8375	0.836917	0.836672	0.836804	0.837886	0.836256	0.848126	0.838529	0.838399	0.837478	0.837386	0.838688	0.83715
Mycolicibacter	Mycolicibacter icosiumassiliensis	GCA_900078685.2	0.838634	0.838096	0.836893	0.83782	0.837758	0.837255	0.838869	0.838232	0.83777	0.838404	0.838006	0.838704	0.83791	0.837694	0.836652	0.838428	0.838604	0.837501	0.83797	0.83741	0.838794	0.838224	0.838323	0.839144	0.83855	0.836127	0.837129	0.836892	0.838364	0.836181	0.836988	0.837848	0.836729	0.838224	0.837216	0.837242	0.838219	0.838105	0.838641	0.837245	0.837148	0.837412	0.838577	0.838084	0.837014	0.838158	0.837169
Mycolicibacter	Mycolicibacter senuensis	GCA_010723225.1	0.838182	0.8394	0.838095	0.838055	0.838722	0.838736	0.839176	0.839613	0.839668	0.839893	0.839734	0.83864	0.838823	0.838125	0.837816	0.838846	0.838677	0.837361	0.837631	0.837486	0.839222	0.837783	0.837983	0.838426	0.837012	0.837303	0.836658	0.83722	0.836797	0.835497	0.836093	0.837026	0.835806	0.83672	0.83719	0.836398	0.836956	0.836014	0.836928	0.835771	0.833794	0.835592	0.836928	0.837642	0.835862	0.837562	0.83717
Mycolicibacter	Mycolicibacter algericus	GCA_010723515.1	0.837826	0.837596	0.837468	0.837016	0.837839	0.838072	0.837597	0.83747	0.838213	0.83755	0.838241	0.837738	0.837756	0.837837	0.836881	0.837428	0.837505	0.836706	0.836822	0.836402	0.837473	0.83671	0.837016	0.83732	0.836538	0.838192	0.838279	0.838372	0.836227	0.833467	0.835611	0.836806	0.836702	0.836423	0.837523	0.837008	0.837892	0.836519	0.837015	0.83728	0.836674	0.837243	0.836052	0.838761	0.837448	0.838497	0.839351
Mycobacterium	Mycobacterium novum	GCA_010726505.1	0.83867	0.838319	0.837419	0.83753	0.838468	0.838492	0.838261	0.837583	0.837934	0.838069	0.838421	0.837792	0.837412	0.837749	0.836475	0.837966	0.838109	0.837001	0.836581	0.836622	0.838357	0.836699	0.836632	0.837567	0.836425	0.83838	0.837347	0.837886	0.83621	0.834725	0.835546	0.836279	0.835974	0.835992	0.837148	0.836788	0.837475	0.836191	0.837074	0.837373	0.837445	0.838098	0.835843	0.839382	0.837866	0.838402	0.840288
Mycolicibacter	Mycolicibacter sinensis	GCA_000214155.1	0.837288	0.837195	0.836533	0.837342	0.837311	0.83702	0.837273	0.836476	0.836585	0.837062	0.837286	0.836811	0.836968	0.837722	0.836336	0.837133	0.837031	0.836448	0.836864	0.836011	0.837327	0.835864	0.835976	0.836737	0.836513	0.836527	0.836068	0.836721	0.836337	0.834265	0.835067	0.835903	0.835718	0.835129	0.836109	0.836858	0.83673	0.836375	0.836364	0.836517	0.837145	0.836628	0.835089	0.838327	0.838157	0.83664	0.838036
Mycolicibacter	Mycolicibacter kumamotonensis	GCA_002086285.1	0.838593	0.838958	0.838392	0.838561	0.839338	0.83928	0.840127	0.838678	0.839078	0.847301	0.84937	0.84836	0.848364	0.848425	0.847019	0.84848	0.848558	0.846136	0.845689	0.846353	0.840349	0.839708	0.839507	0.839241	0.838569	0.83698	0.837469	0.837907	0.836246	0.838259	0.839326	0.839442	0.837178	0.837904	0.838139	0.83826	0.838878	0.83775	0.838433	0.838476	0.837391	0.8385	0.837822	0.838158	0.836486	0.840193	0.83941
Mycolicibacter	Mycolicibacter kumamotonensis	GCA_001679965.1	0.837719	0.838425	0.83767	0.837986	0.838564	0.837949	0.83974	0.838722	0.838327	0.846292	0.849109	0.84857	0.849047	0.846691	0.845519	0.847277	0.847759	0.84615	0.845612	0.846034	0.847719	0.83866	0.83876	0.839111	0.838772	0.836221	0.83667	0.837435	0.836381	0.83683	0.837424	0.846521	0.836951	0.837818	0.838633	0.837749	0.838338	0.837374	0.838044	0.837909	0.845324	0.837835	0.837413	0.837774	0.836274	0.839211	0.83794
Mycolicibacter	Mycolicibacter terrae	GCA_003933725.1	0.838123	0.837965	0.838056	0.837724	0.838402	0.838234	0.8391	0.837364	0.837409	0.838212	0.837821	0.838877	0.838202	0.837675	0.8371	0.838204	0.838406	0.838241	0.837321	0.838116	0.83856	0.837897	0.838128	0.839008	0.837404	0.837534	0.838123	0.837249	0.837499	0.835659	0.837186	0.837463	0.835954	0.836923	0.837412	0.836791	0.837384	0.835784	0.837838	0.836656	0.837133	0.83713	0.836879	0.83787	0.837212	0.838192	0.837333
Mycolicibacter	Mycolicibacter sinensis	GCA_001672735.1	0.837962	0.838171	0.837381	0.837251	0.838337	0.838525	0.83877	0.837202	0.836687	0.838194	0.837482	0.838452	0.838068	0.837357	0.836825	0.837926	0.838266	0.838207	0.837382	0.838493	0.838379	0.837654	0.837637	0.839111	0.837716	0.837665	0.837768	0.837497	0.837844	0.835233	0.837348	0.837005	0.836211	0.837603	0.837589	0.836983	0.837542	0.83618	0.837867	0.83727	0.836801	0.836871	0.836833	0.838113	0.836718	0.83818	0.837154
Mycolicibacter	Mycolicibacter terrae	GCA_010727125.1	0.838055	0.838266	0.838881	0.837578	0.838067	0.838878	0.836833	0.836867	0.838031	0.836538	0.837383	0.838274	0.838365	0.838378	0.837104	0.838207	0.837352	0.837013	0.836352	0.836822	0.837858	0.837404	0.837595	0.837777	0.837101	0.837731	0.837156	0.837269	0.835928	0.846654	0.849778	0.83747	0.836726	0.835565	0.837038	0.836894	0.838013	0.836737	0.837668	0.836523	0.837342	0.83657	0.836651	0.83746	0.836065	0.839248	0.837714
Mycolicibacter	Mycolicibacter sinensis	GCA_001673565.1	0.838346	0.837479	0.837769	0.837587	0.838603	0.838696	0.837873	0.83682	0.836493	0.837032	0.836635	0.837729	0.838461	0.837978	0.838143	0.839105	0.83766	0.837948	0.837419	0.837901	0.837629	0.8374	0.837578	0.839061	0.837917	0.837209	0.837067	0.836735	0.835865	0.83498	0.835325	0.838527	0.836822	0.837763	0.836688	0.836591	0.837464	0.836449	0.837371	0.836034	0.836374	0.837883	0.837796	0.837459	0.836381	0.838017	0.840432
Mycolicibacter	Mycolicibacter sinensis	GCA_001667395.1	0.837824	0.837076	0.8371	0.83685	0.837671	0.837632	0.837185	0.836756	0.836428	0.836225	0.836767	0.836916	0.836924	0.836757	0.836178	0.837212	0.837173	0.837727	0.836216	0.837026	0.837212	0.837567	0.837607	0.837687	0.836681	0.837107	0.836359	0.837264	0.837316	0.835898	0.836657	0.836353	0.836752	0.836556	0.836101	0.836907	0.83674	0.836479	0.837256	0.836833	0.836926	0.838282	0.837611	0.836891	0.836504	0.839521	0.838154
Mycobacterium	Mycobacterium marinum	GCA_000018345.1	0.834623	0.833985	0.834253	0.834725	0.835641	0.835952	0.83562	0.834527	0.833933	0.836114	0.834724	0.836344	0.837503	0.834982	0.834792	0.836575	0.836678	0.835646	0.835367	0.835508	0.850188	0.834108	0.834779	0.834158	0.834038	0.836101	0.835148	0.835656	0.834096	0.835016	0.835531	0.852659	0.835678	0.835296	0.835267	0.833198	0.834053	0.832813	0.836	0.833146	0.851446	0.835319	0.836819	0.834599	0.833173	0.840053	0.840664
Mycobacterium	Mycobacterium marinum	GCA_003391395.1	0.833672	0.833764	0.834612	0.833717	0.83489	0.835391	0.834816	0.834611	0.833762	0.834053	0.833963	0.835502	0.835133	0.83435	0.834497	0.8345	0.835195	0.833184	0.834775	0.83438	0.834765	0.83535	0.835001	0.833908	0.834737	0.834606	0.83367	0.834028	0.83463	0.83334	0.833029	0.833743	0.833289	0.833969	0.833958	0.83234	0.832616	0.832699	0.83427	0.833784	0.833824	0.83523	0.834803	0.833355	0.832746	0.839598	0.838662
Mycobacterium	Mycobacterium marinum	GCA_003431665.1	0.834873	0.834896	0.834883	0.835208	0.835459	0.83679	0.835106	0.835395	0.835046	0.834952	0.834737	0.836395	0.836556	0.833987	0.834353	0.835246	0.835752	0.835392	0.834604	0.835014	0.835326	0.834719	0.835302	0.834998	0.834334	0.835433	0.834983	0.835104	0.834206	0.833544	0.834413	0.835003	0.835231	0.835682	0.834533	0.833319	0.834594	0.833466	0.835647	0.833107	0.834213	0.835397	0.836306	0.834583	0.833423	0.843054	0.839901
Mycobacterium	Mycobacterium shottsii	GCA_010728525.1	0.834855	0.835084	0.835006	0.834164	0.83571	0.835755	0.835315	0.835362	0.835272	0.835505	0.835213	0.835764	0.836532	0.833891	0.834467	0.834901	0.836484	0.834374	0.83473	0.835445	0.836359	0.835116	0.835905	0.835084	0.834572	0.836961	0.836148	0.835943	0.834853	0.834471	0.834688	0.835529	0.834258	0.835863	0.835786	0.833055	0.834499	0.833349	0.835131	0.833243	0.835404	0.836715	0.837101	0.835293	0.833436	0.842416	0.841753
Mycobacterium	Mycobacterium kubicae	GCA_014263335.1	0.835775	0.835042	0.835039	0.835205	0.835228	0.836819	0.83518	0.835578	0.835112	0.835638	0.835506	0.836126	0.83601	0.835026	0.835062	0.836224	0.834867	0.834114	0.832616	0.834256	0.834687	0.834195	0.835095	0.834465	0.833643	0.835061	0.834211	0.833724	0.8351	0.833795	0.834467	0.83397	0.835974	0.834032	0.835295	0.833736	0.83465	0.833255	0.83527	0.833479	0.835043	0.835685	0.835637	0.835258	0.833973	0.839839	0.839245
Mycobacterium	Mycobacterium kubicae	GCA_014263315.1	0.836275	0.835755	0.836595	0.836275	0.835734	0.836898	0.836012	0.836457	0.83602	0.855349	0.848949	0.84976	0.848566	0.851559	0.850606	0.852712	0.849272	0.847974	0.847675	0.848809	0.835003	0.833583	0.834513	0.833678	0.832929	0.836423	0.834291	0.833792	0.835379	0.833533	0.834929	0.835188	0.835885	0.83577	0.836829	0.833578	0.835869	0.83413	0.835103	0.833451	0.836278	0.835645	0.83547	0.835371	0.834615	0.839509	0.838216
Mycobacterium	Mycobacterium kubicae	GCA_001667525.1	0.836002	0.835736	0.834856	0.835776	0.835275	0.837581	0.835043	0.835775	0.835601	0.852153	0.850318	0.851876	0.850615	0.854829	0.852764	0.855116	0.852603	0.850422	0.848972	0.850879	0.83551	0.834776	0.835577	0.835157	0.834722	0.836529	0.835705	0.83536	0.834454	0.833205	0.834027	0.834903	0.835479	0.835413	0.835713	0.833637	0.834908	0.833442	0.83529	0.833611	0.83582	0.835492	0.834675	0.835992	0.833996	0.839371	0.840035
Mycobacterium	Mycobacterium asiaticum	GCA_001673635.1	0.836714	0.835594	0.8355	0.83558	0.835988	0.835996	0.836668	0.837474	0.837397	0.836635	0.836182	0.837018	0.835822	0.835418	0.835611	0.836408	0.835918	0.835443	0.834165	0.835646	0.835528	0.836012	0.836288	0.835277	0.83449	0.836259	0.83599	0.835132	0.835454	0.835949	0.835158	0.836864	0.835973	0.835924	0.835719	0.835095	0.836596	0.835555	0.837	0.837468	0.8355	0.835471	0.835828	0.836322	0.835571	0.839169	0.836154
Mycobacterium	Mycobacterium asiaticum	GCA_000613245.1	0.836933	0.835907	0.837115	0.837159	0.836583	0.836911	0.835822	0.836138	0.835918	0.83531	0.835323	0.837179	0.837478	0.835243	0.836749	0.836919	0.835908	0.836323	0.835509	0.836877	0.836142	0.836712	0.836797	0.836471	0.834917	0.83557	0.836164	0.835761	0.835432	0.834545	0.835802	0.836834	0.835224	0.835599	0.835073	0.835388	0.836513	0.835546	0.835614	0.836246	0.834313	0.835275	0.8349	0.835895	0.834469	0.839963	0.839663
Mycobacterium	Mycobacterium asiaticum	GCA_001669345.1	0.836576	0.836272	0.835911	0.836499	0.836564	0.83595	0.836132	0.835829	0.835566	0.83784	0.83696	0.837634	0.837898	0.835773	0.836752	0.837429	0.836106	0.836635	0.835741	0.83666	0.847014	0.835698	0.83574	0.835478	0.834397	0.834953	0.836817	0.834811	0.835075	0.836751	0.83706	0.848422	0.834229	0.835342	0.834382	0.835104	0.835641	0.835003	0.835294	0.834614	0.846536	0.834884	0.834848	0.836335	0.834439	0.838983	0.840389
Mycobacterium	Mycobacterium asiaticum	GCA_001672925.1	0.836712	0.835825	0.836031	0.836697	0.836422	0.836515	0.836482	0.836569	0.836645	0.836751	0.836285	0.8378	0.838232	0.836508	0.83716	0.837385	0.837544	0.837175	0.836161	0.83745	0.848418	0.836218	0.836415	0.836038	0.835135	0.834515	0.835795	0.834412	0.835796	0.836474	0.836685	0.849664	0.834783	0.834895	0.834581	0.834823	0.835625	0.835141	0.835275	0.834812	0.84639	0.834872	0.835321	0.835641	0.834165	0.840844	0.839219
Mycobacterium	Mycobacterium attenuatum	GCA_900566065.1	0.833697	0.83358	0.832977	0.833375	0.834546	0.833593	0.833281	0.833596	0.833624	0.834447	0.833762	0.834712	0.835217	0.833173	0.833591	0.834342	0.83408	0.833371	0.832109	0.833779	0.833317	0.832814	0.833526	0.83333	0.832304	0.832733	0.831723	0.832047	0.832742	0.831757	0.832716	0.834505	0.832761	0.833466	0.832526	0.833584	0.834015	0.83314	0.833142	0.832664	0.832627	0.833468	0.831908	0.834013	0.831546	0.836403	0.834358
Mycobacterium	Mycobacterium gastri	GCA_002102175.1	0.833074	0.832286	0.832529	0.832799	0.832932	0.832716	0.833169	0.831348	0.832615	0.832824	0.832316	0.833339	0.833029	0.832002	0.830968	0.833086	0.832552	0.832378	0.831061	0.832472	0.83243	0.832941	0.833789	0.832738	0.832944	0.831578	0.832341	0.831717	0.83145	0.83189	0.832372	0.831929	0.83271	0.832599	0.832053	0.831391	0.831532	0.830399	0.831507	0.830548	0.832722	0.833041	0.832488	0.832932	0.830519	0.835882	0.833986
Mycobacterium	Mycobacterium ostraviense	GCA_021183725.1	0.832686	0.832427	0.832855	0.832897	0.832327	0.83362	0.833889	0.833318	0.833347	0.832301	0.832999	0.833636	0.83331	0.831781	0.832064	0.833378	0.833187	0.833578	0.832412	0.833191	0.833207	0.834047	0.833939	0.833923	0.832865	0.831827	0.831789	0.832049	0.832434	0.831126	0.83344	0.833372	0.833104	0.831667	0.832968	0.831674	0.832136	0.830933	0.832746	0.830889	0.832528	0.832212	0.834049	0.832856	0.831379	0.839492	0.839144
Mycobacterium	Mycobacterium pseudokansasii	GCA_900566075.1	0.831964	0.83242	0.832919	0.832531	0.832585	0.832676	0.832846	0.832603	0.833253	0.832821	0.832435	0.834069	0.833294	0.832012	0.830746	0.833332	0.832906	0.832968	0.831942	0.833165	0.833452	0.832003	0.832845	0.833428	0.8329	0.832268	0.831357	0.83161	0.833716	0.833387	0.831671	0.834835	0.833575	0.832015	0.833767	0.83173	0.832306	0.831474	0.832821	0.831219	0.831729	0.832575	0.834733	0.834635	0.832074	0.837879	0.836352
Mycobacterium	Mycobacterium kansasii	GCA_002705785.1	0.833276	0.832065	0.831809	0.832985	0.832813	0.832713	0.833834	0.83293	0.833495	0.844243	0.833393	0.833835	0.832441	0.832415	0.837649	0.832992	0.832677	0.832777	0.831084	0.832352	0.832998	0.832337	0.832977	0.832759	0.832303	0.832222	0.832392	0.831907	0.83277	0.831743	0.832972	0.834234	0.832457	0.832584	0.833633	0.830739	0.831771	0.83041	0.832517	0.831533	0.832878	0.833771	0.833398	0.83281	0.831167	0.836942	0.834893
Mycobacterium	Mycobacterium persicum	GCA_002086925.1	0.832757	0.832977	0.832022	0.832029	0.832648	0.833304	0.833422	0.833016	0.833254	0.839624	0.833783	0.83385	0.832516	0.831392	0.837936	0.832957	0.834062	0.833695	0.83221	0.83359	0.833945	0.832539	0.833056	0.834374	0.832518	0.832218	0.832497	0.832311	0.831426	0.831903	0.833287	0.831854	0.832782	0.832752	0.833159	0.831292	0.831851	0.83083	0.832433	0.83095	0.83252	0.83307	0.833869	0.833084	0.830603	0.834255	0.835223
Mycobacterium	Mycobacterium celatum	GCA_002742165.1	0.833871	0.834272	0.833481	0.833446	0.834007	0.833937	0.833141	0.833943	0.832961	0.832947	0.833393	0.834092	0.834451	0.833506	0.833085	0.833639	0.835222	0.834468	0.834836	0.835084	0.835197	0.836028	0.83577	0.83609	0.835336	0.833942	0.833684	0.834036	0.834004	0.833154	0.832769	0.833821	0.834094	0.833767	0.832303	0.833314	0.834303	0.833371	0.834528	0.833717	0.833508	0.833829	0.833637	0.833625	0.832977	0.839002	0.836477
Mycobacterium	Mycobacterium celatum	GCA_002101595.1	0.833867	0.834279	0.833476	0.833472	0.834002	0.834239	0.833123	0.83394	0.83325	0.832957	0.833402	0.834086	0.834443	0.833499	0.833053	0.833634	0.835207	0.835137	0.834819	0.835105	0.835182	0.83605	0.836045	0.836076	0.835549	0.833924	0.833666	0.8343	0.834068	0.833151	0.832989	0.833867	0.834088	0.834292	0.832366	0.833518	0.834401	0.83373	0.834516	0.833737	0.833545	0.83384	0.833613	0.833653	0.833166	0.838997	0.836601
Mycobacterium	Mycobacterium branderi	GCA_010728725.1	0.835625	0.833973	0.835767	0.835942	0.835523	0.835228	0.834048	0.835594	0.834069	0.837359	0.834589	0.835309	0.834283	0.833574	0.834273	0.835809	0.836708	0.835389	0.840022	0.84087	0.837222	0.834665	0.834694	0.835488	0.83479	0.836389	0.835468	0.834109	0.83551	0.833672	0.832069	0.835174	0.834807	0.8381	0.838989	0.83306	0.835105	0.837986	0.834364	0.834927	0.834904	0.836796	0.835046	0.836236	0.835323	0.836716	0.835065
Mycobacterium	Mycobacterium kyorinense	GCA_001439515.1	0.835298	0.834947	0.834945	0.835371	0.835124	0.835333	0.834636	0.834792	0.834115	0.834184	0.834537	0.835267	0.835089	0.835168	0.834803	0.834972	0.835539	0.834891	0.834488	0.835135	0.835573	0.83488	0.834734	0.835211	0.834895	0.835371	0.835074	0.834993	0.833536	0.832686	0.832924	0.835109	0.833605	0.834142	0.833269	0.83385	0.834693	0.833806	0.834434	0.83358	0.833958	0.833891	0.833876	0.835005	0.833357	0.836227	0.835125
Mycobacterium	Mycobacterium riyadhense	GCA_905219475.1	0.834485	0.83413	0.832455	0.833636	0.833244	0.833414	0.83555	0.834961	0.834873	0.834411	0.835008	0.834342	0.834617	0.832136	0.832049	0.833685	0.834323	0.832392	0.831741	0.832638	0.834312	0.833557	0.83339	0.83239	0.832668	0.834626	0.835081	0.834654	0.834586	0.834812	0.834016	0.834181	0.834235	0.833071	0.832919	0.833061	0.834244	0.832305	0.832749	0.831953	0.832773	0.833449	0.833645	0.833905	0.831714	0.835897	0.832099
Mycobacterium	Mycobacterium simulans	GCA_900232995.1	0.834889	0.834654	0.83387	0.834881	0.83559	0.835426	0.835387	0.833889	0.83366	0.83307	0.833651	0.83498	0.836034	0.832542	0.833312	0.834744	0.835142	0.834498	0.833148	0.835383	0.835408	0.835109	0.835056	0.83456	0.834704	0.835831	0.835253	0.835166	0.835646	0.834172	0.834775	0.836585	0.835374	0.834491	0.833959	0.834861	0.835315	0.833646	0.833068	0.831443	0.832635	0.833796	0.833777	0.836142	0.833981	0.838223	0.835886
Mycobacterium	Mycobacterium simulans	GCA_900232515.1	0.834277	0.834585	0.834051	0.834527	0.834406	0.834713	0.834519	0.834499	0.834543	0.833941	0.833667	0.834749	0.83552	0.832694	0.833831	0.834788	0.836556	0.835744	0.834732	0.835996	0.836883	0.835715	0.836209	0.835932	0.836053	0.835704	0.835059	0.83476	0.834885	0.834517	0.834571	0.837503	0.835834	0.834022	0.832667	0.833926	0.834126	0.832865	0.833641	0.831513	0.834383	0.834676	0.834641	0.836117	0.832995	0.8397	0.836193
Mycobacterium	Mycobacterium botniense	GCA_010723305.1	0.828205	0.827233	0.827894	0.826096	0.827734	0.827985	0.829767	0.828587	0.829456	0.829448	0.828932	0.827232	0.828763	0.827125	0.827347	0.827962	0.828598	0.828774	0.827396	0.828791	0.828445	0.828766	0.82882	0.828686	0.827426	0.827419	0.8257	0.826408	0.826438	0.826725	0.826648	0.826826	0.826341	0.828689	0.827589	0.826462	0.827783	0.826368	0.826243	0.825074	0.828178	0.828637	0.828252	0.829112	0.826431	0.829591	0.830275
Mycobacterium	Mycobacterium noviomagense	GCA_010731635.1	0.831102	0.831702	0.831499	0.830491	0.831296	0.83078	0.831031	0.830738	0.831193	0.830957	0.830798	0.830728	0.831616	0.829495	0.829577	0.830767	0.831399	0.831112	0.82995	0.831353	0.831633	0.831432	0.831304	0.831896	0.831398	0.830659	0.831334	0.831412	0.83192	0.829721	0.829344	0.833175	0.831082	0.832796	0.833675	0.831843	0.833075	0.832135	0.832355	0.830865	0.831304	0.831615	0.832061	0.831861	0.829903	0.833182	0.833669
Mycobacterium	Mycobacterium xenopi	GCA_009936235.1	0.830263	0.830422	0.83062	0.829189	0.830473	0.830502	0.830226	0.830659	0.831084	0.842562	0.830583	0.829541	0.830764	0.829973	0.835455	0.829819	0.83062	0.831221	0.829657	0.82991	0.831957	0.831529	0.831648	0.831147	0.830633	0.828103	0.829296	0.828497	0.830416	0.827754	0.827214	0.831737	0.831055	0.829696	0.830001	0.830443	0.83164	0.830041	0.829993	0.82921	0.831759	0.831285	0.829104	0.830771	0.829689	0.832461	0.830659
Mycobacterium	Mycobacterium heckeshornense	GCA_016861545.1	0.828288	0.829344	0.826982	0.8274	0.828631	0.829217	0.829855	0.829696	0.829161	0.829324	0.829617	0.828857	0.830136	0.827596	0.828848	0.828718	0.830702	0.831007	0.830313	0.830338	0.831279	0.830915	0.831273	0.831575	0.830402	0.82956	0.830118	0.828991	0.830809	0.827259	0.826716	0.831728	0.829301	0.830588	0.829508	0.828881	0.83017	0.829236	0.830457	0.828712	0.828761	0.830204	0.830765	0.829887	0.829588	0.833354	0.832372
Mycobacterium	Mycobacterium shimoidei	GCA_900417275.1	0.832241	0.833124	0.833594	0.83257	0.832673	0.833445	0.833071	0.832674	0.834557	0.844184	0.845252	0.846023	0.8452	0.843996	0.843954	0.845784	0.845493	0.842717	0.842427	0.843195	0.83421	0.832802	0.833972	0.833827	0.832935	0.832652	0.834058	0.83233	0.830858	0.830003	0.830513	0.833422	0.832792	0.832656	0.831674	0.83165	0.833292	0.831956	0.833405	0.8315	0.8311	0.831266	0.832763	0.832436	0.832393	0.834403	0.834728
Mycobacterium	Mycobacterium szulgai	GCA_002116635.1	0.834393	0.834858	0.834072	0.834339	0.834055	0.834681	0.836081	0.835368	0.835964	0.835513	0.835882	0.834474	0.834582	0.834263	0.834065	0.834366	0.83488	0.835841	0.83462	0.835256	0.835119	0.835707	0.836393	0.835184	0.834935	0.835709	0.835005	0.835147	0.834525	0.832007	0.83218	0.835295	0.834557	0.833878	0.833857	0.831248	0.831795	0.830733	0.833418	0.831823	0.834645	0.836146	0.837184	0.835248	0.833454	0.83694	0.835393
Mycobacterium	Mycobacterium angelicum	GCA_002086155.1	0.834478	0.835006	0.833867	0.833995	0.833494	0.834935	0.835351	0.835067	0.834757	0.83465	0.834782	0.83426	0.833931	0.832273	0.833399	0.833479	0.835326	0.835387	0.833703	0.834375	0.835934	0.835657	0.835093	0.835786	0.836491	0.835303	0.835229	0.835398	0.833884	0.832241	0.833912	0.834763	0.835876	0.833501	0.833643	0.832364	0.833558	0.83288	0.832573	0.833537	0.834668	0.834966	0.835214	0.834854	0.833122	0.83843	0.837289
Mycobacterium	Mycobacterium intermedium	GCA_001722345.1	0.835166	0.835662	0.83511	0.834319	0.83486	0.835125	0.835095	0.834841	0.834623	0.834642	0.834996	0.834938	0.834607	0.833086	0.834616	0.83481	0.834233	0.833361	0.832943	0.834321	0.834337	0.833673	0.834257	0.83417	0.835219	0.836866	0.836424	0.835283	0.835073	0.833082	0.834509	0.834967	0.833771	0.835324	0.836269	0.834084	0.835141	0.833917	0.835248	0.833833	0.833391	0.834416	0.834625	0.832925	0.832018	0.839455	0.83614
Mycobacterium	Mycobacterium bourgelatii	GCA_010723575.1	0.836588	0.836946	0.835336	0.835742	0.836272	0.837193	0.836658	0.835768	0.836595	0.835768	0.836908	0.836511	0.836244	0.834842	0.835842	0.836272	0.835456	0.835965	0.835032	0.835857	0.835866	0.835814	0.836275	0.835906	0.835347	0.835025	0.835256	0.835529	0.834198	0.833074	0.833985	0.836022	0.836084	0.836074	0.8348	0.835175	0.836386	0.834696	0.834923	0.834793	0.832457	0.834773	0.834078	0.83627	0.834137	0.840253	0.83798
Mycobacterium	Mycobacterium basiliense	GCA_900292015.1	0.833736	0.833205	0.83355	0.833995	0.833546	0.834059	0.834444	0.833923	0.833631	0.833553	0.834142	0.833071	0.834088	0.832881	0.832443	0.834454	0.834477	0.833921	0.83152	0.833715	0.834105	0.833048	0.834059	0.833699	0.831475	0.831516	0.832663	0.832651	0.831972	0.831021	0.832798	0.833332	0.833182	0.83381	0.832533	0.831456	0.832728	0.831294	0.833551	0.830714	0.833688	0.83443	0.833546	0.834722	0.831924	0.836725	0.834328
Mycobacterium	Mycobacterium vicinigordonae	GCA_013466425.1	0.835579	0.835748	0.836106	0.834463	0.835745	0.836132	0.836025	0.834817	0.835845	0.834814	0.836176	0.8363	0.835238	0.835263	0.834911	0.835429	0.835038	0.834445	0.833735	0.834517	0.834957	0.835114	0.835876	0.835616	0.8346	0.836213	0.836198	0.835527	0.834474	0.832863	0.834081	0.835834	0.833718	0.833607	0.834102	0.833054	0.834237	0.834041	0.835159	0.832466	0.832665	0.833996	0.833862	0.835101	0.833589	0.84309	0.841378
Mycobacterium	Mycobacterium cookii	GCA_010727945.1	0.836356	0.836325	0.835878	0.835881	0.835428	0.835537	0.837342	0.836344	0.836009	0.836409	0.835836	0.836459	0.836344	0.835991	0.835704	0.835775	0.836358	0.836273	0.836031	0.835993	0.836173	0.836299	0.836423	0.83666	0.835894	0.835437	0.835325	0.834808	0.835702	0.836774	0.836086	0.837691	0.834579	0.835904	0.836256	0.836205	0.836986	0.835682	0.836985	0.835789	0.835001	0.835713	0.836134	0.836336	0.835589	0.838842	0.838814
Mycobacterium	Mycobacterium fragae	GCA_002102185.1	0.833129	0.832586	0.832678	0.832472	0.832851	0.833351	0.831972	0.831996	0.832541	0.831579	0.832071	0.832782	0.833396	0.832405	0.831229	0.833397	0.834195	0.833619	0.833194	0.833973	0.834528	0.833104	0.833178	0.833429	0.833568	0.83259	0.831468	0.831386	0.833032	0.831715	0.832086	0.833482	0.830833	0.832833	0.833473	0.83179	0.832871	0.831547	0.831597	0.831055	0.832043	0.833027	0.832666	0.83262	0.831195	0.836501	0.835036
Mycobacterium	Mycobacterium kyorinense	GCA_001672775.1	0.834502	0.833932	0.832987	0.833494	0.834394	0.834098	0.833751	0.834574	0.834674	0.83403	0.83402	0.834029	0.834928	0.832094	0.832962	0.834316	0.834229	0.833442	0.833448	0.83419	0.83447	0.834829	0.834715	0.834781	0.834072	0.833595	0.833884	0.834703	0.832762	0.832279	0.831969	0.834147	0.833638	0.834852	0.834681	0.832037	0.833311	0.832646	0.833509	0.831708	0.833714	0.8344	0.834413	0.834539	0.833093	0.839095	0.83785
Mycobacterium	Mycobacterium haemophilum	GCA_000340435.3	0.834374	0.833695	0.832705	0.834202	0.83475	0.834396	0.833517	0.83324	0.833878	0.832866	0.834651	0.834345	0.833812	0.833157	0.832171	0.834883	0.834482	0.835029	0.833405	0.835339	0.83411	0.833785	0.834647	0.835706	0.833542	0.834566	0.834581	0.834651	0.833837	0.832175	0.834561	0.83525	0.835331	0.834444	0.832728	0.834489	0.835039	0.833794	0.835516	0.83384	0.832745	0.834821	0.834502	0.833599	0.832016	0.841391	0.839011
Mycobacterium	Mycobacterium decipiens	GCA_002104675.1	0.832435	0.833517	0.831769	0.831959	0.833521	0.833104	0.833593	0.833574	0.833619	0.833955	0.833449	0.832475	0.832731	0.832242	0.831526	0.832715	0.833201	0.833549	0.832103	0.8334	0.833158	0.833937	0.833908	0.833876	0.832386	0.833244	0.833556	0.833261	0.832242	0.831834	0.831059	0.831827	0.832481	0.832423	0.83307	0.830707	0.831432	0.829755	0.831863	0.830993	0.830279	0.832132	0.832162	0.832041	0.830396	0.838241	0.836872
Mycobacterium	Mycobacterium lacus	GCA_010731535.1	0.835421	0.835384	0.835784	0.834488	0.834881	0.836122	0.835231	0.834558	0.836022	0.834755	0.834391	0.835293	0.835755	0.834534	0.834469	0.835533	0.835491	0.835624	0.834374	0.835016	0.835796	0.835541	0.835542	0.835374	0.8344	0.834925	0.834004	0.833548	0.833399	0.833849	0.833231	0.835154	0.833836	0.834476	0.833087	0.832438	0.834024	0.832607	0.8343	0.832076	0.833422	0.834721	0.834501	0.834874	0.833367	0.833911	0.833468
Mycobacterium	Mycobacterium shinjukuense	GCA_010730055.1	0.833177	0.833084	0.833666	0.833441	0.833236	0.834009	0.833932	0.833702	0.834175	0.833645	0.833344	0.833678	0.833152	0.832615	0.832844	0.833595	0.833897	0.833357	0.832857	0.833676	0.834188	0.833881	0.834019	0.833367	0.833405	0.833932	0.833056	0.832902	0.833568	0.830492	0.832485	0.834614	0.833708	0.833969	0.833194	0.83263	0.833751	0.832236	0.834585	0.830386	0.833296	0.833451	0.833566	0.833623	0.831996	0.834158	0.834563
Mycobacterium	Mycobacterium numidiamassiliense	GCA_900157365.1	0.836217	0.836689	0.835577	0.83587	0.836426	0.836032	0.835997	0.835436	0.836339	0.835204	0.836112	0.835517	0.836434	0.834985	0.835446	0.835623	0.836643	0.836415	0.836009	0.836768	0.836675	0.836066	0.836181	0.836366	0.835404	0.83796	0.836957	0.837285	0.834774	0.834992	0.83914	0.836176	0.836037	0.834731	0.835915	0.834671	0.835666	0.834725	0.835554	0.835785	0.833995	0.835729	0.836628	0.8363	0.835141	0.840112	0.839584
Mycobacterium	Mycobacterium rhizamassiliense	GCA_900157375.1	0.836619	0.836506	0.835266	0.835961	0.835926	0.837178	0.836865	0.836677	0.836514	0.836437	0.83652	0.836517	0.836833	0.83608	0.835768	0.836019	0.83738	0.837473	0.837026	0.837124	0.836776	0.837464	0.837721	0.837035	0.837091	0.836839	0.837129	0.836974	0.835636	0.836889	0.837774	0.836869	0.836969	0.836805	0.835463	0.836285	0.836324	0.83574	0.83659	0.836481	0.834537	0.836197	0.836871	0.837059	0.83637	0.83922	0.837759
Mycobacterium	Mycobacterium shigaense	GCA_002356315.1	0.837602	0.838126	0.836822	0.837244	0.838394	0.837439	0.837374	0.836975	0.838371	0.837413	0.838003	0.837462	0.838332	0.836539	0.836048	0.837123	0.837346	0.83656	0.836087	0.836123	0.837378	0.837476	0.837743	0.836981	0.836639	0.836778	0.835894	0.835472	0.835731	0.83374	0.835312	0.836415	0.835226	0.836374	0.835676	0.835218	0.835658	0.835067	0.836707	0.836207	0.835595	0.835601	0.837792	0.838588	0.83693	0.840986	0.838331
Mycobacterium	Mycobacterium parmense	GCA_010730575.1	0.836313	0.835816	0.835422	0.835021	0.835609	0.836269	0.835549	0.835805	0.836211	0.835917	0.836164	0.835764	0.836536	0.834536	0.835282	0.835638	0.838259	0.838227	0.836426	0.838717	0.838346	0.838116	0.838233	0.838467	0.837245	0.836101	0.836244	0.837152	0.836457	0.835711	0.83545	0.836594	0.835653	0.835876	0.835095	0.836088	0.837397	0.836065	0.836795	0.836433	0.836691	0.836526	0.837128	0.836707	0.836141	0.836737	0.837991
Mycobacterium	Mycobacterium palustre	GCA_002101785.1	0.838021	0.836607	0.837038	0.837016	0.836859	0.837647	0.837274	0.838066	0.836993	0.837742	0.836025	0.83587	0.837091	0.835253	0.836514	0.837089	0.838731	0.8377	0.842476	0.843406	0.838762	0.83828	0.83856	0.838288	0.83799	0.838495	0.838214	0.83656	0.837061	0.836714	0.835954	0.837609	0.837793	0.843482	0.842528	0.837452	0.838809	0.842448	0.838581	0.83776	0.835885	0.837794	0.836587	0.838538	0.836533	0.839729	0.837715
Mycobacterium	Mycobacterium malmoense	GCA_019645855.1	0.833742	0.834383	0.833857	0.833508	0.833969	0.8343	0.833121	0.832745	0.832357	0.832592	0.83325	0.832981	0.833936	0.832219	0.832053	0.83404	0.835939	0.835841	0.835199	0.835809	0.83625	0.835895	0.836474	0.835943	0.836228	0.834777	0.83492	0.834853	0.834901	0.833123	0.834185	0.835208	0.835048	0.8351	0.835126	0.834229	0.834824	0.833466	0.835403	0.83377	0.835094	0.835536	0.835482	0.835703	0.833393	0.837361	0.836471
Mycobacterium	Mycobacterium heidelbergense	GCA_010730745.1	0.836257	0.836503	0.835295	0.836059	0.836065	0.836348	0.835984	0.835423	0.835731	0.834849	0.834924	0.835129	0.836197	0.834838	0.834799	0.836075	0.836259	0.835876	0.835441	0.836115	0.836608	0.836371	0.836464	0.835776	0.835574	0.836137	0.83595	0.836507	0.837355	0.836019	0.835598	0.83633	0.836485	0.836595	0.837006	0.836395	0.8369	0.836193	0.837109	0.836281	0.836155	0.836912	0.836546	0.837202	0.835616	0.840012	0.83741
Mycobacterium	Mycobacterium conspicuum	GCA_010730195.1	0.83708	0.836653	0.837424	0.83612	0.836435	0.837106	0.836895	0.836511	0.83726	0.836492	0.83638	0.837561	0.837064	0.836105	0.837009	0.836774	0.836028	0.835264	0.835108	0.835666	0.836567	0.836358	0.83697	0.836073	0.835196	0.837039	0.837257	0.836794	0.835745	0.834861	0.834824	0.838282	0.835368	0.836101	0.836444	0.835546	0.836126	0.834823	0.835221	0.833757	0.835516	0.836032	0.835243	0.836836	0.835247	0.840203	0.837918
Mycobacterium	Mycobacterium saskatchewanense	GCA_010729105.1	0.835626	0.836628	0.835898	0.835104	0.835596	0.836778	0.836064	0.836487	0.836368	0.835141	0.836064	0.836346	0.835991	0.835666	0.835233	0.836125	0.837406	0.836523	0.836117	0.836858	0.837727	0.836429	0.837129	0.8373	0.836133	0.836994	0.836182	0.836862	0.835067	0.833025	0.835789	0.836337	0.836677	0.835211	0.835123	0.834684	0.835835	0.835027	0.83595	0.835296	0.836826	0.836365	0.836928	0.836508	0.835955	0.838743	0.837728
Mycobacterium	Mycobacterium bohemicum	GCA_002102025.1	0.836116	0.836097	0.834746	0.834994	0.836782	0.835979	0.83629	0.836983	0.837014	0.836447	0.837197	0.835935	0.836391	0.83516	0.834808	0.836306	0.837474	0.837397	0.83595	0.836912	0.837423	0.836449	0.836892	0.837202	0.836643	0.837313	0.837801	0.837514	0.836262	0.835443	0.836284	0.836682	0.836448	0.83714	0.836738	0.836627	0.837458	0.836329	0.838209	0.837191	0.835908	0.836905	0.836717	0.836922	0.835666	0.837115	0.836626
Mycobacterium	Mycobacterium paraense	GCA_002101815.1	0.836952	0.837372	0.837475	0.836867	0.836865	0.83806	0.836721	0.835501	0.836467	0.836182	0.836336	0.837223	0.837816	0.835684	0.836914	0.837707	0.836022	0.835855	0.835181	0.836804	0.836339	0.837338	0.83724	0.836261	0.836538	0.836134	0.836383	0.835699	0.83618	0.83574	0.83493	0.837287	0.837795	0.83664	0.836716	0.835497	0.835893	0.835129	0.836704	0.835614	0.837302	0.837864	0.836807	0.836953	0.83689	0.838934	0.838001
Mycobacterium	Mycobacterium paraense	GCA_002102295.1	0.836553	0.836993	0.836753	0.836195	0.836367	0.837323	0.836341	0.835614	0.836674	0.836759	0.836384	0.837136	0.837419	0.835384	0.8363	0.837343	0.836184	0.836372	0.835085	0.837115	0.836349	0.837259	0.83697	0.836277	0.836539	0.836203	0.837009	0.83593	0.836021	0.835593	0.835715	0.837339	0.838286	0.836693	0.836409	0.835817	0.835816	0.835525	0.8373	0.836074	0.836587	0.837488	0.836901	0.837294	0.83691	0.838984	0.838491
Mycobacterium	Mycobacterium alsense	GCA_001672935.1	0.836651	0.836555	0.835773	0.835628	0.836256	0.836147	0.835837	0.835385	0.835873	0.83518	0.835308	0.835904	0.836168	0.834895	0.835409	0.83633	0.837017	0.836852	0.83606	0.836839	0.837238	0.83699	0.83751	0.836523	0.836104	0.835661	0.835818	0.835692	0.837405	0.834938	0.835381	0.837331	0.837106	0.836794	0.837151	0.835573	0.836284	0.835208	0.835975	0.835957	0.836062	0.836593	0.83649	0.836856	0.835648	0.838657	0.838717
Mycobacterium	Mycobacterium alsense	GCA_002086635.1	0.836615	0.836788	0.835993	0.836326	0.836037	0.83633	0.836337	0.835813	0.835845	0.835813	0.835759	0.83612	0.83607	0.835531	0.8353	0.836257	0.836907	0.83677	0.836361	0.836733	0.837166	0.837224	0.837344	0.837474	0.836259	0.836239	0.835233	0.836262	0.837302	0.83609	0.835401	0.837217	0.836414	0.836902	0.836397	0.835674	0.836418	0.835442	0.83578	0.836071	0.835808	0.836124	0.836858	0.836622	0.835922	0.841382	0.837506
Mycobacterium	Mycobacterium sherrisii	GCA_002102355.1	0.83754	0.83795	0.837796	0.83745	0.838615	0.838703	0.838923	0.838828	0.83925	0.839404	0.839489	0.83831	0.837956	0.837131	0.838365	0.837726	0.838053	0.837932	0.83712	0.838159	0.837808	0.838394	0.838927	0.83833	0.837251	0.836722	0.83639	0.835914	0.837624	0.835448	0.837633	0.838638	0.836942	0.836567	0.837095	0.835718	0.837262	0.835461	0.836879	0.836695	0.837159	0.838239	0.836741	0.837233	0.836513	0.840104	0.840045
Mycobacterium	Mycobacterium simiae	GCA_002093075.1	0.83538	0.835643	0.83348	0.835801	0.834496	0.835268	0.836766	0.835806	0.836793	0.835451	0.836021	0.835076	0.835178	0.834046	0.835042	0.833905	0.837161	0.836414	0.835913	0.83755	0.837125	0.836634	0.836835	0.837178	0.835592	0.836444	0.836894	0.836018	0.837166	0.83484	0.835502	0.837137	0.83513	0.833844	0.835558	0.836751	0.837753	0.836893	0.836532	0.836357	0.83452	0.835644	0.834433	0.834677	0.833833	0.837801	0.838823
Mycobacterium	Mycobacterium simiae	GCA_010727605.1	0.834918	0.835145	0.834245	0.834162	0.835458	0.835072	0.835925	0.835025	0.836211	0.834643	0.835396	0.835431	0.835481	0.832878	0.834445	0.834917	0.837337	0.836994	0.835673	0.83655	0.837021	0.835982	0.836164	0.836552	0.835379	0.835577	0.836071	0.835563	0.837712	0.834971	0.836488	0.837171	0.834775	0.835288	0.835724	0.836268	0.836676	0.836	0.835718	0.834881	0.835107	0.835615	0.835408	0.835053	0.83509	0.838277	0.838497
Mycobacterium	Mycobacterium lentiflavum	GCA_001373395.1	0.838008	0.837066	0.837617	0.83716	0.837609	0.837584	0.83769	0.836931	0.836605	0.838928	0.839889	0.839796	0.839857	0.839019	0.839815	0.840499	0.841546	0.840567	0.839352	0.840393	0.839696	0.838604	0.83861	0.838887	0.837306	0.835631	0.835924	0.835378	0.836808	0.835207	0.835787	0.838399	0.836463	0.837187	0.836279	0.8349	0.835546	0.834917	0.836369	0.83543	0.836919	0.837245	0.837898	0.837334	0.837057	0.842462	0.840756
Mycobacterium	Mycobacterium ahvazicum	GCA_900176255.2	0.836062	0.835938	0.833911	0.835068	0.834338	0.835909	0.835641	0.835567	0.835562	0.851068	0.847421	0.846274	0.846366	0.849204	0.84883	0.84798	0.848701	0.848273	0.847371	0.848643	0.836598	0.835524	0.83613	0.836251	0.835355	0.835625	0.836204	0.835499	0.836115	0.835667	0.834532	0.836849	0.835307	0.835894	0.835125	0.834177	0.834528	0.834674	0.83579	0.834164	0.834982	0.835763	0.836565	0.83676	0.835968	0.841313	0.839629
Mycobacterium	Mycobacterium montefiorense	GCA_003112775.1	0.835852	0.836505	0.835395	0.835006	0.83622	0.835614	0.836217	0.835272	0.836075	0.83593	0.836013	0.835201	0.835994	0.834935	0.835064	0.834995	0.835833	0.83665	0.835524	0.83627	0.835992	0.835916	0.836073	0.836767	0.835665	0.835029	0.834661	0.834951	0.834456	0.833738	0.83479	0.834968	0.835367	0.83545	0.835349	0.833329	0.834397	0.833269	0.834502	0.833652	0.834039	0.834841	0.83381	0.835434	0.834679	0.838723	0.838863
Mycobacterium	Mycobacterium genavense	GCA_000526915.1	0.835025	0.836355	0.834588	0.834742	0.835302	0.83511	0.835365	0.83496	0.835406	0.834576	0.835392	0.835517	0.836055	0.834742	0.834673	0.835277	0.83613	0.836464	0.835172	0.835995	0.836705	0.835863	0.83599	0.836674	0.836064	0.835545	0.835239	0.83562	0.83632	0.834611	0.835486	0.836454	0.835529	0.836476	0.83571	0.835713	0.836083	0.835537	0.835898	0.834593	0.836217	0.836622	0.83568	0.836284	0.835014	0.840467	0.840201
Mycobacterium	Mycobacterium triplex	GCA_000689255.1	0.836821	0.83682	0.835136	0.83546	0.835976	0.836759	0.836533	0.836549	0.836642	0.836122	0.836847	0.836697	0.837131	0.835546	0.836212	0.835757	0.837139	0.836387	0.836193	0.836591	0.837419	0.836065	0.835914	0.83692	0.836199	0.835551	0.836262	0.835972	0.837294	0.834739	0.834885	0.835921	0.835968	0.835928	0.835714	0.834676	0.835533	0.834932	0.835601	0.834691	0.834153	0.836108	0.835123	0.835421	0.834618	0.840449	0.839332
Mycobacterium	Mycobacterium florentinum	GCA_010730355.1	0.835148	0.835389	0.83446	0.834814	0.835534	0.835335	0.8348	0.835107	0.834657	0.834856	0.835747	0.8355	0.836186	0.834993	0.834676	0.835883	0.836726	0.83628	0.835926	0.837046	0.836779	0.83721	0.837029	0.836844	0.836398	0.836921	0.837102	0.836404	0.835417	0.835778	0.835028	0.837167	0.83591	0.835766	0.836624	0.835418	0.836355	0.835622	0.836596	0.835353	0.835835	0.835707	0.836221	0.835623	0.835079	0.841327	0.839546
Mycobacterium	Mycobacterium stomatepiae	GCA_010731715.1	0.83674	0.836963	0.835682	0.835822	0.836631	0.83696	0.836114	0.836028	0.835655	0.835934	0.836648	0.836268	0.836443	0.835725	0.836349	0.836224	0.836343	0.83635	0.835854	0.836619	0.836051	0.83617	0.83601	0.836347	0.835046	0.836518	0.837218	0.837362	0.836512	0.83526	0.836666	0.837575	0.836019	0.835575	0.835184	0.835601	0.836234	0.835592	0.836303	0.835881	0.835389	0.836328	0.835972	0.836355	0.834645	0.839851	0.841003
Mycolicibacillus	Mycolicibacillus koreensis	GCA_010731835.1	0.835434	0.835777	0.835615	0.834669	0.835254	0.83552	0.83554	0.835388	0.835565	0.846945	0.85087	0.850109	0.852323	0.848593	0.846137	0.848534	0.849131	0.847137	0.847292	0.847152	0.836737	0.83582	0.836646	0.83624	0.835182	0.83512	0.835132	0.835239	0.833643	0.833621	0.833691	0.836452	0.835762	0.836017	0.835126	0.834264	0.835992	0.833955	0.836187	0.834286	0.835236	0.835424	0.834597	0.83636	0.834958	0.835227	0.836118
Mycolicibacillus	Mycolicibacillus koreensis	GCA_001722415.1	0.835415	0.835	0.834163	0.834703	0.835007	0.835161	0.8365	0.835339	0.835272	0.834562	0.835785	0.835252	0.835594	0.834996	0.833489	0.834956	0.836141	0.835481	0.834995	0.834858	0.83622	0.835361	0.835539	0.835701	0.834898	0.834129	0.833517	0.833728	0.833743	0.834095	0.833259	0.836187	0.834155	0.83575	0.834152	0.833895	0.834341	0.83349	0.835309	0.833865	0.834361	0.83517	0.834849	0.835518	0.83414	0.835003	0.835321
Mycolicibacterium	Mycolicibacterium holsaticum	GCA_019645835.1	0.836127	0.836554	0.836269	0.836048	0.836646	0.836393	0.835853	0.835656	0.835806	0.835835	0.836394	0.836291	0.836404	0.835264	0.83603	0.83599	0.837001	0.836106	0.836572	0.836556	0.836795	0.836435	0.836777	0.836383	0.836446	0.835641	0.835208	0.835479	0.835863	0.83486	0.83556	0.835335	0.836091	0.836213	0.836921	0.835755	0.836146	0.835615	0.83597	0.835432	0.835771	0.83572	0.836056	0.835803	0.835317	0.839007	0.839317
Mycolicibacterium	Mycolicibacterium pulveris	GCA_010725725.1	0.836958	0.836399	0.835724	0.836896	0.836885	0.836613	0.837905	0.836951	0.838001	0.83647	0.838018	0.837001	0.836869	0.837081	0.836171	0.836583	0.837178	0.837313	0.836111	0.837223	0.836983	0.836794	0.83698	0.836905	0.837267	0.836975	0.836476	0.835902	0.835602	0.834491	0.835103	0.835733	0.835762	0.836058	0.83531	0.835247	0.836199	0.835568	0.835748	0.835568	0.836936	0.835872	0.83603	0.835813	0.835122	0.839032	0.837801
Mycolicibacterium	Mycolicibacterium elephantis	GCA_004014805.1	0.835341	0.83559	0.835693	0.834936	0.835683	0.836003	0.835642	0.836174	0.836359	0.835385	0.835647	0.835207	0.835347	0.834729	0.835236	0.835371	0.837326	0.83728	0.837045	0.8376	0.837483	0.837925	0.838023	0.837576	0.837123	0.83686	0.836134	0.836119	0.837406	0.832652	0.834779	0.834914	0.836827	0.835354	0.836727	0.835154	0.836291	0.835296	0.835607	0.835578	0.836645	0.836255	0.835567	0.836648	0.835771	0.838283	0.83723
Mycolicibacterium	Mycolicibacterium elephantis	GCA_001667535.1	0.835937	0.835862	0.83547	0.835651	0.836181	0.836618	0.836009	0.836143	0.837717	0.836996	0.837255	0.836228	0.835928	0.836784	0.836491	0.835859	0.837263	0.836938	0.836791	0.836993	0.837285	0.837557	0.837515	0.837065	0.836607	0.837339	0.836668	0.836393	0.837606	0.834416	0.835457	0.83613	0.837759	0.835952	0.836602	0.835392	0.836366	0.835568	0.83659	0.836204	0.837226	0.836259	0.835994	0.836287	0.835318	0.837819	0.836444
Mycolicibacterium	Mycolicibacterium celeriflavum	GCA_010731795.1	0.83603	0.836431	0.836346	0.836323	0.836857	0.836621	0.836413	0.836076	0.837127	0.836058	0.837155	0.836564	0.836422	0.83689	0.836272	0.836492	0.837007	0.835805	0.835996	0.836351	0.837662	0.83757	0.837647	0.836667	0.836577	0.836618	0.837045	0.83696	0.836395	0.844784	0.845941	0.837494	0.835765	0.835761	0.836846	0.836949	0.837737	0.836937	0.837117	0.836847	0.836484	0.835442	0.83502	0.834893	0.834245	0.839391	0.838652
Mycolicibacterium	Mycolicibacterium celeriflavum	GCA_001667065.1	0.836026	0.836409	0.836685	0.836306	0.836298	0.836954	0.836305	0.836503	0.8386	0.836508	0.838374	0.836865	0.836342	0.837819	0.836168	0.836496	0.836832	0.836508	0.836505	0.836809	0.837046	0.837042	0.837129	0.836526	0.836305	0.836861	0.836587	0.836987	0.835955	0.834679	0.835115	0.836023	0.835448	0.835648	0.836953	0.836638	0.837255	0.836577	0.836995	0.836791	0.83733	0.835506	0.834857	0.833843	0.833501	0.839718	0.837668
Mycolicibacterium	Mycolicibacterium komanii	GCA_001050035.1	0.837531	0.836283	0.836377	0.837107	0.836355	0.8373	0.83642	0.836735	0.837354	0.83643	0.836111	0.836491	0.836662	0.835797	0.836273	0.83656	0.837291	0.837281	0.836722	0.83791	0.837252	0.837646	0.837753	0.837283	0.836295	0.838046	0.837731	0.837595	0.837202	0.836481	0.836025	0.836434	0.837374	0.837958	0.838102	0.836949	0.837839	0.837092	0.837142	0.837109	0.837441	0.837098	0.837012	0.837279	0.836249	0.838815	0.840525
Mycolicibacterium	Mycolicibacterium malmesburyense	GCA_001050015.1	0.837165	0.836942	0.836179	0.836338	0.836706	0.837123	0.83741	0.837267	0.838496	0.837393	0.838964	0.836698	0.836607	0.838528	0.836489	0.836316	0.83819	0.838072	0.837644	0.838227	0.838283	0.837814	0.838182	0.838197	0.837745	0.836441	0.836558	0.836911	0.837127	0.836506	0.83721	0.837348	0.837241	0.837282	0.838365	0.836815	0.837631	0.83719	0.8376	0.836563	0.838642	0.836864	0.836017	0.837275	0.83603	0.841479	0.838862
Mycolicibacterium	Mycolicibacterium phlei	GCA_001583415.1	0.839737	0.841151	0.839686	0.840369	0.840041	0.840405	0.840031	0.839988	0.840866	0.840729	0.840488	0.841614	0.840986	0.8407	0.84059	0.840159	0.840712	0.841687	0.840903	0.83993	0.840944	0.840109	0.839963	0.840114	0.839481	0.839961	0.839337	0.839188	0.839093	0.83825	0.837186	0.840294	0.840618	0.840527	0.840672	0.839876	0.840322	0.839442	0.839994	0.839748	0.839009	0.839549	0.839472	0.839846	0.839258	0.838726	0.838603
Mycolicibacterium	Mycolicibacterium rutilum	GCA_900108565.1	0.838165	0.838375	0.838216	0.837572	0.83817	0.838485	0.838495	0.838003	0.840342	0.83904	0.84081	0.838675	0.837876	0.840826	0.838381	0.838146	0.840107	0.839643	0.839319	0.839128	0.840233	0.839148	0.839097	0.839831	0.838686	0.838908	0.838585	0.838948	0.839069	0.838165	0.838658	0.839064	0.838498	0.839017	0.838599	0.838515	0.839053	0.839169	0.839722	0.838879	0.840577	0.838922	0.838608	0.838998	0.838461	0.839716	0.8392
Mycolicibacterium	Mycolicibacterium flavescens	GCA_001722335.1	0.838544	0.838061	0.837477	0.838238	0.837592	0.838811	0.838029	0.837659	0.838294	0.841034	0.838298	0.838059	0.838006	0.838009	0.839776	0.838165	0.83917	0.83876	0.838495	0.838775	0.83935	0.839169	0.839	0.839358	0.838674	0.839093	0.83871	0.837874	0.839137	0.836345	0.838089	0.839547	0.83895	0.839281	0.839592	0.839857	0.840262	0.839893	0.840803	0.839653	0.83857	0.838983	0.839804	0.838504	0.837429	0.840688	0.838516
Mycolicibacterium	Mycolicibacterium mageritense	GCA_010727475.1	0.848016	0.847491	0.849124	0.848387	0.84798	0.848489	0.847073	0.849299	0.846112	0.84807	0.847415	0.848302	0.847045	0.847947	0.84818	0.849382	0.847653	0.846936	0.84694	0.846772	0.848977	0.846328	0.846231	0.846285	0.845976	0.846981	0.845543	0.845156	0.846516	0.843934	0.844077	0.846459	0.848494	0.846231	0.848254	0.847133	0.848963	0.847171	0.847714	0.847107	0.846079	0.84544	0.845739	0.847344	0.846424	0.841882	0.840576
Mycolicibacterium	Mycolicibacterium mageritense	GCA_020884715.1	0.847231	0.847588	0.847437	0.846812	0.84706	0.847674	0.847424	0.847463	0.846623	0.846398	0.846331	0.847718	0.847638	0.847423	0.847071	0.847935	0.847286	0.847486	0.848968	0.850966	0.849969	0.84635	0.846263	0.846713	0.846216	0.845607	0.845685	0.845075	0.845672	0.844104	0.844008	0.848357	0.848516	0.847237	0.848614	0.847045	0.849368	0.848398	0.847503	0.846707	0.84816	0.845267	0.846261	0.848437	0.845902	0.841492	0.840607
Mycolicibacterium	Mycolicibacterium wolinskyi	GCA_002101965.1	0.843161	0.843105	0.843021	0.843093	0.842976	0.843675	0.84336	0.843532	0.842678	0.845093	0.845284	0.845574	0.844736	0.845179	0.844564	0.844944	0.84571	0.845478	0.845358	0.848457	0.84417	0.843631	0.843578	0.843466	0.843755	0.843325	0.843314	0.844131	0.844378	0.841594	0.84201	0.844182	0.844075	0.844259	0.845103	0.844464	0.84575	0.844247	0.844415	0.844374	0.843431	0.842941	0.843012	0.844892	0.843435	0.841056	0.842796
Mycolicibacterium	Mycolicibacterium wolinskyi	GCA_001545135.1	0.843655	0.843933	0.843705	0.843668	0.84326	0.844369	0.844086	0.844059	0.843844	0.843906	0.843794	0.845695	0.844821	0.844545	0.843785	0.843092	0.851845	0.847127	0.843627	0.843503	0.853827	0.843645	0.843633	0.843377	0.843457	0.84394	0.843894	0.844585	0.843939	0.84316	0.842073	0.851807	0.844559	0.844111	0.845015	0.844232	0.844362	0.844102	0.845165	0.844611	0.844126	0.843488	0.84309	0.84389	0.843169	0.841707	0.842592
Mycolicibacterium	Mycolicibacterium litorale	GCA_010731695.1	0.839929	0.839345	0.839236	0.839063	0.839081	0.839509	0.838857	0.838364	0.840789	0.845807	0.847215	0.845829	0.845345	0.850227	0.846546	0.847503	0.847732	0.846076	0.846079	0.846043	0.840451	0.839589	0.839729	0.83979	0.839643	0.838499	0.838413	0.838276	0.839715	0.838289	0.837659	0.839756	0.83941	0.838894	0.839866	0.839297	0.839474	0.839084	0.839598	0.839852	0.842103	0.839162	0.839805	0.839614	0.838455	0.839665	0.839733
Mycolicibacterium	Mycobacterium doricum	GCA_010728155.1	0.840394	0.840211	0.840078	0.838958	0.840052	0.841074	0.840716	0.840193	0.841199	0.83935	0.840128	0.840407	0.839952	0.839428	0.839832	0.840017	0.839799	0.840134	0.840182	0.839192	0.839896	0.840755	0.84116	0.841293	0.839558	0.838956	0.838173	0.838677	0.839086	0.840115	0.840619	0.839724	0.839987	0.839079	0.839189	0.840202	0.840716	0.839765	0.840286	0.838041	0.840156	0.839641	0.839621	0.840389	0.840156	0.840873	0.841575
Mycolicibacterium	Mycolicibacterium monacense	GCA_010731575.1	0.839589	0.839329	0.838757	0.838947	0.839472	0.839907	0.838859	0.839162	0.839351	0.843649	0.83953	0.839188	0.840135	0.83923	0.840437	0.839108	0.840177	0.840296	0.839608	0.839833	0.840318	0.840385	0.840624	0.840118	0.83975	0.839758	0.839142	0.839731	0.839543	0.838705	0.838549	0.839968	0.839492	0.839879	0.839836	0.839984	0.840354	0.840471	0.840347	0.840031	0.838596	0.838749	0.83966	0.840007	0.839172	0.841065	0.84071
Mycolicibacterium	Mycolicibacterium baixiangningiae	GCA_016313185.1	0.836873	0.836589	0.836542	0.836253	0.836877	0.836982	0.836481	0.836146	0.836646	0.83687	0.836579	0.836824	0.836239	0.835519	0.836278	0.836559	0.837121	0.836911	0.837086	0.837282	0.836978	0.836751	0.836793	0.837355	0.837349	0.838313	0.839215	0.838874	0.837816	0.835543	0.837617	0.837648	0.83731	0.837543	0.83767	0.837716	0.838088	0.837746	0.842979	0.837837	0.837107	0.836995	0.837392	0.837451	0.836441	0.83901	0.840303
Mycolicibacterium	Mycolicibacterium litorale	GCA_014218295.1	0.839178	0.839004	0.839329	0.83854	0.839237	0.839312	0.839009	0.838967	0.841547	0.839156	0.841479	0.839574	0.83893	0.841258	0.838997	0.838886	0.839325	0.839506	0.839344	0.839927	0.839114	0.840111	0.840196	0.839812	0.839015	0.83983	0.839231	0.838645	0.838791	0.838515	0.837197	0.839553	0.839922	0.839426	0.839321	0.839374	0.840289	0.839557	0.839874	0.839446	0.841326	0.839816	0.839578	0.839888	0.838967	0.840653	0.840927
Mycolicibacterium	Mycolicibacterium canariasense	GCA_001570445.1	0.843595	0.842421	0.843347	0.842827	0.842513	0.843711	0.843932	0.843957	0.844591	0.846518	0.844692	0.845987	0.842518	0.846506	0.845404	0.846239	0.844528	0.843939	0.844354	0.844017	0.845315	0.844315	0.844341	0.844229	0.84412	0.843696	0.843443	0.843895	0.844021	0.849903	0.85021	0.843889	0.844921	0.843364	0.843514	0.8438	0.844087	0.843956	0.843912	0.844019	0.844679	0.844002	0.843154	0.842701	0.84263	0.844572	0.842761
Mycolicibacterium	Mycolicibacterium cosmeticum	GCA_000613185.1	0.84182	0.841831	0.842072	0.842202	0.841573	0.842749	0.842323	0.84263	0.842579	0.847375	0.847035	0.846522	0.846109	0.84688	0.846507	0.846037	0.846957	0.847616	0.8481	0.847706	0.844132	0.843689	0.843849	0.843114	0.843169	0.842373	0.842198	0.841959	0.843115	0.84277	0.841873	0.842954	0.844388	0.843244	0.843599	0.844218	0.843927	0.843882	0.845164	0.843894	0.843423	0.843524	0.842911	0.84341	0.842652	0.841432	0.839194
Mycolicibacterium	Mycolicibacterium brisbanense	GCA_001570425.1	0.845342	0.844296	0.845516	0.845222	0.847202	0.845987	0.844665	0.845377	0.848046	0.849237	0.847606	0.847736	0.847125	0.848945	0.848095	0.849812	0.849731	0.847667	0.847568	0.847994	0.845025	0.844096	0.844092	0.843807	0.843379	0.844572	0.844146	0.843662	0.845029	0.842754	0.841724	0.843535	0.849471	0.845352	0.844947	0.845482	0.846386	0.845749	0.848933	0.845979	0.842955	0.843764	0.843232	0.844198	0.843723	0.84187	0.841258
Mycobacterium	Mycobacterium aquaticum	GCA_002086485.1	0.843836	0.843811	0.843728	0.84369	0.84355	0.844178	0.84389	0.843873	0.843774	0.844003	0.843854	0.843887	0.843152	0.843857	0.843588	0.843221	0.84416	0.844075	0.84373	0.845154	0.844391	0.844028	0.844018	0.844422	0.843866	0.843488	0.843462	0.84348	0.844789	0.842579	0.842556	0.843597	0.844751	0.844812	0.844814	0.844527	0.845652	0.844789	0.844555	0.845081	0.843954	0.843964	0.844284	0.844709	0.843223	0.841232	0.840186
Mycolicibacterium	Mycolicibacterium tokaiense	GCA_900453365.1	0.839924	0.839783	0.840339	0.839978	0.839832	0.840186	0.839282	0.839235	0.839303	0.839093	0.839066	0.839605	0.841047	0.841003	0.839611	0.841883	0.84084	0.839963	0.839975	0.839592	0.840795	0.840342	0.840333	0.840142	0.840296	0.840239	0.839865	0.839885	0.839221	0.838629	0.838267	0.839244	0.838336	0.838602	0.840034	0.840131	0.839862	0.83992	0.840776	0.839568	0.840406	0.83998	0.840005	0.839996	0.840072	0.841066	0.840139
Mycolicibacterium	Mycolicibacterium murale	GCA_010722995.1	0.840343	0.840241	0.840043	0.839776	0.840657	0.840594	0.839533	0.840149	0.840396	0.839797	0.840203	0.840181	0.841104	0.841059	0.839214	0.84136	0.84058	0.839976	0.8391	0.840068	0.841151	0.840342	0.840273	0.839794	0.840019	0.839693	0.840047	0.840052	0.838189	0.850507	0.852643	0.840691	0.838684	0.839925	0.84004	0.839632	0.840067	0.839732	0.840496	0.839087	0.84013	0.839983	0.840103	0.840328	0.839959	0.842768	0.842004
Mycolicibacterium	Mycolicibacterium gilvum	GCA_000184435.1	0.840143	0.839912	0.840768	0.840346	0.840431	0.840959	0.840122	0.840217	0.842033	0.842442	0.842297	0.84118	0.840688	0.842244	0.841416	0.841452	0.842199	0.83955	0.838612	0.839515	0.840381	0.839374	0.839596	0.839088	0.838746	0.841157	0.840205	0.840033	0.838855	0.840006	0.842471	0.839998	0.840317	0.840375	0.840845	0.839649	0.840979	0.840119	0.840289	0.840024	0.842512	0.839897	0.839311	0.841127	0.840018	0.840058	0.841323
Mycolicibacterium	Mycolicibacterium gilvum	GCA_900454025.1	0.839846	0.839708	0.83949	0.839675	0.839541	0.840633	0.840316	0.840297	0.841417	0.842192	0.840948	0.840494	0.84032	0.840631	0.840121	0.840478	0.839507	0.839315	0.838514	0.839286	0.840593	0.839256	0.839786	0.838972	0.838707	0.841088	0.840508	0.839718	0.83901	0.849742	0.849078	0.840637	0.841058	0.840219	0.839904	0.839584	0.84059	0.840331	0.839936	0.839612	0.840777	0.839869	0.839703	0.840373	0.839479	0.840485	0.841924
Mycolicibacterium	Mycolicibacterium parafortuitum	GCA_900417285.1	0.839875	0.840025	0.840415	0.839643	0.840335	0.84106	0.839392	0.839748	0.839564	0.839949	0.839991	0.839552	0.839544	0.839706	0.840384	0.839585	0.839431	0.840132	0.839708	0.839922	0.839272	0.840308	0.840337	0.83948	0.839812	0.841352	0.841468	0.84072	0.84112	0.840216	0.840321	0.839997	0.839512	0.839531	0.840756	0.84093	0.840868	0.840942	0.841316	0.841253	0.840754	0.840057	0.840456	0.840375	0.83963	0.840087	0.841363
Mycolicibacterium	Mycolicibacterium parafortuitum	GCA_010725485.1	0.840469	0.840319	0.839835	0.839487	0.840658	0.840539	0.840127	0.840043	0.840052	0.839914	0.840229	0.840332	0.840557	0.839208	0.839945	0.840342	0.840022	0.839682	0.839041	0.83965	0.839865	0.840131	0.84003	0.839875	0.839728	0.840625	0.840853	0.840492	0.840689	0.840382	0.840439	0.840452	0.84093	0.84135	0.840997	0.841435	0.841885	0.84125	0.841147	0.840818	0.841782	0.840913	0.841753	0.840722	0.840275	0.841284	0.841022
Mycolicibacterium	Mycolicibacterium gadium	GCA_010728925.1	0.83606	0.836532	0.836974	0.83607	0.836345	0.836998	0.835892	0.836073	0.836208	0.836123	0.836415	0.836353	0.835834	0.83528	0.835394	0.835874	0.835975	0.835734	0.835774	0.835934	0.836113	0.836492	0.837186	0.836533	0.83603	0.835699	0.836061	0.835578	0.835019	0.834693	0.834811	0.835428	0.836718	0.836054	0.835914	0.835778	0.836754	0.835832	0.835621	0.835949	0.83409	0.835279	0.836302	0.834782	0.833975	0.841578	0.841692
Mycolicibacterium	Mycolicibacterium tusciae	GCA_002086795.1	0.835823	0.835965	0.836564	0.835918	0.836209	0.836889	0.836253	0.83542	0.835814	0.839642	0.835748	0.840351	0.836226	0.839969	0.837584	0.839683	0.836188	0.835883	0.836041	0.836073	0.835864	0.836775	0.836766	0.835771	0.836002	0.8362	0.836004	0.836034	0.835457	0.836501	0.835703	0.836798	0.836573	0.836469	0.836163	0.836125	0.83748	0.836224	0.836733	0.836148	0.835812	0.835251	0.8362	0.836169	0.83436	0.842436	0.841371
Mycolicibacterium	Mycolicibacterium rhodesiae	GCA_000230895.3	0.8349	0.834341	0.834516	0.834548	0.834806	0.835344	0.834769	0.834227	0.834606	0.84075	0.841664	0.840582	0.84083	0.840339	0.839902	0.840326	0.842498	0.841663	0.842016	0.841517	0.836924	0.835914	0.836019	0.835564	0.836143	0.835976	0.836158	0.835446	0.835687	0.834625	0.836592	0.835979	0.835417	0.835963	0.836533	0.836807	0.836855	0.836691	0.837363	0.83664	0.837173	0.835857	0.836774	0.835838	0.836129	0.840032	0.83919
Mycolicibacterium	Mycolicibacterium moriokaense	GCA_010726085.1	0.837605	0.837455	0.836792	0.836656	0.836857	0.83788	0.837057	0.836578	0.836686	0.836223	0.836427	0.837429	0.837119	0.83713	0.83705	0.837243	0.838279	0.837706	0.83688	0.837258	0.838441	0.837712	0.837662	0.837136	0.837416	0.83774	0.836979	0.836109	0.836938	0.835387	0.834985	0.836787	0.836059	0.837379	0.837842	0.835756	0.836428	0.835746	0.836287	0.835248	0.83575	0.835559	0.835675	0.836836	0.83615	0.838971	0.840387
Mycolicibacterium	Mycolicibacterium tusciae	GCA_000243415.3	0.833294	0.833464	0.834214	0.833732	0.833927	0.834439	0.834159	0.835194	0.834688	0.834603	0.834626	0.834951	0.833897	0.834641	0.833742	0.835257	0.835941	0.835654	0.835294	0.835664	0.836515	0.835494	0.835718	0.835397	0.835767	0.836675	0.835926	0.835704	0.836701	0.835177	0.834812	0.835188	0.834301	0.834201	0.835278	0.834426	0.83541	0.83415	0.835323	0.834299	0.835625	0.83534	0.834528	0.836301	0.836071	0.836692	0.838431
Mycobacterium	Mycobacterium neglectum	GCA_002591975.1	0.834002	0.834159	0.834304	0.834313	0.834822	0.83508	0.833897	0.834534	0.834078	0.834108	0.834487	0.834404	0.834778	0.833779	0.833582	0.834627	0.835456	0.835426	0.834824	0.835431	0.835355	0.836552	0.836724	0.835091	0.835037	0.835286	0.835327	0.835368	0.834737	0.834899	0.833582	0.834483	0.83549	0.833986	0.834027	0.834367	0.835131	0.834459	0.835995	0.834368	0.835663	0.835929	0.835574	0.834119	0.833104	0.841335	0.839589
Mycolicibacterium	Mycolicibacterium aromaticivorans	GCA_000559085.2	0.838516	0.838057	0.838455	0.838962	0.838244	0.838546	0.838684	0.838116	0.838554	0.840097	0.838671	0.839132	0.838514	0.839079	0.839057	0.838335	0.838035	0.838801	0.838208	0.837514	0.83836	0.83814	0.83828	0.837667	0.83852	0.837784	0.837828	0.838306	0.838876	0.837187	0.83776	0.837293	0.837466	0.837921	0.838357	0.838752	0.838475	0.838425	0.837886	0.837924	0.838012	0.837631	0.838704	0.837214	0.83735	0.839573	0.839495
Mycolicibacterium	Mycolicibacterium aichiense	GCA_010726245.1	0.838726	0.83871	0.838412	0.838319	0.83833	0.839061	0.838808	0.83937	0.838892	0.839228	0.838659	0.838512	0.838806	0.838015	0.838318	0.838618	0.839236	0.839168	0.838692	0.838967	0.839072	0.838727	0.838767	0.839161	0.839036	0.838792	0.839103	0.839206	0.837803	0.837747	0.837771	0.83833	0.838194	0.838877	0.838589	0.837925	0.838123	0.83807	0.838847	0.837939	0.83834	0.838775	0.839067	0.838405	0.837788	0.839518	0.840351
Mycolicibacterium	Mycolicibacterium rhodesiae	GCA_002086695.1	0.839261	0.839294	0.838532	0.839403	0.839535	0.839799	0.839655	0.83898	0.839111	0.838645	0.839702	0.839286	0.839201	0.838763	0.838141	0.838989	0.839469	0.839891	0.839295	0.838921	0.839593	0.839339	0.839345	0.839517	0.839842	0.838808	0.838431	0.839174	0.838584	0.837485	0.838537	0.83849	0.837997	0.839198	0.838847	0.838524	0.839745	0.838991	0.838526	0.838557	0.84025	0.838735	0.838359	0.838173	0.837533	0.840151	0.840362
Mycolicibacterium	Mycolicibacterium rhodesiae	GCA_000230935.2	0.83868	0.837858	0.838631	0.83836	0.838134	0.838546	0.837674	0.838153	0.838332	0.840024	0.838321	0.839778	0.838302	0.838212	0.838024	0.837921	0.840356	0.840233	0.839682	0.840184	0.840717	0.840494	0.84044	0.84039	0.840248	0.838728	0.838811	0.839344	0.83997	0.8391	0.838498	0.84011	0.838701	0.839044	0.839436	0.839252	0.840005	0.838776	0.839234	0.838906	0.839385	0.83949	0.839251	0.838463	0.838053	0.842046	0.840046
Mycolicibacterium	Mycolicibacterium vinylchloridicum	GCA_013404075.1	0.839033	0.838903	0.837978	0.839589	0.83895	0.839078	0.839387	0.839181	0.839902	0.839498	0.840152	0.839458	0.83856	0.839099	0.838897	0.839116	0.839402	0.83939	0.838082	0.839899	0.839924	0.839433	0.839395	0.839465	0.838597	0.83948	0.838841	0.838948	0.839788	0.83987	0.838441	0.839724	0.839145	0.840035	0.83849	0.839994	0.840626	0.839059	0.839615	0.839374	0.839477	0.839687	0.838998	0.838817	0.838145	0.841234	0.842037
Mycolicibacterium	Mycolicibacterium sphagni	GCA_002250655.1	0.837614	0.837496	0.836487	0.837532	0.837028	0.837716	0.837121	0.837318	0.836987	0.836788	0.837356	0.836291	0.837431	0.836932	0.836642	0.837509	0.837395	0.836938	0.836401	0.836479	0.837533	0.83734	0.83707	0.837232	0.836164	0.838329	0.83786	0.838559	0.837035	0.836857	0.837556	0.836436	0.836126	0.837221	0.836473	0.836032	0.837247	0.836208	0.836905	0.836637	0.836896	0.836973	0.836731	0.837784	0.836704	0.839636	0.840845
Mycolicibacterium	Mycolicibacterium sarraceniae	GCA_010731875.1	0.839224	0.839581	0.839378	0.838634	0.838703	0.839541	0.839159	0.839326	0.838972	0.838757	0.839152	0.839113	0.83959	0.838591	0.838816	0.838367	0.837796	0.837696	0.836987	0.837466	0.837786	0.838412	0.838286	0.837899	0.837388	0.83749	0.837531	0.837906	0.83773	0.837981	0.838123	0.838075	0.836	0.836913	0.837037	0.836986	0.837941	0.837093	0.838294	0.836878	0.837777	0.83749	0.838081	0.838327	0.837174	0.84166	0.83951
Mycolicibacterium	Mycolicibacterium sphagni	GCA_013337765.1	0.838494	0.838568	0.838214	0.838371	0.838947	0.839173	0.839065	0.839119	0.838985	0.839692	0.83905	0.839159	0.839336	0.83885	0.838878	0.843504	0.843097	0.83889	0.838054	0.838373	0.83836	0.838481	0.838576	0.838233	0.837955	0.838915	0.838752	0.83897	0.838052	0.837219	0.83851	0.838837	0.838378	0.838738	0.839181	0.838318	0.839005	0.838698	0.838521	0.83775	0.838724	0.837332	0.838186	0.838181	0.837587	0.84105	0.840302
Mycolicibacterium	Mycolicibacterium helvum	GCA_010731895.1	0.839175	0.838491	0.837666	0.837502	0.838638	0.837679	0.83868	0.838909	0.838805	0.838832	0.838526	0.837931	0.837819	0.837042	0.837289	0.837716	0.837944	0.837572	0.837345	0.837971	0.837895	0.8381	0.838744	0.838049	0.837509	0.837708	0.837718	0.837951	0.837989	0.836583	0.837529	0.838407	0.836936	0.837108	0.836875	0.838395	0.838217	0.838304	0.837963	0.837195	0.83834	0.838389	0.838217	0.837344	0.837551	0.840719	0.839867
Mycolicibacterium	Mycolicibacterium chubuense	GCA_000266905.1	0.839092	0.839309	0.839379	0.83922	0.839239	0.839314	0.839713	0.839338	0.839073	0.844845	0.844081	0.843779	0.843445	0.843642	0.842088	0.843578	0.845571	0.845603	0.845248	0.845271	0.841939	0.840973	0.841068	0.840932	0.840525	0.840799	0.841083	0.840654	0.83867	0.83748	0.838406	0.840725	0.839611	0.838813	0.840666	0.839472	0.839863	0.839346	0.840196	0.839394	0.839229	0.839346	0.839318	0.839195	0.839073	0.841031	0.840502
Mycolicibacterium	Mycolicibacterium poriferae	GCA_010728325.1	0.838768	0.839205	0.838696	0.839672	0.838897	0.839173	0.839324	0.838824	0.840443	0.84439	0.848234	0.844198	0.845227	0.84641	0.84332	0.844543	0.845691	0.844565	0.844235	0.844925	0.841125	0.839458	0.839742	0.840083	0.839343	0.839513	0.839061	0.838997	0.839115	0.838458	0.838839	0.839659	0.838136	0.839152	0.839236	0.83903	0.839822	0.839034	0.840377	0.838039	0.83967	0.837329	0.838205	0.83852	0.837583	0.842222	0.840499
Mycolicibacterium	Mycolicibacterium brumae	GCA_004014795.1	0.842402	0.842881	0.842601	0.841524	0.841564	0.842386	0.841759	0.842205	0.84156	0.84235	0.842258	0.842661	0.842872	0.842553	0.842628	0.846324	0.842267	0.842979	0.842076	0.842594	0.851313	0.841335	0.84164	0.842461	0.841659	0.841588	0.841639	0.841819	0.840656	0.842687	0.844926	0.853117	0.842738	0.842016	0.841827	0.842295	0.843026	0.842603	0.843035	0.842536	0.850635	0.84074	0.842145	0.84253	0.841517	0.842384	0.841964
Mycolicibacterium	Mycolicibacterium fallax	GCA_010726955.1	0.842899	0.843252	0.842883	0.842451	0.842901	0.844003	0.84283	0.842256	0.842887	0.842276	0.842738	0.842629	0.842853	0.842943	0.841912	0.842899	0.843151	0.842711	0.841985	0.842684	0.843724	0.843099	0.843488	0.84334	0.841817	0.842369	0.840769	0.841503	0.841172	0.850036	0.852642	0.843044	0.84194	0.842527	0.844165	0.842639	0.84335	0.842684	0.842341	0.842743	0.842247	0.841747	0.841856	0.841823	0.83997	0.844429	0.839808
Mycolicibacterium	Mycolicibacterium insubricum	GCA_010731615.1	0.841768	0.841718	0.842804	0.841159	0.842027	0.842807	0.841876	0.84185	0.842436	0.842058	0.842726	0.842622	0.842158	0.842374	0.841648	0.841712	0.842872	0.842924	0.841157	0.842737	0.843527	0.842436	0.842489	0.843226	0.841835	0.841956	0.84193	0.842502	0.840913	0.849774	0.851635	0.841366	0.841876	0.842325	0.841889	0.841541	0.841953	0.840951	0.8417	0.840724	0.841242	0.840796	0.840783	0.841397	0.839595	0.840806	0.841108
Mycolicibacterium	Mycolicibacterium hippocampi	GCA_013390125.1	0.836974	0.836399	0.836765	0.836772	0.836263	0.83724	0.836846	0.836492	0.837	0.836773	0.837538	0.836602	0.837085	0.8377	0.835918	0.837812	0.837913	0.837849	0.837202	0.837479	0.838136	0.838104	0.838067	0.83778	0.837292	0.835942	0.83605	0.835826	0.836724	0.84888	0.848305	0.837564	0.836416	0.836059	0.837088	0.836885	0.837296	0.836608	0.839159	0.836435	0.838285	0.836448	0.837348	0.836177	0.835764	0.841341	0.839787
Mycolicibacterium	Mycolicibacterium vanbaalenii	GCA_902705885.1	0.836491	0.836326	0.836969	0.83708	0.836976	0.837271	0.836804	0.836717	0.83779	0.836535	0.837401	0.836788	0.837334	0.837455	0.836069	0.836638	0.837973	0.837876	0.843446	0.837651	0.838422	0.837582	0.837567	0.837904	0.83717	0.837389	0.837174	0.837586	0.837486	0.848596	0.850259	0.839023	0.837163	0.837534	0.838316	0.837153	0.837594	0.837132	0.838889	0.83862	0.838947	0.83737	0.837665	0.83776	0.836518	0.840738	0.839426
Mycolicibacterium	Mycolicibacterium hippocampi	GCA_010723735.1	0.837691	0.838488	0.837864	0.838049	0.838281	0.838752	0.837559	0.838407	0.838732	0.837775	0.838927	0.838968	0.838147	0.838371	0.836874	0.838165	0.837932	0.838027	0.836855	0.838268	0.838719	0.838617	0.839092	0.838266	0.837817	0.837933	0.838026	0.837983	0.837104	0.841829	0.842708	0.838737	0.836341	0.836769	0.837245	0.836626	0.83732	0.836284	0.837559	0.837588	0.838765	0.837774	0.837477	0.837952	0.837366	0.83996	0.840005
Mycolicibacterium	Mycolicibacterium cosmeticum	GCA_016197365.1	0.840392	0.840492	0.84009	0.840126	0.840605	0.841199	0.840478	0.840317	0.841145	0.84056	0.840272	0.84076	0.840486	0.841025	0.840764	0.840726	0.840392	0.84044	0.840775	0.84041	0.840183	0.840408	0.840145	0.840107	0.840468	0.840989	0.840577	0.840252	0.841234	0.841679	0.840293	0.841392	0.841269	0.84112	0.841939	0.841679	0.841796	0.841371	0.841918	0.842605	0.841123	0.840358	0.841116	0.841542	0.840575	0.840264	0.839435
Mycolicibacterium	Mycolicibacterium bacteremicum	GCA_002086115.1	0.8412	0.84095	0.841306	0.841723	0.841592	0.841282	0.841317	0.840906	0.841647	0.841091	0.840815	0.841648	0.840804	0.841368	0.841448	0.842149	0.842159	0.842339	0.84166	0.842333	0.841991	0.842303	0.842307	0.842495	0.842023	0.841758	0.841693	0.841614	0.841013	0.840658	0.841723	0.840806	0.842538	0.841971	0.841577	0.841084	0.841746	0.841876	0.842008	0.841624	0.842608	0.842396	0.841433	0.842061	0.841661	0.842795	0.842777
Mycolicibacterium	Mycolicibacterium diernhoferi	GCA_019456655.1	0.841693	0.842313	0.842152	0.841731	0.842409	0.842731	0.842073	0.841913	0.842543	0.842146	0.842243	0.841776	0.841753	0.841619	0.841931	0.841872	0.842824	0.842717	0.841998	0.842568	0.842428	0.842692	0.842792	0.842559	0.842562	0.843284	0.843042	0.843145	0.842759	0.842465	0.841935	0.842875	0.842731	0.842119	0.842343	0.842665	0.843052	0.842558	0.842548	0.842522	0.842972	0.843217	0.842902	0.842367	0.84262	0.843506	0.84247
Mycolicibacterium	Mycolicibacterium frederiksbergense	GCA_012223425.1	0.840916	0.84174	0.840591	0.840591	0.840831	0.841424	0.840263	0.840504	0.841546	0.840509	0.840831	0.842559	0.840421	0.841753	0.840967	0.840782	0.842191	0.840017	0.840131	0.840329	0.842637	0.840794	0.840927	0.84085	0.839665	0.84162	0.841465	0.841242	0.84031	0.850589	0.851331	0.841291	0.840722	0.841109	0.840449	0.840332	0.840886	0.840199	0.840779	0.840918	0.84069	0.839781	0.840453	0.840682	0.84053	0.841931	0.839596
Mycolicibacterium	Mycolicibacterium duvalii	GCA_010726645.1	0.83904	0.83959	0.839337	0.839378	0.839324	0.83946	0.839459	0.839172	0.839861	0.840745	0.839529	0.839958	0.840168	0.839817	0.840719	0.83944	0.839625	0.839685	0.83864	0.839329	0.839552	0.83985	0.83967	0.83936	0.838905	0.839839	0.840216	0.84001	0.838807	0.838208	0.837667	0.839508	0.840035	0.839688	0.839103	0.838633	0.839257	0.838742	0.840322	0.838972	0.838993	0.839467	0.83908	0.839292	0.839209	0.840871	0.84031
Mycolicibacterium	Mycolicibacterium vaccae	GCA_001655245.1	0.841375	0.840783	0.841021	0.841004	0.841109	0.841096	0.841387	0.84117	0.840794	0.840632	0.84051	0.841153	0.84092	0.840483	0.84112	0.840261	0.84068	0.840774	0.83991	0.840357	0.840819	0.841044	0.841216	0.840342	0.840557	0.842118	0.841812	0.84138	0.841391	0.839953	0.840623	0.840226	0.841796	0.842235	0.841703	0.841867	0.842234	0.84163	0.841833	0.841192	0.841134	0.841314	0.840985	0.841272	0.840771	0.843355	0.841629
Mycolicibacterium	Mycolicibacterium iranicum	GCA_014190915.1	0.840308	0.84019	0.839886	0.840233	0.83988	0.839981	0.839481	0.839867	0.841867	0.840054	0.841952	0.839879	0.840169	0.841722	0.84004	0.839581	0.840197	0.840547	0.839314	0.839693	0.840281	0.840699	0.840903	0.84037	0.839962	0.840553	0.840297	0.840456	0.840052	0.838796	0.839568	0.840237	0.839958	0.839077	0.840114	0.839492	0.840029	0.839157	0.840086	0.839322	0.840783	0.839542	0.839678	0.838876	0.838848	0.844025	0.842335
Mycobacterium	Mycobacterium palauense	GCA_002592005.1	0.840969	0.83991	0.840481	0.839758	0.841151	0.841319	0.840495	0.84042	0.840724	0.840087	0.840689	0.840909	0.840959	0.840123	0.839595	0.84009	0.841477	0.841345	0.84007	0.840835	0.841256	0.840934	0.84082	0.840853	0.840331	0.840235	0.840526	0.840473	0.840082	0.838937	0.839817	0.839935	0.840917	0.840205	0.8412	0.841799	0.841933	0.841558	0.84135	0.841591	0.840953	0.84034	0.840124	0.840939	0.840288	0.839959	0.841349
Mycolicibacterium	Mycolicibacterium chitae	GCA_010727725.1	0.841724	0.841363	0.841016	0.841264	0.841238	0.841873	0.840663	0.840402	0.841888	0.839963	0.841539	0.841248	0.841495	0.841624	0.84098	0.840968	0.841888	0.842105	0.841373	0.841489	0.842214	0.842165	0.84221	0.842031	0.841424	0.841481	0.841028	0.841518	0.841795	0.840331	0.843316	0.84168	0.840707	0.841439	0.840924	0.840727	0.840962	0.840968	0.841237	0.840848	0.841214	0.84005	0.840623	0.841312	0.84137	0.840724	0.838123
Mycolicibacterium	Mycolicibacterium anyangense	GCA_010731855.1	0.839558	0.840061	0.839623	0.838709	0.839579	0.84009	0.839284	0.83911	0.83951	0.839317	0.839798	0.840103	0.840038	0.839541	0.839553	0.840073	0.840895	0.839783	0.839439	0.839874	0.841014	0.840089	0.840613	0.84069	0.839932	0.840244	0.840149	0.839746	0.839964	0.838735	0.840246	0.839748	0.840254	0.840551	0.840133	0.839513	0.840289	0.839612	0.839686	0.839218	0.839143	0.838493	0.83949	0.839471	0.838967	0.840691	0.840304
Mycolicibacterium	Mycolicibacterium confluentis	GCA_010729895.1	0.841966	0.841855	0.841771	0.8413	0.842126	0.842552	0.84203	0.842488	0.84184	0.841999	0.842085	0.842324	0.841639	0.841273	0.841303	0.842566	0.84222	0.842244	0.842356	0.842057	0.843251	0.84252	0.842642	0.842596	0.842535	0.840651	0.840246	0.840562	0.841138	0.840024	0.840074	0.841217	0.841158	0.840867	0.841804	0.841436	0.842034	0.841699	0.842306	0.841913	0.841386	0.841124	0.840955	0.841099	0.840576	0.842038	0.8401
Mycobacterium	Mycobacterium grossiae	GCA_008329645.1	0.840881	0.840954	0.841418	0.840987	0.841004	0.841123	0.840062	0.840538	0.842382	0.840001	0.842929	0.841549	0.840517	0.843256	0.841135	0.841122	0.84278	0.842308	0.841542	0.841821	0.84276	0.841505	0.841827	0.842031	0.840885	0.839938	0.839913	0.840331	0.840129	0.839023	0.838958	0.84192	0.840727	0.841302	0.84048	0.83987	0.840684	0.840003	0.841371	0.84023	0.843679	0.841578	0.840523	0.840952	0.839814	0.842063	0.84039
Mycolicibacterium	Mycolicibacterium sediminis	GCA_010731735.1	0.836895	0.837354	0.837618	0.837598	0.837679	0.837953	0.83729	0.837154	0.838334	0.836958	0.837753	0.837082	0.836948	0.837897	0.837051	0.837201	0.837237	0.837438	0.836855	0.837314	0.837767	0.837741	0.837638	0.837105	0.836978	0.837489	0.837655	0.838059	0.836079	0.84108	0.842101	0.838256	0.837192	0.837696	0.836677	0.83716	0.837743	0.836809	0.839552	0.83752	0.838209	0.837169	0.838035	0.837734	0.836643	0.839895	0.840579
Mycolicibacterium	Mycolicibacterium arabiense	GCA_010731815.2	0.838649	0.837979	0.838343	0.838398	0.838923	0.838855	0.838279	0.838588	0.838021	0.837683	0.838297	0.838764	0.838716	0.838632	0.837724	0.837784	0.838269	0.838284	0.837927	0.837993	0.838275	0.838102	0.838373	0.837964	0.837963	0.839536	0.839468	0.840094	0.838762	0.836633	0.838279	0.837897	0.837839	0.83881	0.838437	0.837874	0.838809	0.838262	0.838933	0.837915	0.838916	0.838476	0.838849	0.83869	0.837939	0.84086	0.839473
Mycolicibacterium	Mycolicibacterium mengxianglii	GCA_015710575.2	0.837304	0.837194	0.837555	0.836885	0.837891	0.837754	0.837333	0.83752	0.837223	0.837712	0.837054	0.837678	0.837859	0.837509	0.83794	0.837351	0.837977	0.837175	0.837609	0.837576	0.837548	0.837923	0.837889	0.838017	0.837863	0.838574	0.838262	0.837915	0.838351	0.837027	0.83717	0.838909	0.837353	0.83734	0.838445	0.836385	0.836851	0.836905	0.836852	0.837609	0.838844	0.836963	0.837405	0.837354	0.837376	0.838021	0.837065
Mycolicibacterium	Mycolicibacterium aurum	GCA_900637195.1	0.836659	0.836775	0.836585	0.836704	0.836925	0.837206	0.837676	0.837148	0.838024	0.836623	0.837285	0.836939	0.836711	0.83715	0.837075	0.836663	0.838423	0.838123	0.838617	0.838028	0.838059	0.837496	0.837383	0.838282	0.838234	0.838722	0.838814	0.839104	0.83831	0.837002	0.837848	0.837632	0.837454	0.837619	0.838765	0.837699	0.837425	0.837657	0.837861	0.837598	0.837305	0.837537	0.836643	0.83776	0.837318	0.83822	0.839282
Mycolicibacterium	Mycolicibacterium moriokaense	GCA_003347205.1	0.835736	0.835898	0.835492	0.835206	0.835697	0.836156	0.836094	0.835018	0.835726	0.836033	0.83582	0.836699	0.835984	0.836143	0.836482	0.835679	0.837412	0.837377	0.836655	0.837403	0.843693	0.837	0.837086	0.837113	0.835917	0.836026	0.836559	0.836063	0.835764	0.834924	0.836001	0.842031	0.836345	0.835635	0.836097	0.836123	0.836814	0.83619	0.836815	0.835726	0.841754	0.83581	0.835875	0.835716	0.834475	0.837037	0.839048
Mycobacterium	Mycobacterium asiaticum	GCA_001673315.1	0.835546	0.835503	0.835572	0.834807	0.834874	0.835779	0.836125	0.835574	0.835272	0.835911	0.836367	0.835463	0.836119	0.835372	0.834283	0.835489	0.837027	0.836835	0.835851	0.837604	0.851141	0.836117	0.836126	0.835942	0.835641	0.834698	0.835326	0.835266	0.835247	0.834226	0.836283	0.850219	0.834545	0.835571	0.834883	0.835017	0.83542	0.8347	0.835379	0.834569	0.852681	0.836262	0.834696	0.835649	0.834145	0.839368	0.840696
Mycolicibacillus	Mycolicibacillus trivialis	GCA_002102395.1	0.83865	0.838544	0.836447	0.837421	0.838107	0.837755	0.837645	0.837248	0.836768	0.837496	0.837445	0.838383	0.838361	0.837234	0.837441	0.83823	0.838015	0.837566	0.836985	0.83737	0.837875	0.838137	0.83803	0.837196	0.837108	0.836306	0.835417	0.83526	0.836754	0.835316	0.837428	0.837905	0.83713	0.836932	0.836585	0.835893	0.836747	0.836297	0.836606	0.835566	0.836018	0.836716	0.837528	0.83662	0.835616	0.836988	0.836026
Mycolicibacterium	Mycolicibacterium agri	GCA_010722915.1	0.834198	0.834675	0.834095	0.834536	0.834403	0.83433	0.834987	0.834099	0.834618	0.834931	0.834709	0.83456	0.83507	0.833768	0.834006	0.835089	0.836054	0.835933	0.835285	0.836008	0.835822	0.835709	0.835701	0.836238	0.835957	0.835461	0.834901	0.83449	0.835274	0.83403	0.832741	0.8354	0.835865	0.83799	0.835905	0.835476	0.836153	0.835999	0.835457	0.83464	0.835937	0.836257	0.834725	0.834963	0.834625	0.838335	0.836321
Mycolicibacterium	Mycolicibacterium thermoresistibile	GCA_900187065.1	0.83643	0.836206	0.836517	0.835401	0.836118	0.836082	0.835256	0.836461	0.835712	0.835916	0.836373	0.836818	0.83603	0.836185	0.835607	0.836165	0.836933	0.837403	0.836021	0.836465	0.837154	0.837132	0.837584	0.836502	0.836491	0.836448	0.836068	0.835721	0.836544	0.835373	0.834608	0.836329	0.836772	0.835477	0.837185	0.836578	0.837201	0.836372	0.83719	0.837103	0.836308	0.835777	0.835244	0.836444	0.836059	0.834767	0.836303
Mycolicibacterium	Mycolicibacterium hassiacum	GCA_900603025.1	0.835572	0.83542	0.835675	0.834838	0.836065	0.83659	0.83483	0.834686	0.835148	0.834986	0.835294	0.835782	0.836003	0.836833	0.835266	0.835574	0.836175	0.835864	0.83509	0.835065	0.836428	0.836008	0.836503	0.836032	0.835159	0.833874	0.833991	0.833522	0.836141	0.831412	0.831513	0.835205	0.834914	0.834832	0.835469	0.834214	0.835371	0.834677	0.835511	0.83495	0.833779	0.834194	0.834996	0.834916	0.834171	0.832885	0.83547
Mycolicibacterium	Mycolicibacterium moriokaense	GCA_003201655.1	0.833146	0.832997	0.833658	0.83326	0.833526	0.833533	0.832853	0.83336	0.834409	0.8337	0.833897	0.833636	0.833319	0.833183	0.833291	0.833342	0.834665	0.83514	0.834454	0.834304	0.834994	0.834621	0.834555	0.835104	0.834696	0.834532	0.834624	0.834595	0.834094	0.833087	0.83377	0.83478	0.834077	0.833384	0.834412	0.833323	0.833734	0.833377	0.83363	0.833047	0.833649	0.833215	0.833153	0.833898	0.83307	0.839676	0.837884
Mycolicibacterium	Mycolicibacterium madagascariense	GCA_010729665.1	0.836816	0.836628	0.836523	0.836442	0.837317	0.837872	0.836494	0.83602	0.836753	0.836541	0.836944	0.837027	0.837351	0.83664	0.836495	0.837496	0.83749	0.837023	0.836213	0.837639	0.837417	0.837212	0.837255	0.836834	0.836896	0.838397	0.837846	0.837611	0.837589	0.836719	0.836113	0.836618	0.837012	0.836478	0.836804	0.83652	0.837131	0.836381	0.836434	0.836567	0.835978	0.83738	0.836553	0.836792	0.836239	0.840094	0.838558
Mycolicibacterium	Mycobacterium hodleri	GCA_006439015.1	0.835501	0.834953	0.835063	0.834564	0.835724	0.835524	0.834779	0.835319	0.835299	0.835189	0.835742	0.835359	0.835357	0.834476	0.835041	0.835017	0.835277	0.835652	0.83486	0.8362	0.835003	0.835268	0.835506	0.834544	0.835008	0.835116	0.835146	0.835177	0.834106	0.83447	0.834149	0.834083	0.833894	0.834558	0.834112	0.832865	0.834162	0.833271	0.835396	0.833489	0.834246	0.834181	0.835071	0.833985	0.833906	0.837687	0.840158
Mycolicibacterium	Mycobacterium hodleri	GCA_006864685.1	0.836865	0.836744	0.836253	0.837438	0.837153	0.836922	0.837755	0.838105	0.837913	0.838187	0.837852	0.83812	0.837211	0.836681	0.837135	0.83684	0.837903	0.837179	0.837144	0.837127	0.837671	0.836746	0.836703	0.837222	0.836675	0.836885	0.836577	0.836738	0.835533	0.835919	0.835404	0.835838	0.835867	0.835463	0.836274	0.835704	0.836106	0.835581	0.836599	0.836381	0.837811	0.838029	0.838043	0.837642	0.835947	0.836841	0.837268
Mycolicibacterium	Mycolicibacterium austroafricanum	GCA_019856655.1	0.840401	0.840346	0.839702	0.839663	0.840203	0.840007	0.840296	0.8402	0.841743	0.842057	0.841631	0.839621	0.839967	0.841138	0.840194	0.84005	0.840997	0.841178	0.841308	0.841182	0.841062	0.841384	0.841499	0.841147	0.84164	0.841696	0.841624	0.841906	0.840579	0.8391	0.840389	0.840083	0.840314	0.839558	0.840186	0.8403	0.841035	0.840817	0.840821	0.839896	0.840975	0.84053	0.840103	0.840256	0.840527	0.841342	0.84027
Mycolicibacterium	Mycolicibacterium austroafricanum	GCA_016919645.1	0.84154	0.84145	0.841307	0.840848	0.841292	0.841441	0.840807	0.840651	0.841598	0.84228	0.843869	0.840424	0.840659	0.841177	0.84107	0.840771	0.84072	0.839868	0.83963	0.84007	0.840821	0.840118	0.840224	0.840015	0.840554	0.840199	0.83999	0.840544	0.841824	0.844097	0.847862	0.840099	0.840528	0.839946	0.840804	0.841098	0.841008	0.8412	0.843438	0.840191	0.841422	0.839797	0.839517	0.84	0.840097	0.84158	0.840474
Mycolicibacterium	Mycolicibacterium austroafricanum	GCA_019880505.1	0.84201	0.84179	0.842094	0.84119	0.841996	0.842204	0.841609	0.841603	0.842829	0.842306	0.843694	0.843219	0.843084	0.843295	0.841812	0.842077	0.84269	0.842026	0.841387	0.842355	0.841954	0.841539	0.841513	0.841289	0.841106	0.841596	0.840655	0.841801	0.842737	0.839296	0.841677	0.840896	0.840643	0.840306	0.841653	0.841384	0.841717	0.841387	0.842467	0.841046	0.842209	0.840728	0.840622	0.840923	0.840316	0.843259	0.84204
Mycolicibacterium	Mycolicibacterium austroafricanum	GCA_019856635.1	0.841379	0.841163	0.841223	0.846588	0.841238	0.841573	0.840727	0.840354	0.841632	0.84086	0.84209	0.840903	0.841139	0.842167	0.841802	0.840701	0.840603	0.840387	0.840109	0.84062	0.840586	0.84059	0.840585	0.840286	0.840615	0.840426	0.840013	0.841032	0.841624	0.838744	0.841399	0.840877	0.840539	0.840261	0.841034	0.840826	0.841367	0.840853	0.842513	0.840795	0.842135	0.839974	0.839819	0.84013	0.840139	0.840961	0.839772
Mycolicibacterium	Mycolicibacterium vanbaalenii	GCA_000015305.1	0.841465	0.841313	0.84118	0.840801	0.840918	0.841362	0.841167	0.840872	0.842401	0.840846	0.8418	0.841333	0.840716	0.842102	0.841719	0.840632	0.840778	0.840624	0.840208	0.840445	0.840713	0.840405	0.840623	0.840423	0.840871	0.840588	0.840387	0.841117	0.842238	0.838724	0.841727	0.840313	0.840391	0.840168	0.840928	0.840831	0.840932	0.840583	0.842435	0.840716	0.841109	0.839553	0.83978	0.839935	0.839841	0.84189	0.83994
Mycobacteroides	Mycobacteroides chelonae	GCA_014204435.1	0.84263	0.842446	0.842874	0.842122	0.842748	0.843309	0.842137	0.841808	0.841935	0.842258	0.84144	0.843988	0.842808	0.840689	0.840402	0.842753	0.84147	0.841677	0.840492	0.841816	0.841758	0.8415	0.84242	0.841259	0.840836	0.842233	0.842449	0.842727	0.840721	0.838842	0.842054	0.841514	0.841866	0.840384	0.843298	0.840322	0.840686	0.839884	0.841547	0.839988	0.843341	0.843407	0.842403	0.844081	0.84325	0.861257	0.861385
Mycobacteroides	Mycobacteroides saopaulense	GCA_001456355.1	0.841924	0.842815	0.841723	0.841192	0.841087	0.841492	0.840608	0.842196	0.842742	0.841725	0.841453	0.843105	0.841661	0.840497	0.839802	0.84141	0.84221	0.842162	0.840421	0.841945	0.842157	0.842314	0.842595	0.841933	0.841131	0.841875	0.842334	0.8423	0.838604	0.838749	0.840684	0.841923	0.839752	0.841305	0.842235	0.838307	0.839773	0.838689	0.840989	0.838783	0.841284	0.842388	0.842067	0.842101	0.841261	0.86206	0.862426
Mycobacteroides	Mycobacteroides saopaulense	GCA_001853765.1	0.841023	0.841742	0.839952	0.841152	0.841181	0.841189	0.841398	0.842821	0.843041	0.842738	0.84247	0.843242	0.842032	0.840473	0.839974	0.841478	0.842234	0.842267	0.841102	0.84287	0.843132	0.842764	0.843652	0.841865	0.841708	0.842311	0.842177	0.842162	0.83983	0.839162	0.841168	0.842596	0.840742	0.84047	0.842247	0.839759	0.840346	0.84004	0.840548	0.838881	0.840467	0.841091	0.842534	0.842922	0.841812	0.862071	0.862018
Mycobacteroides	Mycobacteroides salmoniphilum	GCA_004924335.1	0.840821	0.842162	0.840427	0.842225	0.841431	0.843107	0.842693	0.842345	0.84153	0.842168	0.842832	0.842177	0.841614	0.840332	0.840845	0.842754	0.841926	0.841067	0.841123	0.841909	0.841738	0.841116	0.841506	0.841356	0.840224	0.84204	0.841009	0.842145	0.840389	0.838996	0.841103	0.842376	0.841174	0.841573	0.840504	0.840803	0.841523	0.8396	0.840807	0.83984	0.839166	0.839066	0.841731	0.843023	0.842158	0.877656	0.880812
Mycobacteroides	Mycobacteroides salmoniphilum	GCA_004367915.1	0.842442	0.842733	0.840765	0.841523	0.842866	0.842966	0.841713	0.842791	0.84246	0.843281	0.843552	0.843664	0.843438	0.841449	0.841462	0.843338	0.841928	0.841383	0.840922	0.842555	0.841706	0.842581	0.842825	0.841127	0.839777	0.844355	0.842574	0.843685	0.838431	0.839643	0.840661	0.842835	0.841079	0.842364	0.841282	0.83956	0.840071	0.838738	0.840529	0.839803	0.838845	0.839836	0.84175	0.841949	0.840949	0.877182	0.880538
Mycobacteroides	Mycobacteroides salmoniphilum	GCA_002013645.1	0.841783	0.842049	0.83984	0.841625	0.841829	0.842918	0.841598	0.842349	0.841623	0.841865	0.842427	0.842093	0.842074	0.840034	0.840839	0.842263	0.841844	0.840732	0.840406	0.842633	0.841948	0.841584	0.841794	0.841716	0.840342	0.843742	0.842495	0.844093	0.840484	0.840903	0.839342	0.842644	0.84206	0.843046	0.842208	0.839821	0.840813	0.839583	0.841435	0.84133	0.840157	0.839975	0.841241	0.842157	0.840606	0.87755	0.88039
Mycobacteroides	Mycobacteroides salmoniphilum	GCA_004367255.1	0.841822	0.842164	0.841423	0.841466	0.841443	0.842229	0.841836	0.842628	0.842581	0.842604	0.841767	0.841768	0.84115	0.840854	0.840513	0.841037	0.842239	0.841956	0.840969	0.842395	0.842357	0.840888	0.841225	0.841916	0.841296	0.841957	0.841533	0.842656	0.840372	0.839205	0.841402	0.842367	0.840637	0.841151	0.841371	0.84001	0.841231	0.83996	0.840639	0.840731	0.840512	0.841084	0.839738	0.84201	0.8397	0.878638	0.881798
Mycobacteroides	Mycobacteroides salmoniphilum	GCA_004366645.1	0.840146	0.839942	0.839278	0.838797	0.840397	0.840254	0.838726	0.839812	0.839568	0.839497	0.840341	0.840809	0.839712	0.837963	0.839089	0.840098	0.839325	0.838729	0.83731	0.839684	0.839273	0.83863	0.839117	0.839094	0.838083	0.840812	0.840174	0.840981	0.837812	0.839604	0.839209	0.841059	0.839351	0.839703	0.839129	0.838572	0.838926	0.836969	0.839736	0.838426	0.837898	0.839218	0.83958	0.8404	0.839522	0.878418	0.881792
Mycobacteroides	Mycobacteroides immunogenum	GCA_001677135.1	0.841206	0.841278	0.842352	0.841885	0.841673	0.842574	0.841953	0.842868	0.842158	0.874443	0.86336	0.863908	0.861317	0.868797	0.869122	0.867376	0.866926	0.861877	0.863009	0.863074	0.843349	0.840538	0.840721	0.841057	0.841161	0.841026	0.840599	0.841694	0.841959	0.842739	0.8421	0.842582	0.841685	0.84062	0.84173	0.84186	0.842537	0.842448	0.842978	0.841872	0.844262	0.84241	0.843242	0.843469	0.84383	0.854207	0.854731
Mycobacteroides	Mycobacteroides immunogenum	GCA_001655155.1	0.843028	0.84224	0.841447	0.841252	0.842892	0.843108	0.844021	0.843512	0.843833	0.843677	0.843194	0.842811	0.842117	0.844301	0.841071	0.842167	0.845697	0.844269	0.845327	0.843441	0.845162	0.844287	0.844786	0.844872	0.842907	0.84194	0.841541	0.841501	0.840982	0.842674	0.842741	0.843541	0.844238	0.842969	0.842641	0.843165	0.843728	0.843375	0.843462	0.842728	0.8449	0.84261	0.843465	0.843934	0.842692	0.855366	0.855571
Mycobacteroides	Mycobacteroides franklinii	GCA_004366895.1	0.843058	0.842661	0.843565	0.842972	0.844035	0.843453	0.844649	0.844135	0.844049	0.862316	0.869191	0.867115	0.864099	0.865025	0.86301	0.865355	0.863607	0.859117	0.858736	0.860168	0.842881	0.842196	0.842502	0.841685	0.841014	0.842954	0.842131	0.842367	0.840469	0.840128	0.843238	0.841904	0.840865	0.841821	0.842277	0.841704	0.842509	0.841397	0.842784	0.841361	0.842637	0.841844	0.842545	0.843519	0.841975	0.860901	0.861186
Mycobacteroides	Mycobacteroides franklinii	GCA_002013295.1	0.843169	0.842529	0.843464	0.84305	0.843686	0.843602	0.84427	0.844011	0.844835	0.842973	0.845072	0.842822	0.842673	0.843485	0.841759	0.84252	0.841284	0.840772	0.840126	0.841097	0.842978	0.841825	0.842771	0.84208	0.840334	0.84406	0.843853	0.843918	0.841385	0.859974	0.866162	0.844631	0.841325	0.841042	0.841587	0.840183	0.841909	0.840672	0.841519	0.840517	0.844341	0.842176	0.84164	0.841936	0.841279	0.860671	0.861528
Mycobacteroides	Mycobacteroides franklinii	GCA_001853795.1	0.842085	0.841858	0.841133	0.842783	0.842801	0.842128	0.841899	0.842143	0.842613	0.841996	0.842065	0.8424	0.841424	0.840406	0.840452	0.841746	0.8434	0.842942	0.842648	0.842366	0.843498	0.842278	0.843153	0.842998	0.841988	0.84285	0.842269	0.841977	0.839639	0.839273	0.841762	0.844806	0.842188	0.842524	0.841954	0.840804	0.841623	0.841197	0.842513	0.840474	0.841001	0.841275	0.84069	0.840873	0.840212	0.86064	0.861568
Mycobacteroides	Mycobacteroides franklinii	GCA_011064445.1	0.841776	0.841061	0.840434	0.841567	0.84246	0.841547	0.842885	0.842298	0.842481	0.842638	0.842422	0.841905	0.841212	0.841247	0.840844	0.842269	0.841853	0.841674	0.841063	0.841375	0.841339	0.840502	0.840493	0.84071	0.841107	0.843069	0.843075	0.842274	0.839617	0.838832	0.842272	0.840819	0.840753	0.841126	0.841121	0.840191	0.841317	0.840718	0.842437	0.838602	0.841823	0.839405	0.841224	0.841725	0.840784	0.861374	0.861994
Mycolicibacterium	Mycolicibacterium obuense	GCA_004359005.1	0.83785	0.837993	0.838163	0.837908	0.837482	0.838312	0.838069	0.837752	0.837318	0.846349	0.846784	0.84658	0.846573	0.849194	0.848129	0.8485	0.850064	0.847007	0.847865	0.847904	0.839868	0.838484	0.838253	0.838612	0.839112	0.838345	0.838787	0.838731	0.838418	0.838497	0.838571	0.838436	0.837838	0.83665	0.838576	0.83875	0.839152	0.839217	0.838853	0.838924	0.838796	0.838574	0.838998	0.838963	0.838445	0.842033	0.839888
Mycobacterium	Mycobacterium kyogaense	GCA_003254575.1	0.839855	0.839885	0.83915	0.838708	0.838621	0.839103	0.83863	0.838897	0.838547	0.839344	0.839115	0.839024	0.839879	0.839793	0.83943	0.83912	0.842026	0.840714	0.840544	0.84062	0.841011	0.840102	0.840155	0.840471	0.839836	0.839744	0.839254	0.839527	0.839036	0.838403	0.838737	0.839231	0.839706	0.838509	0.839877	0.838828	0.839677	0.839093	0.839837	0.839347	0.839032	0.839386	0.839155	0.839025	0.838324	0.844065	0.841391
Mycolicibacterium	Mycolicibacterium obuense	GCA_000974925.2	0.837935	0.837849	0.838524	0.838469	0.838147	0.838443	0.838707	0.838697	0.84156	0.838612	0.841639	0.838536	0.83891	0.84205	0.838632	0.8385	0.83998	0.838901	0.838988	0.839246	0.840283	0.838629	0.838722	0.839177	0.838992	0.839872	0.839563	0.840039	0.83931	0.839907	0.842279	0.838969	0.838988	0.837414	0.839469	0.839652	0.839845	0.839461	0.840416	0.839298	0.841182	0.838824	0.839524	0.839317	0.838736	0.84323	0.840805
Mycolicibacterium	Mycolicibacterium obuense	GCA_001044245.1	0.83812	0.838147	0.838438	0.838573	0.838209	0.838778	0.838726	0.838153	0.838338	0.837794	0.838406	0.838245	0.839188	0.838546	0.83844	0.839332	0.841698	0.839417	0.839795	0.839602	0.841421	0.839182	0.839328	0.839326	0.839019	0.839777	0.8385	0.839102	0.838625	0.839293	0.839737	0.839389	0.838625	0.837568	0.839409	0.83846	0.839532	0.838942	0.840302	0.839278	0.838672	0.838835	0.838912	0.83948	0.838833	0.843184	0.841462
Mycobacterium	Mycobacterium lehmannii	GCA_002245535.1	0.835999	0.836033	0.835502	0.835087	0.835864	0.835803	0.836256	0.836058	0.836444	0.846549	0.844016	0.843309	0.844127	0.843032	0.844539	0.843258	0.84461	0.843342	0.843432	0.843851	0.837562	0.837612	0.837866	0.837214	0.836705	0.836372	0.836665	0.835907	0.836232	0.835645	0.835363	0.837385	0.836202	0.835822	0.836605	0.835948	0.836237	0.836039	0.836962	0.835501	0.835555	0.83569	0.836109	0.837095	0.835565	0.841124	0.840398
Mycobacterium	Mycobacterium neumannii	GCA_002245615.1	0.835598	0.835425	0.834988	0.834775	0.835609	0.83569	0.836627	0.836893	0.838586	0.838865	0.838011	0.835605	0.835389	0.837481	0.835892	0.835455	0.83728	0.837218	0.837037	0.836989	0.837091	0.838044	0.838045	0.837768	0.836926	0.836554	0.83611	0.835842	0.835743	0.835676	0.83596	0.836135	0.836049	0.836665	0.836668	0.835976	0.836258	0.83534	0.835118	0.835365	0.83758	0.836783	0.835987	0.835856	0.834965	0.838639	0.838054
Mycobacterium	Mycobacterium lehmannii	GCA_001499925.1	0.836049	0.836069	0.835227	0.835194	0.835994	0.836012	0.835867	0.835546	0.835869	0.836341	0.835502	0.835704	0.835406	0.835246	0.83586	0.835484	0.836535	0.836072	0.836386	0.836167	0.836626	0.836683	0.836631	0.836402	0.835883	0.836418	0.836126	0.835513	0.836202	0.835156	0.836268	0.836792	0.836559	0.836165	0.836261	0.835413	0.835998	0.835656	0.835327	0.834976	0.835639	0.836283	0.835781	0.836848	0.836084	0.839958	0.839054
Mycolicibacterium	Mycolicibacterium novocastrense	GCA_001499835.1	0.83561	0.836289	0.835715	0.835289	0.835945	0.836256	0.835372	0.835872	0.836757	0.83556	0.837736	0.836312	0.83622	0.83739	0.836136	0.836417	0.838421	0.83728	0.837731	0.837863	0.838122	0.837367	0.837178	0.837606	0.837572	0.837245	0.838056	0.836908	0.836091	0.836795	0.836059	0.837704	0.837527	0.8363	0.837689	0.836816	0.837441	0.83709	0.837503	0.836307	0.837435	0.836382	0.836765	0.836795	0.836008	0.840679	0.841102
Mycolicibacterium	Mycolicibacterium novocastrense	GCA_001570485.1	0.83605	0.836575	0.835663	0.835032	0.835954	0.836466	0.835881	0.835401	0.835281	0.846195	0.844252	0.844913	0.844431	0.846522	0.84627	0.848093	0.849052	0.846119	0.846265	0.84681	0.838836	0.837669	0.837692	0.837418	0.83748	0.837046	0.836942	0.83613	0.836037	0.835207	0.835076	0.837405	0.836905	0.836926	0.837533	0.836309	0.836925	0.836309	0.836836	0.836424	0.836259	0.836234	0.837405	0.836725	0.83625	0.839571	0.839279
Mycolicibacterium	Mycolicibacterium neoaurum	GCA_003367335.1	0.841669	0.842186	0.840947	0.841084	0.841895	0.842032	0.840937	0.841359	0.841527	0.840778	0.841285	0.84196	0.842058	0.841278	0.841419	0.841793	0.842899	0.842318	0.841665	0.842478	0.842592	0.842464	0.842169	0.842498	0.841994	0.842652	0.842893	0.842214	0.841467	0.841496	0.84098	0.841274	0.841432	0.842055	0.841993	0.841844	0.842803	0.84256	0.843348	0.84239	0.841913	0.841165	0.842132	0.842522	0.841119	0.8418	0.843072
Mycolicibacterium	Mycolicibacterium neoaurum	GCA_018363015.1	0.842239	0.842723	0.845649	0.844219	0.842261	0.84225	0.840511	0.843603	0.84447	0.841897	0.846952	0.845743	0.842942	0.849554	0.845901	0.847435	0.841786	0.841141	0.841006	0.840441	0.844177	0.841024	0.840934	0.84064	0.840945	0.845523	0.841526	0.841773	0.844894	0.840024	0.841674	0.844409	0.841679	0.841365	0.845201	0.840898	0.844336	0.841044	0.841584	0.841472	0.849176	0.840977	0.841071	0.843474	0.843392	0.841228	0.841978
Mycolicibacterium	Mycolicibacterium neoaurum	GCA_000724065.1	0.842055	0.841818	0.842179	0.841516	0.84143	0.842204	0.840774	0.84064	0.842671	0.841176	0.842612	0.841697	0.842383	0.843531	0.84102	0.841552	0.841374	0.841519	0.841066	0.841115	0.841442	0.841336	0.841628	0.841494	0.841165	0.84214	0.8417	0.841781	0.841391	0.841164	0.842089	0.841068	0.841765	0.841398	0.842058	0.840902	0.841915	0.841105	0.841901	0.841482	0.844098	0.841303	0.840809	0.840929	0.840692	0.843262	0.842967
Mycolicibacterium	Mycolicibacterium neoaurum	GCA_900101555.1	0.842125	0.84202	0.842324	0.841801	0.841793	0.842297	0.840683	0.84044	0.842326	0.840789	0.842028	0.84178	0.842208	0.842883	0.84166	0.841585	0.842027	0.841805	0.840917	0.841618	0.841996	0.841523	0.841679	0.841017	0.84121	0.842415	0.842202	0.842215	0.842342	0.841049	0.842334	0.840546	0.841426	0.841703	0.841875	0.841015	0.842091	0.841048	0.841643	0.841298	0.843843	0.840921	0.840478	0.841049	0.840693	0.842279	0.84295
Mycolicibacterium	Mycolicibacterium fluoranthenivorans	GCA_011758805.1	0.841016	0.841048	0.840627	0.840622	0.840298	0.840684	0.840957	0.840672	0.8414	0.840317	0.841301	0.840649	0.840531	0.8413	0.839127	0.840536	0.841905	0.842384	0.841551	0.842217	0.842288	0.842437	0.842598	0.842144	0.841965	0.841809	0.842218	0.841743	0.84163	0.847903	0.848721	0.84316	0.842046	0.841708	0.842586	0.842733	0.842515	0.842412	0.842094	0.842508	0.84339	0.843047	0.841753	0.843157	0.84187	0.839141	0.840094
Mycolicibacterium	Mycolicibacterium fluoranthenivorans	GCA_014295435.1	0.840835	0.841008	0.840836	0.840648	0.840563	0.840531	0.840699	0.840556	0.840066	0.840568	0.840435	0.841111	0.840217	0.840373	0.840071	0.840897	0.84228	0.841705	0.84155	0.841717	0.84188	0.841351	0.84131	0.841344	0.841388	0.841563	0.841935	0.841806	0.84137	0.841413	0.84148	0.841721	0.841097	0.841498	0.842636	0.842062	0.842202	0.842616	0.842535	0.842836	0.842494	0.841949	0.841498	0.842197	0.841657	0.838057	0.837559
Mycolicibacterium	Mycolicibacterium fluoranthenivorans	GCA_900100615.1	0.841426	0.841576	0.841322	0.841046	0.841459	0.84124	0.840927	0.841526	0.840518	0.84103	0.840895	0.841488	0.841236	0.84087	0.839957	0.840957	0.842614	0.842454	0.841507	0.842169	0.842444	0.841539	0.841529	0.841933	0.841742	0.842559	0.842801	0.842302	0.84139	0.841523	0.841986	0.842269	0.841911	0.841537	0.842483	0.842397	0.843187	0.843429	0.84241	0.843175	0.842843	0.842304	0.841576	0.843049	0.841736	0.839285	0.84075
Mycolicibacterium	Mycolicibacterium goodii	GCA_022370755.2	0.841034	0.841572	0.84148	0.841351	0.841232	0.841562	0.841816	0.841466	0.841962	0.841284	0.841591	0.841174	0.841194	0.841509	0.84116	0.841204	0.842307	0.842059	0.841912	0.841809	0.842026	0.842102	0.842053	0.842226	0.841928	0.840466	0.841246	0.841431	0.842007	0.839912	0.840267	0.840823	0.842195	0.842223	0.842034	0.841921	0.841891	0.841881	0.841876	0.84228	0.841343	0.840794	0.840268	0.840589	0.840221	0.838976	0.838279
Mycolicibacterium	Mycolicibacterium smegmatis	GCA_021183885.1	0.841743	0.842399	0.841839	0.841797	0.841788	0.842717	0.842373	0.842218	0.84189	0.842166	0.842048	0.841855	0.841638	0.841953	0.841683	0.842054	0.842702	0.842749	0.842844	0.842648	0.842665	0.842955	0.842981	0.842645	0.842826	0.842519	0.842718	0.842639	0.842727	0.840131	0.841244	0.842188	0.843651	0.842421	0.84324	0.842427	0.842802	0.842576	0.843358	0.842932	0.841129	0.841731	0.841521	0.841501	0.841028	0.840849	0.840322
Mycolicibacterium	Mycolicibacterium smegmatis	GCA_009764675.1	0.8419	0.841951	0.841553	0.841585	0.841797	0.8425	0.842187	0.842192	0.841857	0.841911	0.84223	0.841781	0.841508	0.841952	0.84166	0.841726	0.842042	0.842699	0.841987	0.842137	0.842153	0.842672	0.842772	0.842338	0.842116	0.842313	0.842552	0.84234	0.841973	0.84026	0.841494	0.841993	0.843598	0.843867	0.843363	0.842383	0.842399	0.842231	0.843019	0.842881	0.841403	0.841665	0.841385	0.841675	0.841111	0.840923	0.840159
Mycolicibacterium	Mycolicibacterium smegmatis	GCA_000331165.2	0.842262	0.843288	0.842492	0.841991	0.842018	0.842685	0.842487	0.842237	0.84313	0.842384	0.842634	0.842937	0.843005	0.842395	0.841988	0.842488	0.842699	0.843789	0.843352	0.842775	0.842976	0.842873	0.843057	0.843055	0.84263	0.842641	0.842649	0.842622	0.842888	0.840079	0.841678	0.843147	0.843512	0.843692	0.843077	0.842213	0.842779	0.842005	0.843095	0.842906	0.841425	0.841383	0.841419	0.842243	0.841058	0.841395	0.840372
Mycolicibacterium	Mycolicibacterium phocaicum	GCA_020520165.1	0.845451	0.844939	0.846202	0.845622	0.845848	0.846456	0.844674	0.845303	0.845292	0.853267	0.852639	0.854053	0.852822	0.855592	0.85422	0.855205	0.860308	0.853565	0.85184	0.85234	0.85265	0.846071	0.84601	0.844955	0.844808	0.843018	0.842575	0.843156	0.842937	0.845842	0.844778	0.852546	0.845521	0.845376	0.845541	0.844792	0.844848	0.844384	0.846393	0.844279	0.845835	0.846723	0.845587	0.844755	0.845012	0.842465	0.84176
Mycolicibacterium	Mycolicibacterium mucogenicum	GCA_001291445.1	0.844186	0.844031	0.844418	0.843823	0.844277	0.844369	0.844309	0.844239	0.845419	0.846042	0.844772	0.844146	0.843784	0.843912	0.844156	0.844558	0.845147	0.844352	0.844632	0.844777	0.844588	0.844313	0.844544	0.844872	0.843841	0.842796	0.842607	0.842667	0.842945	0.843756	0.843204	0.843504	0.843084	0.845835	0.845808	0.843318	0.84442	0.843658	0.84399	0.843018	0.84432	0.845191	0.844345	0.843824	0.844028	0.843204	0.839568
Mycolicibacterium	Mycolicibacterium phocaicum	GCA_010731115.1	0.845087	0.844788	0.845798	0.845221	0.845831	0.846137	0.844171	0.844413	0.845309	0.84591	0.844338	0.845621	0.844882	0.846035	0.845186	0.845471	0.844511	0.843188	0.84359	0.842873	0.843906	0.843825	0.843866	0.84417	0.843042	0.843308	0.843209	0.843336	0.842856	0.842905	0.84357	0.845409	0.844865	0.84491	0.844915	0.844	0.844809	0.844463	0.844627	0.843167	0.84465	0.844976	0.845104	0.844953	0.845377	0.843888	0.842435
Mycolicibacterium	Mycolicibacterium mucogenicum	GCA_004359045.1	0.844827	0.844705	0.845377	0.844743	0.845344	0.845921	0.84499	0.844675	0.845939	0.844938	0.844827	0.844787	0.844413	0.845228	0.844823	0.845053	0.843938	0.843946	0.844412	0.84396	0.843913	0.844282	0.844307	0.843929	0.843844	0.842143	0.84244	0.841956	0.842823	0.842342	0.843999	0.843342	0.844442	0.843948	0.844602	0.843659	0.844023	0.843825	0.843825	0.843651	0.844326	0.844552	0.845468	0.844523	0.843918	0.841327	0.840223
Mycolicibacterium	Mycolicibacterium aubagnense	GCA_005670695.1	0.844361	0.843854	0.842847	0.843537	0.844	0.84475	0.844419	0.844335	0.844907	0.846413	0.844291	0.844346	0.843658	0.843186	0.843856	0.843816	0.843977	0.843632	0.843693	0.843878	0.847179	0.84424	0.844431	0.843521	0.843545	0.842906	0.843011	0.843168	0.843016	0.842391	0.843116	0.847991	0.843013	0.845885	0.846343	0.84404	0.844462	0.844719	0.8447	0.844309	0.846795	0.844086	0.845197	0.844193	0.844071	0.841089	0.842288
Mycolicibacterium	Mycolicibacterium llatzerense	GCA_000878195.1	0.845002	0.845933	0.844343	0.845213	0.844502	0.845775	0.844337	0.844626	0.84522	0.846023	0.845191	0.845066	0.846833	0.845346	0.844515	0.844967	0.84474	0.847236	0.843488	0.844017	0.84484	0.843436	0.843384	0.843635	0.843324	0.843378	0.843866	0.843485	0.842891	0.850497	0.852631	0.845436	0.844347	0.845557	0.843994	0.844314	0.845124	0.844276	0.844909	0.843279	0.845252	0.844241	0.844547	0.845592	0.84454	0.840707	0.840902
Mycolicibacterium	Mycolicibacterium llatzerense	GCA_001865165.1	0.845432	0.845139	0.844505	0.845053	0.844705	0.84569	0.845155	0.844942	0.845429	0.845102	0.84512	0.847995	0.847456	0.846117	0.845082	0.848403	0.85825	0.848896	0.843778	0.844443	0.855938	0.844294	0.844156	0.843983	0.84361	0.843761	0.844163	0.84352	0.844191	0.847017	0.844916	0.854281	0.844875	0.844923	0.844819	0.844869	0.845208	0.845048	0.844485	0.843427	0.844679	0.845079	0.845094	0.84613	0.844927	0.83993	0.839562
Mycolicibacterium	Mycolicibacterium psychrotolerans	GCA_010729305.1	0.839627	0.839777	0.840159	0.839503	0.839391	0.84021	0.839527	0.840096	0.839978	0.83932	0.84017	0.839944	0.840055	0.839811	0.839586	0.839679	0.840357	0.83959	0.839539	0.840066	0.840041	0.839419	0.839531	0.83952	0.839244	0.840034	0.839644	0.839155	0.838795	0.838751	0.837509	0.838503	0.839838	0.839925	0.840144	0.83901	0.840244	0.839405	0.83925	0.84016	0.838657	0.838342	0.839717	0.83845	0.838227	0.839502	0.838981
Mycolicibacterium	Mycolicibacterium chubuense	GCA_900453455.1	0.839466	0.839355	0.839502	0.839742	0.838965	0.839487	0.839214	0.8389	0.838053	0.840028	0.838551	0.839889	0.839485	0.838897	0.838754	0.838993	0.839703	0.839128	0.8385	0.8394	0.839498	0.839431	0.8392	0.839674	0.839364	0.839808	0.839887	0.839786	0.838803	0.83818	0.838733	0.838338	0.839446	0.839831	0.839536	0.838892	0.839141	0.838417	0.83958	0.83931	0.839202	0.838581	0.839735	0.839932	0.838448	0.842563	0.841102
Mycolicibacterium	Mycolicibacterium chlorophenolicum	GCA_001044235.1	0.839275	0.839258	0.839865	0.840079	0.839611	0.840104	0.839404	0.839485	0.838982	0.844188	0.843449	0.844589	0.844168	0.844559	0.843329	0.8446	0.844398	0.844017	0.844053	0.844412	0.84142	0.839999	0.840076	0.839774	0.839691	0.840445	0.840187	0.840107	0.839581	0.838905	0.841059	0.839348	0.839427	0.839262	0.840319	0.839123	0.839531	0.839016	0.84083	0.839167	0.83991	0.839184	0.83972	0.840169	0.839856	0.840655	0.839043
Mycolicibacterium	Mycolicibacterium rufum	GCA_016219585.1	0.839264	0.839356	0.839551	0.839186	0.839497	0.839576	0.839125	0.8393	0.838514	0.845018	0.844613	0.845179	0.844963	0.845726	0.844473	0.84528	0.846055	0.845127	0.844835	0.845664	0.840725	0.839851	0.839673	0.840066	0.839668	0.839979	0.840529	0.839938	0.838497	0.838276	0.838346	0.839048	0.84018	0.839754	0.839715	0.839485	0.839845	0.839419	0.840606	0.838718	0.839786	0.839468	0.840147	0.84016	0.839609	0.840431	0.839529
Mycolicibacterium	Mycolicibacterium iranicum	GCA_001650495.1	0.838696	0.838348	0.839093	0.83847	0.838885	0.838944	0.838918	0.838139	0.842681	0.840294	0.842797	0.83916	0.83909	0.842666	0.837455	0.839502	0.83712	0.837647	0.83661	0.837841	0.836835	0.837939	0.838121	0.837563	0.836926	0.839373	0.837722	0.83787	0.837306	0.838572	0.838808	0.837837	0.837558	0.838683	0.839406	0.838553	0.839698	0.83853	0.839898	0.838621	0.840722	0.837973	0.838678	0.837845	0.83645	0.842369	0.840854
Mycolicibacterium	Mycolicibacterium iranicum	GCA_002101705.1	0.838749	0.83921	0.839287	0.839463	0.839591	0.839605	0.838559	0.839194	0.842842	0.850322	0.852282	0.848974	0.849373	0.855122	0.85004	0.853391	0.850002	0.848337	0.8474	0.847635	0.839214	0.83818	0.838049	0.838641	0.837764	0.838558	0.83851	0.838185	0.839414	0.838993	0.838031	0.839214	0.839073	0.838845	0.838951	0.838342	0.839085	0.838256	0.839311	0.839737	0.842162	0.83953	0.838337	0.839847	0.838913	0.841288	0.841574
Mycolicibacterium	Mycolicibacterium iranicum	GCA_000455165.1	0.838761	0.839036	0.839528	0.839257	0.839475	0.839439	0.838798	0.839024	0.842557	0.850605	0.852697	0.849463	0.84999	0.855188	0.850624	0.851641	0.850783	0.848306	0.847901	0.848476	0.839619	0.838283	0.838134	0.838823	0.837925	0.838906	0.838768	0.838813	0.83958	0.839393	0.838617	0.839795	0.839594	0.839279	0.839584	0.839238	0.839638	0.839057	0.839747	0.839952	0.843011	0.839885	0.838567	0.840324	0.839254	0.840332	0.841328
[truncated: 288 more columns]
