# Supplementary material for: Comparative genomic analysis reveals differential genomic characteristics and featured genes between rapid- and slow-growing non-tuberculous mycobacteria
Source: Front Microbiol. 2023 Sep 21;14:1243371. doi: 10.3389/fmicb.2023.1243371 (PMC10551460; doi:10.3389/fmicb.2023.1243371)
Supplement: Supplementary file 9 [file Table_9.XLSX]

## Sheet: Sheet1
TABLE S9 PHASTER annotation of RGM-associated phage single copy homologous genes.
Orthogroup	COG start	COG end	PHASTER Position	BLAST Hit	E-Value
OG0005524	414090	414983	complement(414090..414779)	PHAGE_Gordon_Twister6_NC_031052: hypothetical protein; PP_03592; phage(gi100063)	2.5e-29
OG0005524	177549	177923	177549..177923	PHAGE_Mycoba_Tortellini_NC_041888: terminase small subunit; PP_01311; phage(gi100071)	5.87e-09
OG0005524	4733812	4734219	complement(4733521..4734117)	hypothetical; PP_04456	0
OG0005524	376330	377478	complement(376330..377478)	PHAGE_Gordon_CarolAnn_NC_031118: terminase small subunit; PP_00377; phage(gi100071)	3.06e-83
OG0005524	23397	23804	complement(23397..23765)	PHAGE_Mycoba_Dori_NC_023703: gp82; PP_04167; phage(gi593775771)	5.19e-09
OG0005524	2345882	2346136	2345909..2346136	PHAGE_Mycoba_Tortellini_NC_041888: terminase small subunit; PP_02419; phage(gi100071)	3.36e-06
OG0005524	600985	601227	601006..601227	PHAGE_Mycoba_Tortellini_NC_041888: terminase small subunit; PP_00591; phage(gi100071)	2.4e-10
OG0005524	65340	66275	65340..66275	PHAGE_Gordon_GAL1_NC_031936: capsid maturation protease; PP_06561; phage(gi100067)	4.58e-26
OG0005524	66639	66854	66666..66854	hypothetical; PP_06563	0
OG0005524	28234	28467	complement(28254..28328)	hypothetical; PP_02457	0
OG0005524	28	924	NA	NA	NA
OG0005524	24896	25147	24974..25291	hypothetical; PP_05840	0
OG0005524	33658	34620	complement(33786..34142)	hypothetical; PP_03650	0
OG0005524	34617	35021	34617..35021	PHAGE_Mycoba_Tortellini_NC_041888: terminase small subunit; PP_03651; phage(gi100071)	3.07e-08
OG0005524	1773063	1773989	1773081..1773989	PHAGE_Gordon_GAL1_NC_031936: capsid maturation protease; PP_01756; phage(gi100067)	6.87e-37
OG0005524	33493	34536	33493..34536	PHAGE_Gordon_Obliviate_NC_031237: portal protein; PP_02884; phage(gi100069)	4.69e-87
OG0005524	93954	94766	complement(93954..94670)	PHAGE_Gordon_GAL1_NC_031936: capsid maturation protease; PP_02977; phage(gi100067)	3.21e-18
OG0005524	30848	31057	NA	NA	NA
OG0005524	31050	31862	complement(31050..31844)	PHAGE_Gordon_GAL1_NC_031936: capsid maturation protease; PP_05393; phage(gi100067)	1.27e-29
OG0005524	1261411	1262454	1261483..1262454	PHAGE_Gordon_Obliviate_NC_031237: portal protein; PP_01231; phage(gi100069)	2.74e-81
OG0005524	4321207	4321950	4321207..4321950	PHAGE_Mycoba_Cerasum_NC_026604: hypothetical protein; PP_04601; phage(gi764161460)	2.69e-57
OG0005524	594745	595692	complement(594745..595692)	PHAGE_Mycoba_Yoshi_NC_042030: hypothetical protein; PP_00565; phage(gi100089)	2.79e-79
OG0005524	49172	50293	complement(49172..50293)	PHAGE_Gordon_Obliviate_NC_031237: portal protein; PP_00811; phage(gi100069)	2.15e-94
OG0005524	2899	3141	NA	NA	NA
OG0005524	3128	4108	complement(3128..4045)	PHAGE_Gordon_Ruthy_NC_048019: terminase large subunit; PP_00526; phage(gi100070)	2.86e-84
OG0005524	10553	10816	10553..10816	PHAGE_Mycoba_Tortellini_NC_041888: terminase small subunit; PP_02902; phage(gi100071)	8.53e-09
OG0005524	19646	19915	NA	NA	NA
OG0005524	5655	5924	NA	NA	NA
OG0005524	6290	7099	complement(6290..7012)	PHAGE_Gordon_GAL1_NC_031936: capsid maturation protease; PP_03064; phage(gi100067)	6.33e-24
OG0005524	54207	55388	54207..55388	PHAGE_Gordon_Guacamole_NC_031265: portal protein; PP_05110; phage(gi100069)	4.55e-83
OG0005524	37048	37887	complement(37048..37815)	PHAGE_Mycoba_Poenanya_NC_051699: putative replicative DNA helicase; PP_05633; phage(gi100080)	2.41e-40
OG0005524	7290	7532	NA	NA	NA
OG0005524	6994	7962	7165..7962	PHAGE_Mycoba_Blexus_NC_051635: hypothetical protein; PP_05872; phage(gi100072)	5.32e-102
OG0005524	7955	8317	8096..8317	PHAGE_Mycoba_Tortellini_NC_041888: terminase small subunit; PP_05873; phage(gi100071)	1.14e-10
OG0005524	22685	23527	complement(22685..23431)	PHAGE_Gordon_Twister6_NC_031052: hypothetical protein; PP_04718; phage(gi100063)	6.15e-24
OG0005524	202817	203821	202835..203821	PHAGE_Gordon_Twister6_NC_031052: hypothetical protein; PP_02424; phage(gi100063)	3.52e-67
OG0005524	4301854	4302093	4301788..4302096	hypothetical; PP_03809	0
OG0005524	1946	2917	1946..2917	PHAGE_Gordon_BrutonGaster_NC_048169: hypothetical protein; PP_04260; phage(gi100085)	7.69e-42
OG0005524	2907	3149	3006..3149	PHAGE_Gordon_Guacamole_NC_031265: portal protein; PP_04261; phage(gi100069)	4.52e-05
OG0005524	42372	43424	complement(42372..43424)	PHAGE_Gordon_Fairfaxidum_NC_048185: hypothetical protein; PP_01442; phage(gi100074)	2.73e-32
OG0005524	58568	59737	58568..59737	PHAGE_Gordon_Ruthy_NC_048019: terminase large subunit; PP_00085; phage(gi100070)	1.82e-50
OG0005524	29096	29905	29174..29452	hypothetical; PP_03129	0
OG0005524	356172	356435	NA	NA	NA
OG0005524	94976	95257	complement(94976..95257)	PHAGE_Mycoba_Dori_NC_023703: gp82; PP_05870; phage(gi593775771)	1.31e-09
OG0005524	95579	96514	complement(95579..96364)	PHAGE_Rhodoc_Whack_NC_048784: hypothetical protein; PP_05871; phage(gi100064)	2.87e-49
OG0005524	2035	2853	complement(2052..2246)	PROPHAGE_Xantho_33913: ISxac3 transposase; PP_03532; phage(gi21231086)	1.47e-06
OG0005524	47638	48780	47638..48780	PHAGE_Gordon_Obliviate_NC_031237: portal protein; PP_00067; phage(gi100069)	1.72e-97
OG0005524	48773	49036	NA	NA	NA
OG0005524	1038498	1039430	NA	NA	NA
OG0005524	3308029	3308283	3308029..3308283	PHAGE_Mycoba_Dori_NC_023703: gp82; PP_03137; phage(gi593775771)	1.74e-21
OG0005524	3757987	3758946	complement(3757987..3758946)	PHAGE_Mycoba_Clifton_NC_051643: head morphogenesis protein; PP_03958; phage(gi100068)	1.08e-76
OG0005524	4279708	4280451	4279708..4280451	PHAGE_Mycoba_Cerasum_NC_026604: hypothetical protein; PP_04504; phage(gi764161460)	2.75e-57
OG0005524	4817079	4818107	4817079..4818107	PHAGE_Gordon_Fairfaxidum_NC_048185: hypothetical protein; PP_05055; phage(gi100074)	2.67e-61
OG0005524	3727823	3728107	NA	NA	NA
OG0005524	3728100	3729239	complement(3728100..3729239)	PHAGE_Gordon_Obliviate_NC_031237: portal protein; PP_03703; phage(gi100069)	2.9e-90
OG0005524	4140384	4141313	4140402..4141313	PHAGE_Gordon_GAL1_NC_031936: capsid maturation protease; PP_04130; phage(gi100067)	6.96e-37
OG0005524	64477	65676	64477..65676	PHAGE_Gordon_Obliviate_NC_031237: portal protein; PP_03506; phage(gi100069)	2.99e-94
OG0005524	65669	65932	NA	NA	NA
OG0005524	439528	440343	439594..440019	hypothetical; PP_00438	0
OG0005524	4231811	4232017	NA	NA	NA
OG0005524	8474	9433	8474..9433	PHAGE_Gordon_Eyre_NC_031122: tail length tape-measure protein; PP_00024; phage(gi100057)	3.54e-35
OG0005524	9426	9692	NA	NA	NA
OG0005524	607995	608255	NA	NA	NA
OG0005524	1028052	1028540	NA	NA	NA
OG0005524	4425283	4426290	complement(4425283..4426290)	PHAGE_Gordon_Obliviate_NC_031237: portal protein; PP_04112; phage(gi100069)	4.88e-57
OG0005524	1857303	1857515	complement(1857303..1857488)	PHAGE_Mycoba_Tortellini_NC_041888: terminase small subunit; PP_01891; phage(gi100071)	5.8e-11
OG0005524	63447	63695	NA	NA	NA
OG0008945	2385149	2385511	2385149..2385511	PHAGE_Mycoba_Quesadilla_NC_051584: DNA adenine methyltransferase; PP_02467; phage(gi100041)	4.48e-31
OG0008945	2385571	2385813	2385571..2385813	PHAGE_Mycoba_Thonko_NC_051580: hypothetical protein; PP_02468; phage(gi100039)	1.3e-09
OG0008945	58565	59215	complement(58565..59215)	PHAGE_Mycoba_Dori_NC_023703: gp35; PP_05899; phage(gi593775725)	5.1e-36
OG0008945	10012	10383	complement(10012..10338)	PHAGE_Mycoba_Dori_NC_023703: gp35; PP_00768; phage(gi593775725)	4.42e-33
OG0008945	10344	10694	complement(10344..10694)	PHAGE_Mycoba_Dori_NC_023703: gp35; PP_00769; phage(gi593775725)	1.25e-32
OG0008945	40946	41614	40946..41614	PHAGE_Mycoba_Dori_NC_023703: gp35; PP_02227; phage(gi593775725)	9.91e-84
OG0008945	59332	60009	59362..60009	PHAGE_Mycoba_Dori_NC_023703: gp35; PP_04720; phage(gi593775725)	1.92e-99
OG0008945	94439	95125	94439..95125	PHAGE_Mycoba_Dori_NC_023703: gp35; PP_05150; phage(gi593775725)	3.06e-68
OG0008945	32188	32910	32221..32910	PHAGE_Mycoba_Dori_NC_023703: gp35; PP_00036; phage(gi593775725)	1.18e-65
OG0008945	86589	87308	86589..87308	PHAGE_Mycoba_Dori_NC_023703: gp35; PP_00110; phage(gi593775725)	6.28e-83
OG0008945	3348472	3349185	3348472..3349185	PHAGE_Mycoba_Dori_NC_023703: gp35; PP_03180; phage(gi593775725)	4.99e-88
OG0008945	3688224	3688595	complement(3688224..3688514)	PHAGE_Mycoba_Dori_NC_023703: gp35; PP_03660; phage(gi593775725)	1.17e-26
OG0008945	3688550	3688906	complement(3688550..3688906)	PHAGE_Mycoba_Dori_NC_023703: gp35; PP_03661; phage(gi593775725)	3.44e-35
OG0008945	39662	40330	39662..40330	PHAGE_Mycoba_Dori_NC_023703: gp35; PP_03463; phage(gi593775725)	8.51e-83
OG0008945	4387355	4387675	complement(4387355..4387639)	PHAGE_Mycoba_Godines_NC_042050: DNA adenine methyltransferase; PP_04073; phage(gi100041)	2.52e-23
OG0008945	4387675	4388031	complement(4387675..4388031)	PHAGE_Mycoba_Rosebush_NC_004684: gp39; PP_04074; phage(gi29566232)	1.01e-35
OG0008945	7801	8151	7801..8151	PHAGE_Mycoba_Qyrzula_NC_008204: gp37; PP_00008; phage(gi109521795)	6.4e-25
OG0008945	8106	8489	8232..8489	PHAGE_Mycoba_Reprobate_NC_022064: hypothetical protein; PP_00009; phage(gi100039)	1.04e-07
OG0009501	2335229	2335681	2335244..2335681	PHAGE_Mycoba_Xavia_NC_051740: minor tail protein; PP_02398; phage(gi100056)	5.27e-60
OG0009501	3536253	3536687	omplement(3536262..3536576)	hypothetical; PP_05040	0
OG0009501	3380788	3381399	3380788..3381399	PHAGE_Mycoba_Ekdilam_NC_051608: capsid maturation protease; PP_03259; phage(gi100067)	6.96e-82
OG0009501	2587	3012	2587..3012	PHAGE_Mycoba_Xavia_NC_051740: minor tail protein; PP_02888; phage(gi100056)	1.77e-57
OG0009501	11120	11554	11153..11554	PHAGE_Mycoba_Xavia_NC_051740: minor tail protein; PP_04653; phage(gi100056)	6.14e-58
OG0009501	46055	46489	46091..46489	PHAGE_Mycoba_Xavia_NC_051740: minor tail protein; PP_05097; phage(gi100056)	3.14e-69
OG0009501	1540363	1540830	1540363..1540830	PHAGE_Mycoba_Xavia_NC_051740: minor tail protein; PP_01600; phage(gi100056)	4.43e-43
OG0009501	28797	29060	28911..29060	PHAGE_Mycoba_Xavia_NC_051740: minor tail protein; PP_00043; phage(gi100056)	2.73e-16
OG0009501	4717408	4717671	4717522..4717671	PHAGE_Mycoba_Xavia_NC_051740: minor tail protein; PP_04467; phage(gi100056)	2.73e-16
OG0009501	39801	40226	39801..40226	PHAGE_Mycoba_Xavia_NC_051740: minor tail protein; PP_00051; phage(gi100056)	1.77e-57
OG0009501	10609	11331	NA	NA	NA
OG0009501	3298761	3299180	3298761..3299180	PHAGE_Mycoba_Xavia_NC_051740: minor tail protein; PP_03121; phage(gi100056)	3.61e-59
OG0009501	3735444	3735875	complement(3735444..3735839)	PHAGE_Mycoba_Xavia_NC_051740: minor tail protein; PP_03716; phage(gi100056)	1.29e-60
OG0009501	56581	57006	56581..57006	PHAGE_Mycoba_Xavia_NC_051740: minor tail protein; PP_03490; phage(gi100056)	1.97e-57
OG0009501	7051915	7052385	NA	NA	NA
OG0009726	10685	10924	10703..10924	PHAGE_Mycoba_Xavia_NC_051740: tail length tape-measure protein; PP_02828; phage(gi100057)	3.05e-11
OG0009726	2335678	2335920	2335702..2335920	PHAGE_Mycoba_GreaseLightnin_NC_051731: tail assembly protein; PP_02399; phage(gi100053)	1.33e-12
OG0009726	34323	34580	complement(34323..34508)	PHAGE_Mycoba_Phineas_NC_051733: tail tip protein; PP_05860; phage(gi100054)	7.14e-06
OG0009726	56511	56762	complement(56511..56747)	PHAGE_Mycoba_Dori_NC_023703: gp68; PP_00823; phage(gi593775757)	7.99e-26
OG0009726	3012	3254	3039..3254	PHAGE_Mycoba_Xavia_NC_051740: tail length tape-measure protein; PP_02889; phage(gi100057)	2.22e-21
OG0009726	11554	11796	11581..11796	PHAGE_Mycoba_Dori_NC_023703: gp68; PP_04654; phage(gi593775757)	1.73e-31
OG0009726	46489	46731	46543..46731	PHAGE_Mycoba_Dori_NC_023703: gp68; PP_05098; phage(gi593775757)	1.45e-31
OG0009726	50616	50858	50616..50858	PHAGE_Mycoba_Dori_NC_023703: gp68; PP_00066; phage(gi593775757)	1.76e-27
OG0009726	5484399	5484743	5484399..5484743	PHAGE_Mycoba_Jung_NC_051730: putative single-stranded DNA binding protein; PP_05407; phage(gi100050)	3.84e-12
OG0009726	40226	40468	40253..40468	PHAGE_Mycoba_Dori_NC_023703: gp68; PP_00052; phage(gi593775757)	1.11e-20
OG0009726	3299180	3299422	3299207..3299422	PHAGE_Mycoba_Dori_NC_023703: gp68; PP_03122; phage(gi593775757)	2.91e-22
OG0009726	3735202	3735447	complement(3735202..3735375)	PHAGE_Mycoba_Dori_NC_023703: gp68; PP_03715; phage(gi593775757)	3.47e-17
OG0009726	57033	57248	57033..57248	PHAGE_Mycoba_Dori_NC_023703: gp68; PP_03491; phage(gi593775757)	5.88e-21
OG0009726	4429030	4429269	complement(4429030..4429266)	PHAGE_Mycoba_Atcoo_NC_051729: tail fiber protein; PP_04121; phage(gi100052)	1.23e-16
OG0009741	2357403	2358002	2357418..2358002	PHAGE_Mycoba_Athena_NC_041965: hypothetical protein; PP_02441; phage(gi100079)	1.5e-48
OG0009741	5382	6212	5775..6212	PHAGE_Mycoba_Dori_NC_023703: gp5; PP_02733; phage(gi593775696)	4.67e-23
OG0009741	17569	18156	complement(17569..18156)	PHAGE_Mycoba_Dori_NC_023703: gp5; PP_05825; phage(gi593775696)	1.07e-33
OG0009741	37951	38427	complement(37951..38463)	PHAGE_Mycoba_Dori_NC_023703: gp5; PP_00794; phage(gi593775696)	8.1e-71
OG0009741	8433	8945	8469..8945	PHAGE_Mycoba_Dori_NC_023703: gp5; PP_02194; phage(gi593775696)	1.53e-75
OG0009741	26924	27508	26924..27508	PHAGE_Mycoba_Dori_NC_023703: gp5; PP_04687; phage(gi593775696)	3.19e-72
OG0009741	61901	62380	61901..62380	PHAGE_Mycoba_Dori_NC_023703: gp5; PP_05120; phage(gi593775696)	1.5e-91
OG0009741	5664	6284	5745..6284	PHAGE_Mycoba_Dori_NC_023703: gp5; PP_00011; phage(gi593775696)	2.99e-48
OG0009741	55204	55728	55240..55728	PHAGE_Mycoba_Dori_NC_023703: gp5; PP_00080; phage(gi593775696)	5.51e-68
OG0009741	3319089	3319601	3319089..3319601	PHAGE_Mycoba_Dori_NC_023703: gp5; PP_03154; phage(gi593775696)	4.88e-49
OG0009741	3715761	3716354	complement(3715761..3716285)	PHAGE_Mycoba_Dori_NC_023703: gp5; PP_03686; phage(gi593775696)	7.38e-88
OG0009741	7328	7840	7328..7840	PHAGE_Mycoba_Dori_NC_023703: gp5; PP_03429; phage(gi593775696)	9.52e-84
OG0009741	4418665	4419186	complement(4418665..4419186)	PHAGE_Mycoba_Dori_NC_023703: gp5; PP_04101; phage(gi593775696)	3.85e-67
OG0009741	18139	18732	complement(18200..18730)	hypothetical; PP_05704	0
OG0009742	2370501	2376170	2370501..2376170	PHAGE_Mycoba_Athena_NC_041965: hypothetical protein; PP_02456; phage(gi100029)	0
OG0009742	28658	29857	NA	NA	NA
OG0009742	64590	65765	complement(64590..65780)	PHAGE_Mycoba_OSmaximus_NC_028803: gp28; PP_05907; phage(gi971744641)	9.9e-64
OG0009742	18883	24660	complement(18883..24660)	PHAGE_Mycoba_Dori_NC_023703: gp24; PP_00778; phage(gi593775715)	0
OG0009742	24417	30176	24417..30176	PHAGE_Mycoba_Dori_NC_023703: gp24; PP_02214; phage(gi593775715)	0
OG0009742	42193	48153	42193..48153	PHAGE_Mycoba_Acadian_NC_023701: gp27; PP_04706; phage(gi593775524)	0
OG0009742	78027	83549	78027..83549	PHAGE_Mycoba_Dori_NC_023703: gp24; PP_05139; phage(gi593775715)	0
OG0009742	20486	26014	20576..26014	PHAGE_Mycoba_Dori_NC_023703: gp24; PP_00029; phage(gi593775715)	1.64e-175
OG0009742	69992	75487	69992..75487	PHAGE_Mycoba_Dori_NC_023703: gp24; PP_00098; phage(gi593775715)	0
OG0009742	3334920	3340481	3334920..3340481	PHAGE_Mycoba_Dori_NC_023703: gp24; PP_03171; phage(gi593775715)	0
OG0009742	3696893	3702487	complement(3696893..3702487)	PHAGE_Mycoba_Dori_NC_023703: gp24; PP_03670; phage(gi593775715)	0
OG0009742	22720	28659	22720..28659	PHAGE_Mycoba_Serendipitous_NC_051587: hypothetical protein; PP_03448; phage(gi100026)	0
OG0009742	4398081	4404185	complement(4398081..4404185)	PHAGE_Mycoba_Serendipitous_NC_051587: hypothetical protein; PP_04083; phage(gi100026)	0
OG0009742	45	1799	3..1799	PHAGE_Mycoba_Gadjet_NC_023686: gp29; PP_00001; phage(gi593773635)	3.68e-141
OG0009743	2376180	2377775	2376258..2377775	PHAGE_Gordon_Sour_NC_042132: hypothetical protein; PP_02457; phage(gi100030)	7.83e-165
OG0009743	63013	64575	complement(63013..64575)	PHAGE_Gordon_Sour_NC_042132: hypothetical protein; PP_05906; phage(gi100030)	0
OG0009743	17447	18883	complement(17447..18826)	PHAGE_Mycoba_Dori_NC_023703: gp25; PP_00777; phage(gi593775716)	0
OG0009743	30176	31609	30251..31609	PHAGE_Mycoba_Dori_NC_023703: gp25; PP_02215; phage(gi593775716)	0
OG0009743	48153	49586	48222..49586	PHAGE_Mycoba_Dori_NC_023703: gp25; PP_04707; phage(gi593775716)	0
OG0009743	83549	85039	83693..85039	PHAGE_Mycoba_Dori_NC_023703: gp25; PP_05141; phage(gi593775716)	0
OG0009743	26014	27594	26074..27594	PHAGE_Mycoba_Dori_NC_023703: gp25; PP_00030; phage(gi593775716)	0
OG0009743	75487	76920	75562..76920	PHAGE_Mycoba_Dori_NC_023703: gp25; PP_00099; phage(gi593775716)	0
OG0009743	3340481	3341914	3340556..3341914	PHAGE_Mycoba_Dori_NC_023703: gp25; PP_03172; phage(gi593775716)	0
OG0009743	3695457	3696893	complement(3695457..3696860)	PHAGE_Mycoba_Dori_NC_023703: gp25; PP_03669; phage(gi593775716)	0
OG0009743	28659	30092	28734..30092	PHAGE_Mycoba_Dori_NC_023703: gp25; PP_03449; phage(gi593775716)	0
OG0009743	4396648	4398081	complement(4396648..4398048)	PHAGE_Mycoba_Dori_NC_023703: gp25; PP_04082; phage(gi593775716)	0
OG0009743	1806	3371	1806..3371	PHAGE_Mycoba_Qyrzula_NC_008204: gp28; PP_00002; phage(gi109521786)	0
OG0009743	9693	9815	9693..9815	hypothetical; PP_00012	0
OG0009744	2381689	2383119	2381689..2383119	PHAGE_Gordon_Sour_NC_042132: DNA adenine methyltransferase; PP_02464; phage(gi100041)	6.53e-34
OG0009744	54538	55236	complement(54538..55236)	hypothetical; PP_05894	0
OG0009744	57439	58131	complement(57439..58131)	PHAGE_Mycoba_Godines_NC_042050: hypothetical protein; PP_05897; phage(gi100043)	2.91e-35
OG0009744	8865	9566	complement(8865..9491)	PHAGE_Mycoba_Dori_NC_023703: gp37; PP_00766; phage(gi593775727)	4.06e-66
OG0009744	42043	42744	42106..42744	PHAGE_Mycoba_Dori_NC_023703: gp37; PP_02229; phage(gi593775727)	4.76e-103
OG0009744	60438	61148	60507..61148	PHAGE_Mycoba_Dori_NC_023703: gp37; PP_04722; phage(gi593775727)	5.85e-104
OG0009744	269711	270391	complement(269711..270391)	hypothetical; PP_04664	0
OG0009744	95568	96254	95742..96254	PHAGE_Mycoba_Dori_NC_023703: gp37; PP_05152; phage(gi593775727)	2.25e-69
OG0009744	87737	88438	87800..88438	PHAGE_Mycoba_Dori_NC_023703: gp37; PP_00112; phage(gi593775727)	1.18e-103
OG0009744	3349614	3350315	3349677..3350315	PHAGE_Mycoba_Dori_NC_023703: gp37; PP_03182; phage(gi593775727)	3.45e-104
OG0009744	3687074	3687772	complement(3687074..3687733)	PHAGE_Mycoba_Dori_NC_023703: gp37; PP_03658; phage(gi593775727)	1.91e-63
OG0009744	40759	41460	40822..41460	PHAGE_Mycoba_Dori_NC_023703: gp37; PP_03465; phage(gi593775727)	4.83e-104
OG0009744	4386211	4386918	complement(4386211..4386918)	PHAGE_Mycoba_Dori_NC_023703: gp37; PP_04071; phage(gi593775727)	2.48e-94
OG0009744	8941	9645	9001..9645	PHAGE_Mycoba_Qyrzula_NC_008204: gp40; PP_00011; phage(gi109521798)	2.57e-45
OG0009767	615	926	NA	NA	NA
OG0009767	3898710	3898973	complement(3898710..3899096)	hypothetical; PP_03851	0
OG0009767	546655	546918	546655..546918	hypothetical; PP_00600	0
OG0009767	42776	43072	42776..43072	hypothetical; PP_02230	0
OG0009767	61180	61473	61180..61473	hypothetical; PP_04723	0
OG0009767	96288	96635	96288..96635	hypothetical; PP_05153	0
OG0009767	4100	4354	complement(4100..4354)	hypothetical; PP_05593	0
OG0009767	1573414	1573680	1573453..1573680	hypothetical; PP_01637	0
OG0009767	88470	88760	88470..88760	hypothetical; PP_00113	0
OG0009767	3350347	3350661	3350347..3350661	hypothetical; PP_03183	0
OG0009767	6433063	6433347	complement(6433063..6433347)	PHAGE_Mycoba_Gaia_NC_026590: hypothetical protein; PP_06094; phage(gi764160113)	9.67e-05
OG0009767	2656561	2656815	NA	NA	NA
OG0009767	41492	41788	41492..41788	hypothetical; PP_03466	0
OG0009767	20677	20991	complement(20677..20991)	hypothetical; PP_05999	0
OG0010002	2357995	2358405	2358082..2358405	PHAGE_Mycoba_Thonko_NC_051580: hypothetical protein; PP_02442; phage(gi100006)	1.63e-23
OG0010002	17128	17475	complement(17128..17475)	PHAGE_Mycoba_Jolie1_NC_023600: hypothetical protein; PP_05824; phage(gi589893231)	5.26e-24
OG0010002	37450	37875	complement(37450..37875)	PHAGE_Mycoba_Dori_NC_023703: gp6; PP_00793; phage(gi593775697)	3.59e-51
OG0010002	9022	9450	9022..9450	PHAGE_Mycoba_Dori_NC_023703: gp6; PP_02195; phage(gi593775697)	1.05e-43
OG0010002	28014	28436	28032..28436	PHAGE_Mycoba_Dori_NC_023703: gp6; PP_04689; phage(gi593775697)	8.69e-42
OG0010002	62439	62855	62439..62855	PHAGE_Mycoba_Dori_NC_023703: gp6; PP_05121; phage(gi593775697)	1.3e-42
OG0010002	6281	6700	6314..6700	PHAGE_Mycoba_Dori_NC_023703: gp6; PP_00012; phage(gi593775697)	1.1e-32
OG0010002	55790	56197	55790..56197	PHAGE_Mycoba_Dori_NC_023703: gp6; PP_00081; phage(gi593775697)	9.92e-72
OG0010002	3319646	3320074	3319646..3320074	PHAGE_Mycoba_Dori_NC_023703: gp6; PP_03155; phage(gi593775697)	0.000115
OG0010002	3715277	3715702	complement(3715277..3715702)	PHAGE_Mycoba_Dori_NC_023703: gp6; PP_03685; phage(gi593775697)	6.84e-50
OG0010002	7904	8311	7904..8311	PHAGE_Mycoba_Dori_NC_023703: gp6; PP_03430; phage(gi593775697)	2.62e-71
OG0010002	4418214	4418651	complement(4418214..4418651)	PHAGE_Mycoba_Dori_NC_023703: gp6; PP_04100; phage(gi593775697)	1.03e-38
OG0010002	17750	18142	complement(17750..18142)	PHAGE_Mycoba_Dori_NC_023703: gp6; PP_05703; phage(gi593775697)	2.54e-31
OG0010003	2358480	2360303	2358480..2360303	PHAGE_Mycoba_CRB2_NC_051585: hypothetical protein; PP_02443; phage(gi100011)	0
OG0010003	15190	17046	complement(15190..17082)	PHAGE_Mycoba_Dori_NC_023703: gp7; PP_05823; phage(gi593775698)	2.62e-176
OG0010003	35530	37374	complement(35530..37374)	PHAGE_Mycoba_Dori_NC_023703: gp7; PP_00792; phage(gi593775698)	0
OG0010003	9478	11385	9460..11385	PHAGE_Mycoba_Dori_NC_023703: gp7; PP_02196; phage(gi593775698)	0
OG0010003	28465	30372	28465..30372	PHAGE_Mycoba_Dori_NC_023703: gp7; PP_04690; phage(gi593775698)	0
OG0010003	62883	64793	62865..64793	PHAGE_Mycoba_Dori_NC_023703: gp7; PP_05122; phage(gi593775698)	0
OG0010003	6728	8644	6719..8644	PHAGE_Mycoba_Dori_NC_023703: gp7; PP_00013; phage(gi593775698)	0
OG0010003	56225	58132	56207..58132	PHAGE_Mycoba_Dori_NC_023703: gp7; PP_00082; phage(gi593775698)	0
OG0010003	3320093	3322009	3320084..3322009	PHAGE_Mycoba_Dori_NC_023703: gp7; PP_03156; phage(gi593775698)	0
OG0010003	3713348	3715249	complement(3713348..3715201)	PHAGE_Mycoba_Dori_NC_023703: gp7; PP_03684; phage(gi593775698)	0
OG0010003	8339	10246	8321..10246	PHAGE_Mycoba_Dori_NC_023703: gp7; PP_03431; phage(gi593775698)	0
OG0010003	4416315	4418171	complement(4416315..4418171)	PHAGE_Mycoba_Dori_NC_023703: gp7; PP_04099; phage(gi593775698)	0
OG0010003	15800	17722	complement(15800..17722)	PHAGE_Mycoba_Dori_NC_023703: gp7; PP_05702; phage(gi593775698)	0
OG0010004	2360692	2363151	2360713..2363151	PHAGE_Mycoba_Saguaro_NC_051583: hypothetical protein; PP_02445; phage(gi100012)	0
OG0010004	12956	15190	complement(12956..15067)	PHAGE_Mycoba_Dori_NC_023703: gp8; PP_05822; phage(gi593775699)	5.99e-75
OG0010004	32898	35366	complement(32898..35372)	PHAGE_Mycoba_Dori_NC_023703: gp8; PP_00791; phage(gi593775699)	0
OG0010004	11385	13871	11412..13871	PHAGE_Mycoba_Dori_NC_023703: gp8; PP_02197; phage(gi593775699)	0
OG0010004	30373	33105	30373..33105	PHAGE_Mycoba_Dori_NC_023703: gp8; PP_04691; phage(gi593775699)	0
OG0010004	64957	67440	64984..67440	PHAGE_Mycoba_Dori_NC_023703: gp8; PP_05124; phage(gi593775699)	0
OG0010004	8644	11430	8668..11430	PHAGE_Mycoba_Dori_NC_023703: gp8; PP_00014; phage(gi593775699)	0
OG0010004	58132	60618	58159..60618	PHAGE_Mycoba_Dori_NC_023703: gp8; PP_00083; phage(gi593775699)	0
OG0010004	3322009	3324420	3322090..3324420	PHAGE_Mycoba_Dori_NC_023703: gp8; PP_03157; phage(gi593775699)	0
OG0010004	3710435	3712792	complement(3710435..3712714)	PHAGE_Mycoba_Dori_NC_023703: gp8; PP_03682; phage(gi593775699)	0
OG0010004	10246	12732	10273..12732	PHAGE_Mycoba_Dori_NC_023703: gp8; PP_03432; phage(gi593775699)	0
OG0010004	4413880	4416315	omplement(4413880..4416204)	PHAGE_Mycoba_Dori_NC_023703: gp8; PP_04098; phage(gi593775699)	0
OG0010004	12766	15408	complement(12766..15384)	PHAGE_Mycoba_Dori_NC_023703: gp8; PP_05700; phage(gi593775699)	0
OG0010005	2363457	2365202	2363457..2365202	PHAGE_Mycoba_Athena_NC_041965: hypothetical protein; PP_02447; phage(gi100015)	1.06e-176
OG0010005	9475	11544	complement(9475..11601)	PHAGE_Mycoba_Dori_NC_023703: gp10; PP_05818; phage(gi593775701)	0
OG0010005	30476	32503	complement(30476..32503)	PHAGE_Mycoba_Dori_NC_023703: gp10; PP_00789; phage(gi593775701)	0
OG0010005	15984	17777	15984..17777	PHAGE_Mycoba_Dori_NC_023703: gp10; PP_02202; phage(gi593775701)	0
OG0010005	33459	35249	33459..35249	PHAGE_Mycoba_Dori_NC_023703: gp10; PP_04693; phage(gi593775701)	0
OG0010005	67797	69842	67797..69842	PHAGE_Mycoba_Dori_NC_023703: gp10; PP_05126; phage(gi593775701)	0
OG0010005	12560	14386	12560..14386	PHAGE_Mycoba_Dori_NC_023703: gp10; PP_00018; phage(gi593775701)	0
OG0010005	62172	63965	62172..63965	PHAGE_Mycoba_Dori_NC_023703: gp10; PP_00087; phage(gi593775701)	0
OG0010005	3325319	3327109	3325319..3327109	PHAGE_Mycoba_Dori_NC_023703: gp10; PP_03160; phage(gi593775701)	0
OG0010005	3708276	3710057	complement(3708276..3710057)	PHAGE_Mycoba_Dori_NC_023703: gp10; PP_03680; phage(gi593775701)	0
OG0010005	14286	16079	14286..16079	PHAGE_Mycoba_Dori_NC_023703: gp10; PP_03436; phage(gi593775701)	0
OG0010005	4410558	4412312	complement(4410558..4412312)	PHAGE_Mycoba_Dori_NC_023703: gp10; PP_04095; phage(gi593775701)	0
OG0010005	10056	12083	complement(10056..12083)	PHAGE_Mycoba_Dori_NC_023703: gp10; PP_05697; phage(gi593775701)	0
OG0010006	2366741	2367811	2366741..2367811	PHAGE_Gordon_Sour_NC_042132: hypothetical protein; PP_02450; phage(gi100021)	1.56e-116
OG0010006	6991	8097	complement(6991..8097)	PHAGE_Mycoba_Godines_NC_042050: hypothetical protein; PP_05814; phage(gi100021)	5.17e-112
OG0010006	27400	28458	complement(27400..28458)	PHAGE_Mycoba_Dori_NC_023703: gp17; PP_00784; phage(gi593775708)	1.66e-117
OG0010006	19900	20958	19900..20958	PHAGE_Mycoba_Dori_NC_023703: gp17; PP_02207; phage(gi593775708)	2.74e-146
OG0010006	38132	39190	38132..39190	PHAGE_Mycoba_Dori_NC_023703: gp17; PP_04699; phage(gi593775708)	1.08e-143
OG0010006	72709	73776	72754..73776	PHAGE_Mycoba_Bernardo_NC_022983: major tail subunit; PP_05132; phage(gi563399103)	1.13e-111
OG0010006	16103	16957	16103..16957	PHAGE_Mycoba_Dori_NC_023703: gp17; PP_00022; phage(gi593775708)	1.11e-114
OG0010006	66190	67248	66190..67248	PHAGE_Mycoba_Dori_NC_023703: gp17; PP_00092; phage(gi593775708)	1.26e-146
OG0010006	3329445	3330503	3329445..3330503	PHAGE_Mycoba_Dori_NC_023703: gp17; PP_03165; phage(gi593775708)	1.16e-139
OG0010006	3705201	3706259	complement(3705201..3706259)	PHAGE_Mycoba_Dori_NC_023703: gp17; PP_03676; phage(gi593775708)	5.81e-114
OG0010006	18760	19818	18760..19818	PHAGE_Mycoba_Dori_NC_023703: gp17; PP_03442; phage(gi593775708)	6.09e-148
OG0010006	4407483	4408313	complement(4407483..4408313)	PHAGE_Mycoba_Dori_NC_023703: gp17; PP_04090; phage(gi593775708)	1.42e-116
OG0010006	6463	7518	complement(6463..7518)	PHAGE_Mycoba_Godines_NC_042050: hypothetical protein; PP_05691; phage(gi100021)	4.02e-98
OG0010007	2367909	2368670	2367909..2368670	PHAGE_Gordon_Sour_NC_042132: hypothetical protein; PP_02451; phage(gi100023)	9.74e-87
OG0010007	6136	6900	complement(6136..6900)	PHAGE_Mycoba_Dori_NC_023703: gp19; PP_05813; phage(gi593775710)	1.92e-77
OG0010007	26566	27312	complement(26566..27312)	PHAGE_Mycoba_Dori_NC_023703: gp19; PP_00783; phage(gi593775710)	1.43e-116
OG0010007	21585	22331	21636..22331	PHAGE_Mycoba_Dori_NC_023703: gp19; PP_02209; phage(gi593775710)	1.69e-110
OG0010007	39279	40031	39279..40031	PHAGE_Mycoba_Dori_NC_023703: gp19; PP_04700; phage(gi593775710)	2.18e-113
OG0010007	75358	76116	75358..76116	PHAGE_Mycoba_Dori_NC_023703: gp19; PP_05134; phage(gi593775710)	6.86e-97
OG0010007	17638	18369	17620..18369	PHAGE_Mycoba_Dori_NC_023703: gp19; PP_00024; phage(gi593775710)	1.24e-108
OG0010007	67354	68079	67327..68079	PHAGE_Mycoba_Dori_NC_023703: gp19; PP_00093; phage(gi593775710)	5.02e-122
OG0010007	3332213	3332962	3332213..3332962	PHAGE_Mycoba_Dori_NC_023703: gp19; PP_03166; phage(gi593775710)	2.97e-115
OG0010007	3704370	3705113	complement(3704370..3705113)	PHAGE_Mycoba_Dori_NC_023703: gp19; PP_03675; phage(gi593775710)	6.64e-112
OG0010007	19954	20649	19897..20649	PHAGE_Mycoba_Dori_NC_023703: gp19; PP_03443; phage(gi593775710)	2.71e-126
OG0010007	4406068	4406826	complement(4406068..4406826)	PHAGE_Mycoba_Dori_NC_023703: gp19; PP_04088; phage(gi593775710)	7.29e-88
OG0010007	5601	6374	complement(5601..6374)	PHAGE_Mycoba_Dori_NC_023703: gp19; PP_05690; phage(gi593775710)	7.49e-85
OG0010008	2368670	2369200	2368946..2369200	PHAGE_Mycoba_Thonko_NC_051580: hypothetical protein; PP_02452; phage(gi100022)	9.22e-25
OG0010008	5594	6136	complement(5594..6019)	PHAGE_Mycoba_Dori_NC_023703: gp20; PP_05812; phage(gi593775711)	1.66e-28
OG0010008	26027	26569	complement(26027..26518)	PHAGE_Mycoba_Dori_NC_023703: gp20; PP_00782; phage(gi593775711)	3.24e-84
OG0010008	22328	22870	22379..22870	PHAGE_Mycoba_Dori_NC_023703: gp20; PP_02210; phage(gi593775711)	4.93e-94
OG0010008	40028	40567	40064..40567	PHAGE_Mycoba_Dori_NC_023703: gp20; PP_04701; phage(gi593775711)	5.89e-93
OG0010008	76113	76643	76143..76643	PHAGE_Mycoba_Dori_NC_023703: gp20; PP_05135; phage(gi593775711)	2.88e-43
OG0010008	18315	18905	18429..18905	PHAGE_Mycoba_Dori_NC_023703: gp20; PP_00025; phage(gi593775711)	1.34e-51
OG0010008	68076	68618	68112..68618	PHAGE_Mycoba_Dori_NC_023703: gp20; PP_00094; phage(gi593775711)	6.5e-96
OG0010008	3332959	3333483	3332971..3333483	PHAGE_Mycoba_Dori_NC_023703: gp20; PP_03167; phage(gi593775711)	1.05e-55
OG0010008	3703831	3704373	complement(3703831..3704322)	PHAGE_Mycoba_Dori_NC_023703: gp20; PP_03674; phage(gi593775711)	3.47e-82
OG0010008	20646	21170	20700..21170	PHAGE_Mycoba_Dori_NC_023703: gp20; PP_03444; phage(gi593775711)	3.52e-51
OG0010008	4405538	4406071	complement(4405538..4406035)	PHAGE_Mycoba_Dori_NC_023703: gp20; PP_04087; phage(gi593775711)	1.6e-64
OG0010008	5063	5599	complement(5063..5599)	PHAGE_Mycoba_Dori_NC_023703: gp20; PP_05689; phage(gi593775711)	4.03e-51
OG0010009	2369217	2369498	2369217..2369498	PHAGE_Gordon_Sour_NC_042132: hypothetical protein; PP_02453; phage(gi100027)	2.34e-10
OG0010009	5176	5580	complement(5176..5580)	PHAGE_Mycoba_Saguaro_NC_051583: hypothetical protein; PP_05811; phage(gi100025)	2.1e-16
OG0010009	25645	26013	omplement(25645..26013)	PHAGE_Mycoba_Vincenzo_NC_028934: hypothetical protein; PP_00781; phage(gi971757372)	3.91e-19
OG0010009	22885	23268	22897..23268	PHAGE_Mycoba_Serendipitous_NC_051587: hypothetical protein; PP_02211; phage(gi100023)	2.48e-15
OG0010009	40593	40910	40593..40910	PHAGE_Mycoba_Dori_NC_023703: gp21; PP_04702; phage(gi593775712)	1.52e-13
OG0010009	76657	77004	76657..77004	PHAGE_Mycoba_Dori_NC_023703: gp21; PP_05136; phage(gi593775712)	4.42e-12
OG0010009	18919	19386	18949..19386	PHAGE_Mycoba_Reprobate_NC_022064: hypothetical protein; PP_00026; phage(gi100024)	6.57e-09
OG0010009	68633	69016	68645..69016	PHAGE_Mycoba_Serendipitous_NC_051587: hypothetical protein; PP_00095; phage(gi100023)	3.93e-14
OG0010009	3333500	3333895	3333500..3333895	PHAGE_Mycoba_Bane1_NC_022331: hypothetical protein; PP_03168; phage(gi543171183)	5.86e-34
OG0010009	3703470	3703817	complement(3703470..3703817)	PHAGE_Mycoba_Dori_NC_023703: gp21; PP_03673; phage(gi593775712)	9.35e-11
OG0010009	21186	21569	21222..21569	PHAGE_Mycoba_Serendipitous_NC_051587: hypothetical protein; PP_03445; phage(gi100023)	1.62e-13
OG0010009	4405135	4405527	complement(4405135..4405527)	PHAGE_Mycoba_Cooper_NC_008195: gp22; PP_04086; phage(gi109392375)	1.43e-15
OG0010009	4661	5047	complement(4661..4984)	PHAGE_Mycoba_39HC_NC_023603: hypothetical protein; PP_05688; phage(gi589893431)	8.03e-05
OG0010010	2369491	2369913	2369629..2369913	PHAGE_Mycoba_TA17a_NC_043767: hypothetical protein; PP_02454; phage(gi100028)	9.75e-36
OG0010010	4779	5189	complement(4779..5111)	PHAGE_Mycoba_Dori_NC_023703: gp22; PP_05810; phage(gi593775713)	2.14e-53
OG0010010	25254	25658	complement(25254..25580)	PHAGE_Mycoba_Dori_NC_023703: gp22; PP_00780; phage(gi593775713)	5.93e-54
OG0010010	23255	23659	23333..23659	PHAGE_Mycoba_Dori_NC_023703: gp22; PP_02212; phage(gi593775713)	7.16e-61
OG0010010	40975	41301	40975..41301	PHAGE_Mycoba_Dori_NC_023703: gp22; PP_04703; phage(gi593775713)	1.26e-62
OG0010010	76991	77395	77069..77395	PHAGE_Mycoba_Dori_NC_023703: gp22; PP_05137; phage(gi593775713)	1.03e-54
OG0010010	19373	19786	19451..19786	PHAGE_Mycoba_Dori_NC_023703: gp22; PP_00027; phage(gi593775713)	1.43e-37
OG0010010	69003	69407	69081..69407	PHAGE_Mycoba_Dori_NC_023703: gp22; PP_00096; phage(gi593775713)	4.2e-61
OG0010010	3333882	3334286	3333960..3334286	PHAGE_Mycoba_Dori_NC_023703: gp22; PP_03169; phage(gi593775713)	1.89e-60
OG0010010	3703079	3703405	complement(3703079..3703405)	PHAGE_Mycoba_Dori_NC_023703: gp22; PP_03672; phage(gi593775713)	1.37e-52
OG0010010	21511	21960	21634..21960	PHAGE_Mycoba_Dori_NC_023703: gp22; PP_03446; phage(gi593775713)	5.7e-61
OG0010010	4404744	4405148	complement(4404744..4405019)	PHAGE_Mycoba_Dori_NC_023703: gp22; PP_04085; phage(gi593775713)	4.98e-38
OG0010010	4270	4671	complement(4270..4596)	PHAGE_Mycoba_Dori_NC_023703: gp22; PP_05687; phage(gi593775713)	6.97e-55
OG0010011	2369946	2370470	2369946..2370470	PHAGE_Mycoba_Saguaro_NC_051583: hypothetical protein; PP_02455; phage(gi100027)	1.64e-20
OG0010011	3034	3567	omplement(3034..3567)	PHAGE_Mycoba_Dori_NC_023703: gp23; PP_05806; phage(gi593775714)	5.34e-23
OG0010011	24686	25222	complement(24686..25222)	PHAGE_Mycoba_Phlyer_NC_012027: gp27; PP_00779; phage(gi222435697)	1.08e-37
OG0010011	23966	24388	23852..24388	PHAGE_Mycoba_Dori_NC_023703: gp23; PP_02213; phage(gi593775714)	5.63e-36
OG0010011	41742	42164	41637..42164	PHAGE_Mycoba_Dori_NC_023703: gp23; PP_04705; phage(gi593775714)	1.29e-35
OG0010011	77423	78001	77423..78001	PHAGE_Mycoba_Dori_NC_023703: gp23; PP_05138; phage(gi593775714)	1.53e-60
OG0010011	19826	20455	19826..20455	PHAGE_Mycoba_Dori_NC_023703: gp23; PP_00028; phage(gi593775714)	7.77e-28
OG0010011	69541	69963	69541..69963	PHAGE_Mycoba_Dori_NC_023703: gp23; PP_00097; phage(gi593775714)	3.23e-35
OG0010011	3334344	3334892	3334332..3334892	PHAGE_Mycoba_Dori_NC_023703: gp23; PP_03170; phage(gi593775714)	7.21e-64
OG0010011	3702513	3703019	complement(3702513..3703061)	PHAGE_Mycoba_Bernardo_NC_022983: tail assembly chaperone; PP_03671; phage(gi563399109)	2.06e-34
OG0010011	22155	22691	22155..22691	PHAGE_Mycoba_Dori_NC_023703: gp23; PP_03447; phage(gi593775714)	1.32e-34
OG0010011	4404211	4404708	complement(4404211..4404708)	PHAGE_Mycoba_Baee_NC_028742: hypothetical protein; PP_04084; phage(gi970579935)	1.7e-37
OG0010011	3687	4241	complement(3687..4241)	PHAGE_Mycoba_Dori_NC_023703: gp23; PP_05686; phage(gi593775714)	2.21e-12
OG0010012	2377772	2378836	2377826..2378836	PHAGE_Gordon_Sour_NC_042132: hypothetical protein; PP_02458; phage(gi100031)	3.31e-100
OG0010012	61955	63016	complement(61955..62974)	PHAGE_Mycoba_Akoma_NC_023742: gp30; PP_05905; phage(gi609252305)	1.33e-91
OG0010012	16403	17443	complement(16403..17443)	PHAGE_Mycoba_Dori_NC_023703: gp26; PP_00776; phage(gi593775717)	4.26e-137
OG0010012	31609	32670	31714..32670	PHAGE_Mycoba_Dori_NC_023703: gp26; PP_02216; phage(gi593775717)	1.45e-152
OG0010012	49586	50644	49613..50644	PHAGE_Mycoba_Dori_NC_023703: gp26; PP_04708; phage(gi593775717)	1.9e-164
OG0010012	85044	86096	85044..86096	PHAGE_Mycoba_Dori_NC_023703: gp26; PP_05142; phage(gi593775717)	1.33e-164
OG0010012	27594	28634	27621..28634	PHAGE_Mycoba_Dori_NC_023703: gp26; PP_00031; phage(gi593775717)	5.78e-138
OG0010012	76920	77981	77025..77981	PHAGE_Mycoba_Dori_NC_023703: gp26; PP_00100; phage(gi593775717)	1.27e-152
OG0010012	3341914	3342975	3341965..3342975	PHAGE_Mycoba_Dori_NC_023703: gp26; PP_03173; phage(gi593775717)	2.11e-166
OG0010012	3694416	3695453	complement(3694416..3695453)	PHAGE_Mycoba_Dori_NC_023703: gp26; PP_03668; phage(gi593775717)	1.44e-131
OG0010012	30092	31153	30197..31153	PHAGE_Mycoba_Dori_NC_023703: gp26; PP_03450; phage(gi593775717)	3.94e-152
OG0010012	4395611	4396648	complement(4395611..4396624)	PHAGE_Mycoba_Dori_NC_023703: gp26; PP_04081; phage(gi593775717)	2.34e-172
OG0010012	3375	4427	3375..4427	PHAGE_Mycoba_Dori_NC_023703: gp26; PP_00003; phage(gi593775717)	9.19e-124
OG0010013	2379350	2379991	2379395..2379991	PHAGE_Mycoba_Godines_NC_042050: hypothetical protein; PP_02460; phage(gi100036)	2.59e-71
OG0010013	60435	61073	complement(60435..61073)	PHAGE_Mycoba_Dori_NC_023703: gp32; PP_05902; phage(gi593775722)	9.72e-77
OG0010013	12597	13238	complement(12597..13238)	PHAGE_Mycoba_Dori_NC_023703: gp32; PP_00772; phage(gi593775722)	4.61e-104
OG0010013	38412	39056	38412..39056	PHAGE_Mycoba_Dori_NC_023703: gp32; PP_02224; phage(gi593775722)	7.3e-115
OG0010013	56645	57289	56645..57289	PHAGE_Mycoba_Dori_NC_023703: gp32; PP_04717; phage(gi593775722)	1.77e-115
OG0010013	91783	92424	91783..92424	PHAGE_Mycoba_Dori_NC_023703: gp32; PP_05147; phage(gi593775722)	1.81e-111
OG0010013	29492	30136	29492..30136	PHAGE_Mycoba_Dori_NC_023703: gp32; PP_00033; phage(gi593775722)	2.37e-105
OG0010013	84055	84699	84055..84699	PHAGE_Mycoba_Dori_NC_023703: gp32; PP_00108; phage(gi593775722)	4.74e-109
OG0010013	3345783	3346427	3345783..3346427	PHAGE_Mycoba_Dori_NC_023703: gp32; PP_03177; phage(gi593775722)	1.25e-114
OG0010013	3690799	3691440	complement(3690799..3691440)	PHAGE_Mycoba_Dori_NC_023703: gp32; PP_03664; phage(gi593775722)	1.24e-103
OG0010013	37128	37772	37128..37772	PHAGE_Mycoba_Dori_NC_023703: gp32; PP_03459; phage(gi593775722)	4.74e-109
OG0010013	4390057	4390698	complement(4390057..4390698)	PHAGE_Mycoba_Dori_NC_023703: gp32; PP_04077; phage(gi593775722)	1.7e-114
OG0010013	5120	5758	5120..5758	PHAGE_Mycoba_Qyrzula_NC_008204: gp34; PP_00005; phage(gi109521792)	5.13e-96
OG0010014	2379988	2380587	2380018..2380587	PHAGE_Mycoba_ChrisnMich_NC_042034: endolysin; PP_02461; phage(gi100033)	3.63e-73
OG0010014	59833	60408	complement(59833..60408)	PHAGE_Mycoba_CRB2_NC_051585: hypothetical protein; PP_05901; phage(gi100039)	1.4e-62
OG0010014	12001	12600	complement(12001..12570)	PHAGE_Mycoba_Dori_NC_023703: gp33; PP_00771; phage(gi593775723)	3.76e-94
OG0010014	39053	39649	39083..39649	PHAGE_Mycoba_Dori_NC_023703: gp33; PP_02225; phage(gi593775723)	1.73e-101
OG0010014	57306	58040	57306..58040	PHAGE_Mycoba_Dori_NC_023703: gp33; PP_04718; phage(gi593775723)	2.51e-106
OG0010014	92522	93121	92522..93121	PHAGE_Mycoba_Dori_NC_023703: gp33; PP_05148; phage(gi593775723)	6.56e-100
OG0010014	30273	30878	30273..30878	PHAGE_Mycoba_Dori_NC_023703: gp33; PP_00034; phage(gi593775723)	6.49e-100
OG0010014	84696	85292	84749..86587	PHAGE_Mycoba_Dori_NC_023703: gp34; PP_00109; phage(gi593775724)	0
OG0010014	3346579	3347178	3346579..3347178	PHAGE_Mycoba_Dori_NC_023703: gp33; PP_03178; phage(gi593775723)	1.33e-105
OG0010014	3690203	3690802	complement(3690203..3690772)	PHAGE_Mycoba_ChrisnMich_NC_042034: endolysin; PP_03663; phage(gi100033)	1.57e-93
OG0010014	37769	38365	37799..38365	PHAGE_Mycoba_Dori_NC_023703: gp33; PP_03460; phage(gi593775723)	1.22e-101
OG0010014	4389357	4389956	complement(4389357..4389956)	PHAGE_Mycoba_Dori_NC_023703: gp33; PP_04076; phage(gi593775723)	7.07e-106
OG0010014	5892	6491	5892..6491	PHAGE_Mycoba_Gadjet_NC_023686: gp38; PP_00006; phage(gi593773644)	3.89e-100
OG0010015	2380592	2381224	2380592..2381224	PHAGE_Mycoba_Serendipitous_NC_051587: hypothetical protein; PP_02462; phage(gi100036)	3.44e-52
OG0010015	59219	59836	complement(59219..59782)	PHAGE_Mycoba_Dori_NC_023703: gp34; PP_05900; phage(gi593775724)	9.23e-50
OG0010015	10724	12004	complement(10724..11953)	PHAGE_Mycoba_Dori_NC_023703: gp34; PP_00770; phage(gi593775724)	0
OG0010015	39649	40944	39742..40944	PHAGE_Mycoba_Dori_NC_023703: gp34; PP_02226; phage(gi593775724)	0
OG0010015	58037	59332	58130..59332	PHAGE_Mycoba_Dori_NC_023703: gp34; PP_04719; phage(gi593775724)	0
OG0010015	93118	94428	93268..94428	PHAGE_Mycoba_Dori_NC_023703: gp34; PP_05149; phage(gi593775724)	1.01e-178
OG0010015	30875	32176	30929..32176	PHAGE_Mycoba_Dori_NC_023703: gp34; PP_00035; phage(gi593775724)	4.5e-155
OG0010015	85292	86587	84749..86587	PHAGE_Mycoba_Dori_NC_023703: gp34; PP_00109; phage(gi593775724)	0
OG0010015	3347175	3348470	3347241..3348470	PHAGE_Mycoba_Dori_NC_023703: gp34; PP_03179; phage(gi593775724)	0
OG0010015	3688926	3690206	complement(3688926..3690155)	PHAGE_Mycoba_Dori_NC_023703: gp34; PP_03662; phage(gi593775724)	0
OG0010015	38365	39660	38566..39660	PHAGE_Mycoba_Dori_NC_023703: gp34; PP_03462; phage(gi593775724)	3.25e-160
OG0010015	4388065	4389360	complement(4388065..4389180)	PHAGE_Mycoba_Dori_NC_023703: gp34; PP_04075; phage(gi593775724)	3.03e-170
OG0010015	6491	7783	6542..7783	PHAGE_Mycoba_Dori_NC_023703: gp34; PP_00007; phage(gi593775724)	2.34e-151
OG0010016	2381263	2381676	2381263..2381676	PHAGE_Mycoba_Godines_NC_042050: hypothetical protein; PP_02463; phage(gi100042)	1.83e-30
OG0010016	58135	58545	complement(58135..58545)	PHAGE_Tsukam_TPA2_NC_015210: putative tail fiber; PP_05898; phage(gi326425062)	7.36e-32
OG0010016	9566	9982	complement(9566..9982)	PHAGE_Mycoba_Zemanar_NC_042035: hypothetical protein; PP_00767; phage(gi100039)	2e-36
OG0010016	41633	42046	41633..42046	PHAGE_Mycoba_Dori_NC_023703: gp36; PP_02228; phage(gi593775726)	6.2e-55
OG0010016	60028	60438	60028..60438	PHAGE_Mycoba_Dori_NC_023703: gp36; PP_04721; phage(gi593775726)	3.67e-36
OG0010016	95155	95568	95155..95568	PHAGE_Mycoba_Dori_NC_023703: gp36; PP_05151; phage(gi593775726)	1.76e-42
OG0010016	32929	33354	32929..33354	PHAGE_Mycoba_Pipefish_NC_008199: gp43; PP_00037; phage(gi109521883)	1.53e-36
OG0010016	87327	87740	87327..87740	PHAGE_Mycoba_Dori_NC_023703: gp36; PP_00111; phage(gi593775726)	2.83e-54
OG0010016	3349204	3349617	3349204..3349617	PHAGE_Mycoba_Dori_NC_023703: gp36; PP_03181; phage(gi593775726)	7.79e-56
OG0010016	3687772	3688194	complement(3687772..3688194)	PHAGE_Mycoba_Akoma_NC_023742: gp41; PP_03659; phage(gi609252316)	1.35e-42
OG0010016	40349	40762	40349..40762	PHAGE_Mycoba_Dori_NC_023703: gp36; PP_03464; phage(gi593775726)	2.83e-54
OG0010016	4386920	4387336	complement(4386920..4387336)	PHAGE_Mycoba_Dori_NC_023703: gp36; PP_04072; phage(gi593775726)	2.64e-35
OG0010016	8528	8941	8585..8941	PHAGE_Mycoba_Qyrzula_NC_008204: gp39; PP_00010; phage(gi109521797)	1.52e-26
OG0010332	2334159	2335232	2334249..2335232	PHAGE_Mycoba_Purky_NC_051739: minor tail protein; PP_02397; phage(gi100056)	1.08e-161
OG0010332	36091	36930	complement(36091..36930)	PHAGE_Mycoba_Purky_NC_051739: minor tail protein; PP_05864; phage(gi100056)	9.35e-96
OG0010332	57259	58323	complement(57259..58272)	PHAGE_Mycoba_Purky_NC_051739: minor tail protein; PP_00825; phage(gi100056)	4.36e-159
OG0010332	1532	2578	1559..2578	PHAGE_Mycoba_Purky_NC_051739: minor tail protein; PP_02887; phage(gi100056)	8.86e-166
OG0010332	45222	46058	45222..46058	PHAGE_Mycoba_Purky_NC_051739: minor tail protein; PP_05096; phage(gi100056)	4.46e-147
OG0010332	48635	49546	48635..49546	PHAGE_Mycoba_Purky_NC_051739: minor tail protein; PP_00062; phage(gi100056)	1.25e-97
OG0010332	5482393	5483238	5482393..5483238	PHAGE_Mycoba_Purky_NC_051739: minor tail protein; PP_05403; phage(gi100056)	2.51e-104
OG0010332	38746	39792	38797..39792	PHAGE_Mycoba_Purky_NC_051739: minor tail protein; PP_00050; phage(gi100056)	1.01e-162
OG0010332	3297703	3298752	3297703..3298752	PHAGE_Mycoba_Purky_NC_051739: minor tail protein; PP_03120; phage(gi100056)	5.49e-167
OG0010332	3735872	3736933	complement(3735872..3736933)	PHAGE_Mycoba_Purky_NC_051739: minor tail protein; PP_03717; phage(gi100056)	5.84e-165
OG0010332	55526	56572	55553..56572	PHAGE_Mycoba_Purky_NC_051739: minor tail protein; PP_03489; phage(gi100056)	2.82e-166
OG0010332	52596	53369	52626..53369	PHAGE_Mycoba_Jebeks_NC_041969: putative single-stranded DNA binding protein; PP_04545; phage(gi100050)	2.33e-83
OG0011097	39033	39173	NA	NA	NA
OG0011097	4565	4759	NA	NA	NA
OG0011097	7048	7395	7060..7395	PHAGE_Mycoba_Dori_NC_023703: gp62; PP_04646; phage(gi593775751)	3.18e-24
OG0011097	42127	42492	42139..42492	PHAGE_Mycoba_Dori_NC_023703: gp62; PP_05091; phage(gi593775751)	2.05e-24
OG0011097	3020	3184	NA	NA	NA
OG0011097	35658	35852	35688..35852	PHAGE_Mycoba_Dori_NC_023703: gp62; PP_00045; phage(gi593775751)	1.65e-09
OG0011097	3294978	3295184	3294990..3295184	hypothetical; PP_03116	0
OG0011097	3739659	3739844	NA	NA	NA
OG0011097	52239	52433	52269..52433	PHAGE_Mycoba_Dori_NC_023703: gp62; PP_03484; phage(gi593775751)	1.65e-09
OG0011097	4432471	4432683	complement(4432471..4432683)	PHAGE_Mycoba_Phrann_NC_031266: primase; PP_04125; phage(gi100047)	2.17e-20
OG0011504	12771	12953	complement(12771..12953)	hypothetical; PP_05821	0
OG0011504	32719	32898	complement(32719..32838)	PHAGE_Mycoba_Dori_NC_023703: gp9; PP_00790; phage(gi593775700)	3.6e-12
OG0011504	33109	33294	33109..33294	PHAGE_Mycoba_Dori_NC_023703: gp9; PP_04692; phage(gi593775700)	2.99e-20
OG0011504	67440	67625	67500..67625	PHAGE_Mycoba_Dori_NC_023703: gp9; PP_05125; phage(gi593775700)	3.9e-09
OG0011504	11432	11629	11432..11629	PHAGE_Mycoba_Dori_NC_023703: gp9; PP_00015; phage(gi593775700)	6.46e-06
OG0011504	3324420	3324602	3324480..3324602	PHAGE_Mycoba_Dori_NC_023703: gp9; PP_03158; phage(gi593775700)	9.59e-16
OG0011504	3710256	3710435	complement(3710256..3710375)	PHAGE_Mycoba_Dori_NC_023703: gp9; PP_03681; phage(gi593775700)	4.83e-10
OG0011504	4413690	4413875	complement(4413690..4413764)	hypothetical; PP_04097	0
OG0011504	12542	12736	12561..12665	hypothetical; PP_05699	0
